# Supplementary material for: Cellular interactions and Ion channel signatures in atrial fibrillation remodeling: insights from single-cell analysis and machine learning
Source: Front Cardiovasc Med. 2025 Aug 15;12:1615574. doi: 10.3389/fcvm.2025.1615574 (PMC12394505; doi:10.3389/fcvm.2025.1615574)
Supplement: Supplementary Table S2 — Drug–gene interaction dataset obtained from the DSigDB database. [file Table2.xlsx]

## Sheet: Sheet1
Drug	Gene	Type	Source
citric acid	ABHD5	IC50=3.545(uM)	D1 PubChem
citric acid	PLIN5	IC50=3.545(uM)	D1 PubChem
citric acid	PLIN1	IC50=3.708(uM)	D1 PubChem
citric acid	ABHD5	IC50=5.632(uM)	D1 PubChem
citric acid	PLIN5	IC50=5.632(uM)	D1 PubChem
citric acid	ALDH1A1	Potency=12.5893(uM)	D1 PubChem
citric acid	NFE2L2	Potency=54.4827(uM)	D1 PubChem
citric acid	HNF4A	-	D1 PubChem
citric acid	ABHD5	-	D1 PubChem
citric acid	PLIN5	-	D1 PubChem
citric acid	ALDH1A1	Potency=12589.3(nM)	D1 ChEMBL
citric acid	KDM4A	Potency=79432.8(nM)	D1 ChEMBL
citric acid	NFE2L2	Potency=54482.7(nM)	D1 ChEMBL
citric acid	PLIN1	IC50=3708.0(nM)	D1 ChEMBL
hydrogen sulfide	CA1	Ki=0.6(uM)	D1 PubChem
hydrogen sulfide	CA2	Ki=40.0(uM)	D1 PubChem
bupropion	SLC6A3	Ki=0.441(uM)	D1 PubChem
bupropion	SLC6A2	IC50=0.443(uM)	D1 PubChem
bupropion	SLC6A3	IC50=0.658(uM)	D1 PubChem
bupropion	SLC6A3	IC50=0.66(uM)	D1 PubChem
bupropion	SLC6A3	Ki=0.871(uM)	D1 PubChem
bupropion	SLC6A3	IC50=0.945(uM)	D1 PubChem
bupropion	CHRNB2	IC50=1.0(uM)	D1 PubChem
bupropion	CHRNA3	IC50=1.0(uM)	D1 PubChem
bupropion	SLC6A3	IC50=1.0338(uM)	D1 PubChem
bupropion	SLC6A3	IC50=1.567(uM)	D1 PubChem
bupropion	CHRNB4	IC50=1.8(uM)	D1 PubChem
bupropion	CHRNA3	IC50=1.8(uM)	D1 PubChem
bupropion	SLC6A2	IC50=1.85(uM)	D1 PubChem
bupropion	CYP2C19	IC50=1.9983(uM)	D1 PubChem
bupropion	SLC6A2	Ki=6.97(uM)	D1 PubChem
bupropion	CHRNA1	IC50=7.9(uM)	D1 PubChem
bupropion	CHRNB1	IC50=7.9(uM)	D1 PubChem
bupropion	CHRND	IC50=7.9(uM)	D1 PubChem
bupropion	CHRNG	IC50=7.9(uM)	D1 PubChem
bupropion	CHRNA4	IC50=12.0(uM)	D1 PubChem
bupropion	CHRNB4	IC50=12.0(uM)	D1 PubChem
bupropion	CHRNB2	IC50=12.0(uM)	D1 PubChem
bupropion	CHRNA4	IC50=15.0(uM)	D1 PubChem
bupropion	CHRNB4	IC50=15.0(uM)	D1 PubChem
bupropion	CHRNA4	-	D1 PubChem
bupropion	CHRNB4	-	D1 PubChem
bupropion	CHRNB2	-	D1 PubChem
6-aminohexanoic acid	PLG	-	D1 PubChem
6-aminohexanoic acid	PLAT	-	D1 PubChem
dimethyl sulfoxide	NFE2L2	Ratio Potency (uM)=61.1306(uM)	D1 PubChem
dopamine	DRD4	Ki=0.0012(uM)	D1 PubChem
dopamine	DRD3	EC50=0.0018(uM)	D1 PubChem
dopamine	DRD2	Ki=0.00189(uM)	D1 PubChem
dopamine	DRD4	EC50=0.0022(uM)	D1 PubChem
dopamine	DRD2	Ki=0.0029(uM)	D1 PubChem
dopamine	DRD3	EC50=0.00476(uM)	D1 PubChem
dopamine	DRD3	EC50=0.0058(uM)	D1 PubChem
dopamine	DRD3	EC50=0.0061(uM)	D1 PubChem
dopamine	DRD4	Ki=0.0062(uM)	D1 PubChem
dopamine	SLC6A2	IC50=0.00663(uM)	D1 PubChem
dopamine	DRD2	EC50=0.0067(uM)	D1 PubChem
dopamine	DRD3	EC50=0.00764(uM)	D1 PubChem
dopamine	DRD3	EC50=0.00853(uM)	D1 PubChem
dopamine	DRD3	EC50=0.00857(uM)	D1 PubChem
dopamine	DRD4	EC50=0.01(uM)	D1 PubChem
dopamine	DRD3	EC50=0.0106(uM)	D1 PubChem
dopamine	DRD3	Ki=0.0132(uM)	D1 PubChem
dopamine	DRD3	Ki=0.015(uM)	D1 PubChem
dopamine	DRD2	Ki=0.017(uM)	D1 PubChem
dopamine	DRD1	EC50=0.02(uM)	D1 PubChem
dopamine	DRD2	Ki=0.02(uM)	D1 PubChem
dopamine	DRD3	Ki=0.02(uM)	D1 PubChem
dopamine	DRD3	Ki=0.021(uM)	D1 PubChem
dopamine	DRD1	EC50=0.035(uM)	D1 PubChem
dopamine	DRD2	EC50=0.036(uM)	D1 PubChem
dopamine	DRD1	EC50=0.039(uM)	D1 PubChem
dopamine	DRD2	EC50=0.043(uM)	D1 PubChem
dopamine	DRD3	Ki=0.05(uM)	D1 PubChem
dopamine	DRD1	Potency=0.0517(uM)	D1 PubChem
dopamine	DRD2	EC50=0.065(uM)	D1 PubChem
dopamine	DRD3	Ki=0.072(uM)	D1 PubChem
dopamine	DRD1	Potency=0.1(uM)	D1 PubChem
dopamine	DRD2	Ki=0.11(uM)	D1 PubChem
dopamine	DRD1	EC50=0.12(uM)	D1 PubChem
dopamine	DRD2	Ki=0.19(uM)	D1 PubChem
dopamine	DRD2	EC50=0.209(uM)	D1 PubChem
dopamine	DRD2	EC50=0.218(uM)	D1 PubChem
dopamine	DRD2	EC50=0.227(uM)	D1 PubChem
dopamine	DRD2	EC50=0.24(uM)	D1 PubChem
dopamine	DRD3	Ki=0.24(uM)	D1 PubChem
dopamine	DRD1	Potency=0.2512(uM)	D1 PubChem
dopamine	DRD2	Ki=0.36(uM)	D1 PubChem
dopamine	NFE2L2	Potency=0.3758(uM)	D1 PubChem
dopamine	DRD2	Ki=0.422(uM)	D1 PubChem
dopamine	DRD2	Ki=0.45(uM)	D1 PubChem
dopamine	SLC6A3	IC50=0.46(uM)	D1 PubChem
dopamine	DRD2	Ki=0.572(uM)	D1 PubChem
dopamine	NFE2L2	Ratio Potency (uM)=0.643034(uM)	D1 PubChem
dopamine	DRD2	Ki=0.759(uM)	D1 PubChem
dopamine	FEN1	Potency=0.8437(uM)	D1 PubChem
dopamine	MPHOSPH8	Potency=1.0621(uM)	D1 PubChem
dopamine	DRD2	Ki=2.1(uM)	D1 PubChem
dopamine	DRD1	Kd=2.5(uM)	D1 PubChem
dopamine	TDP1	Potency=4.1095(uM)	D1 PubChem
dopamine	DRD1	Ki=4.47(uM)	D1 PubChem
dopamine	TDP1	Potency=5.1735(uM)	D1 PubChem
dopamine	SLC6A3	Ki=6.4(uM)	D1 PubChem
dopamine	MTNR1A	Ki=7.1(uM)	D1 PubChem
dopamine	MTNR1B	Ki=9.1(uM)	D1 PubChem
dopamine	HIF1A	Potency=10.0(uM)	D1 PubChem
dopamine	DRD1	Ki=12.0(uM)	D1 PubChem
dopamine	TP53	Potency=12.5893(uM)	D1 PubChem
dopamine	DRD1	-	D1 PubChem
dopamine	DRD2	Ki=None(uM)	D1 PubChem
dopamine	CA5A	-	D1 PubChem
dopamine	CA1	-	D1 PubChem
dopamine	CA2	-	D1 PubChem
dopamine	CA4	-	D1 PubChem
dopamine	CA14	-	D1 PubChem
dopamine	CA5B	-	D1 PubChem
dopamine	CA12	-	D1 PubChem
dopamine	CA7	-	D1 PubChem
dopamine	DRD4	-	D1 PubChem
dopamine	CA9	-	D1 PubChem
dopamine	CA6	-	D1 PubChem
dopamine	CA3	-	D1 PubChem
dopamine	TP53	Potency=12589.3(nM)	D1 ChEMBL
dopamine	APEX1	Potency=1584.9(nM)	D1 ChEMBL
dopamine	KDM4E	Potency=15848.9(nM)	D1 ChEMBL
dopamine	HSD17B10	Potency=501.2(nM)	D1 ChEMBL
dopamine	DRD1	Potency=251.2(nM)	D1 ChEMBL
dopamine	DRD1	Potency=100.0(nM)	D1 ChEMBL
dopamine	ADRA2A	Activity=None(Unspecified)	D1 ChEMBL
dopamine	HSD17B10	Potency=31622.8(nM)	D1 ChEMBL
dopamine	DRD1	Potency=51.7(nM)	D1 ChEMBL
dopamine	RECQL	Potency=14125.4(nM)	D1 ChEMBL
dopamine	EHMT2	Potency=8912.5(nM)	D1 ChEMBL
dopamine	APEX1	Potency=891.3(nM)	D1 ChEMBL
dopamine	HIF1A	Potency=10000.0(nM)	D1 ChEMBL
dopamine	MPHOSPH8	Potency=1062.1(nM)	D1 ChEMBL
lindane	GABRB3	IC50=0.0009(uM)	D1 PubChem
lindane	GABRB3	IC50=0.0049(uM)	D1 PubChem
lindane	GABRG2	IC50=0.0049(uM)	D1 PubChem
lindane	GABRA6	IC50=0.0049(uM)	D1 PubChem
lindane	GABRB3	IC50=0.021(uM)	D1 PubChem
lindane	GABRA1	IC50=0.021(uM)	D1 PubChem
lindane	GABRG2	IC50=0.021(uM)	D1 PubChem
lindane	GABRA1	IC50=0.067(uM)	D1 PubChem
lindane	GABRG2	IC50=0.067(uM)	D1 PubChem
lindane	GABRB1	IC50=0.067(uM)	D1 PubChem
lindane	GABRR1	IC50=0.091(uM)	D1 PubChem
lindane	ESR1	Potency=0.1949(uM)	D1 PubChem
lindane	ESR1	Potency=3.8571(uM)	D1 PubChem
lindane	ESR1	Potency=7.6411(uM)	D1 PubChem
lindane	ESR1	Potency=9.6885(uM)	D1 PubChem
lindane	ESR1	Potency=19.725(uM)	D1 PubChem
lindane	NR1I2	Potency=44.6684(uM)	D1 PubChem
lindane	ESR1	Potency=48.9782(uM)	D1 PubChem
lindane	ESR1	Ratio Potency (uM)=49.9564(uM)	D1 PubChem
lindane	ESR1	Potency=49.9564(uM)	D1 PubChem
lindane	PPARD	Ratio Potency (uM)=52.8725(uM)	D1 PubChem
lindane	CYP19A1	Potency=54.4827(uM)	D1 PubChem
lindane	CHRM5	-	D1 PubChem
lindane	CHRM1	-	D1 PubChem
lindane	MRGPRX1	-	D1 PubChem
lindane	ESR1	Ratio Potency (uM)=None(uM)	D1 PubChem
glycine	SLC6A9	IC50=31.6(uM)	D1 PubChem
glycine	CYP2D6	-	D1 PubChem
glycine	CYP3A4	-	D1 PubChem
glycine	CYP2C9	-	D1 PubChem
glycine	CYP2C19	-	D1 PubChem
glycine	CYP1A2	-	D1 PubChem
glycine	CYP2C9	Inhibition=None(Unspecified)	D1 ChEMBL
glycine	CYP3A4	Inhibition=None(Unspecified)	D1 ChEMBL
glycine	CYP2C19	Inhibition=None(Unspecified)	D1 ChEMBL
glycine	CYP2D6	Inhibition=None(Unspecified)	D1 ChEMBL
glycine	CYP1A2	Inhibition=None(Unspecified)	D1 ChEMBL
nicotinic acid	HCAR2	Ki=0.05(uM)	D1 PubChem
nicotinic acid	HCAR2	EC50=0.051(uM)	D1 PubChem
nicotinic acid	HCAR2	Ki=0.082(uM)	D1 PubChem
nicotinic acid	HCAR2	EC50=0.099(uM)	D1 PubChem
nicotinic acid	HCAR2	EC50=0.1(uM)	D1 PubChem
nicotinic acid	HCAR2	Ki=0.104(uM)	D1 PubChem
nicotinic acid	HCAR2	EC50=0.12(uM)	D1 PubChem
nicotinic acid	HCAR2	IC50=0.13(uM)	D1 PubChem
nicotinic acid	HCAR2	IC50=0.14(uM)	D1 PubChem
nicotinic acid	HCAR2	IC50=0.15(uM)	D1 PubChem
nicotinic acid	HCAR2	EC50=0.527(uM)	D1 PubChem
nicotinic acid	HCAR2	EC50=0.78(uM)	D1 PubChem
nicotinic acid	HCAR2	EC50=1.0(uM)	D1 PubChem
nicotinic acid	HCAR2	EC50=1.4(uM)	D1 PubChem
nicotinic acid	CYP1A2	-	D1 PubChem
nicotinic acid	CYP2D6	-	D1 PubChem
nicotinic acid	CYP2C19	-	D1 PubChem
nicotinic acid	CYP2C9	-	D1 PubChem
nicotinic acid	CYP3A4	-	D1 PubChem
nicotinic acid	CYP2C19	Inhibition=None(Unspecified)	D1 ChEMBL
nicotinic acid	CYP3A4	Inhibition=None(Unspecified)	D1 ChEMBL
nicotinic acid	CYP2C9	Inhibition=None(Unspecified)	D1 ChEMBL
nicotinic acid	CYP1A2	Inhibition=None(Unspecified)	D1 ChEMBL
nicotinic acid	CYP2D6	Inhibition=None(Unspecified)	D1 ChEMBL
pyrazinamide	CYP1A2	-	D1 PubChem
pyrazinamide	CYP2C9	-	D1 PubChem
pyrazinamide	CYP2C19	-	D1 PubChem
pyrazinamide	CYP2D6	-	D1 PubChem
pyrazinamide	CYP3A4	-	D1 PubChem
pyrazinamide	CYP2C19	Inhibition=None(Unspecified)	D1 ChEMBL
pyrazinamide	CYP3A4	Inhibition=None(Unspecified)	D1 ChEMBL
pyrazinamide	CYP2C9	Inhibition=None(Unspecified)	D1 ChEMBL
pyrazinamide	CYP2D6	Inhibition=None(Unspecified)	D1 ChEMBL
pyrazinamide	CYP1A2	Inhibition=None(Unspecified)	D1 ChEMBL
pyridoxine	PDXK	Km=9.9(uM)	D1 PubChem
thiamine	HSP90AA1	IC50=12.5(uM)	D1 PubChem
thiamine	NFE2L2	Potency=14581.0(nM)	D1 ChEMBL
4-aminopyridine	CYP2D6	Potency=0.0631(uM)	D1 PubChem
4-aminopyridine	KCNC3	-	D1 PubChem
4-aminopyridine	KCNA3	-	D1 PubChem
4-aminopyridine	KCNA1	-	D1 PubChem
4-aminopyridine	KCNH8	-	D1 PubChem
4-aminopyridine	KCNQ4	-	D1 PubChem
4-aminopyridine	KCNQ5	-	D1 PubChem
4-aminopyridine	KCNA5	-	D1 PubChem
4-aminopyridine	KCNV1	-	D1 PubChem
4-aminopyridine	KCND3	-	D1 PubChem
4-aminopyridine	KCNS3	-	D1 PubChem
4-aminopyridine	KCNH5	-	D1 PubChem
4-aminopyridine	KCNA2	-	D1 PubChem
4-aminopyridine	KCNC1	-	D1 PubChem
4-aminopyridine	KCNC4	-	D1 PubChem
4-aminopyridine	KCND1	-	D1 PubChem
4-aminopyridine	KCND2	-	D1 PubChem
4-aminopyridine	KCNG3	-	D1 PubChem
4-aminopyridine	KCNS1	-	D1 PubChem
4-aminopyridine	KCNF1	-	D1 PubChem
4-aminopyridine	KCNG1	-	D1 PubChem
4-aminopyridine	KCNG2	-	D1 PubChem
4-aminopyridine	KCNS2	-	D1 PubChem
4-aminopyridine	KCNB1	-	D1 PubChem
4-aminopyridine	KCNB2	-	D1 PubChem
4-aminopyridine	KCNH1	-	D1 PubChem
4-aminopyridine	KCNG4	-	D1 PubChem
4-aminopyridine	KCNV2	-	D1 PubChem
4-aminopyridine	KCNA10	-	D1 PubChem
4-aminopyridine	KCNC2	-	D1 PubChem
4-aminopyridine	KCNA7	-	D1 PubChem
4-aminopyridine	CYP2D6	-	D1 PubChem
4-aminopyridine	KCNA6	-	D1 PubChem
4-aminopyridine	KCNQ1	-	D1 PubChem
4-aminopyridine	KCNH2	-	D1 PubChem
4-aminopyridine	KCNQ3	-	D1 PubChem
4-aminopyridine	KCNQ2	-	D1 PubChem
4-aminopyridine	CYP2D6	Potency=63.1(nM)	D1 ChEMBL
4-aminopyridine	CYP2D6	AC50=63.1(nM)	D1 ChEMBL
phenytoin	SCN4A	Ki=24.0(uM)	D1 PubChem
phenytoin	NFE2L2	Potency=34.3762(uM)	D1 PubChem
phenytoin	NR1I2	Potency=35.4813(uM)	D1 PubChem
phenytoin	CYP1A2	-	D1 PubChem
phenytoin	SCN2A	-	D1 PubChem
phenytoin	SCN3A	-	D1 PubChem
phenytoin	SCN8A	-	D1 PubChem
phenytoin	CYP2C19	-	D1 PubChem
phenytoin	CYP2C9	-	D1 PubChem
phenytoin	SCN1A	-	D1 PubChem
phenytoin	SCN9A	-	D1 PubChem
phenytoin	SCN10A	-	D1 PubChem
phenytoin	SCN4A	-	D1 PubChem
phenytoin	SCN7A	-	D1 PubChem
phenytoin	CYP2D6	-	D1 PubChem
phenytoin	CYP3A4	-	D1 PubChem
phenytoin	SCN11A	-	D1 PubChem
phenytoin	SCN5A	-	D1 PubChem
phenytoin	CYP2C19	Inhibition=None(Unspecified)	D1 ChEMBL
phenytoin	CYP3A4	Inhibition=None(Unspecified)	D1 ChEMBL
phenytoin	CYP2C9	Inhibition=None(Unspecified)	D1 ChEMBL
phenytoin	AQP4	Activity=None(Unspecified)	D1 ChEMBL
phenytoin	CYP2D6	Inhibition=None(Unspecified)	D1 ChEMBL
phenytoin	CYP1A2	Inhibition=None(Unspecified)	D1 ChEMBL
phenytoin	NFE2L2	Potency=34376.2(nM)	D1 ChEMBL
Tacrine	BCHE	Ki=0.007(uM)	D1 PubChem
Tacrine	BCHE	Ki=0.00872(uM)	D1 PubChem
Tacrine	BCHE	IC50=0.019(uM)	D1 PubChem
Tacrine	BCHE	IC50=0.02(uM)	D1 PubChem
Tacrine	BCHE	IC50=0.021(uM)	D1 PubChem
Tacrine	BCHE	IC50=0.023(uM)	D1 PubChem
Tacrine	BCHE	IC50=0.024(uM)	D1 PubChem
Tacrine	BCHE	IC50=0.0245(uM)	D1 PubChem
Tacrine	BCHE	IC50=0.027(uM)	D1 PubChem
Tacrine	BCHE	IC50=0.03(uM)	D1 PubChem
Tacrine	ACHE	Ki=0.03212(uM)	D1 PubChem
Tacrine	ACHE	IC50=0.0335(uM)	D1 PubChem
Tacrine	ACHE	IC50=0.03388(uM)	D1 PubChem
Tacrine	ACHE	Ki=0.036(uM)	D1 PubChem
Tacrine	BCHE	IC50=0.036(uM)	D1 PubChem
Tacrine	BCHE	IC50=0.04(uM)	D1 PubChem
Tacrine	BCHE	IC50=0.0439(uM)	D1 PubChem
Tacrine	BCHE	IC50=0.04571(uM)	D1 PubChem
Tacrine	BCHE	IC50=0.0458(uM)	D1 PubChem
Tacrine	BCHE	IC50=0.046(uM)	D1 PubChem
Tacrine	BCHE	IC50=0.047(uM)	D1 PubChem
Tacrine	ACHE	IC50=0.047(uM)	D1 PubChem
Tacrine	BCHE	IC50=0.05(uM)	D1 PubChem
Tacrine	BCHE	IC50=0.058(uM)	D1 PubChem
Tacrine	BCHE	IC50=0.073(uM)	D1 PubChem
Tacrine	ACHE	IC50=0.077(uM)	D1 PubChem
Tacrine	ACHE	IC50=0.095(uM)	D1 PubChem
Tacrine	ACHE	IC50=0.1(uM)	D1 PubChem
Tacrine	ACHE	IC50=0.11(uM)	D1 PubChem
Tacrine	ACHE	IC50=0.122(uM)	D1 PubChem
Tacrine	ACHE	IC50=0.128(uM)	D1 PubChem
Tacrine	ACHE	Ki=0.137(uM)	D1 PubChem
Tacrine	ACHE	IC50=0.14(uM)	D1 PubChem
Tacrine	ACHE	IC50=0.147(uM)	D1 PubChem
Tacrine	ACHE	IC50=0.15(uM)	D1 PubChem
Tacrine	ACHE	IC50=0.16(uM)	D1 PubChem
Tacrine	ACHE	IC50=0.18(uM)	D1 PubChem
Tacrine	ACHE	IC50=0.19(uM)	D1 PubChem
Tacrine	ACHE	IC50=0.2(uM)	D1 PubChem
Tacrine	ACHE	IC50=0.205(uM)	D1 PubChem
Tacrine	ACHE	IC50=0.25(uM)	D1 PubChem
Tacrine	ACHE	IC50=0.25119(uM)	D1 PubChem
Tacrine	ACHE	IC50=0.267(uM)	D1 PubChem
Tacrine	ACHE	IC50=0.268(uM)	D1 PubChem
Tacrine	ACHE	IC50=0.285(uM)	D1 PubChem
Tacrine	CYP2D6	IC50=0.3(uM)	D1 PubChem
Tacrine	ACHE	IC50=0.317(uM)	D1 PubChem
Tacrine	ACHE	IC50=0.33(uM)	D1 PubChem
Tacrine	ACHE	IC50=0.35(uM)	D1 PubChem
Tacrine	ACHE	IC50=0.383(uM)	D1 PubChem
Tacrine	ACHE	IC50=0.42(uM)	D1 PubChem
Tacrine	ACHE	IC50=0.424(uM)	D1 PubChem
Tacrine	ACHE	IC50=0.42658(uM)	D1 PubChem
Tacrine	ACHE	IC50=0.484(uM)	D1 PubChem
Tacrine	ACHE	IC50=0.5(uM)	D1 PubChem
Tacrine	SLC6A2	IC50=0.517(uM)	D1 PubChem
Tacrine	ACHE	IC50=0.52(uM)	D1 PubChem
Tacrine	ACHE	IC50=0.534(uM)	D1 PubChem
Tacrine	SLC22A2	IC50=0.68(uM)	D1 PubChem
Tacrine	ACHE	IC50=0.8(uM)	D1 PubChem
Tacrine	ACHE	IC50=0.926(uM)	D1 PubChem
Tacrine	ACHE	IC50=1.03(uM)	D1 PubChem
Tacrine	SLC47A1	IC50=1.1(uM)	D1 PubChem
Tacrine	GRIN1	IC50=4.9(uM)	D1 PubChem
Tacrine	GRIN2A	IC50=4.9(uM)	D1 PubChem
Tacrine	ALOX15	Potency=12.5893(uM)	D1 PubChem
Tacrine	TDP1	Potency=13.3359(uM)	D1 PubChem
Tacrine	AHR	AhR Potency (uM)=16.5803(uM)	D1 PubChem
Tacrine	AHR	AhR Potency (uM)=16.7855(uM)	D1 PubChem
Tacrine	TDP1	Potency=16.7889(uM)	D1 PubChem
Tacrine	GRIN1	IC50=44.0(uM)	D1 PubChem
Tacrine	GRIN2B	IC50=44.0(uM)	D1 PubChem
Tacrine	AHR	Potency=61.1306(uM)	D1 PubChem
Tacrine	CYP1A2	-	D1 PubChem
Tacrine	CYP2D6	-	D1 PubChem
Tacrine	TP53	Ratio Potency (uM)=None(uM)	D1 PubChem
Tacrine	CYP3A4	-	D1 PubChem
Tacrine	CYP1A2	AC50=3162.28(nM)	D1 ChEMBL
Tacrine	CYP3A4	Inhibition=None(Unspecified)	D1 ChEMBL
Tacrine	ALOX15	Potency=12589.3(nM)	D1 ChEMBL
Tacrine	CYP2D6	Inhibition=None(Unspecified)	D1 ChEMBL
Tacrine	CYP1A2	Inhibition=None(Unspecified)	D1 ChEMBL
Tacrine	CYP1A2	AC50=501.19(nM)	D1 ChEMBL
acebutolol	ADRB1	IC50=0.731(uM)	D1 PubChem
acebutolol	ADRB1	Selectivity=None(Unspecified)	D1 ChEMBL
acetaminophen	MB	IC50=2.3(uM)	D1 PubChem
acetaminophen	CA12	Ki=4.1(uM)	D1 PubChem
acetaminophen	CA2	Ki=6.2(uM)	D1 PubChem
acetaminophen	CA3	Ki=7.1(uM)	D1 PubChem
acetaminophen	CA7	Ki=9.1(uM)	D1 PubChem
acetaminophen	CA1	Ki=10.0(uM)	D1 PubChem
acetaminophen	CA14	Ki=10.6(uM)	D1 PubChem
acetaminophen	CA4	Ki=11.4(uM)	D1 PubChem
acetaminophen	CYP1A1	Kd=19.1(uM)	D1 PubChem
acetaminophen	GFER	-	D1 PubChem
acetaminophen	NR0B1	-	D1 PubChem
acetaminophen	CYP2C9	-	D1 PubChem
acetaminophen	PTGS2	-	D1 PubChem
acetaminophen	CYP1A2	-	D1 PubChem
acetaminophen	CYP3A4	-	D1 PubChem
acetaminophen	CYP2C19	-	D1 PubChem
acetaminophen	FAAH	-	D1 PubChem
acetaminophen	CYP2D6	-	D1 PubChem
acetaminophen	TRPV1	-	D1 PubChem
acetaminophen	PTGS1	IC50=None(uM)	D1 PubChem
acetaminophen	PTGS1	-	D1 PubChem
acetaminophen	CYP2D6	Inhibition=None(Unspecified)	D1 ChEMBL
acetaminophen	CYP2C9	Inhibition=None(Unspecified)	D1 ChEMBL
acetaminophen	CYP3A4	Inhibition=None(Unspecified)	D1 ChEMBL
acetaminophen	CYP2C19	Inhibition=None(Unspecified)	D1 ChEMBL
acetaminophen	CYP1A2	Inhibition=None(Unspecified)	D1 ChEMBL
acetaminophen	BRD2	Activity=None(Unspecified)	D1 ChEMBL
acetaminophen	PTGS1	Activity=None(Unspecified)	D1 ChEMBL
acetazolamide	CA5A	Ki=0.0018(uM)	D1 PubChem
acetazolamide	CA5B	Ki=0.0018(uM)	D1 PubChem
acetazolamide	CA7	Ki=0.0025(uM)	D1 PubChem
acetazolamide	CA12	Ki=0.0025(uM)	D1 PubChem
acetazolamide	CA9	IC50=0.00258(uM)	D1 PubChem
acetazolamide	CA7	Ki=0.0027(uM)	D1 PubChem
acetazolamide	CA7	Ki=0.0028(uM)	D1 PubChem
acetazolamide	CA3	Ki=0.0031(uM)	D1 PubChem
acetazolamide	CA2	Ki=0.0033(uM)	D1 PubChem
acetazolamide	CA12	Ki=0.005(uM)	D1 PubChem
acetazolamide	CA12	Ki=0.0056(uM)	D1 PubChem
acetazolamide	CA12	Ki=0.0057(uM)	D1 PubChem
acetazolamide	CA13	Ki=0.0057(uM)	D1 PubChem
acetazolamide	CA12	Ki=0.006(uM)	D1 PubChem
acetazolamide	CA9	IC50=0.0077(uM)	D1 PubChem
acetazolamide	CA2	Ki=0.00794(uM)	D1 PubChem
acetazolamide	CA2	IC50=0.0089(uM)	D1 PubChem
acetazolamide	CA9	Ki=0.009(uM)	D1 PubChem
acetazolamide	CA2	Ki=0.01(uM)	D1 PubChem
acetazolamide	CA2	IC50=0.01(uM)	D1 PubChem
acetazolamide	CA4	Ki=0.011(uM)	D1 PubChem
acetazolamide	CA6	Ki=0.011(uM)	D1 PubChem
acetazolamide	CA2	Ki=0.012(uM)	D1 PubChem
acetazolamide	CA2	Ki=0.0121(uM)	D1 PubChem
acetazolamide	CA2	Ki=0.0123(uM)	D1 PubChem
acetazolamide	CA2	Ki=0.0125(uM)	D1 PubChem
acetazolamide	CA2	IC50=0.016(uM)	D1 PubChem
acetazolamide	CA9	Ki=0.016(uM)	D1 PubChem
acetazolamide	CA2	IC50=0.0162(uM)	D1 PubChem
acetazolamide	CA2	Kd=0.017(uM)	D1 PubChem
acetazolamide	CA7	Kd=0.017(uM)	D1 PubChem
acetazolamide	CA13	Ki=0.017(uM)	D1 PubChem
acetazolamide	CA2	Kd=0.018(uM)	D1 PubChem
acetazolamide	CA2	Ki=0.018(uM)	D1 PubChem
acetazolamide	CA2	IC50=0.0185(uM)	D1 PubChem
acetazolamide	CA2	IC50=0.02002(uM)	D1 PubChem
acetazolamide	CA9	IC50=0.021(uM)	D1 PubChem
acetazolamide	CA9	Ki=0.025(uM)	D1 PubChem
acetazolamide	CA2	IC50=0.025(uM)	D1 PubChem
acetazolamide	CA9	Ki=0.0252(uM)	D1 PubChem
acetazolamide	CA9	Ki=0.0254(uM)	D1 PubChem
acetazolamide	CA9	IC50=0.028(uM)	D1 PubChem
acetazolamide	CA7	Ki=0.028(uM)	D1 PubChem
acetazolamide	CA2	IC50=0.028(uM)	D1 PubChem
acetazolamide	CA2	IC50=0.029(uM)	D1 PubChem
acetazolamide	CA9	IC50=0.032(uM)	D1 PubChem
acetazolamide	CA2	IC50=0.0343(uM)	D1 PubChem
acetazolamide	CA2	IC50=0.036(uM)	D1 PubChem
acetazolamide	CA9	IC50=0.0362(uM)	D1 PubChem
acetazolamide	CA9	IC50=0.0367(uM)	D1 PubChem
acetazolamide	CA2	IC50=0.0375(uM)	D1 PubChem
acetazolamide	CA2	Kd=0.038(uM)	D1 PubChem
acetazolamide	CA14	Ki=0.041(uM)	D1 PubChem
acetazolamide	CA9	IC50=0.0421(uM)	D1 PubChem
acetazolamide	CA9	IC50=0.0443(uM)	D1 PubChem
acetazolamide	CA2	IC50=0.0476(uM)	D1 PubChem
acetazolamide	CA2	IC50=0.0481(uM)	D1 PubChem
acetazolamide	CA2	IC50=0.0483(uM)	D1 PubChem
acetazolamide	CA9	IC50=0.0487(uM)	D1 PubChem
acetazolamide	CA2	IC50=0.0489(uM)	D1 PubChem
acetazolamide	CA13	Kd=0.05(uM)	D1 PubChem
acetazolamide	CA9	IC50=0.0525(uM)	D1 PubChem
acetazolamide	CA2	IC50=0.0531(uM)	D1 PubChem
acetazolamide	CA9	IC50=0.0534(uM)	D1 PubChem
acetazolamide	CA9	IC50=0.054(uM)	D1 PubChem
acetazolamide	CA5B	Ki=0.054(uM)	D1 PubChem
acetazolamide	CA2	IC50=0.0565(uM)	D1 PubChem
acetazolamide	CA9	IC50=0.0567(uM)	D1 PubChem
acetazolamide	CA5A	Ki=0.06(uM)	D1 PubChem
acetazolamide	CA2	IC50=0.0604(uM)	D1 PubChem
acetazolamide	CA2	IC50=0.063(uM)	D1 PubChem
acetazolamide	CA5A	Ki=0.063(uM)	D1 PubChem
acetazolamide	CA5A	Ki=0.064(uM)	D1 PubChem
acetazolamide	CA13	Kd=0.065(uM)	D1 PubChem
acetazolamide	CA9	IC50=0.0652(uM)	D1 PubChem
acetazolamide	CA2	IC50=0.068(uM)	D1 PubChem
acetazolamide	CA2	IC50=0.0686(uM)	D1 PubChem
acetazolamide	CA2	IC50=0.0697(uM)	D1 PubChem
acetazolamide	CA4	Ki=0.074(uM)	D1 PubChem
acetazolamide	CA2	IC50=0.0778(uM)	D1 PubChem
acetazolamide	CA9	IC50=0.082(uM)	D1 PubChem
acetazolamide	CA2	IC50=0.0899(uM)	D1 PubChem
acetazolamide	CA2	IC50=0.0925(uM)	D1 PubChem
acetazolamide	CA2	IC50=0.0983(uM)	D1 PubChem
acetazolamide	CA2	IC50=0.101(uM)	D1 PubChem
acetazolamide	CA2	Ki=0.104(uM)	D1 PubChem
acetazolamide	CA9	IC50=0.1236(uM)	D1 PubChem
acetazolamide	CA9	IC50=0.132(uM)	D1 PubChem
acetazolamide	CA12	Kd=0.133(uM)	D1 PubChem
acetazolamide	CA2	IC50=0.152(uM)	D1 PubChem
acetazolamide	CA2	Ki=0.159(uM)	D1 PubChem
acetazolamide	CA1	IC50=0.16111(uM)	D1 PubChem
acetazolamide	CA9	IC50=0.1748(uM)	D1 PubChem
acetazolamide	CA9	IC50=0.1768(uM)	D1 PubChem
acetazolamide	CA6	Kd=0.18(uM)	D1 PubChem
acetazolamide	CA9	IC50=0.1833(uM)	D1 PubChem
acetazolamide	CA9	IC50=0.2006(uM)	D1 PubChem
acetazolamide	CA9	IC50=0.2081(uM)	D1 PubChem
acetazolamide	CA9	IC50=0.2188(uM)	D1 PubChem
acetazolamide	CA4	Ki=0.22(uM)	D1 PubChem
acetazolamide	CA9	IC50=0.2361(uM)	D1 PubChem
acetazolamide	CA9	IC50=0.2431(uM)	D1 PubChem
acetazolamide	CA1	Ki=0.25(uM)	D1 PubChem
acetazolamide	CA1	Ki=0.2522(uM)	D1 PubChem
acetazolamide	CA7	IC50=0.265(uM)	D1 PubChem
acetazolamide	CA2	IC50=0.283(uM)	D1 PubChem
acetazolamide	CA2	IC50=0.285(uM)	D1 PubChem
acetazolamide	CA9	IC50=0.2865(uM)	D1 PubChem
acetazolamide	CA9	IC50=0.3046(uM)	D1 PubChem
acetazolamide	CA1	Ki=0.31(uM)	D1 PubChem
acetazolamide	CA9	IC50=0.3186(uM)	D1 PubChem
acetazolamide	CA1	IC50=0.33(uM)	D1 PubChem
acetazolamide	CA6	Ki=0.34(uM)	D1 PubChem
acetazolamide	CA1	Ki=0.342(uM)	D1 PubChem
acetazolamide	CA2	IC50=0.351(uM)	D1 PubChem
acetazolamide	CA7	IC50=0.357(uM)	D1 PubChem
acetazolamide	CA2	IC50=0.362(uM)	D1 PubChem
acetazolamide	CA2	Ki=0.37(uM)	D1 PubChem
acetazolamide	CA1	Ki=0.37(uM)	D1 PubChem
acetazolamide	CA9	IC50=0.4103(uM)	D1 PubChem
acetazolamide	CA2	IC50=0.441(uM)	D1 PubChem
acetazolamide	CA1	Ki=0.481(uM)	D1 PubChem
acetazolamide	CA1	IC50=0.5096(uM)	D1 PubChem
acetazolamide	CA4	Ki=0.578(uM)	D1 PubChem
acetazolamide	CA9	IC50=0.622(uM)	D1 PubChem
acetazolamide	CA9	IC50=0.6703(uM)	D1 PubChem
acetazolamide	CA9	IC50=0.68(uM)	D1 PubChem
acetazolamide	CA9	IC50=0.6945(uM)	D1 PubChem
acetazolamide	CA9	IC50=0.7(uM)	D1 PubChem
acetazolamide	CA9	IC50=0.721(uM)	D1 PubChem
acetazolamide	CA9	IC50=0.735(uM)	D1 PubChem
acetazolamide	CA9	IC50=0.7469(uM)	D1 PubChem
acetazolamide	CA9	IC50=0.763(uM)	D1 PubChem
acetazolamide	CA9	IC50=0.775(uM)	D1 PubChem
acetazolamide	CA1	Kd=0.78(uM)	D1 PubChem
acetazolamide	CA3	IC50=0.84(uM)	D1 PubChem
acetazolamide	CA1	Ki=0.9(uM)	D1 PubChem
acetazolamide	CA9	IC50=0.973(uM)	D1 PubChem
acetazolamide	CA9	IC50=0.9998(uM)	D1 PubChem
acetazolamide	CA9	IC50=1.024(uM)	D1 PubChem
acetazolamide	CA9	IC50=1.165(uM)	D1 PubChem
acetazolamide	CA1	IC50=1.21(uM)	D1 PubChem
acetazolamide	CA9	IC50=1.294(uM)	D1 PubChem
acetazolamide	CA9	IC50=1.297(uM)	D1 PubChem
acetazolamide	CA1	Kd=1.4(uM)	D1 PubChem
acetazolamide	CA9	IC50=1.513(uM)	D1 PubChem
acetazolamide	CA9	IC50=1.52(uM)	D1 PubChem
acetazolamide	CA9	IC50=1.524(uM)	D1 PubChem
acetazolamide	CA9	IC50=1.764(uM)	D1 PubChem
acetazolamide	CA9	IC50=1.997(uM)	D1 PubChem
acetazolamide	CA2	Ki=2.0(uM)	D1 PubChem
acetazolamide	CA9	IC50=2.134(uM)	D1 PubChem
acetazolamide	CA7	IC50=2.52(uM)	D1 PubChem
acetazolamide	CA2	IC50=2.8(uM)	D1 PubChem
acetazolamide	CA1	IC50=2.9(uM)	D1 PubChem
acetazolamide	CA1	IC50=3.1(uM)	D1 PubChem
acetazolamide	CA2	Ki=3.3(uM)	D1 PubChem
acetazolamide	CA7	IC50=3.44(uM)	D1 PubChem
acetazolamide	CA1	Ki=3.5(uM)	D1 PubChem
acetazolamide	CA1	IC50=3.6(uM)	D1 PubChem
acetazolamide	CA2	Ki=3.7(uM)	D1 PubChem
acetazolamide	CA1	IC50=3.75(uM)	D1 PubChem
acetazolamide	CA1	IC50=3.8(uM)	D1 PubChem
acetazolamide	CA2	IC50=3.8(uM)	D1 PubChem
acetazolamide	CA2	IC50=3.9(uM)	D1 PubChem
acetazolamide	CA2	IC50=4.1(uM)	D1 PubChem
acetazolamide	CA2	IC50=4.5(uM)	D1 PubChem
acetazolamide	CA1	IC50=5.2(uM)	D1 PubChem
acetazolamide	CA1	IC50=6.1(uM)	D1 PubChem
acetazolamide	CA1	Ki=6.3(uM)	D1 PubChem
acetazolamide	CA3	IC50=6.5(uM)	D1 PubChem
acetazolamide	CA2	IC50=8.2(uM)	D1 PubChem
acetazolamide	CA2	IC50=8.3(uM)	D1 PubChem
acetazolamide	CA2	Ki=12.0(uM)	D1 PubChem
acetazolamide	CA3	Ki=20.0(uM)	D1 PubChem
acetazolamide	CA9	Ki=25.0(uM)	D1 PubChem
acetazolamide	CA1	Ki=36.2(uM)	D1 PubChem
acetazolamide	CA2	Ki=36.2(uM)	D1 PubChem
acetazolamide	CA6	IC50=None(uM)	D1 PubChem
acetazolamide	CA6	-	D1 PubChem
acetazolamide	CA9	-	D1 PubChem
acetazolamide	CA9	IC50=None(uM)	D1 PubChem
acetazolamide	CA13	-	D1 PubChem
acetazolamide	CA5B	-	D1 PubChem
acetazolamide	CA5B	IC50=None(uM)	D1 PubChem
acetazolamide	CA14	IC50=None(uM)	D1 PubChem
acetazolamide	CA2	-	D1 PubChem
acetazolamide	CA2	IC50=None(uM)	D1 PubChem
acetazolamide	CA4	-	D1 PubChem
acetazolamide	CA4	IC50=None(uM)	D1 PubChem
acetazolamide	MMP2	-	D1 PubChem
acetazolamide	CA1	-	D1 PubChem
acetazolamide	CA1	IC50=None(uM)	D1 PubChem
acetazolamide	CA7	IC50=None(uM)	D1 PubChem
acetazolamide	CA7	-	D1 PubChem
acetazolamide	CA5A	-	D1 PubChem
acetazolamide	MMP12	-	D1 PubChem
acetazolamide	CA5A	IC50=None(uM)	D1 PubChem
acetazolamide	CA12	-	D1 PubChem
acetazolamide	CA12	IC50=None(uM)	D1 PubChem
acetazolamide	CA14	-	D1 PubChem
acetazolamide	CA11	-	D1 PubChem
acetazolamide	AQP4	Activity=None(Unspecified)	D1 ChEMBL
acetazolamide	MMP12	Inhibition=None(Unspecified)	D1 ChEMBL
acetazolamide	MMP2	Inhibition=None(Unspecified)	D1 ChEMBL
acetohexamide	KCNJ11	-	D1 PubChem
acetohexamide	ABCC8	-	D1 PubChem
acetohydroxamic acid	TDP1	Potency=1.6789(uM)	D1 PubChem
acetohydroxamic acid	CA2	IC50=47.0(uM)	D1 PubChem
acyclovir	TDP1	Potency=0.2593(uM)	D1 PubChem
acyclovir	TDP1	Potency=0.4467(uM)	D1 PubChem
acyclovir	TDP1	Potency=0.4528(uM)	D1 PubChem
acyclovir	TDP1	Potency=0.5081(uM)	D1 PubChem
acyclovir	TDP1	Potency=1.1582(uM)	D1 PubChem
acyclovir	TDP1	Potency=1.2995(uM)	D1 PubChem
acyclovir	TDP1	Potency=2.2387(uM)	D1 PubChem
acyclovir	ABCB1	-	D1 PubChem
acyclovir	RECQL	Potency=794.3(nM)	D1 ChEMBL
albendazole	TDP1	Potency=0.0508(uM)	D1 PubChem
albendazole	TDP1	Potency=0.1276(uM)	D1 PubChem
albendazole	AR	Ratio Potency (uM)=0.256454(uM)	D1 PubChem
albendazole	AR	Ratio Potency (uM)=0.275357(uM)	D1 PubChem
albendazole	TP53	Potency=0.3064(uM)	D1 PubChem
albendazole	TDP1	Potency=0.3162(uM)	D1 PubChem
albendazole	TP53	Potency=0.3201(uM)	D1 PubChem
albendazole	TDP1	Potency=0.3264(uM)	D1 PubChem
albendazole	TP53	Ratio Potency (uM)=0.369685(uM)	D1 PubChem
albendazole	TP53	Ratio Potency (uM)=0.416478(uM)	D1 PubChem
albendazole	GMNN	Potency=0.4528(uM)	D1 PubChem
albendazole	TDP1	Potency=0.4611(uM)	D1 PubChem
albendazole	GMNN	Potency=0.5081(uM)	D1 PubChem
albendazole	TDP1	Potency=0.5805(uM)	D1 PubChem
albendazole	GMNN	Potency=0.7308(uM)	D1 PubChem
albendazole	GMNN	Potency=0.8199(uM)	D1 PubChem
albendazole	TDP1	Potency=0.8913(uM)	D1 PubChem
albendazole	AHR	AhR Potency (uM)=1.87068(uM)	D1 PubChem
albendazole	ESR1	Potency=2.0199(uM)	D1 PubChem
albendazole	ATAD5	Potency=3.592(uM)	D1 PubChem
albendazole	NR1H4	Potency=3.8895(uM)	D1 PubChem
albendazole	ATAD5	ATAD5 Potency (uM)=4.18792(uM)	D1 PubChem
albendazole	AHR	Potency=4.522(uM)	D1 PubChem
albendazole	ATAD5	Potency=6.859(uM)	D1 PubChem
albendazole	ATAD5	Potency=8.8766(uM)	D1 PubChem
albendazole	ATAD5	ATAD5 Potency (uM)=9.32377(uM)	D1 PubChem
albendazole	AHR	AhR Potency (uM)=14.2208(uM)	D1 PubChem
albendazole	HSPB1	Ratio Potency (uM)=16.7198(uM)	D1 PubChem
albendazole	HSPB1	Potency=21.8724(uM)	D1 PubChem
albendazole	HSPB1	Ratio Potency (uM)=21.9567(uM)	D1 PubChem
albendazole	AHR	Potency=34.3762(uM)	D1 PubChem
albendazole	ABCB1	-	D1 PubChem
albendazole	TUBB	-	D1 PubChem
albendazole	STK33	-	D1 PubChem
albendazole	AHR	-	D1 PubChem
albendazole	HTR1E	-	D1 PubChem
albendazole	APP	-	D1 PubChem
albendazole	NR1H4	-	D1 PubChem
albendazole	JAK2	-	D1 PubChem
albendazole	NPBWR1	-	D1 PubChem
albendazole	KLF5	-	D1 PubChem
albendazole	MCHR1	-	D1 PubChem
albendazole	CYP1A2	-	D1 PubChem
albendazole	PPARG	-	D1 PubChem
albendazole	VDR	-	D1 PubChem
albendazole	GMNN	Potency=452.8(nM)	D1 ChEMBL
albendazole	GMNN	Potency=508.1(nM)	D1 ChEMBL
albendazole	GMNN	Potency=730.8(nM)	D1 ChEMBL
albendazole	CYP1A2	AC50=398.11(nM)	D1 ChEMBL
albendazole	GMNN	Potency=819.9(nM)	D1 ChEMBL
Salbutamol	GLP1R	Potency=0.0184(uM)	D1 PubChem
Salbutamol	ADRB2	EC50=0.02512(uM)	D1 PubChem
Salbutamol	ADRB2	EC50=0.068(uM)	D1 PubChem
Salbutamol	ADRB2	EC50=0.19953(uM)	D1 PubChem
Salbutamol	ADRB2	IC50=0.8102(uM)	D1 PubChem
Salbutamol	ADRB2	IC50=0.98(uM)	D1 PubChem
Salbutamol	ADRB2	Ki=1.828(uM)	D1 PubChem
Salbutamol	PTGER2	-	D1 PubChem
Salbutamol	ADRB2	-	D1 PubChem
Salbutamol	ADRB2	Selectivity=None(Unspecified)	D1 ChEMBL
Salbutamol	ADRB2	Activity=None(Unspecified)	D1 ChEMBL
alendronate	FDPS	IC50=0.05(uM)	D1 PubChem
alendronate	FDPS	IC50=0.26(uM)	D1 PubChem
alendronate	FDPS	IC50=2.249(uM)	D1 PubChem
alendronate	PTPRC	Activity=None(Unspecified)	D1 ChEMBL
allopurinol	XDH	IC50=7.82(uM)	D1 PubChem
allopurinol	HPRT1	Km=47.9(uM)	D1 PubChem
allopurinol	CYP1A2	-	D1 PubChem
allopurinol	XDH	-	D1 PubChem
allopurinol	DUSP1	-	D1 PubChem
allopurinol	CYP2C9	-	D1 PubChem
allopurinol	CYP3A4	-	D1 PubChem
allopurinol	CYP2C19	-	D1 PubChem
allopurinol	CYP2D6	-	D1 PubChem
allopurinol	CYP2D6	Inhibition=None(Unspecified)	D1 ChEMBL
allopurinol	CYP2C9	Inhibition=None(Unspecified)	D1 ChEMBL
allopurinol	CYP3A4	Inhibition=None(Unspecified)	D1 ChEMBL
allopurinol	CYP2C19	Inhibition=None(Unspecified)	D1 ChEMBL
allopurinol	CYP1A2	Inhibition=None(Unspecified)	D1 ChEMBL
alprazolam	AR	Ratio Potency (uM)=4.25266(uM)	D1 PubChem
alprazolam	NR3C1	Potency=6.007(uM)	D1 PubChem
alprazolam	ESR1	Ratio Potency (uM)=6.00704(uM)	D1 PubChem
alprazolam	ESR1	ER Potency (uM)=10.1922(uM)	D1 PubChem
alprazolam	ESR1	Potency=11.8832(uM)	D1 PubChem
alprazolam	ATAD5	Potency=13.3332(uM)	D1 PubChem
alprazolam	HPGD	Potency=15.8489(uM)	D1 PubChem
alprazolam	ATAD5	ATAD5 Potency (uM)=20.3361(uM)	D1 PubChem
alprazolam	ESR1	Potency=21.3138(uM)	D1 PubChem
alprazolam	GABRA5	-	D1 PubChem
alprazolam	GABRA3	-	D1 PubChem
alprazolam	GABRB3	-	D1 PubChem
alprazolam	GABRA1	-	D1 PubChem
alprazolam	GABRE	-	D1 PubChem
alprazolam	GABRB1	-	D1 PubChem
alprazolam	GABRQ	-	D1 PubChem
alprazolam	GABRG3	-	D1 PubChem
alprazolam	GABRP	-	D1 PubChem
alprazolam	NR3C1	-	D1 PubChem
alprazolam	GABRB2	-	D1 PubChem
alprazolam	GABRA2	-	D1 PubChem
alprazolam	GABRA6	-	D1 PubChem
alprazolam	GABRG2	-	D1 PubChem
alprazolam	GABRA4	-	D1 PubChem
alprazolam	GABRG1	-	D1 PubChem
alprazolam	GABRD	-	D1 PubChem
alprazolam	CREBBP	Activity=None(Unspecified)	D1 ChEMBL
alprazolam	PBRM1	Activity=None(Unspecified)	D1 ChEMBL
alprazolam	BRD2	Activity=None(Unspecified)	D1 ChEMBL
alprazolam	BRD3	Activity=None(Unspecified)	D1 ChEMBL
alprazolam	BRD4	Activity=None(Unspecified)	D1 ChEMBL
alprazolam	BRDT	Activity=None(Unspecified)	D1 ChEMBL
alprazolam	HPGD	Potency=15848.9(nM)	D1 ChEMBL
altretamine	CYP1A2	IC50=4.0(uM)	D1 PubChem
altretamine	FPR1	-	D1 PubChem
altretamine	CYP1A2	-	D1 PubChem
altretamine	PLCG1	-	D1 PubChem
altretamine	CYP1A2	AC50=1995.26(nM)	D1 ChEMBL
amantadine	SLC47A1	IC50=37.8(uM)	D1 PubChem
amifostine	DRD3	IC50=1.929(uM)	D1 PubChem
aminoglutethimide	CYP19A1	IC50=0.0052(uM)	D1 PubChem
aminoglutethimide	CYP19A1	Km=0.09(uM)	D1 PubChem
aminoglutethimide	CYP19A1	IC50=0.27(uM)	D1 PubChem
aminoglutethimide	CYP19A1	Ki=0.47(uM)	D1 PubChem
aminoglutethimide	CYP19A1	Ki=0.6(uM)	D1 PubChem
aminoglutethimide	CYP19A1	Ki=0.68(uM)	D1 PubChem
aminoglutethimide	CYP19A1	Ki=1.41(uM)	D1 PubChem
aminoglutethimide	CYP19A1	IC50=1.7(uM)	D1 PubChem
aminoglutethimide	CYP19A1	Ki=1.8(uM)	D1 PubChem
aminoglutethimide	CYP19A1	IC50=1.9(uM)	D1 PubChem
aminoglutethimide	CYP19A1	IC50=2.8(uM)	D1 PubChem
aminoglutethimide	CYP19A1	IC50=5.2(uM)	D1 PubChem
aminoglutethimide	CYP19A1	IC50=5.8(uM)	D1 PubChem
aminoglutethimide	CYP19A1	IC50=6.13(uM)	D1 PubChem
aminoglutethimide	CYP19A1	IC50=6.4(uM)	D1 PubChem
aminoglutethimide	CYP19A1	IC50=8.0(uM)	D1 PubChem
aminoglutethimide	CYP19A1	IC50=8.3(uM)	D1 PubChem
aminoglutethimide	CYP19A1	IC50=10.0(uM)	D1 PubChem
aminoglutethimide	CYP19A1	IC50=14.0(uM)	D1 PubChem
aminoglutethimide	CYP19A1	IC50=18.5(uM)	D1 PubChem
aminoglutethimide	CYP19A1	Potency=27.306(uM)	D1 PubChem
aminoglutethimide	CYP19A1	IC50=28.5(uM)	D1 PubChem
aminoglutethimide	CYP19A1	IC50=29.75(uM)	D1 PubChem
aminoglutethimide	CYP19A1	IC50=37.0(uM)	D1 PubChem
aminoglutethimide	CYP19A1	-	D1 PubChem
aminoglutethimide	LARGE	-	D1 PubChem
aminoglutethimide	CYP11A1	-	D1 PubChem
theophylline	ADORA1	Ki=0.0006(uM)	D1 PubChem
theophylline	ADORA2A	Ki=0.0006(uM)	D1 PubChem
theophylline	ADORA3	Ki=0.014(uM)	D1 PubChem
theophylline	ADORA2A	Ki=1.7(uM)	D1 PubChem
theophylline	ADORA2A	Ki=2.03(uM)	D1 PubChem
theophylline	ADORA2B	Ki=2.7(uM)	D1 PubChem
theophylline	ADORA2A	Ki=4.2(uM)	D1 PubChem
theophylline	ADORA1	Ki=6.2(uM)	D1 PubChem
theophylline	ADORA2A	Ki=6.7(uM)	D1 PubChem
theophylline	ADORA1	Ki=6.77(uM)	D1 PubChem
theophylline	ADORA1	Ki=6.92(uM)	D1 PubChem
theophylline	ADORA2B	Ki=7.059(uM)	D1 PubChem
theophylline	ADORA2B	Ki=7.85(uM)	D1 PubChem
theophylline	ADORA2A	Ki=7.9(uM)	D1 PubChem
theophylline	ADORA2B	Ki=9.07(uM)	D1 PubChem
theophylline	ADORA2A	Ki=10.0(uM)	D1 PubChem
theophylline	ADORA1	Ki=10.1(uM)	D1 PubChem
theophylline	ADORA1	Kd=12.0(uM)	D1 PubChem
theophylline	ADORA2A	IC50=12.007(uM)	D1 PubChem
theophylline	ADORA2A	Ki=13.8(uM)	D1 PubChem
theophylline	ADORA2B	Ki=13.8(uM)	D1 PubChem
theophylline	ADORA1	IC50=17.104(uM)	D1 PubChem
theophylline	ADORA2A	Ki=18.5(uM)	D1 PubChem
theophylline	ESR1	Potency=18.8336(uM)	D1 PubChem
theophylline	ADORA3	Ki=22.3(uM)	D1 PubChem
theophylline	ADORA3	Ki=29.4(uM)	D1 PubChem
theophylline	PDE4A	-	D1 PubChem
theophylline	PDE3A	-	D1 PubChem
theophylline	ADCY1	-	D1 PubChem
theophylline	PDE4C	-	D1 PubChem
theophylline	PDE4D	-	D1 PubChem
theophylline	PDE3B	-	D1 PubChem
theophylline	ADORA3	-	D1 PubChem
theophylline	ADORA1	-	D1 PubChem
theophylline	ADORA2A	-	D1 PubChem
theophylline	ADORA2A	IC50=None(uM)	D1 PubChem
theophylline	PDE4B	-	D1 PubChem
theophylline	ADORA2B	IC50=None(uM)	D1 PubChem
theophylline	ADORA2B	-	D1 PubChem
theophylline	EHMT2	Potency=3358.7(nM)	D1 ChEMBL
amiodarone	EBP	Ki=0.025(uM)	D1 PubChem
amiodarone	SIGMAR1	IC50=0.097(uM)	D1 PubChem
amiodarone	ADRA2A	IC50=0.312(uM)	D1 PubChem
amiodarone	HTR2C	IC50=0.404(uM)	D1 PubChem
amiodarone	FYN	IC50=0.817(uM)	D1 PubChem
amiodarone	HTR2B	IC50=0.923(uM)	D1 PubChem
amiodarone	KCNH2	IC50=1.0(uM)	D1 PubChem
amiodarone	DRD3	IC50=1.208(uM)	D1 PubChem
amiodarone	CHRM5	IC50=1.499(uM)	D1 PubChem
amiodarone	SLC6A2	IC50=2.271(uM)	D1 PubChem
amiodarone	SLC6A4	IC50=2.305(uM)	D1 PubChem
amiodarone	SLC6A3	IC50=2.505(uM)	D1 PubChem
amiodarone	CHRM1	IC50=2.613(uM)	D1 PubChem
amiodarone	CHRM3	IC50=3.201(uM)	D1 PubChem
amiodarone	HTR2A	IC50=3.59(uM)	D1 PubChem
amiodarone	CHRM4	IC50=3.63(uM)	D1 PubChem
amiodarone	CHRM2	IC50=5.08(uM)	D1 PubChem
amiodarone	OPRD1	IC50=8.014(uM)	D1 PubChem
amiodarone	DRD1	IC50=9.142(uM)	D1 PubChem
amiodarone	ERBB2	IC50=9.148(uM)	D1 PubChem
amiodarone	MC5R	IC50=9.497(uM)	D1 PubChem
amiodarone	KCNH2	IC50=10.0(uM)	D1 PubChem
amiodarone	HRH2	IC50=10.555(uM)	D1 PubChem
amiodarone	CCR2	IC50=11.086(uM)	D1 PubChem
amiodarone	MC3R	IC50=12.372(uM)	D1 PubChem
amiodarone	ADRA2B	IC50=12.893(uM)	D1 PubChem
amiodarone	BDKRB2	IC50=12.966(uM)	D1 PubChem
amiodarone	GMNN	Potency=12.9953(uM)	D1 PubChem
amiodarone	MTOR	Potency=13.0918(uM)	D1 PubChem
amiodarone	MC4R	IC50=13.755(uM)	D1 PubChem
amiodarone	OPRK1	IC50=16.68(uM)	D1 PubChem
amiodarone	ADORA3	IC50=17.547(uM)	D1 PubChem
amiodarone	DRD4	IC50=17.72(uM)	D1 PubChem
amiodarone	OPRM1	IC50=19.037(uM)	D1 PubChem
amiodarone	TACR2	IC50=19.315(uM)	D1 PubChem
amiodarone	HTR6	IC50=19.441(uM)	D1 PubChem
amiodarone	DRD2	IC50=19.952(uM)	D1 PubChem
amiodarone	GMNN	Potency=20.5962(uM)	D1 PubChem
amiodarone	CCR4	IC50=21.773(uM)	D1 PubChem
amiodarone	EDNRA	IC50=26.288(uM)	D1 PubChem
amiodarone	CYP2D6	Potency=31.6228(uM)	D1 PubChem
amiodarone	ADRB3	IC50=42.349(uM)	D1 PubChem
amiodarone	ADRB1	IC50=43.643(uM)	D1 PubChem
amiodarone	CBX1	Potency=44.6684(uM)	D1 PubChem
amiodarone	CYP2C19	-	D1 PubChem
amiodarone	CYP2D6	-	D1 PubChem
amiodarone	CYP1A2	-	D1 PubChem
amiodarone	CYP2C9	-	D1 PubChem
amiodarone	CYP2C9	Inhibition=None(Unspecified)	D1 ChEMBL
amiodarone	CYP2C19	Inhibition=None(Unspecified)	D1 ChEMBL
amiodarone	CYP1A2	Inhibition=None(Unspecified)	D1 ChEMBL
amiodarone	SQLE	IC50=None(Unspecified)	D1 ChEMBL
amiodarone	CYP2D6	Potency=31622.8(nM)	D1 ChEMBL
amiodarone	CBX1	Potency=44668.4(nM)	D1 ChEMBL
amiodarone	MTOR	Potency=13091.8(nM)	D1 ChEMBL
amiodarone	GMNN	Potency=20596.2(nM)	D1 ChEMBL
amiodarone	GMNN	Potency=12995.3(nM)	D1 ChEMBL
amiodarone	CYP2D6	AC50=31622.8(nM)	D1 ChEMBL
amitriptyline	HRH1	Ki=0.00112(uM)	D1 PubChem
amitriptyline	SLC6A4	IC50=0.00166(uM)	D1 PubChem
amitriptyline	HRH1	IC50=0.00478(uM)	D1 PubChem
amitriptyline	CHRM4	IC50=0.0053(uM)	D1 PubChem
amitriptyline	HTR2C	IC50=0.00605(uM)	D1 PubChem
amitriptyline	CHRM5	IC50=0.00802(uM)	D1 PubChem
amitriptyline	ADRA2B	IC50=0.00808(uM)	D1 PubChem
amitriptyline	SLC6A4	Ki=0.00955(uM)	D1 PubChem
amitriptyline	CHRM1	IC50=0.011(uM)	D1 PubChem
amitriptyline	HTR2A	IC50=0.015(uM)	D1 PubChem
amitriptyline	SLC6A2	IC50=0.023(uM)	D1 PubChem
amitriptyline	CHRM3	IC50=0.026(uM)	D1 PubChem
amitriptyline	ADRA2C	IC50=0.059(uM)	D1 PubChem
amitriptyline	HTR2B	IC50=0.07(uM)	D1 PubChem
amitriptyline	CHRM2	IC50=0.081(uM)	D1 PubChem
amitriptyline	DRD1	Ki=0.089(uM)	D1 PubChem
amitriptyline	ADRA1D	IC50=0.105(uM)	D1 PubChem
amitriptyline	HTR6	IC50=0.14(uM)	D1 PubChem
amitriptyline	DRD5	Ki=0.17(uM)	D1 PubChem
amitriptyline	DRD3	IC50=0.182(uM)	D1 PubChem
amitriptyline	DRD2	Ki=0.196(uM)	D1 PubChem
amitriptyline	DRD3	Ki=0.206(uM)	D1 PubChem
amitriptyline	ADRA2A	IC50=0.351(uM)	D1 PubChem
amitriptyline	DRD1	IC50=0.355(uM)	D1 PubChem
amitriptyline	SLC6A4	IC50=0.54954(uM)	D1 PubChem
amitriptyline	HRH2	IC50=0.73(uM)	D1 PubChem
amitriptyline	SCN9A	IC50=1.0(uM)	D1 PubChem
amitriptyline	DRD2	IC50=1.009(uM)	D1 PubChem
amitriptyline	SIGMAR1	IC50=1.031(uM)	D1 PubChem
amitriptyline	DRD1	Potency=1.122(uM)	D1 PubChem
amitriptyline	SCN5A	IC50=1.6(uM)	D1 PubChem
amitriptyline	SLC6A2	IC50=2.04174(uM)	D1 PubChem
amitriptyline	SCN2A	IC50=3.1(uM)	D1 PubChem
amitriptyline	SCN9A	IC50=7.0(uM)	D1 PubChem
amitriptyline	CYP2D6	Potency=7.9433(uM)	D1 PubChem
amitriptyline	KCNH2	IC50=10.0(uM)	D1 PubChem
amitriptyline	SLC6A3	IC50=12.5893(uM)	D1 PubChem
amitriptyline	SLC22A1	IC50=16.9(uM)	D1 PubChem
amitriptyline	KCNH2	IC50=17.5894(uM)	D1 PubChem
amitriptyline	CYP1A2	-	D1 PubChem
amitriptyline	CYP2C9	-	D1 PubChem
amitriptyline	HTR6	-	D1 PubChem
amitriptyline	CYP2D6	-	D1 PubChem
amitriptyline	CYP3A4	-	D1 PubChem
amitriptyline	CYP2D6	Inhibition=None(Unspecified)	D1 ChEMBL
amitriptyline	CYP2C9	Inhibition=None(Unspecified)	D1 ChEMBL
amitriptyline	CYP3A4	Inhibition=None(Unspecified)	D1 ChEMBL
amitriptyline	CYP1A2	Inhibition=None(Unspecified)	D1 ChEMBL
amitriptyline	DRD1	Potency=1122.0(nM)	D1 ChEMBL
amitriptyline	CYP2D6	Potency=7943.3(nM)	D1 ChEMBL
amitriptyline	CYP2D6	AC50=7943.28(nM)	D1 ChEMBL
amlexanox	NPC1	Potency=0.3162(uM)	D1 PubChem
amlexanox	RAB9A	Potency=0.5012(uM)	D1 PubChem
amlexanox	AHR	Potency=0.8413(uM)	D1 PubChem
amlexanox	AHR	AhR Potency (uM)=1.67855(uM)	D1 PubChem
amlexanox	ATAD5	Potency=4.7308(uM)	D1 PubChem
amlexanox	ATAD5	ATAD5 Potency (uM)=5.5157(uM)	D1 PubChem
amlexanox	AR	Potency=11.8832(uM)	D1 PubChem
amlexanox	PKM	Potency=14.1254(uM)	D1 PubChem
amlexanox	NFE2L2	Ratio Potency (uM)=18.1231(uM)	D1 PubChem
amlexanox	NFE2L2	Potency=23.7083(uM)	D1 PubChem
amlexanox	GAA	Potency=35.4813(uM)	D1 PubChem
amlexanox	PDE4A	-	D1 PubChem
amlexanox	SENP6	-	D1 PubChem
amlexanox	PDE4C	-	D1 PubChem
amlexanox	SENP7	-	D1 PubChem
amlexanox	SENP8	-	D1 PubChem
amlexanox	PDE4B	-	D1 PubChem
amlexanox	TNFSF10	-	D1 PubChem
amlexanox	PDE4D	-	D1 PubChem
amlexanox	CASP3	-	D1 PubChem
amlexanox	NPC1	Potency=316.2(nM)	D1 ChEMBL
amlexanox	PKM	Potency=14125.4(nM)	D1 ChEMBL
amlexanox	GAA	Potency=35481.3(nM)	D1 ChEMBL
amlexanox	RAB9A	Potency=501.2(nM)	D1 ChEMBL
amlodipine	KCNK2	IC50=0.4(uM)	D1 PubChem
amlodipine	ADRA2A	IC50=0.602(uM)	D1 PubChem
amlodipine	ADRA2C	IC50=1.8(uM)	D1 PubChem
amlodipine	HTR6	IC50=2.898(uM)	D1 PubChem
amlodipine	SLC6A3	IC50=5.521(uM)	D1 PubChem
amlodipine	NAE1	-	D1 PubChem
amlodipine	UBE2M	-	D1 PubChem
amlodipine	CACNA1D	-	D1 PubChem
amlodipine	CACNA1S	-	D1 PubChem
amlodipine	CACNA1F	-	D1 PubChem
amlodipine	CACNA1C	-	D1 PubChem
amoxapine	HTR2A	IC50=0.00155(uM)	D1 PubChem
amoxapine	HTR2A	Ki=0.00177(uM)	D1 PubChem
amoxapine	HTR2C	IC50=0.00379(uM)	D1 PubChem
amoxapine	HTR2B	IC50=0.01(uM)	D1 PubChem
amoxapine	SLC6A2	IC50=0.013(uM)	D1 PubChem
amoxapine	SLC6A4	IC50=0.034(uM)	D1 PubChem
amoxapine	DRD4	Ki=0.034(uM)	D1 PubChem
amoxapine	HTR6	IC50=0.076(uM)	D1 PubChem
amoxapine	HRH1	IC50=0.099(uM)	D1 PubChem
amoxapine	DRD3	IC50=0.134(uM)	D1 PubChem
amoxapine	DRD2	IC50=0.2(uM)	D1 PubChem
amoxapine	HTR1A	Ki=0.221(uM)	D1 PubChem
amoxapine	ADRA1D	IC50=0.306(uM)	D1 PubChem
amoxapine	DRD1	IC50=0.392(uM)	D1 PubChem
amoxapine	HTR7	Ki=0.5(uM)	D1 PubChem
amoxapine	ADRA2B	IC50=0.558(uM)	D1 PubChem
amoxapine	CHRM5	IC50=0.856(uM)	D1 PubChem
amoxapine	CHRM1	IC50=1.192(uM)	D1 PubChem
amoxapine	DRD1	Potency=1.2589(uM)	D1 PubChem
amoxapine	ADRA2A	IC50=1.314(uM)	D1 PubChem
amoxapine	CHRM4	IC50=1.737(uM)	D1 PubChem
amoxapine	CHRM3	IC50=1.781(uM)	D1 PubChem
amoxapine	CHRM2	IC50=2.623(uM)	D1 PubChem
amoxapine	ADRA2C	IC50=3.174(uM)	D1 PubChem
amoxapine	CYP2D6	Potency=3.9811(uM)	D1 PubChem
amoxapine	TDP1	Potency=7.3078(uM)	D1 PubChem
amoxapine	CYP2D6	IC50=10.0(uM)	D1 PubChem
amoxapine	THPO	Potency=10.0(uM)	D1 PubChem
amoxapine	KCNH2	Potency=10.0(uM)	D1 PubChem
amoxapine	ESR1	Potency=11.8832(uM)	D1 PubChem
amoxapine	TP53	Potency=12.5893(uM)	D1 PubChem
amoxapine	TDP1	Potency=14.581(uM)	D1 PubChem
amoxapine	CYP19A1	Potency=17.2289(uM)	D1 PubChem
amoxapine	NR3C1	Potency=18.9959(uM)	D1 PubChem
amoxapine	ESR1	ER Potency (uM)=20.3361(uM)	D1 PubChem
amoxapine	VDR	Potency=50.1187(uM)	D1 PubChem
amoxapine	DRD2	-	D1 PubChem
amoxapine	DRD5	-	D1 PubChem
amoxapine	DRD1	-	D1 PubChem
amoxapine	SLC6A4	-	D1 PubChem
amoxapine	SLC6A2	-	D1 PubChem
amoxapine	DRD3	-	D1 PubChem
amoxapine	DRD4	-	D1 PubChem
amoxapine	HTR6	-	D1 PubChem
amoxapine	CYP2D6	-	D1 PubChem
amoxapine	ABCB1	-	D1 PubChem
amoxapine	HTT	-	D1 PubChem
amoxapine	CYP1A2	-	D1 PubChem
amoxapine	NR3C1	-	D1 PubChem
amoxapine	CYP19A1	-	D1 PubChem
amoxapine	VDR	Potency=50118.7(nM)	D1 ChEMBL
amoxapine	TP53	Potency=12589.3(nM)	D1 ChEMBL
amoxapine	KCNH2	Potency=10000.0(nM)	D1 ChEMBL
amoxapine	THPO	Potency=10000.0(nM)	D1 ChEMBL
amoxapine	CYP2D6	Potency=3981.1(nM)	D1 ChEMBL
amoxapine	DRD1	Potency=1258.9(nM)	D1 ChEMBL
amoxapine	CYP2D6	AC50=3981.07(nM)	D1 ChEMBL
anastrozole	CYP19A1	Ki=0.00013(uM)	D1 PubChem
anastrozole	CYP19A1	IC50=0.0015(uM)	D1 PubChem
anastrozole	CYP19A1	IC50=0.008(uM)	D1 PubChem
anastrozole	CYP19A1	IC50=0.01(uM)	D1 PubChem
anastrozole	CYP19A1	IC50=0.015(uM)	D1 PubChem
anastrozole	CYP19A1	IC50=0.01514(uM)	D1 PubChem
anastrozole	CYP19A1	Potency=0.1186(uM)	D1 PubChem
anastrozole	CYP19A1	Potency=0.3349(uM)	D1 PubChem
anastrozole	CYP19A1	IC50=0.6(uM)	D1 PubChem
anastrozole	CYP19A1	-	D1 PubChem
anisindione	SMN2	Potency=3.9811(uM)	D1 PubChem
anisindione	TP53	Potency=10.0(uM)	D1 PubChem
anisindione	TP53	Potency=12.5893(uM)	D1 PubChem
anisindione	ESR1	Potency=23.7101(uM)	D1 PubChem
anisindione	SENP8	-	D1 PubChem
anisindione	GGCX	-	D1 PubChem
anisindione	SENP7	-	D1 PubChem
anisindione	CASP3	-	D1 PubChem
anisindione	SENP6	-	D1 PubChem
anisindione	TP53	Potency=12589.3(nM)	D1 ChEMBL
anisindione	SMN2	Potency=3981.1(nM)	D1 ChEMBL
anisindione	TP53	Potency=10000.0(nM)	D1 ChEMBL
antazoline	CYP2D6	Potency=2.5119(uM)	D1 PubChem
antazoline	CYP2D6	-	D1 PubChem
antazoline	CYP2D6	Potency=2511.9(nM)	D1 ChEMBL
antazoline	CYP2D6	AC50=2511.89(nM)	D1 ChEMBL
aspirin	PTGS2	IC50=2.4(uM)	D1 PubChem
aspirin	PTGS1	IC50=4.192(uM)	D1 PubChem
aspirin	ITGA2B	IC50=5.0(uM)	D1 PubChem
aspirin	ITGB3	IC50=5.0(uM)	D1 PubChem
aspirin	PTGS2	-	D1 PubChem
aspirin	CYP2C9	-	D1 PubChem
aspirin	CYP1A2	-	D1 PubChem
aspirin	CYP3A4	-	D1 PubChem
aspirin	CYP2D6	-	D1 PubChem
aspirin	PTGS1	-	D1 PubChem
aspirin	CYP2C9	Inhibition=None(Unspecified)	D1 ChEMBL
aspirin	CYP3A4	Inhibition=None(Unspecified)	D1 ChEMBL
aspirin	CYP2D6	Inhibition=None(Unspecified)	D1 ChEMBL
aspirin	CYP1A2	Inhibition=None(Unspecified)	D1 ChEMBL
aspirin	PTGS1	Inhibition=None(Unspecified)	D1 ChEMBL
atenolol	ADORA3	IC50=0.00177(uM)	D1 PubChem
atenolol	ADRB1	Ki=0.17(uM)	D1 PubChem
atenolol	ADRB1	IC50=0.26(uM)	D1 PubChem
atenolol	ADRB1	IC50=0.6(uM)	D1 PubChem
atenolol	ADRB1	IC50=1.313(uM)	D1 PubChem
atenolol	ADRB1	IC50=1.64(uM)	D1 PubChem
atenolol	ADRB1	IC50=1.74(uM)	D1 PubChem
atenolol	ADRB2	IC50=14.634(uM)	D1 PubChem
atenolol	ADRB1	-	D1 PubChem
atenolol	ADRB1	Selectivity=None(Unspecified)	D1 ChEMBL
azathioprine	ATAD5	Potency=0.2059(uM)	D1 PubChem
azathioprine	HBB	Potency=0.3162(uM)	D1 PubChem
azathioprine	HBB	Potency=1.5849(uM)	D1 PubChem
azathioprine	HBB	Potency=1.99526(uM)	D1 PubChem
azathioprine	HBB	Potency=2.5119(uM)	D1 PubChem
azathioprine	IDH1	Potency=4.1095(uM)	D1 PubChem
azathioprine	NFE2L2	Ratio Potency (uM)=7.52192(uM)	D1 PubChem
azathioprine	NFE2L2	Potency=8.412(uM)	D1 PubChem
azathioprine	NFE2L2	Ratio Potency (uM)=10.1914(uM)	D1 PubChem
azathioprine	AHR	AhR Potency (uM)=22.5529(uM)	D1 PubChem
azathioprine	TP53	Potency=24.1881(uM)	D1 PubChem
azathioprine	TP53	Potency=25.1189(uM)	D1 PubChem
azathioprine	AHR	Potency=27.1395(uM)	D1 PubChem
azathioprine	NFE2L2	Potency=27.306(uM)	D1 PubChem
azathioprine	TP53	Potency=28.1838(uM)	D1 PubChem
azathioprine	TP53	Ratio Potency (uM)=32.2305(uM)	D1 PubChem
azathioprine	TP53	Ratio Potency (uM)=34.8181(uM)	D1 PubChem
azathioprine	NFE2L2	Potency=37.578(uM)	D1 PubChem
azathioprine	STK33	-	D1 PubChem
azathioprine	PPAT	-	D1 PubChem
azathioprine	CYP2C9	-	D1 PubChem
azathioprine	CYP1A2	-	D1 PubChem
azathioprine	TNFRSF10B	-	D1 PubChem
azathioprine	CYP3A4	-	D1 PubChem
azathioprine	JAK2	-	D1 PubChem
azathioprine	CYP2C19	-	D1 PubChem
azathioprine	CYP2D6	-	D1 PubChem
azathioprine	ABCB1	-	D1 PubChem
azathioprine	HBB	Potency=1995.26(nM)	D1 ChEMBL
azathioprine	NFE2L2	Potency=37578.0(nM)	D1 ChEMBL
azathioprine	CYP2D6	Inhibition=None(Unspecified)	D1 ChEMBL
azathioprine	CYP2C9	Inhibition=None(Unspecified)	D1 ChEMBL
azathioprine	CYP3A4	Inhibition=None(Unspecified)	D1 ChEMBL
azathioprine	CYP2C19	Inhibition=None(Unspecified)	D1 ChEMBL
azathioprine	IDH1	Potency=4109.5(nM)	D1 ChEMBL
azathioprine	TP53	Potency=28183.8(nM)	D1 ChEMBL
azathioprine	TP53	Potency=25118.9(nM)	D1 ChEMBL
azathioprine	CYP1A2	Inhibition=None(Unspecified)	D1 ChEMBL
azathioprine	HBB	Potency=1584.9(nM)	D1 ChEMBL
azathioprine	HBB	Potency=2511.9(nM)	D1 ChEMBL
azathioprine	ATAD5	Potency=205.9(nM)	D1 ChEMBL
azathioprine	HBB	Potency=316.2(nM)	D1 ChEMBL
azathioprine	NFE2L2	Potency=27306.0(nM)	D1 ChEMBL
azelaic acid	MBNL1	Potency=19.9526(uM)	D1 PubChem
azelaic acid	ESR1	Potency=30.5133(uM)	D1 PubChem
azelaic acid	ESR1	Potency=43.465(uM)	D1 PubChem
azelaic acid	ESR1	Ratio Potency (uM)=56.8833(uM)	D1 PubChem
azelaic acid	MBNL1	Potency=19952.6(nM)	D1 ChEMBL
baclofen	ADORA3	IC50=0.05(uM)	D1 PubChem
baclofen	GABBR2	EC50=1.7(uM)	D1 PubChem
baclofen	GABBR1	EC50=1.7(uM)	D1 PubChem
baclofen	NFKB1	Potency=5.6234(uM)	D1 PubChem
baclofen	NFE2L2	Potency=9.2(uM)	D1 PubChem
baclofen	GABBR1	-	D1 PubChem
baclofen	GABBR2	-	D1 PubChem
baclofen	ABCB1	-	D1 PubChem
baclofen	NFKB1	Potency=5623.4(nM)	D1 ChEMBL
baclofen	NFE2L2	Potency=9200.0(nM)	D1 ChEMBL
BENDROFLUMETHIAZIDE	WEE1	-	D1 PubChem
BENDROFLUMETHIAZIDE	SLC12A3	-	D1 PubChem
benzthiazide	CYP3A4	Potency=12.5893(uM)	D1 PubChem
benzthiazide	CYP3A4	Potency=25.1189(uM)	D1 PubChem
benzthiazide	BAZ2B	Potency=89.1251(uM)	D1 PubChem
benzthiazide	PAFAH2	-	D1 PubChem
benzthiazide	SLC12A3	-	D1 PubChem
benzthiazide	CYP3A4	-	D1 PubChem
benzthiazide	ABCB1	-	D1 PubChem
benzthiazide	CYP3A4	AC50=12589.2(nM)	D1 ChEMBL
benzthiazide	CYP3A4	Potency=12589.3(nM)	D1 ChEMBL
benzthiazide	CYP3A4	Potency=25118.9(nM)	D1 ChEMBL
benzthiazide	BAZ2B	Potency=89125.1(nM)	D1 ChEMBL
bethanechol	CHRM1	Ki=0.097(uM)	D1 PubChem
bethanechol	CHRM2	Ki=0.097(uM)	D1 PubChem
bethanechol	CHRM3	Ki=0.097(uM)	D1 PubChem
bethanechol	CHRM5	Ki=0.097(uM)	D1 PubChem
bethanechol	CHRM4	Ki=0.097(uM)	D1 PubChem
bisacodyl	TP53	Potency=0.2714(uM)	D1 PubChem
bisacodyl	TP53	Ratio Potency (uM)=0.430132(uM)	D1 PubChem
bisacodyl	AR	Potency=0.7649(uM)	D1 PubChem
bisacodyl	TP53	Ratio Potency (uM)=0.87418(uM)	D1 PubChem
bisacodyl	GPR55	IC50=0.908431(uM)	D1 PubChem
bisacodyl	TP53	Potency=0.9439(uM)	D1 PubChem
bisacodyl	TSHR	Potency=1.2589(uM)	D1 PubChem
bisacodyl	SLC6A3	IC50=2.208(uM)	D1 PubChem
bisacodyl	OPRK1	IC50=2.437(uM)	D1 PubChem
bisacodyl	TSHR	Potency=2.5119(uM)	D1 PubChem
bisacodyl	ESR1	Potency=3.0077(uM)	D1 PubChem
bisacodyl	CYP2C9	IC50=10.0(uM)	D1 PubChem
bisacodyl	CYP3A4	Potency=12.5893(uM)	D1 PubChem
bisacodyl	ESR1	Ratio Potency (uM)=13.4481(uM)	D1 PubChem
bisacodyl	TDP1	Potency=14.9631(uM)	D1 PubChem
bisacodyl	ESR1	Potency=18.9959(uM)	D1 PubChem
bisacodyl	ESR1	Ratio Potency (uM)=22.5947(uM)	D1 PubChem
bisacodyl	ESR1	Potency=24.3972(uM)	D1 PubChem
bisacodyl	NR1H4	Potency=33.4889(uM)	D1 PubChem
bisacodyl	ESR1	Ratio Potency (uM)=None(uM)	D1 PubChem
bisacodyl	MCHR1	-	D1 PubChem
bisacodyl	OPRM1	-	D1 PubChem
bisacodyl	OPRD1	-	D1 PubChem
bisacodyl	NPBWR1	-	D1 PubChem
bisacodyl	MC4R	-	D1 PubChem
bisacodyl	HTR5A	-	D1 PubChem
bisacodyl	MCL1	-	D1 PubChem
bisacodyl	SLC12A5	-	D1 PubChem
bisacodyl	IL1B	-	D1 PubChem
bisacodyl	RBBP9	-	D1 PubChem
bisacodyl	NPY1R	-	D1 PubChem
bisacodyl	NPY2R	-	D1 PubChem
bisacodyl	CYP3A4	Potency=12589.3(nM)	D1 ChEMBL
bisacodyl	GPR55	IC50=908.43(nM)	D1 ChEMBL
bisacodyl	TSHR	Potency=1258.9(nM)	D1 ChEMBL
bisacodyl	TSHR	Potency=2511.9(nM)	D1 ChEMBL
brimonidine	ADRA2A	Ki=0.0027(uM)	D1 PubChem
brimonidine	ADRA2C	Ki=0.044(uM)	D1 PubChem
brimonidine	ADRA2A	IC50=0.298(uM)	D1 PubChem
brimonidine	ADRA2B	IC50=1.047(uM)	D1 PubChem
brimonidine	ADRA1D	IC50=1.72(uM)	D1 PubChem
brimonidine	ADRA1D	Ki=1.8(uM)	D1 PubChem
brimonidine	ADRA1A	Ki=1.8(uM)	D1 PubChem
brimonidine	ADRA1B	Ki=1.8(uM)	D1 PubChem
brimonidine	ADRA1B	Ki=1.9(uM)	D1 PubChem
brimonidine	ADRA1A	Ki=1.9(uM)	D1 PubChem
brimonidine	ADRA1D	Ki=1.9(uM)	D1 PubChem
brimonidine	ADRA2A	EC50=11.4(uM)	D1 PubChem
brimonidine	ADRA2B	EC50=11.4(uM)	D1 PubChem
brimonidine	ADRA2C	EC50=11.4(uM)	D1 PubChem
brimonidine	ALDH1A1	Potency=15.8489(uM)	D1 PubChem
brimonidine	RGS4	Potency=18.8876(uM)	D1 PubChem
brimonidine	HPGD	Potency=22.3872(uM)	D1 PubChem
brimonidine	VDR	Potency=44.6684(uM)	D1 PubChem
brimonidine	MCL1	-	D1 PubChem
brimonidine	MPI	IC50=None(uM)	D1 PubChem
brimonidine	DLD	-	D1 PubChem
brimonidine	ALDH1A1	Potency=15848.9(nM)	D1 ChEMBL
brimonidine	VDR	Potency=44668.4(nM)	D1 ChEMBL
brimonidine	KDM4E	Potency=19952.6(nM)	D1 ChEMBL
brimonidine	RGS4	Potency=18887.6(nM)	D1 ChEMBL
brimonidine	EHMT2	Potency=18887.6(nM)	D1 ChEMBL
brimonidine	HPGD	Potency=22387.2(nM)	D1 ChEMBL
brimonidine	ADRA2A	Activity=None(Unspecified)	D1 ChEMBL
brimonidine	EHMT2	Potency=15848.9(nM)	D1 ChEMBL
bumetanide	NFE2L2	Potency=5.8048(uM)	D1 PubChem
bumetanide	NFE2L2	Potency=6.5131(uM)	D1 PubChem
bumetanide	CA6	-	D1 PubChem
bumetanide	CFTR	-	D1 PubChem
bumetanide	SLC12A1	-	D1 PubChem
bumetanide	CA1	-	D1 PubChem
bumetanide	CA2	-	D1 PubChem
bumetanide	CA4	-	D1 PubChem
bumetanide	CA5A	-	D1 PubChem
bumetanide	CA7	-	D1 PubChem
bumetanide	CA12	-	D1 PubChem
bumetanide	CA14	-	D1 PubChem
bumetanide	CA5B	-	D1 PubChem
bumetanide	SLC12A5	-	D1 PubChem
bumetanide	MAP4K2	-	D1 PubChem
bumetanide	ABCB1	-	D1 PubChem
bumetanide	BAP1	-	D1 PubChem
bumetanide	CA9	-	D1 PubChem
bumetanide	HSD17B10	Potency=15848.9(nM)	D1 ChEMBL
bumetanide	KDM4E	Potency=25118.9(nM)	D1 ChEMBL
bumetanide	NFE2L2	Potency=5804.8(nM)	D1 ChEMBL
bumetanide	HSD17B10	Potency=25118.9(nM)	D1 ChEMBL
bupivacaine	SCN4A	-	D1 PubChem
busulfan	MMP9	IC50=5.215(uM)	D1 PubChem
busulfan	ESR1	Potency=11.8832(uM)	D1 PubChem
busulfan	CYP2C9	-	D1 PubChem
busulfan	CYP2C19	-	D1 PubChem
busulfan	CYP2D6	-	D1 PubChem
busulfan	CYP3A4	-	D1 PubChem
busulfan	CYP1A2	-	D1 PubChem
busulfan	CYP3A4	Inhibition=None(Unspecified)	D1 ChEMBL
busulfan	CYP2C9	Inhibition=None(Unspecified)	D1 ChEMBL
busulfan	CYP2C19	Inhibition=None(Unspecified)	D1 ChEMBL
busulfan	CYP2D6	Inhibition=None(Unspecified)	D1 ChEMBL
busulfan	CYP1A2	Inhibition=None(Unspecified)	D1 ChEMBL
butenafine	CYP2D6	IC50=0.3(uM)	D1 PubChem
butenafine	SLC6A4	IC50=1.4118(uM)	D1 PubChem
butenafine	ADRA2A	IC50=3.6443(uM)	D1 PubChem
butenafine	SLC6A2	IC50=3.9099(uM)	D1 PubChem
butenafine	SIGMAR1	IC50=3.9533(uM)	D1 PubChem
butenafine	ACHE	IC50=6.9071(uM)	D1 PubChem
caffeine	ADORA2A	Ki=2.48(uM)	D1 PubChem
caffeine	KCNH2	IC50=4.89779(uM)	D1 PubChem
caffeine	ADORA2A	Ki=5.01187(uM)	D1 PubChem
caffeine	ACHE	IC50=7.25(uM)	D1 PubChem
caffeine	NFE2L2	Ratio Potency (uM)=8.09465(uM)	D1 PubChem
caffeine	ADORA2A	Ki=9.56(uM)	D1 PubChem
caffeine	ADORA2B	Ki=10.4(uM)	D1 PubChem
caffeine	ADORA3	Ki=13.3(uM)	D1 PubChem
caffeine	ADORA2A	Ki=18.1(uM)	D1 PubChem
caffeine	ADORA2A	IC50=20.472(uM)	D1 PubChem
caffeine	ADORA2B	Ki=20.5(uM)	D1 PubChem
caffeine	ADORA2A	Ki=23.4(uM)	D1 PubChem
caffeine	ADORA2B	Ki=33.8(uM)	D1 PubChem
caffeine	ADORA1	Ki=44.0(uM)	D1 PubChem
caffeine	ADORA1	Ki=44.9(uM)	D1 PubChem
caffeine	ADORA1	Kd=45.0(uM)	D1 PubChem
caffeine	ADORA1	Ki=49.0(uM)	D1 PubChem
caffeine	AR	Potency=49.1509(uM)	D1 PubChem
caffeine	CYP2C9	-	D1 PubChem
caffeine	ADORA2A	-	D1 PubChem
caffeine	ADCY1	-	D1 PubChem
caffeine	CYP3A4	-	D1 PubChem
caffeine	ADORA2B	-	D1 PubChem
caffeine	ADORA3	-	D1 PubChem
caffeine	ADORA1	-	D1 PubChem
caffeine	CYP1A2	-	D1 PubChem
caffeine	CYP2C19	-	D1 PubChem
caffeine	CYP2D6	-	D1 PubChem
caffeine	CYP2C9	Inhibition=None(Unspecified)	D1 ChEMBL
caffeine	CYP2C19	Inhibition=None(Unspecified)	D1 ChEMBL
caffeine	CYP3A4	Inhibition=None(Unspecified)	D1 ChEMBL
caffeine	CYP2D6	Inhibition=None(Unspecified)	D1 ChEMBL
caffeine	CYP1A2	Inhibition=None(Unspecified)	D1 ChEMBL
VERAPAMIL	KCNH2	IC50=0.01(uM)	D1 PubChem
VERAPAMIL	KCNH2	IC50=0.14125(uM)	D1 PubChem
VERAPAMIL	KCNH2	IC50=0.143(uM)	D1 PubChem
VERAPAMIL	KCNH2	IC50=0.14454(uM)	D1 PubChem
VERAPAMIL	HTR2B	IC50=0.165(uM)	D1 PubChem
VERAPAMIL	DRD3	IC50=0.186(uM)	D1 PubChem
VERAPAMIL	SLC6A4	IC50=0.24(uM)	D1 PubChem
VERAPAMIL	HTR2C	IC50=0.297(uM)	D1 PubChem
VERAPAMIL	HTR2A	IC50=0.442(uM)	D1 PubChem
VERAPAMIL	ABCB1	IC50=0.5(uM)	D1 PubChem
VERAPAMIL	ADRA2A	IC50=0.579(uM)	D1 PubChem
VERAPAMIL	ABCB1	EC50=1.041(uM)	D1 PubChem
VERAPAMIL	ABCB1	Km=2.0(uM)	D1 PubChem
VERAPAMIL	HRH2	IC50=2.59(uM)	D1 PubChem
VERAPAMIL	ABCB1	ED50=3.0(uM)	D1 PubChem
VERAPAMIL	ABCB1	IC50=4.57088(uM)	D1 PubChem
VERAPAMIL	ABCB1	IC50=6.60693(uM)	D1 PubChem
VERAPAMIL	SLC22A1	IC50=6.8(uM)	D1 PubChem
VERAPAMIL	ABCC1	IC50=9.66(uM)	D1 PubChem
VERAPAMIL	ABCC1	Ki=13.2(uM)	D1 PubChem
VERAPAMIL	ABCC1	Ki=13.4(uM)	D1 PubChem
VERAPAMIL	ABCB1	IC50=14.0(uM)	D1 PubChem
VERAPAMIL	ABCB1	EC50=20.0(uM)	D1 PubChem
VERAPAMIL	TDP1	Potency=20.5425(uM)	D1 PubChem
VERAPAMIL	ABCB1	Km=24.0(uM)	D1 PubChem
VERAPAMIL	TDP1	Potency=26.6086(uM)	D1 PubChem
VERAPAMIL	ABCB1	-	D1 PubChem
VERAPAMIL	ABCC1	-	D1 PubChem
VERAPAMIL	ABCC1	EC50=None(uM)	D1 PubChem
VERAPAMIL	ABCB1	Activity=None(Unspecified)	D1 ChEMBL
VERAPAMIL	ABCB1	Inhibition=None(Unspecified)	D1 ChEMBL
VERAPAMIL	ABCC1	Activity=None(Unspecified)	D1 ChEMBL
Candesartan cilexetil	CYP3A4	Potency=12.5893(uM)	D1 PubChem
Candesartan cilexetil	AR	Potency=19.4835(uM)	D1 PubChem
Candesartan cilexetil	KAT2A	Potency=19.9526(uM)	D1 PubChem
Candesartan cilexetil	USP1	Potency=22.3872(uM)	D1 PubChem
Candesartan cilexetil	TDP1	Potency=23.1093(uM)	D1 PubChem
Candesartan cilexetil	AR	Potency=43.241(uM)	D1 PubChem
Candesartan cilexetil	VDR	Potency=44.6684(uM)	D1 PubChem
Candesartan cilexetil	CYP19A1	Potency=48.5172(uM)	D1 PubChem
Candesartan cilexetil	PPARG	-	D1 PubChem
Candesartan cilexetil	AGTR1	-	D1 PubChem
Candesartan cilexetil	CYP3A4	Potency=12589.3(nM)	D1 ChEMBL
Candesartan cilexetil	KAT2A	Potency=19952.6(nM)	D1 ChEMBL
Candesartan cilexetil	VDR	Potency=44668.4(nM)	D1 ChEMBL
Candesartan cilexetil	USP1	Potency=22387.2(nM)	D1 ChEMBL
Carbastat	CHRM1	Ki=0.005(uM)	D1 PubChem
Carbastat	CHRM2	Ki=0.005(uM)	D1 PubChem
Carbastat	CHRM3	Ki=0.005(uM)	D1 PubChem
Carbastat	CHRM5	Ki=0.005(uM)	D1 PubChem
Carbastat	CHRM4	Ki=0.005(uM)	D1 PubChem
Carbastat	CHRNA4	Ki=0.75(uM)	D1 PubChem
Carbastat	CHRNB2	Ki=0.75(uM)	D1 PubChem
carbamazepine	AR	Ratio Potency (uM)=4.41903(uM)	D1 PubChem
carbamazepine	AR	Potency=5.3538(uM)	D1 PubChem
carbamazepine	NR3C1	Potency=6.74(uM)	D1 PubChem
carbamazepine	NR3C1	Ratio Potency (uM)=7.67697(uM)	D1 PubChem
carbamazepine	AR	Potency=7.9433(uM)	D1 PubChem
carbamazepine	AR	Potency=11.8832(uM)	D1 PubChem
carbamazepine	SCN9A	IC50=22.0(uM)	D1 PubChem
carbamazepine	NR3C1	Potency=25.1189(uM)	D1 PubChem
carbamazepine	CYP1A2	-	D1 PubChem
carbamazepine	CYP2C9	-	D1 PubChem
carbamazepine	SCN1A	-	D1 PubChem
carbamazepine	SCN2A	-	D1 PubChem
carbamazepine	SCN3A	-	D1 PubChem
carbamazepine	SCN8A	-	D1 PubChem
carbamazepine	CYP2C19	-	D1 PubChem
carbamazepine	CYP2D6	-	D1 PubChem
carbamazepine	CYP3A4	-	D1 PubChem
carbamazepine	SCN4A	-	D1 PubChem
carbamazepine	SCN7A	-	D1 PubChem
carbamazepine	SCN9A	-	D1 PubChem
carbamazepine	SCN11A	-	D1 PubChem
carbamazepine	SCN10A	-	D1 PubChem
carbamazepine	SCN5A	-	D1 PubChem
carbamazepine	CYP3A4	Inhibition=None(Unspecified)	D1 ChEMBL
carbamazepine	CYP2C9	Inhibition=None(Unspecified)	D1 ChEMBL
carbamazepine	CYP2C19	Inhibition=None(Unspecified)	D1 ChEMBL
carbamazepine	CYP2D6	Inhibition=None(Unspecified)	D1 ChEMBL
carbamazepine	CYP1A2	Inhibition=None(Unspecified)	D1 ChEMBL
carbamazepine	NR3C1	Potency=25118.9(nM)	D1 ChEMBL
carbamazepine	AR	Potency=7943.3(nM)	D1 ChEMBL
carmustine	TP53	Potency=1.1883(uM)	D1 PubChem
carmustine	ALDH1A1	Potency=3.1623(uM)	D1 PubChem
carmustine	NFE2L2	Ratio Potency (uM)=7.49722(uM)	D1 PubChem
carmustine	GSR	IC50=8.1(uM)	D1 PubChem
carmustine	CYP1A2	-	D1 PubChem
carmustine	CYP2C9	-	D1 PubChem
carmustine	GSR	-	D1 PubChem
carmustine	CYP2C19	-	D1 PubChem
carmustine	CYP2D6	-	D1 PubChem
carmustine	CYP3A4	-	D1 PubChem
carmustine	CYP3A4	Inhibition=None(Unspecified)	D1 ChEMBL
carmustine	CYP2C9	Inhibition=None(Unspecified)	D1 ChEMBL
carmustine	CYP2C19	Inhibition=None(Unspecified)	D1 ChEMBL
carmustine	CYP2D6	Inhibition=None(Unspecified)	D1 ChEMBL
carmustine	CYP1A2	Inhibition=None(Unspecified)	D1 ChEMBL
carmustine	ALDH1A1	Potency=3162.3(nM)	D1 ChEMBL
carprofen	PTGS2	IC50=0.1(uM)	D1 PubChem
carprofen	PTGS2	IC50=0.102(uM)	D1 PubChem
carprofen	PTGS2	IC50=3.9(uM)	D1 PubChem
carprofen	PTGS2	IC50=38.0(uM)	D1 PubChem
carprofen	PTGS2	-	D1 PubChem
carprofen	HTT	-	D1 PubChem
carvedilol	ADRB1	IC50=0.000178(uM)	D1 PubChem
carvedilol	ADRB2	IC50=0.000241(uM)	D1 PubChem
carvedilol	ADRA1D	IC50=0.0018(uM)	D1 PubChem
carvedilol	ADRB3	IC50=0.00416(uM)	D1 PubChem
carvedilol	HTR2B	IC50=0.023(uM)	D1 PubChem
carvedilol	ADRA2C	IC50=0.09(uM)	D1 PubChem
carvedilol	ADRA2B	IC50=0.094(uM)	D1 PubChem
carvedilol	ADRA2A	IC50=0.106(uM)	D1 PubChem
carvedilol	HTR2C	IC50=0.115(uM)	D1 PubChem
carvedilol	DRD2	IC50=0.146(uM)	D1 PubChem
carvedilol	SLC6A4	IC50=0.221(uM)	D1 PubChem
carvedilol	HTR2A	IC50=0.41(uM)	D1 PubChem
carvedilol	SLC6A2	IC50=0.538(uM)	D1 PubChem
carvedilol	DRD3	IC50=0.577(uM)	D1 PubChem
carvedilol	SLC6A3	IC50=0.845(uM)	D1 PubChem
carvedilol	DRD1	IC50=1.498(uM)	D1 PubChem
carvedilol	HTR6	IC50=1.519(uM)	D1 PubChem
carvedilol	KCNH2	IC50=4.1193(uM)	D1 PubChem
carvedilol	SLC22A2	IC50=7.5(uM)	D1 PubChem
carvedilol	DRD1	Potency=8.9125(uM)	D1 PubChem
carvedilol	KCNH2	IC50=10.4713(uM)	D1 PubChem
carvedilol	KCNH2	IC50=12.5893(uM)	D1 PubChem
carvedilol	BAZ2B	Potency=39.8107(uM)	D1 PubChem
carvedilol	NPY1R	-	D1 PubChem
carvedilol	NPY2R	-	D1 PubChem
carvedilol	DRD1	-	D1 PubChem
carvedilol	DRD2	-	D1 PubChem
carvedilol	ADRA1A	-	D1 PubChem
carvedilol	ADRA1D	-	D1 PubChem
carvedilol	MAP4K2	-	D1 PubChem
carvedilol	ADRB1	-	D1 PubChem
carvedilol	OXTR	-	D1 PubChem
carvedilol	ADRA1B	-	D1 PubChem
carvedilol	PTGER2	-	D1 PubChem
carvedilol	ADRB2	-	D1 PubChem
carvedilol	HCRTR1	-	D1 PubChem
carvedilol	ADRB3	-	D1 PubChem
carvedilol	KDM4E	Potency=25118.9(nM)	D1 ChEMBL
carvedilol	DRD1	Potency=8912.5(nM)	D1 ChEMBL
carvedilol	BAZ2B	Potency=39810.7(nM)	D1 ChEMBL
celecoxib	PTGS2	IC50=0.0022(uM)	D1 PubChem
celecoxib	PTGS2	IC50=0.006(uM)	D1 PubChem
celecoxib	PTGS2	IC50=0.0068(uM)	D1 PubChem
celecoxib	PTGS2	IC50=0.01(uM)	D1 PubChem
celecoxib	CA9	Ki=0.016(uM)	D1 PubChem
celecoxib	CA9	IC50=0.016(uM)	D1 PubChem
celecoxib	CA12	Ki=0.018(uM)	D1 PubChem
celecoxib	PTGS2	IC50=0.02(uM)	D1 PubChem
celecoxib	CA2	Ki=0.021(uM)	D1 PubChem
celecoxib	CA2	IC50=0.021(uM)	D1 PubChem
celecoxib	PTGS2	IC50=0.03(uM)	D1 PubChem
celecoxib	PTGS2	IC50=0.035(uM)	D1 PubChem
celecoxib	PTGS2	IC50=0.04(uM)	D1 PubChem
celecoxib	PTGS2	IC50=0.042(uM)	D1 PubChem
celecoxib	PTGS2	IC50=0.054(uM)	D1 PubChem
celecoxib	PTGS2	IC50=0.057(uM)	D1 PubChem
celecoxib	PTGS2	IC50=0.06(uM)	D1 PubChem
celecoxib	PTGS2	IC50=0.063(uM)	D1 PubChem
celecoxib	PTGS2	IC50=0.065(uM)	D1 PubChem
celecoxib	PTGS2	IC50=0.068(uM)	D1 PubChem
celecoxib	PTGS2	IC50=0.07(uM)	D1 PubChem
celecoxib	PTGS2	IC50=0.08(uM)	D1 PubChem
celecoxib	CA5B	Ki=0.093(uM)	D1 PubChem
celecoxib	CA6	Ki=0.094(uM)	D1 PubChem
celecoxib	CA13	Ki=0.098(uM)	D1 PubChem
celecoxib	PTGS2	IC50=0.1(uM)	D1 PubChem
celecoxib	PTGS2	IC50=0.12(uM)	D1 PubChem
celecoxib	PTGS2	IC50=0.14(uM)	D1 PubChem
celecoxib	CA2	IC50=0.181(uM)	D1 PubChem
celecoxib	PTGS2	IC50=0.19(uM)	D1 PubChem
celecoxib	PTGS2	IC50=0.23(uM)	D1 PubChem
celecoxib	PTGS2	IC50=0.28(uM)	D1 PubChem
celecoxib	PTGS2	IC50=0.3(uM)	D1 PubChem
celecoxib	PTGS2	IC50=0.33(uM)	D1 PubChem
celecoxib	PTGS2	IC50=0.336(uM)	D1 PubChem
celecoxib	PTGS2	IC50=0.35(uM)	D1 PubChem
celecoxib	PTGS2	IC50=0.484(uM)	D1 PubChem
celecoxib	PTGS2	IC50=0.54(uM)	D1 PubChem
celecoxib	CA14	Ki=0.689(uM)	D1 PubChem
celecoxib	PTGS1	IC50=0.723(uM)	D1 PubChem
celecoxib	CA5A	Ki=0.794(uM)	D1 PubChem
celecoxib	PTGS2	IC50=0.8(uM)	D1 PubChem
celecoxib	MAPK14	IC50=0.81(uM)	D1 PubChem
celecoxib	PTGS2	IC50=0.87(uM)	D1 PubChem
celecoxib	CA4	Ki=0.88(uM)	D1 PubChem
celecoxib	PTGS2	IC50=1.0(uM)	D1 PubChem
celecoxib	CYP2D6	IC50=1.0(uM)	D1 PubChem
celecoxib	PTGS2	IC50=1.2(uM)	D1 PubChem
celecoxib	PTGS2	IC50=1.3(uM)	D1 PubChem
celecoxib	ADRA2B	IC50=1.516(uM)	D1 PubChem
celecoxib	PTGS1	IC50=1.689(uM)	D1 PubChem
celecoxib	PTGS1	IC50=1.88(uM)	D1 PubChem
celecoxib	CA7	Ki=2.17(uM)	D1 PubChem
celecoxib	SLC6A3	IC50=2.431(uM)	D1 PubChem
celecoxib	PTGS1	IC50=2.6(uM)	D1 PubChem
celecoxib	PTGS2	IC50=2.9(uM)	D1 PubChem
celecoxib	NR1I2	Potency=5.6234(uM)	D1 PubChem
celecoxib	SLC6A4	IC50=6.276(uM)	D1 PubChem
celecoxib	PTGS1	IC50=6.3(uM)	D1 PubChem
celecoxib	PTGS1	IC50=6.65(uM)	D1 PubChem
celecoxib	PTGS1	IC50=7.0(uM)	D1 PubChem
celecoxib	SLC6A2	IC50=7.308(uM)	D1 PubChem
celecoxib	CA3	Ki=7.4(uM)	D1 PubChem
celecoxib	ESR1	Potency=7.4978(uM)	D1 PubChem
celecoxib	PTGS1	IC50=10.194(uM)	D1 PubChem
celecoxib	PTGS1	IC50=12.47(uM)	D1 PubChem
celecoxib	PTGS1	IC50=12.5(uM)	D1 PubChem
celecoxib	PTGS1	IC50=13.1(uM)	D1 PubChem
celecoxib	NFE2L2	Ratio Potency (uM)=13.6854(uM)	D1 PubChem
celecoxib	PTGS1	IC50=14.0(uM)	D1 PubChem
celecoxib	NFE2L2	Ratio Potency (uM)=14.859(uM)	D1 PubChem
celecoxib	PTGS1	IC50=15.0(uM)	D1 PubChem
celecoxib	CYP3A4	Potency=15.8489(uM)	D1 PubChem
celecoxib	CA9	Ki=16.0(uM)	D1 PubChem
celecoxib	PTGS1	IC50=16.0(uM)	D1 PubChem
celecoxib	ADRB3	IC50=16.124(uM)	D1 PubChem
celecoxib	PTGER2	Active Concentration=20.0(uM)	D1 PubChem
celecoxib	PTGS1	IC50=20.03(uM)	D1 PubChem
celecoxib	CA2	Ki=21.0(uM)	D1 PubChem
celecoxib	PTGS1	IC50=23.47(uM)	D1 PubChem
celecoxib	ESR1	Ratio Potency (uM)=23.8911(uM)	D1 PubChem
celecoxib	ESR1	Potency=23.8911(uM)	D1 PubChem
celecoxib	AR	Potency=23.9145(uM)	D1 PubChem
celecoxib	ADORA3	IC50=24.622(uM)	D1 PubChem
celecoxib	PTGS1	IC50=25.74(uM)	D1 PubChem
celecoxib	NFE2L2	Potency=26.6011(uM)	D1 PubChem
celecoxib	PTGS1	IC50=27.0(uM)	D1 PubChem
celecoxib	PTGS1	IC50=27.5(uM)	D1 PubChem
celecoxib	DRD1	IC50=27.994(uM)	D1 PubChem
celecoxib	CYP19A1	Potency=29.8493(uM)	D1 PubChem
celecoxib	CYP19A1	Potency=30.5133(uM)	D1 PubChem
celecoxib	RORC	Potency=33.4915(uM)	D1 PubChem
celecoxib	PDPK1	IC50=48.0(uM)	D1 PubChem
celecoxib	ESR1	Potency=54.941(uM)	D1 PubChem
celecoxib	AR	Potency=60.882(uM)	D1 PubChem
celecoxib	ESR1	Ratio Potency (uM)=61.6448(uM)	D1 PubChem
celecoxib	NFE2L2	Potency=66.8242(uM)	D1 PubChem
celecoxib	AR	Potency=68.5896(uM)	D1 PubChem
celecoxib	MC4R	-	D1 PubChem
celecoxib	OPRM1	-	D1 PubChem
celecoxib	PLA2G7	-	D1 PubChem
celecoxib	STAT3	-	D1 PubChem
celecoxib	PTGER2	-	D1 PubChem
celecoxib	PTGES	-	D1 PubChem
celecoxib	PTGS2	-	D1 PubChem
celecoxib	NR3C1	-	D1 PubChem
celecoxib	CYP3A4	Potency=15848.9(nM)	D1 ChEMBL
celecoxib	PTGES	Inhibition=None(Unspecified)	D1 ChEMBL
celecoxib	STAT3	Inhibition=None(Unspecified)	D1 ChEMBL
celecoxib	RORC	Potency=33491.5(nM)	D1 ChEMBL
celecoxib	NFE2L2	Potency=66824.2(nM)	D1 ChEMBL
celecoxib	PTGES	Activity=None(Unspecified)	D1 ChEMBL
chlorambucil	GFER	AC50_uM=0.005(uM)	D1 PubChem
chlorambucil	TDP1	Potency=0.4611(uM)	D1 PubChem
chlorambucil	TDP1	Potency=0.5623(uM)	D1 PubChem
chlorambucil	TDP1	Potency=0.6513(uM)	D1 PubChem
chlorambucil	TDP1	Potency=0.8913(uM)	D1 PubChem
chlorambucil	NFKB1	Potency=8.9125(uM)	D1 PubChem
chlorambucil	TDP1	Potency=14.581(uM)	D1 PubChem
chlorambucil	TP53	Potency=22.3872(uM)	D1 PubChem
chlorambucil	TP53	Potency=23.7101(uM)	D1 PubChem
chlorambucil	TP53	Ratio Potency (uM)=23.7101(uM)	D1 PubChem
chlorambucil	TP53	Potency=34.3762(uM)	D1 PubChem
chlorambucil	TP53	Potency=35.4813(uM)	D1 PubChem
chlorambucil	TP53	Ratio Potency (uM)=43.2771(uM)	D1 PubChem
chlorambucil	BAZ2B	Potency=56.2341(uM)	D1 PubChem
chlorambucil	TP53	Potency=61.3793(uM)	D1 PubChem
chlorambucil	TP53	Ratio Potency (uM)=61.3793(uM)	D1 PubChem
chlorambucil	ATAD5	ATAD5 Potency (uM)=61.3793(uM)	D1 PubChem
chlorambucil	ATAD5	ATAD5 Potency (uM)=63.5221(uM)	D1 PubChem
chlorambucil	NFE2L2	Ratio Potency (uM)=66.2759(uM)	D1 PubChem
chlorambucil	RORC	Potency=66.8242(uM)	D1 PubChem
chlorambucil	GFER	-	D1 PubChem
chlorambucil	STK33	-	D1 PubChem
chlorambucil	BAZ2B	Potency=56234.1(nM)	D1 ChEMBL
chlorambucil	GFER	AC50=5.0(nM)	D1 ChEMBL
chlorambucil	TP53	Potency=35481.3(nM)	D1 ChEMBL
chlorambucil	TP53	Potency=22387.2(nM)	D1 ChEMBL
chlorambucil	RORC	Potency=66824.2(nM)	D1 ChEMBL
chlorambucil	NFKB1	Potency=8912.5(nM)	D1 ChEMBL
chlordiazepoxide	GABRB3	Ki=0.275(uM)	D1 PubChem
chlordiazepoxide	GABRA3	Ki=0.275(uM)	D1 PubChem
chlordiazepoxide	GABRG2	Ki=0.275(uM)	D1 PubChem
chlordiazepoxide	GABRA5	Ki=0.368(uM)	D1 PubChem
chlordiazepoxide	GABRG2	Ki=0.368(uM)	D1 PubChem
chlordiazepoxide	GABRB3	Ki=0.368(uM)	D1 PubChem
chlordiazepoxide	GABRB3	Ki=0.392(uM)	D1 PubChem
chlordiazepoxide	GABRA2	Ki=0.392(uM)	D1 PubChem
chlordiazepoxide	GABRG2	Ki=0.392(uM)	D1 PubChem
chlordiazepoxide	GABRB3	Ki=0.46(uM)	D1 PubChem
chlordiazepoxide	GABRG2	Ki=0.46(uM)	D1 PubChem
chlordiazepoxide	GABRA2	Ki=0.46(uM)	D1 PubChem
chlordiazepoxide	GABRG2	Ki=0.471(uM)	D1 PubChem
chlordiazepoxide	GABRA3	Ki=0.471(uM)	D1 PubChem
chlordiazepoxide	GABRB3	Ki=0.471(uM)	D1 PubChem
chlordiazepoxide	GABRB3	Ki=0.52(uM)	D1 PubChem
chlordiazepoxide	GABRA5	Ki=0.52(uM)	D1 PubChem
chlordiazepoxide	GABRG2	Ki=0.52(uM)	D1 PubChem
chlordiazepoxide	GABRB3	Ki=0.605(uM)	D1 PubChem
chlordiazepoxide	GABRG2	Ki=0.605(uM)	D1 PubChem
chlordiazepoxide	GABRA1	Ki=0.605(uM)	D1 PubChem
chlordiazepoxide	GABRB3	Ki=0.74(uM)	D1 PubChem
chlordiazepoxide	GABRA3	Ki=0.74(uM)	D1 PubChem
chlordiazepoxide	GABRG2	Ki=0.74(uM)	D1 PubChem
chlordiazepoxide	GABRG2	Ki=0.77(uM)	D1 PubChem
chlordiazepoxide	GABRA1	Ki=0.77(uM)	D1 PubChem
chlordiazepoxide	GABRB3	Ki=0.77(uM)	D1 PubChem
chlordiazepoxide	HRH1	IC50=1.795(uM)	D1 PubChem
chlordiazepoxide	TP53	Ratio Potency (uM)=33.4915(uM)	D1 PubChem
chlordiazepoxide	AR	Potency=33.4915(uM)	D1 PubChem
chlordiazepoxide	GABRG2	-	D1 PubChem
chlordiazepoxide	GABRD	-	D1 PubChem
chlordiazepoxide	GABRB2	-	D1 PubChem
chlordiazepoxide	GABRA2	-	D1 PubChem
chlordiazepoxide	GABRA6	-	D1 PubChem
chlordiazepoxide	MRGPRX1	-	D1 PubChem
chlordiazepoxide	GABRA4	-	D1 PubChem
chlordiazepoxide	GABRG1	-	D1 PubChem
chlordiazepoxide	GABRA3	-	D1 PubChem
chlordiazepoxide	GABRA5	-	D1 PubChem
chlordiazepoxide	GABRE	-	D1 PubChem
chlordiazepoxide	GABRQ	-	D1 PubChem
chlordiazepoxide	GABRG3	-	D1 PubChem
chlordiazepoxide	GABRP	-	D1 PubChem
chlordiazepoxide	GABRB1	-	D1 PubChem
chlordiazepoxide	GABRA1	-	D1 PubChem
chlordiazepoxide	GABRB3	-	D1 PubChem
chloroquine	TDP1	Potency=0.7943(uM)	D1 PubChem
chloroquine	NQO2	IC50=1.5(uM)	D1 PubChem
chloroquine	KCNH2	IC50=2.5(uM)	D1 PubChem
chloroquine	KCNH2	IC50=2.51189(uM)	D1 PubChem
chloroquine	KCNH2	Ki=7.5(uM)	D1 PubChem
chloroquine	CYP2C9	-	D1 PubChem
chloroquine	CYP1A2	-	D1 PubChem
chloroquine	CYP2D6	-	D1 PubChem
chloroquine	CYP3A4	-	D1 PubChem
chloroquine	CYP2C19	-	D1 PubChem
chloroquine	TLR9	-	D1 PubChem
chloroquine	TLR7	-	D1 PubChem
chloroquine	TLR7	IC50=None(uM)	D1 PubChem
chloroquine	CYP2C9	Inhibition=None(Unspecified)	D1 ChEMBL
chloroquine	CYP2C19	Inhibition=None(Unspecified)	D1 ChEMBL
chloroquine	CYP3A4	Inhibition=None(Unspecified)	D1 ChEMBL
chloroquine	TLR7	Inhibition=None(Unspecified)	D1 ChEMBL
chloroquine	CYP2D6	Inhibition=None(Unspecified)	D1 ChEMBL
chloroquine	CYP1A2	Inhibition=None(Unspecified)	D1 ChEMBL
chloroquine	TLR9	Inhibition=None(Unspecified)	D1 ChEMBL
chloroquine	EHMT2	Potency=25118.9(nM)	D1 ChEMBL
chloroquine	TLR7	Inhibition=0.0(Unspecified)	D1 ChEMBL
chlorothiazide	ESR2	-	D1 PubChem
chlorothiazide	SLC12A3	-	D1 PubChem
chloroxine	HSP90AA1	AC50_uM=1.045(uM)	D1 PubChem
chloroxine	ALOX12	IC50=1.9(uM)	D1 PubChem
chloroxine	ATAD5	Potency=2.31(uM)	D1 PubChem
chloroxine	TP53	Potency=2.371(uM)	D1 PubChem
chloroxine	ALOX15	IC50=2.4(uM)	D1 PubChem
chloroxine	TDP1	Potency=2.5929(uM)	D1 PubChem
chloroxine	TDP1	Potency=2.9093(uM)	D1 PubChem
chloroxine	TP53	Potency=3.1623(uM)	D1 PubChem
chloroxine	ALOX5	IC50=3.6(uM)	D1 PubChem
chloroxine	TP53	Ratio Potency (uM)=3.7578(uM)	D1 PubChem
chloroxine	GMNN	Potency=3.7586(uM)	D1 PubChem
chloroxine	OPRK1	IC50=4.56(uM)	D1 PubChem
chloroxine	AHR	Potency=4.7308(uM)	D1 PubChem
chloroxine	GMNN	Potency=6.6838(uM)	D1 PubChem
chloroxine	AHR	AhR Potency (uM)=7.21552(uM)	D1 PubChem
chloroxine	TDP1	Potency=8.1995(uM)	D1 PubChem
chloroxine	HSPB1	Ratio Potency (uM)=8.41202(uM)	D1 PubChem
chloroxine	HTT	Potency=8.9125(uM)	D1 PubChem
chloroxine	CYP19A1	Potency=11.8832(uM)	D1 PubChem
chloroxine	AR	Potency=11.8832(uM)	D1 PubChem
chloroxine	ATAD5	Potency=13.3332(uM)	D1 PubChem
chloroxine	ATAD5	ATAD5 Potency (uM)=14.3968(uM)	D1 PubChem
chloroxine	ESR1	ER Potency (uM)=17.4422(uM)	D1 PubChem
chloroxine	TDP1	Potency=18.3564(uM)	D1 PubChem
chloroxine	ESR1	Potency=21.1317(uM)	D1 PubChem
chloroxine	ALOX15B	IC50=28.0(uM)	D1 PubChem
chloroxine	VDR	-	D1 PubChem
chloroxine	SIAE	-	D1 PubChem
chloroxine	DRD3	-	D1 PubChem
chloroxine	KCNQ1	-	D1 PubChem
chloroxine	CCR6	-	D1 PubChem
chloroxine	CCR6	IC50_CXCR6_Mean=None(uM)	D1 PubChem
chloroxine	NR3C1	-	D1 PubChem
chloroxine	NOD2	EC50=None(uM)	D1 PubChem
chloroxine	SLC12A5	-	D1 PubChem
chloroxine	PSMD14	-	D1 PubChem
chloroxine	TNF	-	D1 PubChem
chloroxine	RBBP8	-	D1 PubChem
chloroxine	CXCR6	-	D1 PubChem
chloroxine	APLNR	IC50_CXCR6_Mean=None(uM)	D1 PubChem
chloroxine	SIX1	-	D1 PubChem
chloroxine	NOD1	EC50=None(uM)	D1 PubChem
chloroxine	CXCR6	IC50_CXCR6_Mean=None(uM)	D1 PubChem
chloroxine	TP53	Potency=3162.3(nM)	D1 ChEMBL
chloroxine	HSP90AA1	AC50=1045.0(nM)	D1 ChEMBL
chloroxine	HTT	Potency=8912.5(nM)	D1 ChEMBL
chloroxine	EHMT2	Potency=39810.7(nM)	D1 ChEMBL
chloroxine	KDM4E	Potency=14125.4(nM)	D1 ChEMBL
chloroxine	OPRK1	IC50=4560.0(nM)	D1 ChEMBL
chloroxine	KDM4A	Potency=28183.8(nM)	D1 ChEMBL
chloroxine	GMNN	Potency=6683.8(nM)	D1 ChEMBL
chloroxine	GMNN	Potency=3758.6(nM)	D1 ChEMBL
chloroxine	ATAD5	Potency=2310.0(nM)	D1 ChEMBL
chlorpheniramine	HRH1	Ki=0.00447(uM)	D1 PubChem
chlorpheniramine	HRH1	IC50=0.066(uM)	D1 PubChem
chlorpheniramine	KCNH2	IC50=20.893(uM)	D1 PubChem
DEXCHLORPHENIRAMINE	HRH1	IC50=0.00629(uM)	D1 PubChem
DEXCHLORPHENIRAMINE	SLC6A4	IC50=0.025(uM)	D1 PubChem
DEXCHLORPHENIRAMINE	SLC6A3	IC50=0.931(uM)	D1 PubChem
DEXCHLORPHENIRAMINE	CHRM5	IC50=1.043(uM)	D1 PubChem
DEXCHLORPHENIRAMINE	CHRM1	IC50=1.383(uM)	D1 PubChem
DEXCHLORPHENIRAMINE	SIGMAR1	IC50=1.658(uM)	D1 PubChem
DEXCHLORPHENIRAMINE	CHRM4	IC50=1.976(uM)	D1 PubChem
DEXCHLORPHENIRAMINE	HTR2C	IC50=2.322(uM)	D1 PubChem
DEXCHLORPHENIRAMINE	CHRM3	IC50=2.579(uM)	D1 PubChem
DEXCHLORPHENIRAMINE	HTR2A	IC50=3.692(uM)	D1 PubChem
DEXCHLORPHENIRAMINE	ADRA2B	IC50=4.607(uM)	D1 PubChem
DEXCHLORPHENIRAMINE	SLC6A2	IC50=4.966(uM)	D1 PubChem
DEXCHLORPHENIRAMINE	CHRM2	IC50=6.994(uM)	D1 PubChem
DEXCHLORPHENIRAMINE	HRH2	IC50=8.368(uM)	D1 PubChem
DEXCHLORPHENIRAMINE	ADRA2A	IC50=20.333(uM)	D1 PubChem
DEXCHLORPHENIRAMINE	ADRA1D	IC50=33.721(uM)	D1 PubChem
chlorpromazine	DRD2	Ki=0.0012(uM)	D1 PubChem
chlorpromazine	DRD3	Ki=0.003(uM)	D1 PubChem
chlorpromazine	DRD3	Ki=0.00331(uM)	D1 PubChem
chlorpromazine	HTR2A	IC50=0.0034(uM)	D1 PubChem
chlorpromazine	DRD3	Ki=0.0038(uM)	D1 PubChem
chlorpromazine	HTR2A	IC50=0.00385(uM)	D1 PubChem
chlorpromazine	ADRA1D	IC50=0.00399(uM)	D1 PubChem
chlorpromazine	DRD2	Ki=0.00406(uM)	D1 PubChem
chlorpromazine	HRH1	Ki=0.00425(uM)	D1 PubChem
chlorpromazine	HTR2C	IC50=0.00524(uM)	D1 PubChem
chlorpromazine	HTR2A	Ki=0.00589(uM)	D1 PubChem
chlorpromazine	DRD3	Ki=0.0069(uM)	D1 PubChem
chlorpromazine	HTR7	Ki=0.011(uM)	D1 PubChem
chlorpromazine	HRH1	IC50=0.012(uM)	D1 PubChem
chlorpromazine	DRD3	IC50=0.012(uM)	D1 PubChem
chlorpromazine	DRD2	IC50=0.012(uM)	D1 PubChem
chlorpromazine	HRH1	IC50=0.017(uM)	D1 PubChem
chlorpromazine	SLC6A2	IC50=0.019(uM)	D1 PubChem
chlorpromazine	CHRM5	IC50=0.025(uM)	D1 PubChem
chlorpromazine	ADRA2B	IC50=0.026(uM)	D1 PubChem
chlorpromazine	HTR2C	Ki=0.0302(uM)	D1 PubChem
chlorpromazine	DRD4	Ki=0.03162(uM)	D1 PubChem
chlorpromazine	SLC6A4	IC50=0.039(uM)	D1 PubChem
chlorpromazine	HTR6	Ki=0.05(uM)	D1 PubChem
chlorpromazine	HTR2B	Ki=0.052(uM)	D1 PubChem
chlorpromazine	DRD2	IC50=0.054(uM)	D1 PubChem
chlorpromazine	HTR6	IC50=0.057(uM)	D1 PubChem
chlorpromazine	HTR6	Ki=0.06026(uM)	D1 PubChem
chlorpromazine	CHRM1	IC50=0.083(uM)	D1 PubChem
chlorpromazine	DRD1	Ki=0.096(uM)	D1 PubChem
chlorpromazine	SLC6A4	IC50=0.12(uM)	D1 PubChem
chlorpromazine	HTR7	Ki=0.12023(uM)	D1 PubChem
chlorpromazine	HTR2B	IC50=0.126(uM)	D1 PubChem
chlorpromazine	CHRM4	IC50=0.149(uM)	D1 PubChem
chlorpromazine	CYP2D6	Potency=0.1585(uM)	D1 PubChem
chlorpromazine	DRD5	Ki=0.172(uM)	D1 PubChem
chlorpromazine	CHRM3	IC50=0.206(uM)	D1 PubChem
chlorpromazine	DRD1	IC50=0.225(uM)	D1 PubChem
chlorpromazine	ADRA2A	IC50=0.352(uM)	D1 PubChem
chlorpromazine	ADRA2C	IC50=0.374(uM)	D1 PubChem
chlorpromazine	CYP2D6	Potency=0.3981(uM)	D1 PubChem
chlorpromazine	SIGMAR1	IC50=0.451(uM)	D1 PubChem
chlorpromazine	AOX1	IC50=0.57(uM)	D1 PubChem
chlorpromazine	CHRM2	IC50=0.652(uM)	D1 PubChem
chlorpromazine	CALM1	Kd=1.24(uM)	D1 PubChem
chlorpromazine	DRD4	IC50=1.365(uM)	D1 PubChem
chlorpromazine	KCNH2	IC50=1.47(uM)	D1 PubChem
chlorpromazine	KCNH2	IC50=1.47911(uM)	D1 PubChem
chlorpromazine	HRH2	IC50=2.626(uM)	D1 PubChem
chlorpromazine	SLC6A3	IC50=2.643(uM)	D1 PubChem
chlorpromazine	KCNH2	IC50=5.8275(uM)	D1 PubChem
chlorpromazine	CYP2D6	Ki=7.0(uM)	D1 PubChem
chlorpromazine	MC5R	IC50=7.617(uM)	D1 PubChem
chlorpromazine	FYN	IC50=8.68(uM)	D1 PubChem
chlorpromazine	TDP1	Potency=10.0(uM)	D1 PubChem
chlorpromazine	TP53	Potency=10.0(uM)	D1 PubChem
chlorpromazine	OPRK1	IC50=11.082(uM)	D1 PubChem
chlorpromazine	TDP1	Potency=11.2202(uM)	D1 PubChem
chlorpromazine	THPO	Potency=12.5893(uM)	D1 PubChem
chlorpromazine	OPRM1	IC50=14.397(uM)	D1 PubChem
chlorpromazine	MC4R	IC50=15.204(uM)	D1 PubChem
chlorpromazine	IDH1	Potency=15.8489(uM)	D1 PubChem
chlorpromazine	ERBB2	IC50=19.366(uM)	D1 PubChem
chlorpromazine	OPRD1	IC50=20.894(uM)	D1 PubChem
chlorpromazine	TDP1	Potency=23.715(uM)	D1 PubChem
chlorpromazine	MC3R	IC50=24.343(uM)	D1 PubChem
chlorpromazine	NR1H4	Potency=26.6011(uM)	D1 PubChem
chlorpromazine	SLC22A1	IC50=27.0(uM)	D1 PubChem
chlorpromazine	TACR2	IC50=27.195(uM)	D1 PubChem
chlorpromazine	EGFR	IC50=28.868(uM)	D1 PubChem
chlorpromazine	HTR7	-	D1 PubChem
chlorpromazine	CYP2C9	-	D1 PubChem
chlorpromazine	HTR1A	-	D1 PubChem
chlorpromazine	CYP1A2	-	D1 PubChem
chlorpromazine	CYP2D6	-	D1 PubChem
chlorpromazine	MAPT	-	D1 PubChem
chlorpromazine	CYP3A4	-	D1 PubChem
chlorpromazine	DRD2	-	D1 PubChem
chlorpromazine	HTR6	-	D1 PubChem
chlorpromazine	HTR2A	-	D1 PubChem
chlorpromazine	DRD4	-	D1 PubChem
chlorpromazine	DRD3	-	D1 PubChem
chlorpromazine	TP53	Ratio Potency (uM)=None(uM)	D1 PubChem
chlorpromazine	HTR2C	-	D1 PubChem
chlorpromazine	CYP1A2	AC50=1000.0(nM)	D1 ChEMBL
chlorpromazine	CYP3A4	Inhibition=None(Unspecified)	D1 ChEMBL
chlorpromazine	CYP2C9	Inhibition=None(Unspecified)	D1 ChEMBL
chlorpromazine	CYP2D6	AC50=158.49(nM)	D1 ChEMBL
chlorpromazine	CYP2D6	Potency=398.1(nM)	D1 ChEMBL
chlorpromazine	CYP2D6	Potency=158.5(nM)	D1 ChEMBL
chlorpromazine	TP53	Potency=10000.0(nM)	D1 ChEMBL
chlorpromazine	THPO	Potency=12589.3(nM)	D1 ChEMBL
chlorpromazine	CYP1A2	AC50=3981.07(nM)	D1 ChEMBL
chlorpromazine	IDH1	Potency=15848.9(nM)	D1 ChEMBL
chlorpromazine	CYP2D6	AC50=398.11(nM)	D1 ChEMBL
chlorpropamide	NFKB1	Potency=0.4467(uM)	D1 PubChem
chlorpropamide	CYP2D6	-	D1 PubChem
chlorpropamide	KCNJ11	-	D1 PubChem
chlorpropamide	CYP2C19	-	D1 PubChem
chlorpropamide	CYP3A4	-	D1 PubChem
chlorpropamide	ABCC8	-	D1 PubChem
chlorpropamide	CYP1A2	-	D1 PubChem
chlorpropamide	CYP2C9	-	D1 PubChem
chlorpropamide	CYP3A4	Inhibition=None(Unspecified)	D1 ChEMBL
chlorpropamide	CYP2C9	Inhibition=None(Unspecified)	D1 ChEMBL
chlorpropamide	CYP2C19	Inhibition=None(Unspecified)	D1 ChEMBL
chlorpropamide	CYP2D6	Inhibition=None(Unspecified)	D1 ChEMBL
chlorpropamide	CYP1A2	Inhibition=None(Unspecified)	D1 ChEMBL
chlorpropamide	NFKB1	Potency=446.7(nM)	D1 ChEMBL
chlorthalidone	CA7	Ki=0.0028(uM)	D1 PubChem
chlorthalidone	CA12	Ki=0.0045(uM)	D1 PubChem
chlorthalidone	CA5B	Ki=0.009(uM)	D1 PubChem
chlorthalidone	CA9	Ki=0.023(uM)	D1 PubChem
chlorthalidone	CA2	Ki=0.138(uM)	D1 PubChem
chlorthalidone	CA4	Ki=0.196(uM)	D1 PubChem
chlorthalidone	CA1	Ki=0.348(uM)	D1 PubChem
chlorthalidone	CA2	IC50=0.677(uM)	D1 PubChem
chlorthalidone	CA5A	Ki=0.917(uM)	D1 PubChem
chlorthalidone	CA6	Ki=1.347(uM)	D1 PubChem
chlorthalidone	CA14	Ki=4.13(uM)	D1 PubChem
chlorthalidone	CA3	Ki=11.0(uM)	D1 PubChem
chlorthalidone	CFTR	AC50_uM=50.0(uM)	D1 PubChem
chlorthalidone	CA9	-	D1 PubChem
chlorthalidone	CA14	-	D1 PubChem
chlorthalidone	CA5B	-	D1 PubChem
chlorthalidone	CA12	-	D1 PubChem
chlorthalidone	CA3	-	D1 PubChem
chlorthalidone	SLC12A3	-	D1 PubChem
chlorthalidone	CFTR	-	D1 PubChem
chlorthalidone	CA6	-	D1 PubChem
chlorthalidone	CA5A	-	D1 PubChem
chlorthalidone	CA4	-	D1 PubChem
chlorthalidone	CA2	-	D1 PubChem
chlorthalidone	CA1	-	D1 PubChem
chlorthalidone	CA7	-	D1 PubChem
chlorzoxazone	DRD2	-	D1 PubChem
chlorzoxazone	KCNN4	-	D1 PubChem
chlorzoxazone	ABCB1	-	D1 PubChem
chlorzoxazone	CYP1A2	-	D1 PubChem
chlorzoxazone	CYP1A2	AC50=5011.87(nM)	D1 ChEMBL
chlorzoxazone	CYP1A2	AC50=398.11(nM)	D1 ChEMBL
cilostazol	CYP2C9	IC50=10.0(uM)	D1 PubChem
cilostazol	CYP3A4	Potency=12.5893(uM)	D1 PubChem
cilostazol	TDP1	Potency=16.3601(uM)	D1 PubChem
cilostazol	NFE2L2	Ratio Potency (uM)=18.8322(uM)	D1 PubChem
cilostazol	ALDH1A1	Potency=25.1189(uM)	D1 PubChem
cilostazol	TSHR	Potency=25.1189(uM)	D1 PubChem
cilostazol	CYP1A2	-	D1 PubChem
cilostazol	CYP3A4	-	D1 PubChem
cilostazol	NR5A1	-	D1 PubChem
cilostazol	CYP2C9	-	D1 PubChem
cilostazol	DRD1	-	D1 PubChem
cilostazol	NR5A2	-	D1 PubChem
cilostazol	NPY1R	-	D1 PubChem
cilostazol	NPY2R	-	D1 PubChem
cilostazol	PDE3A	-	D1 PubChem
cilostazol	CYP2D6	-	D1 PubChem
cilostazol	CYP2C19	-	D1 PubChem
cilostazol	CYP2C9	Inhibition=None(Unspecified)	D1 ChEMBL
cilostazol	CYP2C19	Inhibition=None(Unspecified)	D1 ChEMBL
cilostazol	CYP2D6	Inhibition=None(Unspecified)	D1 ChEMBL
cilostazol	CYP1A2	Inhibition=None(Unspecified)	D1 ChEMBL
cilostazol	CYP3A4	Potency=12589.3(nM)	D1 ChEMBL
cilostazol	ALDH1A1	Potency=25118.9(nM)	D1 ChEMBL
cilostazol	TSHR	Potency=25118.9(nM)	D1 ChEMBL
cilostazol	CYP3A4	AC50=12589.2(nM)	D1 ChEMBL
cimetidine	HRH2	Ki=0.07079(uM)	D1 PubChem
cimetidine	HRH2	IC50=0.14(uM)	D1 PubChem
cimetidine	HRH2	IC50=0.18(uM)	D1 PubChem
cimetidine	HRH2	IC50=0.27(uM)	D1 PubChem
cimetidine	SLC47A1	IC50=1.2(uM)	D1 PubChem
cimetidine	HRH2	IC50=5.523(uM)	D1 PubChem
cimetidine	SLC47A1	IC50=5.7(uM)	D1 PubChem
cimetidine	SLC22A2	IC50=23.0(uM)	D1 PubChem
cimetidine	POLK	Potency=28.1838(uM)	D1 PubChem
cimetidine	CYP2C19	Potency=31.6228(uM)	D1 PubChem
cimetidine	SLC47A2	IC50=39.0(uM)	D1 PubChem
cimetidine	HRH2	-	D1 PubChem
cimetidine	CYP1A2	-	D1 PubChem
cimetidine	CYP2C19	-	D1 PubChem
cimetidine	CYP2D6	-	D1 PubChem
cimetidine	CYP3A4	-	D1 PubChem
cimetidine	SLC22A2	-	D1 PubChem
cimetidine	CYP2C19	AC50=31622.8(nM)	D1 ChEMBL
cimetidine	CYP3A4	Inhibition=None(Unspecified)	D1 ChEMBL
cimetidine	CYP2D6	Inhibition=None(Unspecified)	D1 ChEMBL
cimetidine	CYP1A2	Inhibition=None(Unspecified)	D1 ChEMBL
cimetidine	POLK	Potency=28183.8(nM)	D1 ChEMBL
cimetidine	CYP2C19	Potency=31622.8(nM)	D1 ChEMBL
cimetidine	SLC22A2	Inhibition=None(Unspecified)	D1 ChEMBL
cinoxacin	ABCB6	-	D1 PubChem
cinoxacin	CHRM4	-	D1 PubChem
cinoxacin	PLCG1	-	D1 PubChem
ciprofloxacin	CYP3A4	-	D1 PubChem
ciprofloxacin	CYP2C19	-	D1 PubChem
ciprofloxacin	CYP2D6	-	D1 PubChem
ciprofloxacin	CYP1A2	-	D1 PubChem
ciprofloxacin	CYP2C9	-	D1 PubChem
ciprofloxacin	CYP3A4	Inhibition=None(Unspecified)	D1 ChEMBL
ciprofloxacin	CYP2C9	Inhibition=None(Unspecified)	D1 ChEMBL
ciprofloxacin	CYP2C19	Inhibition=None(Unspecified)	D1 ChEMBL
ciprofloxacin	CYP2D6	Inhibition=None(Unspecified)	D1 ChEMBL
ciprofloxacin	CYP1A2	Inhibition=None(Unspecified)	D1 ChEMBL
ciprofloxacin	HSD17B10	Potency=12589.3(nM)	D1 ChEMBL
cisapride	HTR2A	IC50=0.00386(uM)	D1 PubChem
cisapride	KCNH2	IC50=0.00646(uM)	D1 PubChem
cisapride	KCNH2	IC50=0.0065(uM)	D1 PubChem
cisapride	KCNH2	IC50=0.0067(uM)	D1 PubChem
cisapride	KCNH2	IC50=0.00676(uM)	D1 PubChem
cisapride	KCNH2	IC50=0.01(uM)	D1 PubChem
cisapride	KCNH2	IC50=0.03981(uM)	D1 PubChem
cisapride	KCNH2	IC50=0.045(uM)	D1 PubChem
cisapride	KCNH2	IC50=0.047(uM)	D1 PubChem
cisapride	CYP2D6	IC50=0.07(uM)	D1 PubChem
cisapride	HTR2B	IC50=0.11(uM)	D1 PubChem
cisapride	DRD3	IC50=0.144(uM)	D1 PubChem
cisapride	KCNH2	IC50=0.1701(uM)	D1 PubChem
cisapride	ADRA1D	IC50=0.189(uM)	D1 PubChem
cisapride	DRD2	IC50=0.227(uM)	D1 PubChem
cisapride	CYP3A4	IC50=0.3(uM)	D1 PubChem
cisapride	SLC6A4	IC50=0.384(uM)	D1 PubChem
cisapride	DRD2	IC50=0.473(uM)	D1 PubChem
cisapride	HTR2C	IC50=0.767(uM)	D1 PubChem
cisapride	ADRA2C	IC50=0.78(uM)	D1 PubChem
cisapride	SIGMAR1	IC50=0.994(uM)	D1 PubChem
cisapride	ADRA2B	IC50=1.148(uM)	D1 PubChem
cisapride	DRD1	IC50=1.7(uM)	D1 PubChem
cisapride	ADRA2A	IC50=1.777(uM)	D1 PubChem
cisapride	HMGCR	IC50=3.37(uM)	D1 PubChem
cisapride	ABCB1	-	D1 PubChem
cisapride	KCNH2	-	D1 PubChem
cisapride	HTR4	-	D1 PubChem
cisapride	KCNH2	Activity=None(Unspecified)	D1 ChEMBL
Clobazam	GABRB3	-	D1 PubChem
Clobazam	GABRA5	-	D1 PubChem
Clobazam	GABRP	-	D1 PubChem
Clobazam	GABRE	-	D1 PubChem
Clobazam	GABRQ	-	D1 PubChem
Clobazam	GABRG3	-	D1 PubChem
Clobazam	GABRD	-	D1 PubChem
Clobazam	GABRB1	-	D1 PubChem
Clobazam	GABRA1	-	D1 PubChem
Clobazam	GABRA3	-	D1 PubChem
Clobazam	GABRG2	-	D1 PubChem
Clobazam	GABRA2	-	D1 PubChem
Clobazam	GABRA6	-	D1 PubChem
Clobazam	GABRB2	-	D1 PubChem
Clobazam	GABRA4	-	D1 PubChem
Clobazam	GABRG1	-	D1 PubChem
clofazimine	EYA2	Potency=1.9015(uM)	D1 PubChem
clofazimine	CYP2D6	Potency=2.5119(uM)	D1 PubChem
clofazimine	CTBP1	Potency=3.3814(uM)	D1 PubChem
clofazimine	CBX1	Potency=4.4668(uM)	D1 PubChem
clofazimine	TDP1	Potency=12.9953(uM)	D1 PubChem
clofazimine	TDP1	Potency=16.3601(uM)	D1 PubChem
clofazimine	BCL2L1	-	D1 PubChem
clofazimine	APLNR	-	D1 PubChem
clofazimine	RGS12	-	D1 PubChem
clofazimine	LYPLA1	-	D1 PubChem
clofazimine	CXCR6	-	D1 PubChem
clofazimine	PPME1	-	D1 PubChem
clofazimine	MITF	-	D1 PubChem
clofazimine	KCNQ1	-	D1 PubChem
clofazimine	GNAI1	-	D1 PubChem
clofazimine	YWHAG	-	D1 PubChem
clofazimine	MCL1	-	D1 PubChem
clofazimine	MDM4	-	D1 PubChem
clofazimine	MDM2	-	D1 PubChem
clofazimine	CFTR	-	D1 PubChem
clofazimine	MAPT	-	D1 PubChem
clofazimine	ABCB1	-	D1 PubChem
clofazimine	MAP3K3	-	D1 PubChem
clofazimine	CACNA1H	-	D1 PubChem
clofazimine	ITGA4	-	D1 PubChem
clofazimine	CYP2D6	-	D1 PubChem
clofazimine	HSP90AA1	-	D1 PubChem
clofazimine	ALPI	-	D1 PubChem
clofazimine	PREPL	-	D1 PubChem
clofazimine	PADI4	-	D1 PubChem
clofazimine	NLRP3	-	D1 PubChem
clofazimine	TNFRSF10B	-	D1 PubChem
clofazimine	APAF1	-	D1 PubChem
clofazimine	EHMT2	Potency=2511.9(nM)	D1 ChEMBL
clofazimine	CYP2D6	Potency=2511.9(nM)	D1 ChEMBL
clofazimine	CYP2D6	AC50=2511.89(nM)	D1 ChEMBL
clofibrate	CYP3A4	Potency=10.0(uM)	D1 PubChem
clofibrate	ESR1	Potency=26.6032(uM)	D1 PubChem
clofibrate	CYP2D6	-	D1 PubChem
clofibrate	CYP3A4	-	D1 PubChem
clofibrate	CYP1A2	-	D1 PubChem
clofibrate	PPARA	-	D1 PubChem
clofibrate	CYP2C19	-	D1 PubChem
clofibrate	CYP2C19	Inhibition=None(Unspecified)	D1 ChEMBL
clofibrate	CYP3A4	Inhibition=None(Unspecified)	D1 ChEMBL
clofibrate	CYP2D6	Inhibition=None(Unspecified)	D1 ChEMBL
clofibrate	CYP1A2	Inhibition=None(Unspecified)	D1 ChEMBL
clofibrate	CYP3A4	Potency=10000.0(nM)	D1 ChEMBL
clofibrate	JUN	Activity=None(Unspecified)	D1 ChEMBL
clofibrate	CDK1	Activity=None(Unspecified)	D1 ChEMBL
clofibrate	TP53	Activity=None(Unspecified)	D1 ChEMBL
clofibrate	CFL1	Activity=None(Unspecified)	D1 ChEMBL
clofibrate	TP53	Inhibition=None(Unspecified)	D1 ChEMBL
clofibrate	CDK1	Inhibition=None(Unspecified)	D1 ChEMBL
clofibrate	CYP1A2	AC50=12589.2(nM)	D1 ChEMBL
clonazepam	GABRB3	-	D1 PubChem
clonazepam	GABRA3	-	D1 PubChem
clonazepam	GABRQ	-	D1 PubChem
clonazepam	GABRG3	-	D1 PubChem
clonazepam	GABRB1	-	D1 PubChem
clonazepam	GABRA1	-	D1 PubChem
clonazepam	GABRE	-	D1 PubChem
clonazepam	GABRP	-	D1 PubChem
clonazepam	GABRA5	-	D1 PubChem
[truncated: 686,822+ more rows]
