# Supplementary material for: Cellular interactions and Ion channel signatures in atrial fibrillation remodeling: insights from single-cell analysis and machine learning
Source: Front Cardiovasc Med. 2025 Aug 15;12:1615574. doi: 10.3389/fcvm.2025.1615574 (PMC12394505; doi:10.3389/fcvm.2025.1615574)
Supplement: Supplementary Table S3 — Differentially expressed genes (DEGs) across the five studied cell types. [file Table3.xlsx]

## Sheet: Sheet1
p_val	avg_log2FC	pct.1	pct.2	p_val_adj	cluster	gene
6.14614e-55	3.33437	0.979	0.126	1.85343e-50	actively proliferating Fibroblast	SOD3
1.48739e-52	1.58315	0.894	0.017	4.48536e-48	actively proliferating Fibroblast	CDH6
1.62502e-52	3.21112	0.943	0.103	4.90042e-48	actively proliferating Fibroblast	NOTCH3
1.66826e-51	2.99455	0.922	0.046	5.03081e-47	actively proliferating Fibroblast	TBX2
3.37261e-51	1.52536	0.894	0.023	1.01704e-46	actively proliferating Fibroblast	RERGL
4.66149e-51	3.10503	0.957	0.138	1.40572e-46	actively proliferating Fibroblast	CPE
1.37706e-50	2.27564	0.929	0.115	4.15265e-46	actively proliferating Fibroblast	RP5-966M1.6
1.49274e-50	2.42627	0.929	0.115	4.5015e-46	actively proliferating Fibroblast	MUSTN1
3.38109e-50	0.511646	0.887	0.029	1.0196e-45	actively proliferating Fibroblast	MYLK-AS1
4.16449e-50	1.41508	0.879	0.034	1.25584e-45	actively proliferating Fibroblast	AF001548.6
4.55044e-50	2.7212	0.965	0.224	1.37223e-45	actively proliferating Fibroblast	MFGE8
8.85419e-50	2.39926	0.965	0.19	2.67007e-45	actively proliferating Fibroblast	C11orf96
1.19965e-49	2.39852	0.943	0.161	3.61766e-45	actively proliferating Fibroblast	TMEM110-MUSTN1
1.94734e-49	1.97246	0.894	0.052	5.87239e-45	actively proliferating Fibroblast	EDNRA
4.80673e-49	1.68955	0.901	0.08	1.44952e-44	actively proliferating Fibroblast	AF001548.5
5.84248e-49	2.77411	0.986	0.149	1.76186e-44	actively proliferating Fibroblast	ID4
8.6855e-49	0.604133	0.965	0.172	2.6192e-44	actively proliferating Fibroblast	RP11-613D13.8
1.44871e-48	2.61906	0.922	0.109	4.36872e-44	actively proliferating Fibroblast	RCAN2
4.85177e-48	2.42342	0.865	0.052	1.4631e-43	actively proliferating Fibroblast	EFHD1
4.90068e-48	3.99397	0.986	0.454	1.47785e-43	actively proliferating Fibroblast	ACTA2-AS1
1.01392e-47	2.01976	0.894	0.098	3.05756e-43	actively proliferating Fibroblast	NRIP2
1.39065e-47	2.96355	0.887	0.063	4.19365e-43	actively proliferating Fibroblast	SMOC2
1.67785e-47	3.20536	0.915	0.086	5.05973e-43	actively proliferating Fibroblast	HEYL
2.10597e-47	0.880889	0.823	0.006	6.35076e-43	actively proliferating Fibroblast	TBX2-AS1
2.32374e-47	2.7357	0.872	0.08	7.00746e-43	actively proliferating Fibroblast	COX4I2
2.43279e-47	3.14033	0.936	0.155	7.33632e-43	actively proliferating Fibroblast	MYLK
3.2943e-47	1.06922	0.894	0.04	9.93428e-43	actively proliferating Fibroblast	RP11-99J16--A.2
5.82788e-47	4.48013	0.986	0.58	1.75746e-42	actively proliferating Fibroblast	ACTA2
1.73421e-46	3.65059	0.972	0.385	5.22967e-42	actively proliferating Fibroblast	TAGLN
2.17093e-46	3.7556	0.993	0.523	6.54666e-42	actively proliferating Fibroblast	FLNA
3.95726e-46	5.1961	0.965	0.466	1.19335e-41	actively proliferating Fibroblast	MYH11
3.95763e-46	3.59945	0.922	0.172	1.19346e-41	actively proliferating Fibroblast	NDUFA4L2
4.36627e-46	0.807054	0.872	0.057	1.31669e-41	actively proliferating Fibroblast	AOC4P
5.15611e-46	3.50721	0.929	0.224	1.55488e-41	actively proliferating Fibroblast	MCAM
1.38407e-45	2.94401	0.915	0.161	4.17379e-41	actively proliferating Fibroblast	2025-09-04
1.59507e-45	3.28621	0.922	0.132	4.81009e-41	actively proliferating Fibroblast	AGT
3.38811e-45	3.15129	0.887	0.121	1.02172e-40	actively proliferating Fibroblast	AOC3
3.73536e-45	2.88897	0.986	0.391	1.12643e-40	actively proliferating Fibroblast	MYL9
6.59725e-45	2.03146	0.844	0.063	1.98947e-40	actively proliferating Fibroblast	CSRP2
2.77664e-44	2.58718	0.929	0.213	8.37323e-40	actively proliferating Fibroblast	RGS5
3.63139e-44	3.21876	0.844	0.063	1.09508e-39	actively proliferating Fibroblast	CASQ2
3.77447e-44	2.27873	0.844	0.046	1.13823e-39	actively proliferating Fibroblast	LMOD1
4.22084e-44	2.14645	0.858	0.08	1.27284e-39	actively proliferating Fibroblast	ATP1B2
6.91522e-44	2.81431	0.943	0.178	2.08535e-39	actively proliferating Fibroblast	PLA2G5
8.28987e-44	2.53465	0.943	0.184	2.49989e-39	actively proliferating Fibroblast	GUCY1A3
1.07292e-43	1.83649	0.936	0.167	3.23551e-39	actively proliferating Fibroblast	NDE1
1.69691e-43	1.52083	0.957	0.184	5.11719e-39	actively proliferating Fibroblast	HES4
2.22033e-43	1.60242	0.915	0.184	6.69563e-39	actively proliferating Fibroblast	NRGN
3.00358e-43	2.72549	0.908	0.161	9.05759e-39	actively proliferating Fibroblast	CCDC3
4.13447e-43	2.12467	0.837	0.086	1.24679e-38	actively proliferating Fibroblast	CARMN
5.40769e-43	2.43097	0.851	0.092	1.63074e-38	actively proliferating Fibroblast	FRZB
1.26912e-42	2.97778	0.957	0.408	3.82717e-38	actively proliferating Fibroblast	TINAGL1
1.53501e-42	0.64023	0.879	0.098	4.62899e-38	actively proliferating Fibroblast	SEPT4-AS1
1.69083e-42	2.16111	0.929	0.19	5.09886e-38	actively proliferating Fibroblast	IGFBP5
7.41456e-42	3.04587	0.95	0.425	2.23594e-37	actively proliferating Fibroblast	ISYNA1
7.87626e-42	2.1031	0.986	0.42	2.37516e-37	actively proliferating Fibroblast	IGFBP7-AS1
1.00359e-41	1.9871	0.809	0.057	3.02642e-37	actively proliferating Fibroblast	GUCY1B3
1.1351e-41	1.4896	0.794	0.046	3.42302e-37	actively proliferating Fibroblast	NTRK3
2.7854e-41	2.31762	0.787	0.057	8.39965e-37	actively proliferating Fibroblast	ATP1A2
3.60453e-41	0.698372	0.809	0.063	1.08698e-36	actively proliferating Fibroblast	PDGFA
3.78853e-41	2.53822	0.773	0.04	1.14247e-36	actively proliferating Fibroblast	ENPEP
9.91275e-41	2.87683	0.95	0.351	2.98929e-36	actively proliferating Fibroblast	TPM2
1.13451e-40	2.47258	1	0.603	3.42124e-36	actively proliferating Fibroblast	IGFBP7
1.41944e-40	2.70957	0.851	0.109	4.28045e-36	actively proliferating Fibroblast	CNN1
1.91936e-40	2.31851	0.993	0.489	5.78802e-36	actively proliferating Fibroblast	ADIRF
2.73605e-40	2.32723	0.993	0.511	8.25084e-36	actively proliferating Fibroblast	ADIRF-AS1
2.92924e-40	3.00477	0.887	0.218	8.83342e-36	actively proliferating Fibroblast	LBH
3.13368e-40	3.1055	0.844	0.155	9.44993e-36	actively proliferating Fibroblast	PGF
3.68773e-40	1.98103	0.986	0.448	1.11207e-35	actively proliferating Fibroblast	RP11-96C23.15
4.41915e-40	2.43386	0.936	0.241	1.33264e-35	actively proliferating Fibroblast	KANK2
4.6387e-40	3.10604	0.858	0.172	1.39885e-35	actively proliferating Fibroblast	PDGFRB
5.52051e-40	1.06899	0.816	0.057	1.66477e-35	actively proliferating Fibroblast	ANTXR1
9.87422e-40	1.3993	0.936	0.155	2.97767e-35	actively proliferating Fibroblast	MAP1B
1.2177e-39	2.35679	0.929	0.23	3.6721e-35	actively proliferating Fibroblast	PDLIM7
1.47137e-39	2.43782	0.936	0.305	4.43706e-35	actively proliferating Fibroblast	PACSIN2
1.75931e-39	2.29296	0.943	0.247	5.30537e-35	actively proliferating Fibroblast	C1QTNF1
1.81266e-39	1.76106	0.865	0.167	5.46624e-35	actively proliferating Fibroblast	UBA2
4.03288e-39	2.5564	0.794	0.092	1.21615e-34	actively proliferating Fibroblast	ARHGEF17
4.72178e-39	2.32558	0.943	0.299	1.4239e-34	actively proliferating Fibroblast	LHFP
5.31802e-39	0.927445	0.894	0.115	1.6037e-34	actively proliferating Fibroblast	SYNPO2
8.65546e-39	1.54692	0.957	0.305	2.61014e-34	actively proliferating Fibroblast	TOB1
1.38227e-38	1.66279	0.986	0.42	4.16838e-34	actively proliferating Fibroblast	CALD1
2.28002e-38	2.63937	0.787	0.069	6.87564e-34	actively proliferating Fibroblast	RASL12
3.48523e-38	2.19422	0.865	0.207	1.05101e-33	actively proliferating Fibroblast	NRARP
4.55204e-38	1.74294	0.73	0.029	1.37271e-33	actively proliferating Fibroblast	KCNAB1
5.30142e-38	2.18554	0.894	0.253	1.5987e-33	actively proliferating Fibroblast	PTK2
5.70379e-38	1.23496	0.816	0.075	1.72003e-33	actively proliferating Fibroblast	ITGA7
6.4352e-38	1.7033	1	0.799	1.9406e-33	actively proliferating Fibroblast	MYL6
1.00864e-37	1.24487	0.957	0.374	3.04164e-33	actively proliferating Fibroblast	PLS3
1.87239e-37	1.99626	0.745	0.04	5.64639e-33	actively proliferating Fibroblast	MRVI1
2.0365e-37	2.47948	0.858	0.178	6.14128e-33	actively proliferating Fibroblast	GPRC5C
2.0706e-37	1.34553	0.83	0.172	6.24411e-33	actively proliferating Fibroblast	WTIP
7.33609e-37	1.32886	0.908	0.172	2.21227e-32	actively proliferating Fibroblast	AXL
8.51633e-37	1.752	0.957	0.345	2.56819e-32	actively proliferating Fibroblast	PPP1R12A
1.00642e-36	2.56822	0.929	0.431	3.03496e-32	actively proliferating Fibroblast	OAZ2
1.21748e-36	2.42225	0.709	0.034	3.67144e-32	actively proliferating Fibroblast	SEMA5B
1.36124e-36	2.04034	0.809	0.115	4.10496e-32	actively proliferating Fibroblast	NTRK2
1.70597e-36	1.51434	0.957	0.466	5.14453e-32	actively proliferating Fibroblast	PCSK7
2.16317e-36	1.9544	0.915	0.333	6.52324e-32	actively proliferating Fibroblast	NT5DC2
2.47598e-36	1.55182	0.929	0.207	7.46657e-32	actively proliferating Fibroblast	DBNDD2
3.84011e-36	2.32412	0.844	0.178	1.15802e-31	actively proliferating Fibroblast	VCL
4.11713e-36	1.29167	1	0.701	1.24156e-31	actively proliferating Fibroblast	MYL6B
5.94209e-36	2.39339	0.887	0.224	1.7919e-31	actively proliferating Fibroblast	PTP4A3
6.93968e-36	2.23194	0.759	0.086	2.09273e-31	actively proliferating Fibroblast	PARM1
6.9733e-36	1.14096	0.929	0.339	2.10287e-31	actively proliferating Fibroblast	NUDT4
8.03553e-36	2.28809	0.816	0.126	2.4232e-31	actively proliferating Fibroblast	NTN4
9.37698e-36	1.97986	0.816	0.098	2.82772e-31	actively proliferating Fibroblast	TPPP3
1.21779e-35	1.3946	0.709	0.04	3.67238e-31	actively proliferating Fibroblast	LGI4
1.36019e-35	1.84071	0.695	0.029	4.1018e-31	actively proliferating Fibroblast	MRGPRF
1.41677e-35	1.92109	0.965	0.356	4.2724e-31	actively proliferating Fibroblast	COL18A1
1.53591e-35	0.528943	0.702	0.023	4.6317e-31	actively proliferating Fibroblast	ANO1-AS1
2.44199e-35	1.05246	0.759	0.103	7.36406e-31	actively proliferating Fibroblast	MT1L
2.63652e-35	1.34728	0.965	0.489	7.95069e-31	actively proliferating Fibroblast	AL928654.7
2.83907e-35	2.25582	0.773	0.103	8.56149e-31	actively proliferating Fibroblast	NET1
3.29489e-35	1.34394	0.965	0.483	9.93608e-31	actively proliferating Fibroblast	CRIP1
3.73169e-35	1.40258	0.879	0.184	1.12533e-30	actively proliferating Fibroblast	SMARCD3
4.395e-35	2.39113	0.681	0.029	1.32536e-30	actively proliferating Fibroblast	SUSD5
5.38506e-35	2.49644	0.752	0.098	1.62392e-30	actively proliferating Fibroblast	ANO1
6.88458e-35	2.75417	0.837	0.161	2.07611e-30	actively proliferating Fibroblast	RRAD
1.21649e-34	2.1532	0.858	0.241	3.66845e-30	actively proliferating Fibroblast	MAPRE2
1.30305e-34	1.84361	0.716	0.057	3.92947e-30	actively proliferating Fibroblast	TMEM51
1.37181e-34	1.95674	0.943	0.328	4.13683e-30	actively proliferating Fibroblast	PDLIM3
4.13934e-34	2.06869	0.83	0.195	1.24826e-29	actively proliferating Fibroblast	MPRIP
5.30671e-34	1.90398	0.794	0.126	1.60029e-29	actively proliferating Fibroblast	TBC1D1
6.02606e-34	0.836872	0.943	0.31	1.81722e-29	actively proliferating Fibroblast	CBX6
6.76318e-34	1.57769	0.965	0.345	2.0395e-29	actively proliferating Fibroblast	PLAC9
7.31157e-34	1.3146	0.936	0.241	2.20488e-29	actively proliferating Fibroblast	SYS1-DBNDD2
9.08123e-34	1.66863	0.972	0.402	2.73853e-29	actively proliferating Fibroblast	AK1
9.67978e-34	2.38427	0.738	0.075	2.91904e-29	actively proliferating Fibroblast	KCNA5
1.00753e-33	1.33354	0.78	0.103	3.0383e-29	actively proliferating Fibroblast	DACT3
2.07691e-33	1.55563	0.972	0.523	6.26312e-29	actively proliferating Fibroblast	MGST3
2.22772e-33	2.10971	0.638	0.011	6.7179e-29	actively proliferating Fibroblast	GPR20
3.20682e-33	1.34629	0.681	0.034	9.6705e-29	actively proliferating Fibroblast	HEY2
3.23806e-33	1.48946	0.702	0.046	9.76471e-29	actively proliferating Fibroblast	MYOZ1
4.9422e-33	2.03671	0.716	0.063	1.49037e-28	actively proliferating Fibroblast	VASN
6.31858e-33	1.10938	0.667	0.029	1.90543e-28	actively proliferating Fibroblast	LGALSL
8.78818e-33	1.76331	0.851	0.224	2.65016e-28	actively proliferating Fibroblast	ANXA6
9.3216e-33	1.7935	0.837	0.195	2.81102e-28	actively proliferating Fibroblast	TGFB1I1
9.77774e-33	1.74269	0.972	0.598	2.94857e-28	actively proliferating Fibroblast	DSTN
1.226e-32	1.02885	0.901	0.149	3.69713e-28	actively proliferating Fibroblast	RBPMS2
1.52393e-32	0.884052	0.943	0.218	4.59555e-28	actively proliferating Fibroblast	PPP1R14A
2.01466e-32	1.31388	0.78	0.115	6.0754e-28	actively proliferating Fibroblast	PALLD
2.46995e-32	1.2426	0.922	0.316	7.44837e-28	actively proliferating Fibroblast	BCAM
2.47283e-32	1.77145	0.645	0.029	7.45708e-28	actively proliferating Fibroblast	ADCY5
2.76885e-32	1.50139	0.972	0.477	8.34975e-28	actively proliferating Fibroblast	RP11-203J24.9
4.61736e-32	1.76487	0.979	0.408	1.39241e-27	actively proliferating Fibroblast	MAGED2
4.6629e-32	1.87363	0.787	0.149	1.40614e-27	actively proliferating Fibroblast	TLE1
5.41292e-32	3.21725	0.695	0.069	1.63232e-27	actively proliferating Fibroblast	RASD1
5.77603e-32	1.57987	0.908	0.333	1.74182e-27	actively proliferating Fibroblast	AC013461.1
6.44056e-32	2.33923	0.681	0.063	1.94221e-27	actively proliferating Fibroblast	CSPG4
6.53181e-32	1.41656	0.943	0.23	1.96973e-27	actively proliferating Fibroblast	BGN
8.47065e-32	1.95571	0.667	0.034	2.55441e-27	actively proliferating Fibroblast	MOCS1
1.84859e-31	1.45221	1	0.925	5.5746e-27	actively proliferating Fibroblast	ACTB
2.07859e-31	0.516124	0.851	0.161	6.26818e-27	actively proliferating Fibroblast	PPP1R12B
2.57115e-31	0.68886	0.901	0.328	7.75356e-27	actively proliferating Fibroblast	RP11-732A19.2
3.01149e-31	1.91869	0.915	0.299	9.08144e-27	actively proliferating Fibroblast	EHD2
3.59553e-31	0.648179	1	0.747	1.08427e-26	actively proliferating Fibroblast	ACTBP2
3.97323e-31	1.33113	0.652	0.04	1.19817e-26	actively proliferating Fibroblast	OLFML2A
4.72791e-31	2.2132	0.681	0.063	1.42575e-26	actively proliferating Fibroblast	AKAP1
5.53254e-31	1.47028	0.801	0.138	1.66839e-26	actively proliferating Fibroblast	C1orf198
6.00056e-31	1.38286	0.624	0.029	1.80953e-26	actively proliferating Fibroblast	SBSPON
7.09768e-31	1.59675	0.688	0.08	2.14038e-26	actively proliferating Fibroblast	CLMN
8.33031e-31	1.29148	0.929	0.471	2.51209e-26	actively proliferating Fibroblast	ILK
1.18395e-30	2.03011	0.681	0.08	3.57033e-26	actively proliferating Fibroblast	NFASC
1.21238e-30	2.10215	0.922	0.402	3.65606e-26	actively proliferating Fibroblast	CSRP1
1.59549e-30	1.20519	0.972	0.552	4.81135e-26	actively proliferating Fibroblast	2025-09-07
1.61369e-30	1.24551	0.638	0.034	4.86625e-26	actively proliferating Fibroblast	PDE3A
2.53775e-30	1.53955	0.922	0.322	7.65284e-26	actively proliferating Fibroblast	NDRG2
2.89644e-30	1.54881	0.922	0.293	8.73452e-26	actively proliferating Fibroblast	PRKCDBP
2.93111e-30	1.90107	0.773	0.126	8.83905e-26	actively proliferating Fibroblast	GJA4
3.74591e-30	1.5798	0.943	0.368	1.12962e-25	actively proliferating Fibroblast	ASAH1
3.78235e-30	1.71348	0.993	0.552	1.14061e-25	actively proliferating Fibroblast	LMNA
4.4463e-30	1.19266	0.624	0.034	1.34083e-25	actively proliferating Fibroblast	PHLDA2
5.31494e-30	1.39113	0.652	0.046	1.60277e-25	actively proliferating Fibroblast	KLHL23
8.54073e-30	0.663902	0.957	0.345	2.57554e-25	actively proliferating Fibroblast	ITGB1P1
9.61757e-30	0.826116	0.972	0.46	2.90027e-25	actively proliferating Fibroblast	SEPT7P2
1.01496e-29	1.43046	0.745	0.115	3.0607e-25	actively proliferating Fibroblast	ARHGAP10
1.53467e-29	1.89916	0.702	0.109	4.62795e-25	actively proliferating Fibroblast	KCNMB1
2.03878e-29	1.05407	0.851	0.253	6.14813e-25	actively proliferating Fibroblast	MSRB3
2.30178e-29	2.72265	0.936	0.483	6.94126e-25	actively proliferating Fibroblast	GADD45B
4.1069e-29	1.25043	0.603	0.029	1.23848e-24	actively proliferating Fibroblast	LGI2
4.57962e-29	1.50819	0.645	0.063	1.38103e-24	actively proliferating Fibroblast	SYTL2
5.19319e-29	1.43125	0.823	0.241	1.56606e-24	actively proliferating Fibroblast	DMPK
9.97958e-29	1.91905	0.674	0.092	3.00944e-24	actively proliferating Fibroblast	BAMBI
1.46668e-28	1.27153	0.61	0.034	4.42291e-24	actively proliferating Fibroblast	SGCA
1.53437e-28	1.26688	0.695	0.092	4.62706e-24	actively proliferating Fibroblast	PDE1A
1.56075e-28	0.773725	0.865	0.299	4.70659e-24	actively proliferating Fibroblast	LPP
1.6255e-28	2.21532	0.709	0.098	4.90185e-24	actively proliferating Fibroblast	SCARA3
1.63771e-28	1.40606	0.83	0.253	4.93868e-24	actively proliferating Fibroblast	EBF1
1.63855e-28	1.15196	0.78	0.161	4.9412e-24	actively proliferating Fibroblast	INPP5A
1.93967e-28	0.874076	0.617	0.04	5.84927e-24	actively proliferating Fibroblast	FAM162B
2.28463e-28	1.42575	0.801	0.19	6.88953e-24	actively proliferating Fibroblast	CCND1
2.68453e-28	1.4482	0.858	0.27	8.09546e-24	actively proliferating Fibroblast	ST6GALNAC6
2.85108e-28	0.809081	0.957	0.31	8.59773e-24	actively proliferating Fibroblast	SLC19A1
3.5575e-28	1.56365	0.752	0.161	1.0728e-23	actively proliferating Fibroblast	ARHGEF7
3.8847e-28	1.73504	0.695	0.115	1.17147e-23	actively proliferating Fibroblast	SORT1
5.9304e-28	0.885587	0.539	0	1.78837e-23	actively proliferating Fibroblast	CBLN1
6.16847e-28	1.01987	0.574	0.011	1.86016e-23	actively proliferating Fibroblast	REEP1
6.38695e-28	1.98592	0.61	0.052	1.92605e-23	actively proliferating Fibroblast	CHRD
6.46694e-28	0.930326	0.631	0.057	1.95017e-23	actively proliferating Fibroblast	MTHFD2
7.819e-28	1.11859	0.986	0.546	2.3579e-23	actively proliferating Fibroblast	YWHAZ
7.88845e-28	0.745573	0.957	0.345	2.37884e-23	actively proliferating Fibroblast	MT2A
9.17703e-28	1.93777	0.617	0.052	2.76742e-23	actively proliferating Fibroblast	GEM
1.19506e-27	1.42797	0.915	0.351	3.60383e-23	actively proliferating Fibroblast	ZYX
1.35261e-27	1.76647	0.589	0.034	4.07892e-23	actively proliferating Fibroblast	RAB7B
1.65517e-27	1.83107	0.787	0.178	4.99132e-23	actively proliferating Fibroblast	MFAP4
1.93659e-27	1.45397	0.582	0.034	5.83997e-23	actively proliferating Fibroblast	MYOCD
2.13411e-27	1.84266	0.943	0.54	6.43562e-23	actively proliferating Fibroblast	ACTN1
2.58273e-27	1.51851	0.872	0.322	7.78848e-23	actively proliferating Fibroblast	ARHGAP1
2.87696e-27	1.02012	0.617	0.046	8.67576e-23	actively proliferating Fibroblast	SERPINI1
3.00907e-27	1.08159	0.957	0.494	9.07414e-23	actively proliferating Fibroblast	ITGB1
3.31936e-27	-3.08698	1	1	1.00099e-22	actively proliferating Fibroblast	CH507-513H4.3
3.31936e-27	-3.08701	1	1	1.00099e-22	actively proliferating Fibroblast	CH507-513H4.4
3.36465e-27	-3.08703	1	1	1.01465e-22	actively proliferating Fibroblast	CH507-513H4.6
3.71384e-27	1.73645	0.667	0.109	1.11995e-22	actively proliferating Fibroblast	ITIH5
4.2153e-27	1.33194	0.957	0.437	1.27117e-22	actively proliferating Fibroblast	SELM
5.77606e-27	0.700386	0.617	0.057	1.74183e-22	actively proliferating Fibroblast	C3orf70
6.08458e-27	0.572989	0.936	0.351	1.83487e-22	actively proliferating Fibroblast	SH3BGRL
6.9914e-27	0.508098	0.943	0.408	2.10833e-22	actively proliferating Fibroblast	PTEN
8.33383e-27	1.82137	0.66	0.098	2.51315e-22	actively proliferating Fibroblast	SLIT3
1.00301e-26	2.12129	0.582	0.04	3.02467e-22	actively proliferating Fibroblast	LGR6
1.06066e-26	0.685372	0.993	0.517	3.19853e-22	actively proliferating Fibroblast	COX6A1P2
1.06847e-26	1.76247	0.66	0.086	3.22208e-22	actively proliferating Fibroblast	ITM2C
1.31809e-26	1.35689	0.851	0.293	3.97484e-22	actively proliferating Fibroblast	EPS8
1.49978e-26	0.500994	0.844	0.247	4.52272e-22	actively proliferating Fibroblast	CEBPB
1.53644e-26	1.20116	0.716	0.103	4.63329e-22	actively proliferating Fibroblast	CSDC2
2.04006e-26	-2.9439	1	1	6.152e-22	actively proliferating Fibroblast	CH507-513H4.5
2.09744e-26	1.18596	0.78	0.178	6.32503e-22	actively proliferating Fibroblast	FILIP1
2.1093e-26	1.02904	0.681	0.092	6.36081e-22	actively proliferating Fibroblast	CAP2
2.11669e-26	1.10829	0.56	0.029	6.38308e-22	actively proliferating Fibroblast	NTF3
3.35647e-26	1.61562	0.809	0.247	1.01218e-21	actively proliferating Fibroblast	ELN
4.99342e-26	0.939055	0.745	0.161	1.50582e-21	actively proliferating Fibroblast	FAM129A
7.0993e-26	1.56945	0.702	0.126	2.14086e-21	actively proliferating Fibroblast	COL14A1
9.01175e-26	0.73903	0.539	0.023	2.71758e-21	actively proliferating Fibroblast	CHMP4C
1.0302e-25	0.894166	0.929	0.489	3.10668e-21	actively proliferating Fibroblast	TAF10
1.14944e-25	1.30822	0.872	0.333	3.46625e-21	actively proliferating Fibroblast	SORBS3
1.37282e-25	0.892473	0.518	0.011	4.13989e-21	actively proliferating Fibroblast	CACNA1H
1.83185e-25	1.39608	0.695	0.115	5.52413e-21	actively proliferating Fibroblast	NDN
1.90111e-25	1.17019	0.688	0.132	5.73297e-21	actively proliferating Fibroblast	PPP1R12C
2.24384e-25	1.39386	0.844	0.287	6.76652e-21	actively proliferating Fibroblast	CDS2
2.32436e-25	1.58651	0.546	0.029	7.00933e-21	actively proliferating Fibroblast	FOXS1
2.90829e-25	1.19733	0.915	0.356	8.77025e-21	actively proliferating Fibroblast	MYADM
3.01802e-25	1.20114	0.794	0.207	9.10113e-21	actively proliferating Fibroblast	OAT
3.2052e-25	0.9494	0.993	0.563	9.66561e-21	actively proliferating Fibroblast	COX6A1
3.36221e-25	0.599681	0.837	0.218	1.01391e-20	actively proliferating Fibroblast	HCFC1R1
5.2623e-25	0.557376	0.702	0.132	1.5869e-20	actively proliferating Fibroblast	MT1M
6.47899e-25	0.991902	0.667	0.103	1.95381e-20	actively proliferating Fibroblast	SPECC1
6.65724e-25	1.53243	0.929	0.5	2.00756e-20	actively proliferating Fibroblast	TLN1
6.75931e-25	0.835003	0.539	0.029	2.03834e-20	actively proliferating Fibroblast	TMEM38B
6.79125e-25	0.989463	0.801	0.178	2.04797e-20	actively proliferating Fibroblast	AEBP1
9.31977e-25	1.73265	0.589	0.08	2.81047e-20	actively proliferating Fibroblast	S1PR3
1.43868e-24	1.14037	0.837	0.287	4.33847e-20	actively proliferating Fibroblast	HIF1A
2.52853e-24	1.37157	0.716	0.144	7.62503e-20	actively proliferating Fibroblast	PLEKHO1
2.83871e-24	0.654159	0.794	0.184	8.56041e-20	actively proliferating Fibroblast	MT1E
3.06748e-24	1.69028	0.645	0.138	9.25029e-20	actively proliferating Fibroblast	ITGA8
3.0716e-24	1.35937	0.78	0.184	9.26272e-20	actively proliferating Fibroblast	ARID5A
3.21423e-24	0.992498	0.617	0.115	9.69284e-20	actively proliferating Fibroblast	GJC1
3.25622e-24	1.12305	0.794	0.241	9.81946e-20	actively proliferating Fibroblast	SLC40A1
3.8624e-24	1.41214	0.56	0.057	1.16475e-19	actively proliferating Fibroblast	WFDC1
4.32077e-24	0.925595	0.574	0.046	1.30297e-19	actively proliferating Fibroblast	CACNA1C
4.4254e-24	1.36944	0.823	0.276	1.33452e-19	actively proliferating Fibroblast	CRTAP
5.09212e-24	0.775792	0.645	0.08	1.53558e-19	actively proliferating Fibroblast	DTX3
5.94894e-24	1.40789	0.681	0.132	1.79396e-19	actively proliferating Fibroblast	FADS3
6.05042e-24	0.96602	0.993	0.644	1.82456e-19	actively proliferating Fibroblast	ATP5B
6.31648e-24	1.17888	0.723	0.132	1.9048e-19	actively proliferating Fibroblast	FABP4
7.84007e-24	0.817796	0.858	0.264	2.36425e-19	actively proliferating Fibroblast	ARID5B
1.01224e-23	1.51408	0.73	0.201	3.0525e-19	actively proliferating Fibroblast	PBXIP1
1.35019e-23	1.0474	0.929	0.414	4.07164e-19	actively proliferating Fibroblast	PKIG
1.52637e-23	-2.02483	0.064	0.621	4.60293e-19	actively proliferating Fibroblast	S100A10
1.5743e-23	0.997411	0.879	0.305	4.74746e-19	actively proliferating Fibroblast	RBPMS
2.03001e-23	0.513782	0.546	0.052	6.1217e-19	actively proliferating Fibroblast	HACD1
2.08993e-23	0.657931	0.482	0.011	6.3024e-19	actively proliferating Fibroblast	LNP1
2.4603e-23	0.656628	0.489	0.017	7.41927e-19	actively proliferating Fibroblast	HAPLN2
2.81308e-23	1.23332	0.78	0.264	8.48313e-19	actively proliferating Fibroblast	FILIP1L
2.92978e-23	1.25184	0.766	0.224	8.83506e-19	actively proliferating Fibroblast	DLC1
3.92934e-23	0.684707	0.603	0.086	1.18493e-18	actively proliferating Fibroblast	FOXP4
5.55301e-23	1.19952	0.801	0.293	1.67457e-18	actively proliferating Fibroblast	NPTN
6.00831e-23	1.525	0.482	0.017	1.81186e-18	actively proliferating Fibroblast	FGF1
6.47538e-23	0.881132	0.993	0.5	1.95271e-18	actively proliferating Fibroblast	TIMP3
6.4758e-23	0.706829	0.773	0.236	1.95284e-18	actively proliferating Fibroblast	ARHGEF39
6.54225e-23	1.10739	0.922	0.408	1.97288e-18	actively proliferating Fibroblast	ACTN4
6.93893e-23	0.881215	0.489	0.023	2.09251e-18	actively proliferating Fibroblast	RGS7BP
8.04137e-23	1.22278	0.695	0.144	2.42496e-18	actively proliferating Fibroblast	LDOC1
9.19989e-23	0.536155	0.993	0.517	2.77432e-18	actively proliferating Fibroblast	AL021546.6
1.00674e-22	1.17885	0.887	0.351	3.03592e-18	actively proliferating Fibroblast	RSU1
1.07737e-22	1.33413	0.582	0.075	3.24891e-18	actively proliferating Fibroblast	JADE1
1.1449e-22	1.46841	0.716	0.178	3.45256e-18	actively proliferating Fibroblast	USP11
1.14788e-22	1.44993	0.887	0.379	3.46154e-18	actively proliferating Fibroblast	WDR1
1.2491e-22	1.33376	0.631	0.126	3.76679e-18	actively proliferating Fibroblast	CBX7
1.28564e-22	1.18733	0.645	0.115	3.87696e-18	actively proliferating Fibroblast	2025-09-05
1.40153e-22	2.33289	0.766	0.276	4.22644e-18	actively proliferating Fibroblast	ADAMTS1
1.44561e-22	2.39291	0.957	0.632	4.35938e-18	actively proliferating Fibroblast	FOS
1.46894e-22	0.553362	0.709	0.149	4.42972e-18	actively proliferating Fibroblast	ARL3
1.76826e-22	1.49861	0.979	0.632	5.33235e-18	actively proliferating Fibroblast	SPARCL1
2.05202e-22	1.43631	0.823	0.328	6.18807e-18	actively proliferating Fibroblast	LAMA5
2.22525e-22	1.14443	0.957	0.506	6.71045e-18	actively proliferating Fibroblast	A2M
2.38546e-22	1.22919	0.702	0.161	7.19358e-18	actively proliferating Fibroblast	NT5C3B
2.62306e-22	0.575715	1	0.701	7.9101e-18	actively proliferating Fibroblast	ALDOA
2.95464e-22	1.6072	0.667	0.155	8.91003e-18	actively proliferating Fibroblast	JAG1
3.1365e-22	0.951529	0.95	0.506	9.45844e-18	actively proliferating Fibroblast	RAB5B
3.42846e-22	1.36063	0.482	0.023	1.03389e-17	actively proliferating Fibroblast	LAMA3
3.43183e-22	1.48228	0.965	0.552	1.0349e-17	actively proliferating Fibroblast	SPARC
3.65379e-22	0.650006	0.766	0.247	1.10184e-17	actively proliferating Fibroblast	NPRL3
3.76504e-22	1.00716	1	0.73	1.13538e-17	actively proliferating Fibroblast	CALM2
3.85501e-22	0.810283	0.596	0.103	1.16252e-17	actively proliferating Fibroblast	PDE5A
4.27747e-22	1.12354	0.525	0.04	1.28991e-17	actively proliferating Fibroblast	CD248
5.51444e-22	1.0795	0.574	0.08	1.66293e-17	actively proliferating Fibroblast	GRIP2
6.28104e-22	0.779775	0.752	0.218	1.89411e-17	actively proliferating Fibroblast	CCDC107
6.36845e-22	0.516283	0.745	0.149	1.92047e-17	actively proliferating Fibroblast	MAPK7
6.90105e-22	0.639748	0.745	0.178	2.08108e-17	actively proliferating Fibroblast	IER5L
6.93192e-22	0.762392	0.922	0.391	2.09039e-17	actively proliferating Fibroblast	SBDS
7.02168e-22	0.966461	0.546	0.063	2.11746e-17	actively proliferating Fibroblast	PHLDB2
7.48687e-22	1.98565	0.738	0.213	2.25774e-17	actively proliferating Fibroblast	ACTG2
7.63382e-22	1.34998	0.645	0.167	2.30205e-17	actively proliferating Fibroblast	PLCE1
8.4282e-22	1.11938	0.56	0.069	2.54161e-17	actively proliferating Fibroblast	MYO1B
8.48632e-22	1.8223	0.851	0.42	2.55913e-17	actively proliferating Fibroblast	LAMB2
1.00373e-21	1.68424	0.645	0.149	3.02684e-17	actively proliferating Fibroblast	ABR
1.0679e-21	1.36822	0.596	0.103	3.22037e-17	actively proliferating Fibroblast	CRTC3
1.24791e-21	0.650192	0.972	0.534	3.7632e-17	actively proliferating Fibroblast	PPP1CB
1.27675e-21	0.982907	0.936	0.454	3.85018e-17	actively proliferating Fibroblast	CD151
1.29567e-21	1.38433	0.567	0.086	3.90723e-17	actively proliferating Fibroblast	PAK1
1.4802e-21	0.607122	0.553	0.057	4.46368e-17	actively proliferating Fibroblast	HRC
1.59403e-21	0.863097	0.688	0.167	4.80695e-17	actively proliferating Fibroblast	SGCB
2.24974e-21	1.01751	0.858	0.287	6.7843e-17	actively proliferating Fibroblast	COL6A1
2.27483e-21	1.13948	0.681	0.155	6.85997e-17	actively proliferating Fibroblast	MOB2
2.42642e-21	1.34518	0.496	0.034	7.3171e-17	actively proliferating Fibroblast	ASB2
3.03207e-21	0.840446	0.489	0.034	9.14351e-17	actively proliferating Fibroblast	USP2
3.03484e-21	0.712357	0.95	0.506	9.15187e-17	actively proliferating Fibroblast	HIF1AN
3.27026e-21	1.16613	0.816	0.31	9.86178e-17	actively proliferating Fibroblast	ATP2B4
3.56263e-21	1.21842	0.674	0.155	1.07435e-16	actively proliferating Fibroblast	NCK2
3.88291e-21	1.31864	0.816	0.276	1.17093e-16	actively proliferating Fibroblast	SMTN
4.15747e-21	1.07598	0.943	0.431	1.25373e-16	actively proliferating Fibroblast	CNN3
4.51813e-21	1.31014	0.603	0.115	1.36249e-16	actively proliferating Fibroblast	MARVELD1
4.53383e-21	0.898944	0.574	0.098	1.36722e-16	actively proliferating Fibroblast	TWSG1
5.94181e-21	0.752896	0.794	0.259	1.79181e-16	actively proliferating Fibroblast	NME4
6.28268e-21	0.8432	0.667	0.155	1.8946e-16	actively proliferating Fibroblast	MPG
6.47756e-21	0.612214	0.418	0	1.95337e-16	actively proliferating Fibroblast	CTD-3064M3.3
6.76314e-21	1.0329	0.965	0.471	2.03949e-16	actively proliferating Fibroblast	TSC22D1
7.32178e-21	0.597055	0.745	0.259	2.20796e-16	actively proliferating Fibroblast	RP11-514P8.6
7.41042e-21	1.1945	0.73	0.207	2.23469e-16	actively proliferating Fibroblast	FDFT1
7.95999e-21	0.650227	0.674	0.195	2.40042e-16	actively proliferating Fibroblast	RASA4
8.80636e-21	1.31572	0.73	0.253	2.65565e-16	actively proliferating Fibroblast	ARHGAP17
9.03186e-21	0.939664	0.936	0.517	2.72365e-16	actively proliferating Fibroblast	YWHAQ
9.19854e-21	0.937239	0.844	0.287	2.77391e-16	actively proliferating Fibroblast	GDI1
1.05662e-20	1.45073	0.667	0.144	3.18634e-16	actively proliferating Fibroblast	GATA4
1.07931e-20	0.880275	0.695	0.19	3.25477e-16	actively proliferating Fibroblast	SORBS1
1.13807e-20	0.92923	0.447	0.017	3.43195e-16	actively proliferating Fibroblast	B4GALNT1
1.24637e-20	1.54624	0.553	0.092	3.75855e-16	actively proliferating Fibroblast	ADCY3
1.39904e-20	0.930954	0.865	0.339	4.21896e-16	actively proliferating Fibroblast	CYC1
1.45313e-20	1.57206	0.461	0.023	4.38206e-16	actively proliferating Fibroblast	PTH1R
1.53858e-20	0.888945	0.645	0.132	4.63973e-16	actively proliferating Fibroblast	SGCE
1.69297e-20	0.612431	0.603	0.144	5.10532e-16	actively proliferating Fibroblast	TTLL7
2.15405e-20	1.25454	0.702	0.213	6.49576e-16	actively proliferating Fibroblast	MAT2A
2.52917e-20	0.610175	0.745	0.259	7.62698e-16	actively proliferating Fibroblast	RP11-514P8.8
2.7316e-20	1.17487	0.851	0.316	8.2374e-16	actively proliferating Fibroblast	FHL1
2.94155e-20	1.01165	0.418	0.006	8.87054e-16	actively proliferating Fibroblast	OR51E1
3.45937e-20	1.08558	0.908	0.546	1.04321e-15	actively proliferating Fibroblast	ARPC1A
3.49603e-20	1.00515	0.66	0.161	1.05426e-15	actively proliferating Fibroblast	CTDSPL
3.80955e-20	0.819385	0.986	0.534	1.14881e-15	actively proliferating Fibroblast	TUBA1C
4.62749e-20	0.899646	0.539	0.075	1.39546e-15	actively proliferating Fibroblast	SPEG
5.27986e-20	0.766881	0.66	0.149	1.59219e-15	actively proliferating Fibroblast	SLMAP
5.31618e-20	0.736672	0.844	0.287	1.60315e-15	actively proliferating Fibroblast	NR2F2
5.64892e-20	1.08778	0.801	0.322	1.70349e-15	actively proliferating Fibroblast	RBBP7
5.71619e-20	0.766681	0.844	0.368	1.72378e-15	actively proliferating Fibroblast	CLIC4
6.2e-20	0.981465	0.496	0.057	1.86967e-15	actively proliferating Fibroblast	DAAM2
6.40486e-20	1.35665	0.773	0.259	1.93145e-15	actively proliferating Fibroblast	TNS1
6.95187e-20	0.609539	0.603	0.132	2.09641e-15	actively proliferating Fibroblast	RASA4B
8.31248e-20	1.01654	0.61	0.132	2.50671e-15	actively proliferating Fibroblast	MYO1D
8.79304e-20	1.02842	0.979	0.569	2.65163e-15	actively proliferating Fibroblast	EIF4G2
9.944e-20	1.00276	0.773	0.264	2.99871e-15	actively proliferating Fibroblast	ACO2
1.06476e-19	1.11695	0.979	0.557	3.21088e-15	actively proliferating Fibroblast	TUBA1A
1.4372e-19	0.660998	0.993	0.575	4.33402e-15	actively proliferating Fibroblast	HMGN2
1.4451e-19	0.58929	0.787	0.259	4.35786e-15	actively proliferating Fibroblast	PPP2R5D
1.51945e-19	0.773954	0.865	0.287	4.58204e-15	actively proliferating Fibroblast	COL6A2
1.53955e-19	0.985602	0.433	0.017	4.64265e-15	actively proliferating Fibroblast	EBF2
1.63769e-19	1.14457	0.461	0.029	4.93862e-15	actively proliferating Fibroblast	JPH2
2.36535e-19	1.43747	0.567	0.103	7.13293e-15	actively proliferating Fibroblast	GBA2
2.91605e-19	1.65306	0.475	0.046	8.79365e-15	actively proliferating Fibroblast	SUSD2
2.91655e-19	1.37445	0.596	0.126	8.79513e-15	actively proliferating Fibroblast	MICAL1
3.25094e-19	0.976976	0.872	0.379	9.80354e-15	actively proliferating Fibroblast	TSPAN3
3.31104e-19	-1.41808	0.965	0.46	9.98477e-15	actively proliferating Fibroblast	TPM1
3.65617e-19	0.522506	0.411	0.011	1.10256e-14	actively proliferating Fibroblast	RANBP3L
3.69937e-19	0.59375	0.681	0.155	1.11558e-14	actively proliferating Fibroblast	MAP1LC3A
3.80713e-19	0.790314	0.752	0.23	1.14808e-14	actively proliferating Fibroblast	ZEB2
4.08903e-19	0.941019	0.624	0.132	1.23309e-14	actively proliferating Fibroblast	TRO
4.13724e-19	0.554568	0.482	0.057	1.24763e-14	actively proliferating Fibroblast	FAM69A
4.28493e-19	0.571802	0.518	0.063	1.29216e-14	actively proliferating Fibroblast	C2orf40
4.39608e-19	0.582164	0.617	0.126	1.32568e-14	actively proliferating Fibroblast	THOC6
5.08852e-19	0.77424	0.404	0.011	1.53449e-14	actively proliferating Fibroblast	SLC7A2
5.78672e-19	1.42074	0.667	0.161	1.74504e-14	actively proliferating Fibroblast	CKB
7.45631e-19	1.14312	0.83	0.322	2.24853e-14	actively proliferating Fibroblast	TNS2
8.26491e-19	0.874738	0.816	0.362	2.49237e-14	actively proliferating Fibroblast	MEF2C
8.92948e-19	0.956101	0.965	0.598	2.69277e-14	actively proliferating Fibroblast	PKM
1.02251e-18	1.47268	0.418	0.023	3.08348e-14	actively proliferating Fibroblast	ACAN
1.42362e-18	1.23505	0.525	0.08	4.29307e-14	actively proliferating Fibroblast	VSTM4
1.55061e-18	1.02445	0.723	0.241	4.67601e-14	actively proliferating Fibroblast	SLC20A2
1.63087e-18	0.652676	0.397	0.011	4.91805e-14	actively proliferating Fibroblast	PLCL1
1.77947e-18	0.895645	0.638	0.167	5.36618e-14	actively proliferating Fibroblast	FAM134C
1.91926e-18	0.637064	0.936	0.483	5.78772e-14	actively proliferating Fibroblast	RP11-411B6.6
2.74467e-18	0.817772	0.504	0.075	8.27684e-14	actively proliferating Fibroblast	RERG
2.80649e-18	1.19382	0.426	0.029	8.46324e-14	actively proliferating Fibroblast	COL4A5
2.90752e-18	0.845305	0.993	0.592	8.7679e-14	actively proliferating Fibroblast	LGALS1
3.29815e-18	0.58373	0.546	0.098	9.94591e-14	actively proliferating Fibroblast	MYOM1
3.64548e-18	0.765929	0.908	0.443	1.09933e-13	actively proliferating Fibroblast	PLPP1
3.92965e-18	1.48412	0.39	0.011	1.18503e-13	actively proliferating Fibroblast	ENTPD3
4.42877e-18	0.964088	0.56	0.115	1.33554e-13	actively proliferating Fibroblast	PLEKHH3
4.75843e-18	1.25839	0.61	0.144	1.43495e-13	actively proliferating Fibroblast	SORBS2
4.83772e-18	0.959588	0.738	0.213	1.45886e-13	actively proliferating Fibroblast	LGALS3BP
5.17572e-18	1.20746	0.894	0.489	1.56079e-13	actively proliferating Fibroblast	HSPA1A
5.2533e-18	0.563586	0.518	0.075	1.58419e-13	actively proliferating Fibroblast	PRKG1
6.89518e-18	-1.70735	0.043	0.483	2.07931e-13	actively proliferating Fibroblast	HLA-DRB6
7.65522e-18	0.626475	0.511	0.075	2.30851e-13	actively proliferating Fibroblast	FAS
7.76175e-18	0.766187	0.759	0.264	2.34063e-13	actively proliferating Fibroblast	POLR3H
9.62986e-18	1.02373	0.922	0.477	2.90398e-13	actively proliferating Fibroblast	SLC25A6
9.78942e-18	1.10799	0.376	0.006	2.9521e-13	actively proliferating Fibroblast	ROR1
9.84046e-18	0.800583	0.44	0.034	2.96749e-13	actively proliferating Fibroblast	LRRC17
1.01549e-17	1.97387	0.716	0.253	3.06231e-13	actively proliferating Fibroblast	CDKN1A
1.14298e-17	0.803436	0.943	0.529	3.44678e-13	actively proliferating Fibroblast	ATP5A1
1.14404e-17	1.11079	0.397	0.017	3.44996e-13	actively proliferating Fibroblast	COL13A1
1.15495e-17	0.585155	0.688	0.213	3.48287e-13	actively proliferating Fibroblast	GSTM4
1.18295e-17	1.11923	0.426	0.034	3.56731e-13	actively proliferating Fibroblast	LINGO1
1.34663e-17	0.789678	0.858	0.345	4.06089e-13	actively proliferating Fibroblast	RRAS
1.35511e-17	0.690215	0.489	0.075	4.08647e-13	actively proliferating Fibroblast	SLC8A1
1.43727e-17	0.792941	0.865	0.425	4.33422e-13	actively proliferating Fibroblast	CSDE1
1.47528e-17	2.28036	0.44	0.046	4.44885e-13	actively proliferating Fibroblast	NGFR
1.52725e-17	0.639943	0.943	0.489	4.60557e-13	actively proliferating Fibroblast	NDUFB8
1.66402e-17	0.700344	0.489	0.069	5.01802e-13	actively proliferating Fibroblast	PLCB4
2.26165e-17	1.47982	0.489	0.069	6.82022e-13	actively proliferating Fibroblast	RGS16
2.30805e-17	1.01729	0.773	0.305	6.96015e-13	actively proliferating Fibroblast	NDUFS2
2.50755e-17	0.564821	0.617	0.155	7.56177e-13	actively proliferating Fibroblast	RABGAP1
2.59875e-17	1.20994	0.929	0.546	7.83679e-13	actively proliferating Fibroblast	HOOK2
2.63969e-17	0.673831	0.489	0.075	7.96024e-13	actively proliferating Fibroblast	ADCY6
2.78795e-17	0.726717	0.667	0.184	8.40734e-13	actively proliferating Fibroblast	H1F0
2.85605e-17	0.705443	0.688	0.213	8.6127e-13	actively proliferating Fibroblast	RAB31
3.09452e-17	0.629232	0.66	0.207	9.33183e-13	actively proliferating Fibroblast	ATP2A2
3.12164e-17	1.73826	0.447	0.057	9.4136e-13	actively proliferating Fibroblast	FAM65C
3.19598e-17	0.675623	0.638	0.167	9.63781e-13	actively proliferating Fibroblast	MEF2D
3.2788e-17	1.54953	0.461	0.069	9.88756e-13	actively proliferating Fibroblast	ARHGEF10L
3.28102e-17	-2.46316	0.035	0.448	9.89424e-13	actively proliferating Fibroblast	GIMAP7
3.30391e-17	0.765684	0.518	0.092	9.96328e-13	actively proliferating Fibroblast	MEOX2
3.5644e-17	1.03357	0.652	0.184	1.07488e-12	actively proliferating Fibroblast	CCDC92
3.58222e-17	1.11461	0.801	0.385	1.08025e-12	actively proliferating Fibroblast	SUN1
3.7731e-17	1.614	0.943	0.655	1.13781e-12	actively proliferating Fibroblast	JUNB
3.8367e-17	-2.6128	0.064	0.489	1.157e-12	actively proliferating Fibroblast	HLA-DRB5
4.10746e-17	1.00399	0.504	0.075	1.23865e-12	actively proliferating Fibroblast	TP53INP2
4.13964e-17	0.945752	0.773	0.293	1.24835e-12	actively proliferating Fibroblast	RP11-1100L3.8
4.18206e-17	0.866382	0.426	0.034	1.26114e-12	actively proliferating Fibroblast	ANK2
4.53147e-17	1.26115	0.872	0.494	1.36651e-12	actively proliferating Fibroblast	HSPA1B
4.55889e-17	1.18207	0.738	0.293	1.37478e-12	actively proliferating Fibroblast	MYO1C
4.99776e-17	1.76366	0.809	0.414	1.50712e-12	actively proliferating Fibroblast	NR4A1
5.07757e-17	0.954867	0.787	0.339	1.53119e-12	actively proliferating Fibroblast	RHOB
5.10166e-17	1.12242	0.837	0.385	1.53846e-12	actively proliferating Fibroblast	PPP2R1A
5.20162e-17	0.727504	0.39	0.023	1.5686e-12	actively proliferating Fibroblast	CABP1
5.45524e-17	0.796764	0.986	0.598	1.64508e-12	actively proliferating Fibroblast	GSTP1
5.56923e-17	1.1713	0.809	0.408	1.67946e-12	actively proliferating Fibroblast	GPI
5.58558e-17	1.02281	0.369	0.011	1.68439e-12	actively proliferating Fibroblast	ATP10A
5.59385e-17	0.807357	0.489	0.08	1.68688e-12	actively proliferating Fibroblast	ADAM9
7.20647e-17	0.992107	0.78	0.299	2.17318e-12	actively proliferating Fibroblast	DPP7
7.70809e-17	1.19304	0.511	0.086	2.32445e-12	actively proliferating Fibroblast	EMILIN1
8.61607e-17	0.741431	0.539	0.098	2.59826e-12	actively proliferating Fibroblast	B3GNT2
8.65147e-17	0.778351	0.66	0.178	2.60894e-12	actively proliferating Fibroblast	CREB3
9.18112e-17	1.09124	0.369	0.011	2.76866e-12	actively proliferating Fibroblast	KCNJ8
9.21136e-17	0.674143	0.426	0.04	2.77778e-12	actively proliferating Fibroblast	PPM1L
9.46174e-17	0.671186	0.844	0.391	2.85328e-12	actively proliferating Fibroblast	CD164
1.02461e-16	1.08623	0.404	0.034	3.08982e-12	actively proliferating Fibroblast	NCS1
1.03025e-16	0.867979	0.468	0.057	3.10682e-12	actively proliferating Fibroblast	RASL11B
1.03718e-16	1.14162	0.957	0.494	3.12772e-12	actively proliferating Fibroblast	MYH9
1.04489e-16	0.512108	0.447	0.046	3.15096e-12	actively proliferating Fibroblast	MSC
1.05451e-16	0.533156	0.617	0.19	3.17998e-12	actively proliferating Fibroblast	ATL3
1.1191e-16	-3.76905	0.078	0.483	3.37476e-12	actively proliferating Fibroblast	RNASE1
1.12128e-16	0.602646	0.567	0.098	3.38133e-12	actively proliferating Fibroblast	MXRA8
1.12811e-16	0.907867	0.582	0.149	3.40192e-12	actively proliferating Fibroblast	SNX21
1.1877e-16	0.850074	0.546	0.115	3.58164e-12	actively proliferating Fibroblast	PHLDA1
1.19585e-16	0.880301	0.716	0.253	3.6062e-12	actively proliferating Fibroblast	GSTM3
1.29056e-16	0.789074	0.773	0.333	3.89181e-12	actively proliferating Fibroblast	CSNK1E
1.36431e-16	1.14835	0.809	0.362	4.11422e-12	actively proliferating Fibroblast	PPP1R15A
1.39127e-16	0.622866	0.816	0.362	4.19552e-12	actively proliferating Fibroblast	RBMS3
1.42683e-16	0.943303	0.418	0.034	4.30276e-12	actively proliferating Fibroblast	HIGD1B
1.43593e-16	0.813504	0.681	0.23	4.3302e-12	actively proliferating Fibroblast	OSBPL9
1.54911e-16	0.794795	0.745	0.241	4.6715e-12	actively proliferating Fibroblast	RRAGA
1.61715e-16	1.32087	0.411	0.04	4.87667e-12	actively proliferating Fibroblast	SCN4B
1.75727e-16	0.954148	0.66	0.23	5.29923e-12	actively proliferating Fibroblast	FBXO9
1.82562e-16	0.664897	0.936	0.546	5.50534e-12	actively proliferating Fibroblast	2025-09-02
1.95202e-16	1.3095	0.546	0.115	5.8865e-12	actively proliferating Fibroblast	KLHDC8B
2.08553e-16	0.773517	0.901	0.534	6.28912e-12	actively proliferating Fibroblast	EIF4A2
2.09639e-16	0.915284	0.915	0.454	6.32187e-12	actively proliferating Fibroblast	EPAS1
2.1567e-16	0.671664	0.865	0.379	6.50374e-12	actively proliferating Fibroblast	EMC4
2.19278e-16	0.948005	0.986	0.569	6.61255e-12	actively proliferating Fibroblast	ID3
2.3699e-16	0.512532	0.943	0.46	7.14667e-12	actively proliferating Fibroblast	SDHD
2.42868e-16	0.91303	0.489	0.086	7.32392e-12	actively proliferating Fibroblast	CBFA2T3
2.51934e-16	1.06826	0.872	0.431	7.59732e-12	actively proliferating Fibroblast	ACADVL
2.65309e-16	0.505136	0.745	0.276	8.00065e-12	actively proliferating Fibroblast	SYPL1
2.71492e-16	0.637585	0.667	0.201	8.18711e-12	actively proliferating Fibroblast	TMEM47
2.7793e-16	0.615269	0.482	0.08	8.38125e-12	actively proliferating Fibroblast	C1QTNF2
2.91272e-16	0.900174	0.667	0.247	8.7836e-12	actively proliferating Fibroblast	PJA2
3.13293e-16	0.651453	0.745	0.305	9.44767e-12	actively proliferating Fibroblast	RAB3D
3.17697e-16	0.875385	0.489	0.075	9.58047e-12	actively proliferating Fibroblast	SIPA1L2
4.30196e-16	0.842909	0.66	0.195	1.2973e-11	actively proliferating Fibroblast	TOB2
4.3175e-16	0.736701	0.78	0.27	1.30199e-11	actively proliferating Fibroblast	CENPT
4.46915e-16	-0.995543	0.844	0.31	1.34772e-11	actively proliferating Fibroblast	SLC25A4
4.91133e-16	0.823258	0.681	0.236	1.48106e-11	actively proliferating Fibroblast	TMEM259
4.97026e-16	0.691339	0.447	0.069	1.49883e-11	actively proliferating Fibroblast	PDE4C
5.00853e-16	0.656533	0.631	0.167	1.51037e-11	actively proliferating Fibroblast	SVIL
5.04524e-16	-5.196	0.241	0.598	1.52144e-11	actively proliferating Fibroblast	CD74
5.05868e-16	0.511317	0.695	0.236	1.52549e-11	actively proliferating Fibroblast	AF011889.5
5.33398e-16	0.684978	0.83	0.408	1.60851e-11	actively proliferating Fibroblast	PGAM1
5.44499e-16	0.583318	0.73	0.287	1.64199e-11	actively proliferating Fibroblast	FARP1
6.21302e-16	0.755564	0.624	0.195	1.8736e-11	actively proliferating Fibroblast	UBE2S
6.27949e-16	0.597617	0.362	0.017	1.89364e-11	actively proliferating Fibroblast	MAP3K7CL
6.34513e-16	0.779064	0.922	0.5	1.91344e-11	actively proliferating Fibroblast	CAP1
6.83773e-16	0.932324	0.816	0.299	2.06199e-11	actively proliferating Fibroblast	SYNGR2
7.0692e-16	0.630433	0.83	0.356	2.13179e-11	actively proliferating Fibroblast	VDAC2
7.26907e-16	0.928473	0.652	0.195	2.19206e-11	actively proliferating Fibroblast	EDNRB
7.51765e-16	1.17972	0.66	0.207	2.26702e-11	actively proliferating Fibroblast	SNCG
7.59703e-16	0.955932	0.397	0.034	2.29096e-11	actively proliferating Fibroblast	PRKCD
7.89824e-16	0.632856	0.617	0.184	2.38179e-11	actively proliferating Fibroblast	SMARCB1
7.958e-16	0.764224	0.674	0.201	2.39981e-11	actively proliferating Fibroblast	CTDSP2
8.57797e-16	0.892147	0.766	0.299	2.58677e-11	actively proliferating Fibroblast	TUBB4B
8.82648e-16	0.786994	0.411	0.046	2.66171e-11	actively proliferating Fibroblast	PDE1B
9.29398e-16	2.42666	0.539	0.149	2.80269e-11	actively proliferating Fibroblast	ADAMTS4
9.6277e-16	-2.46199	0.05	0.437	2.90333e-11	actively proliferating Fibroblast	S1PR1
9.82264e-16	0.819191	0.979	0.552	2.96212e-11	actively proliferating Fibroblast	CYB5R3
1.01986e-15	0.772344	0.574	0.167	3.0755e-11	actively proliferating Fibroblast	SSBP2
1.02674e-15	-2.37864	0.071	0.46	3.09623e-11	actively proliferating Fibroblast	ITM2A
1.19248e-15	0.519426	0.851	0.328	3.59605e-11	actively proliferating Fibroblast	C1QBP
1.20875e-15	0.644152	0.319	0	3.64512e-11	actively proliferating Fibroblast	PCP4L1
1.2122e-15	0.850446	0.993	0.632	3.6555e-11	actively proliferating Fibroblast	CRIP2
1.21392e-15	0.785729	0.61	0.144	3.6607e-11	actively proliferating Fibroblast	HSPB8
1.25951e-15	0.577518	0.766	0.27	3.79818e-11	actively proliferating Fibroblast	YPEL5
1.33648e-15	0.781565	0.482	0.075	4.03027e-11	actively proliferating Fibroblast	RHBDF1
1.42815e-15	0.908037	0.34	0.011	4.30672e-11	actively proliferating Fibroblast	ADORA2B
1.5056e-15	0.686778	0.617	0.172	4.54029e-11	actively proliferating Fibroblast	PDK2
1.51849e-15	0.520718	0.645	0.224	4.57917e-11	actively proliferating Fibroblast	FBXL3
1.52135e-15	0.555167	0.426	0.052	4.58777e-11	actively proliferating Fibroblast	NFATC4
1.52218e-15	0.758472	0.652	0.224	4.59028e-11	actively proliferating Fibroblast	ELOVL5
1.52655e-15	0.887929	0.652	0.184	4.60345e-11	actively proliferating Fibroblast	ABTB1
1.63294e-15	1.04804	0.454	0.063	4.92428e-11	actively proliferating Fibroblast	NGF
1.67069e-15	1.13654	0.681	0.241	5.03814e-11	actively proliferating Fibroblast	LRRC32
1.75403e-15	0.635397	0.553	0.115	5.28946e-11	actively proliferating Fibroblast	RASGRP2
1.86974e-15	0.766911	0.44	0.063	5.63839e-11	actively proliferating Fibroblast	ANGPTL1
2.39727e-15	1.11676	0.411	0.057	7.22922e-11	actively proliferating Fibroblast	CHRM3
2.40957e-15	0.80496	0.702	0.247	7.26629e-11	actively proliferating Fibroblast	PHC2
2.56234e-15	0.558491	0.915	0.466	7.72699e-11	actively proliferating Fibroblast	ARPC5
2.60902e-15	0.655352	0.383	0.034	7.86777e-11	actively proliferating Fibroblast	COL27A1
2.61893e-15	0.794593	0.624	0.195	7.89763e-11	actively proliferating Fibroblast	FADS1
2.67486e-15	1.59727	0.532	0.121	8.0663e-11	actively proliferating Fibroblast	THBS1
2.78376e-15	0.699413	0.83	0.414	8.39472e-11	actively proliferating Fibroblast	EIF4H
3.24479e-15	-1.15826	0.092	0.483	9.785e-11	actively proliferating Fibroblast	S100A13
3.31417e-15	0.68455	0.979	0.517	9.9942e-11	actively proliferating Fibroblast	SOD1
3.31459e-15	0.682261	0.461	0.08	9.99549e-11	actively proliferating Fibroblast	SMARCA1
3.33682e-15	1.1591	0.83	0.431	1.00625e-10	actively proliferating Fibroblast	CLU
3.36382e-15	0.827244	0.78	0.368	1.01439e-10	actively proliferating Fibroblast	RMND5B
3.67158e-15	0.868876	0.972	0.69	1.1072e-10	actively proliferating Fibroblast	DDX5
3.84675e-15	0.585241	0.716	0.224	1.16003e-10	actively proliferating Fibroblast	NUTF2
3.97809e-15	0.510694	0.496	0.098	1.19963e-10	actively proliferating Fibroblast	RP11-290L1.3
4.21316e-15	1.26365	0.539	0.126	1.27052e-10	actively proliferating Fibroblast	SELENBP1
4.66816e-15	1.19433	0.66	0.264	1.40773e-10	actively proliferating Fibroblast	CORO1C
4.83589e-15	0.949469	0.922	0.5	1.45831e-10	actively proliferating Fibroblast	GPX3
4.95772e-15	0.524758	0.319	0.006	1.49505e-10	actively proliferating Fibroblast	LRRC10B
4.96216e-15	0.744714	0.709	0.247	1.49639e-10	actively proliferating Fibroblast	DDIT3
5.70307e-15	0.711059	0.723	0.282	1.71982e-10	actively proliferating Fibroblast	ESD
6.12692e-15	1.04536	0.418	0.069	1.84764e-10	actively proliferating Fibroblast	DGKG
6.21099e-15	0.514375	0.851	0.368	1.87299e-10	actively proliferating Fibroblast	RAD23A
6.48436e-15	0.979487	0.674	0.264	1.95542e-10	actively proliferating Fibroblast	ESYT2
6.54379e-15	1.19133	0.61	0.207	1.97335e-10	actively proliferating Fibroblast	HDAC5
6.68012e-15	-0.536692	0.837	0.368	2.01446e-10	actively proliferating Fibroblast	CLDND1
6.70844e-15	0.647065	0.872	0.362	2.023e-10	actively proliferating Fibroblast	MGLL
6.82582e-15	0.845534	0.986	0.592	2.05839e-10	actively proliferating Fibroblast	TUBA1B
7.06123e-15	0.56185	0.504	0.115	2.12939e-10	actively proliferating Fibroblast	CPSF7
7.24138e-15	0.734724	0.986	0.575	2.18371e-10	actively proliferating Fibroblast	RP11-386G11.10
7.63373e-15	0.721741	0.518	0.121	2.30203e-10	actively proliferating Fibroblast	PTPRK
7.64271e-15	1.32498	0.574	0.19	2.30473e-10	actively proliferating Fibroblast	KANK1
8.11034e-15	1.00089	0.723	0.293	2.44575e-10	actively proliferating Fibroblast	LGMN
8.16581e-15	-1.5663	0.014	0.379	2.46248e-10	actively proliferating Fibroblast	HLA-DQB1
9.08005e-15	1.05927	0.447	0.08	2.73818e-10	actively proliferating Fibroblast	ST5
9.52217e-15	0.753491	0.844	0.42	2.87151e-10	actively proliferating Fibroblast	XRCC6
1.09698e-14	0.662453	0.993	0.592	3.30806e-10	actively proliferating Fibroblast	VIM-AS1
1.18641e-14	0.546692	0.851	0.408	3.57774e-10	actively proliferating Fibroblast	FAM127B
1.41403e-14	1.01264	0.574	0.155	4.26416e-10	actively proliferating Fibroblast	ADGRE5
1.48556e-14	1.66181	0.667	0.362	4.47985e-10	actively proliferating Fibroblast	CRISPLD2
1.52819e-14	1.2895	0.369	0.034	4.6084e-10	actively proliferating Fibroblast	C4B
1.5315e-14	0.670445	0.688	0.247	4.61839e-10	actively proliferating Fibroblast	CDC42EP1
1.54795e-14	0.8505	0.482	0.109	4.668e-10	actively proliferating Fibroblast	HSDL2
1.55465e-14	1.1592	0.681	0.259	4.6882e-10	actively proliferating Fibroblast	SARS
1.61299e-14	1.04519	0.348	0.023	4.86412e-10	actively proliferating Fibroblast	ADRA2A
1.74667e-14	0.971133	0.383	0.046	5.26725e-10	actively proliferating Fibroblast	ME3
1.74825e-14	0.505669	0.404	0.052	5.27201e-10	actively proliferating Fibroblast	FAM122A
1.76543e-14	0.692263	0.922	0.529	5.32384e-10	actively proliferating Fibroblast	DNAJB1
1.81866e-14	0.794733	0.66	0.224	5.48436e-10	actively proliferating Fibroblast	ENTPD1
1.91316e-14	1.06577	0.525	0.126	5.76933e-10	actively proliferating Fibroblast	PNMA1
1.93921e-14	0.637489	0.816	0.374	5.84789e-10	actively proliferating Fibroblast	DYNLT1
1.99972e-14	0.751609	0.504	0.109	6.03036e-10	actively proliferating Fibroblast	TOLLIP
2.00124e-14	-3.65594	0.156	0.517	6.03494e-10	actively proliferating Fibroblast	HLA-DRB1
2.04151e-14	0.928677	0.745	0.316	6.15638e-10	actively proliferating Fibroblast	CCT7
2.07469e-14	0.567965	0.915	0.489	6.25642e-10	actively proliferating Fibroblast	PTRF
2.09443e-14	0.518645	0.901	0.379	6.31597e-10	actively proliferating Fibroblast	FKBP8
2.19225e-14	1.11684	0.511	0.121	6.61094e-10	actively proliferating Fibroblast	MAOB
2.22841e-14	0.8473	0.887	0.489	6.72e-10	actively proliferating Fibroblast	HNRNPK
2.32816e-14	0.557132	0.468	0.092	7.02081e-10	actively proliferating Fibroblast	COBLL1
2.34513e-14	-1.86663	0.021	0.374	7.07197e-10	actively proliferating Fibroblast	GIMAP4
2.38714e-14	0.666589	0.475	0.086	7.19865e-10	actively proliferating Fibroblast	TCF21
2.53365e-14	0.655948	0.525	0.132	7.64046e-10	actively proliferating Fibroblast	APBB2
2.57865e-14	0.663952	0.447	0.08	7.77618e-10	actively proliferating Fibroblast	TRAF5
2.66826e-14	0.598442	0.851	0.431	8.04641e-10	actively proliferating Fibroblast	CYSTM1
2.67161e-14	0.579752	0.532	0.126	8.05652e-10	actively proliferating Fibroblast	PMEPA1
2.7576e-14	1.08015	0.66	0.236	8.31582e-10	actively proliferating Fibroblast	CALCOCO1
2.79039e-14	0.868244	0.482	0.103	8.41471e-10	actively proliferating Fibroblast	ANKRD29
2.8319e-14	0.622079	0.433	0.08	8.53988e-10	actively proliferating Fibroblast	FOXC2
2.85018e-14	1.02056	0.397	0.057	8.59499e-10	actively proliferating Fibroblast	SLC6A9
3.06888e-14	0.526174	0.865	0.402	9.25453e-10	actively proliferating Fibroblast	SLC38A2
3.08676e-14	0.617949	0.681	0.241	9.30843e-10	actively proliferating Fibroblast	SF3B4
3.23597e-14	0.809098	0.83	0.448	9.75838e-10	actively proliferating Fibroblast	ADD1
3.63823e-14	0.765986	0.546	0.144	1.09714e-09	actively proliferating Fibroblast	FAM107B
3.79321e-14	0.951685	0.574	0.172	1.14388e-09	actively proliferating Fibroblast	LZTS2
3.95217e-14	0.799501	0.78	0.351	1.19182e-09	actively proliferating Fibroblast	RALY
4.01595e-14	0.532842	0.624	0.195	1.21105e-09	actively proliferating Fibroblast	TNFSF12
4.10259e-14	1.01725	0.546	0.155	1.23718e-09	actively proliferating Fibroblast	ITPK1
4.25225e-14	0.505612	0.851	0.42	1.28231e-09	actively proliferating Fibroblast	TAX1BP1
4.67183e-14	0.678934	0.383	0.046	1.40884e-09	actively proliferating Fibroblast	FAT1
4.70973e-14	0.704952	0.567	0.155	1.42027e-09	actively proliferating Fibroblast	NOTCH2
4.84558e-14	0.608233	0.943	0.557	1.46123e-09	actively proliferating Fibroblast	PARK7
5.06999e-14	0.56161	0.433	0.063	1.52891e-09	actively proliferating Fibroblast	GAMT
5.19918e-14	0.71054	0.645	0.224	1.56787e-09	actively proliferating Fibroblast	MIF4GD
5.41132e-14	0.787177	0.567	0.172	1.63184e-09	actively proliferating Fibroblast	PDIA5
5.44577e-14	0.83333	0.652	0.241	1.64223e-09	actively proliferating Fibroblast	ARCN1
5.58581e-14	1.42152	0.787	0.385	1.68446e-09	actively proliferating Fibroblast	JUN
5.95634e-14	1.07568	0.695	0.27	1.79619e-09	actively proliferating Fibroblast	LRP10
6.04434e-14	0.675899	0.752	0.328	1.82273e-09	actively proliferating Fibroblast	C9orf3
6.45319e-14	0.917159	0.298	0.006	1.94602e-09	actively proliferating Fibroblast	RP11-527N22.1
6.4686e-14	0.789879	0.716	0.287	1.95067e-09	actively proliferating Fibroblast	MARS
7.44781e-14	0.945197	0.404	0.063	2.24596e-09	actively proliferating Fibroblast	KIRREL
7.62986e-14	1.20499	0.532	0.161	2.30086e-09	actively proliferating Fibroblast	CASC3
7.88037e-14	0.514344	0.716	0.241	2.37641e-09	actively proliferating Fibroblast	MEA1
9.33926e-14	0.907823	0.567	0.184	2.81635e-09	actively proliferating Fibroblast	ADGRA2
9.52607e-14	-1.04992	0	0.328	2.87268e-09	actively proliferating Fibroblast	TNFSF10
9.58215e-14	0.677336	0.929	0.454	2.88959e-09	actively proliferating Fibroblast	PSMB6
9.92498e-14	0.577443	0.844	0.391	2.99298e-09	actively proliferating Fibroblast	MLF2
1.01329e-13	0.611807	0.943	0.517	3.05566e-09	actively proliferating Fibroblast	SRSF3
1.05474e-13	0.569247	0.908	0.471	3.18067e-09	actively proliferating Fibroblast	MXRA7
1.08324e-13	1.45123	0.39	0.057	3.26663e-09	actively proliferating Fibroblast	SPOCK1
1.08692e-13	0.714996	0.546	0.172	3.27772e-09	actively proliferating Fibroblast	SPG20
1.12501e-13	0.507829	0.539	0.126	3.39259e-09	actively proliferating Fibroblast	IFRD2
1.13798e-13	1.05772	0.504	0.155	3.43168e-09	actively proliferating Fibroblast	ITGA3
1.19998e-13	0.720193	0.511	0.126	3.61867e-09	actively proliferating Fibroblast	C20orf27
1.25804e-13	0.874042	0.638	0.224	3.79373e-09	actively proliferating Fibroblast	CAT
1.30794e-13	1.29482	0.369	0.046	3.94423e-09	actively proliferating Fibroblast	C4A
1.35795e-13	0.627255	0.858	0.408	4.09502e-09	actively proliferating Fibroblast	CAV2
1.37115e-13	0.814673	0.596	0.178	4.13484e-09	actively proliferating Fibroblast	KCTD10
1.37641e-13	0.578716	0.738	0.316	4.15071e-09	actively proliferating Fibroblast	FERMT2
1.43311e-13	0.684163	0.773	0.385	4.3217e-09	actively proliferating Fibroblast	IDS
1.50465e-13	0.675853	0.752	0.351	4.53741e-09	actively proliferating Fibroblast	NAPA
1.56472e-13	0.630557	0.95	0.431	4.71857e-09	actively proliferating Fibroblast	ESAM
1.5839e-13	0.720354	0.447	0.086	4.77641e-09	actively proliferating Fibroblast	MOK
1.60853e-13	1.11588	0.418	0.075	4.85067e-09	actively proliferating Fibroblast	FZD1
1.65271e-13	0.610269	0.454	0.086	4.98391e-09	actively proliferating Fibroblast	F10
1.74432e-13	1.0461	0.574	0.178	5.26016e-09	actively proliferating Fibroblast	RASSF4
1.79831e-13	0.992458	0.44	0.086	5.42299e-09	actively proliferating Fibroblast	DAPK3
1.99641e-13	0.575502	0.993	0.557	6.02038e-09	actively proliferating Fibroblast	CD9
2.09435e-13	0.680054	0.567	0.167	6.31571e-09	actively proliferating Fibroblast	MRPL24
2.10321e-13	0.54647	0.716	0.236	6.34243e-09	actively proliferating Fibroblast	MXI1
2.12287e-13	0.784094	0.468	0.092	6.40172e-09	actively proliferating Fibroblast	SMIM3
2.13055e-13	0.54146	0.908	0.489	6.42489e-09	actively proliferating Fibroblast	RBMX
2.14285e-13	0.579863	0.752	0.345	6.46198e-09	actively proliferating Fibroblast	HNRNPUL1
2.31467e-13	-2.0804	0.05	0.391	6.98013e-09	actively proliferating Fibroblast	RAMP2
2.33255e-13	0.836999	0.539	0.138	7.03404e-09	actively proliferating Fibroblast	JAM3
2.37724e-13	1.14571	0.624	0.253	7.16882e-09	actively proliferating Fibroblast	PUM1
2.43564e-13	0.527046	0.617	0.207	7.34492e-09	actively proliferating Fibroblast	CAMK1
2.463e-13	0.789228	0.433	0.08	7.42743e-09	actively proliferating Fibroblast	SNN
2.49249e-13	0.544275	0.56	0.161	7.51635e-09	actively proliferating Fibroblast	GATA6
2.58856e-13	0.697905	0.546	0.167	7.80606e-09	actively proliferating Fibroblast	MKRN1
2.65948e-13	0.595385	0.567	0.178	8.01991e-09	actively proliferating Fibroblast	CHSY1
2.76598e-13	0.614342	0.617	0.195	8.34108e-09	actively proliferating Fibroblast	SURF1
2.81226e-13	0.664524	0.532	0.149	8.48065e-09	actively proliferating Fibroblast	DVL3
2.93185e-13	1.3982	0.489	0.132	8.84128e-09	actively proliferating Fibroblast	PLXNB2
3.11842e-13	0.696313	0.418	0.08	9.40392e-09	actively proliferating Fibroblast	GFPT1
3.2666e-13	1.06331	0.525	0.161	9.85075e-09	actively proliferating Fibroblast	TMEM127
3.60025e-13	0.661359	0.27	0	1.08569e-08	actively proliferating Fibroblast	RGS4
3.9187e-13	0.654191	0.979	0.58	1.18172e-08	actively proliferating Fibroblast	BSG
4.1883e-13	0.783243	0.553	0.155	1.26302e-08	actively proliferating Fibroblast	KLHDC3
4.65973e-13	0.763933	0.348	0.04	1.40519e-08	actively proliferating Fibroblast	EPDR1
4.66548e-13	0.718149	0.759	0.328	1.40692e-08	actively proliferating Fibroblast	PUF60
4.74167e-13	0.636986	0.404	0.063	1.4299e-08	actively proliferating Fibroblast	TOX2
4.75099e-13	0.551719	0.475	0.121	1.43271e-08	actively proliferating Fibroblast	LSMEM2
4.90212e-13	-1.31738	0.021	0.345	1.47828e-08	actively proliferating Fibroblast	GMFG
4.94624e-13	0.553396	0.617	0.213	1.49159e-08	actively proliferating Fibroblast	AK3
5.00845e-13	1.61657	0.702	0.322	1.51035e-08	actively proliferating Fibroblast	PDK4
5.15376e-13	0.79028	0.489	0.115	1.55417e-08	actively proliferating Fibroblast	PEX19
5.40832e-13	0.628961	0.73	0.345	1.63093e-08	actively proliferating Fibroblast	ZFYVE21
5.5063e-13	0.508966	0.312	0.017	1.66048e-08	actively proliferating Fibroblast	RASL11A
5.79155e-13	0.503487	0.936	0.546	1.7465e-08	actively proliferating Fibroblast	PNRC1
6.01265e-13	0.680168	0.752	0.339	1.81318e-08	actively proliferating Fibroblast	NDUFV1
6.37586e-13	0.980829	0.39	0.069	1.9227e-08	actively proliferating Fibroblast	SRL
7.11831e-13	0.635943	0.348	0.034	2.1466e-08	actively proliferating Fibroblast	ANKMY2
7.28153e-13	0.667806	0.447	0.092	2.19582e-08	actively proliferating Fibroblast	ATOH8
7.40415e-13	0.622292	0.624	0.201	2.2328e-08	actively proliferating Fibroblast	FAM210B
7.71369e-13	-2.43966	0.043	0.374	2.32614e-08	actively proliferating Fibroblast	EGFL7
7.79954e-13	0.670471	0.362	0.046	2.35203e-08	actively proliferating Fibroblast	SYNM
7.80727e-13	0.673854	0.518	0.144	2.35436e-08	actively proliferating Fibroblast	TUBG2
7.87176e-13	0.678021	0.567	0.178	2.37381e-08	actively proliferating Fibroblast	KAT5
8.21387e-13	0.626512	0.539	0.161	2.47697e-08	actively proliferating Fibroblast	PTPRG
8.76573e-13	0.659786	0.794	0.379	2.64339e-08	actively proliferating Fibroblast	PSMD4
9.16488e-13	0.853389	0.376	0.057	2.76376e-08	actively proliferating Fibroblast	ACSS1
9.57017e-13	0.61427	0.596	0.218	2.88598e-08	actively proliferating Fibroblast	FYTTD1
1.01631e-12	0.693233	0.447	0.092	3.06479e-08	actively proliferating Fibroblast	TMEM106C
1.0911e-12	-2.63626	0.057	0.385	3.29033e-08	actively proliferating Fibroblast	PECAM1
1.09333e-12	1.06622	0.468	0.121	3.29706e-08	actively proliferating Fibroblast	VPS13D
1.13434e-12	0.689861	0.298	0.017	3.42073e-08	actively proliferating Fibroblast	RGS6
1.24978e-12	0.687414	0.61	0.19	3.76883e-08	actively proliferating Fibroblast	STOML2
1.29988e-12	0.774191	0.539	0.149	3.91991e-08	actively proliferating Fibroblast	AMIGO2
1.314e-12	0.557721	0.816	0.414	3.96251e-08	actively proliferating Fibroblast	FUS
1.37822e-12	0.655574	0.411	0.075	4.15616e-08	actively proliferating Fibroblast	ZDHHC4
1.4766e-12	0.904444	0.667	0.322	4.45284e-08	actively proliferating Fibroblast	SMARCC2
1.51615e-12	0.577254	0.979	0.609	4.57211e-08	actively proliferating Fibroblast	TPI1
1.63424e-12	0.750176	0.553	0.184	4.92821e-08	actively proliferating Fibroblast	CUL1
1.66353e-12	0.839738	0.674	0.27	5.01655e-08	actively proliferating Fibroblast	LITAF
1.70448e-12	0.637149	0.362	0.052	5.14002e-08	actively proliferating Fibroblast	DYRK3
1.72346e-12	0.584174	0.603	0.207	5.19725e-08	actively proliferating Fibroblast	SAE1
1.72847e-12	0.669071	0.44	0.092	5.21237e-08	actively proliferating Fibroblast	DHPS
1.98632e-12	-0.920237	0.014	0.322	5.98994e-08	actively proliferating Fibroblast	JAM2
2.07609e-12	0.991547	0.468	0.132	6.26066e-08	actively proliferating Fibroblast	SREBF2
2.08486e-12	0.725462	0.631	0.23	6.2871e-08	actively proliferating Fibroblast	MRPL49
2.17171e-12	0.743707	0.695	0.316	6.54901e-08	actively proliferating Fibroblast	CCNL2
2.2084e-12	0.803072	0.511	0.144	6.65964e-08	actively proliferating Fibroblast	SIGMAR1
2.31827e-12	0.527169	0.376	0.052	6.99098e-08	actively proliferating Fibroblast	FLNC
2.41792e-12	0.650222	0.567	0.184	7.29148e-08	actively proliferating Fibroblast	OSBPL1A
2.59189e-12	0.591607	0.433	0.086	7.8161e-08	actively proliferating Fibroblast	PKDCC
2.67596e-12	0.684463	0.688	0.316	8.06964e-08	actively proliferating Fibroblast	LONP2
2.68199e-12	0.567655	0.688	0.241	8.08782e-08	actively proliferating Fibroblast	GPRC5B
2.85638e-12	0.52807	0.468	0.115	8.6137e-08	actively proliferating Fibroblast	MAP7D3
3.24352e-12	0.622394	0.638	0.23	9.78117e-08	actively proliferating Fibroblast	ALKBH5
3.27238e-12	-0.723905	0.014	0.322	9.86819e-08	actively proliferating Fibroblast	LPAR6
3.45322e-12	0.588823	0.44	0.092	1.04135e-07	actively proliferating Fibroblast	OSER1
3.72839e-12	0.766054	0.553	0.184	1.12433e-07	actively proliferating Fibroblast	SLC12A4
3.80858e-12	0.894419	0.326	0.04	1.14852e-07	actively proliferating Fibroblast	FGFR3
3.85686e-12	0.981324	0.475	0.126	1.16307e-07	actively proliferating Fibroblast	PCDH1
4.16365e-12	0.703367	0.284	0.017	1.25559e-07	actively proliferating Fibroblast	NXPH3
4.441e-12	0.517565	0.553	0.161	1.33923e-07	actively proliferating Fibroblast	CBR1
4.47105e-12	0.778194	0.454	0.115	1.34829e-07	actively proliferating Fibroblast	SLC25A1
4.47542e-12	0.654688	1	0.77	1.34961e-07	actively proliferating Fibroblast	UBB
4.48529e-12	0.573385	0.603	0.201	1.35258e-07	actively proliferating Fibroblast	HNRNPH2
4.56516e-12	0.935039	0.298	0.023	1.37667e-07	actively proliferating Fibroblast	PDZRN3
5.12167e-12	0.573723	0.518	0.161	1.54449e-07	actively proliferating Fibroblast	VEZF1
5.19134e-12	0.69534	0.376	0.063	1.5655e-07	actively proliferating Fibroblast	RGL3
5.21192e-12	0.520714	0.745	0.368	1.57171e-07	actively proliferating Fibroblast	TMED4
5.8625e-12	0.912752	0.305	0.029	1.7679e-07	actively proliferating Fibroblast	EPHB6
5.92679e-12	1.07387	0.624	0.236	1.78728e-07	actively proliferating Fibroblast	FOSB
6.03217e-12	0.664433	0.525	0.155	1.81906e-07	actively proliferating Fibroblast	ECI1
6.10948e-12	0.730128	0.801	0.5	1.84237e-07	actively proliferating Fibroblast	GNB1
6.1637e-12	0.566519	0.624	0.236	1.85873e-07	actively proliferating Fibroblast	NME3
7.02179e-12	0.501092	0.695	0.305	2.11749e-07	actively proliferating Fibroblast	NHP2
7.32985e-12	0.529113	0.872	0.437	2.21039e-07	actively proliferating Fibroblast	PSMB1
7.49462e-12	0.623224	0.461	0.109	2.26008e-07	actively proliferating Fibroblast	INF2
7.63579e-12	0.682472	0.489	0.132	2.30265e-07	actively proliferating Fibroblast	SOX13
7.89042e-12	0.893903	0.333	0.046	2.37943e-07	actively proliferating Fibroblast	AP3M2
8.26708e-12	0.56705	0.823	0.477	2.49302e-07	actively proliferating Fibroblast	NCL
8.36206e-12	0.734089	0.44	0.103	2.52166e-07	actively proliferating Fibroblast	OBSL1
8.42681e-12	-3.41122	0.05	0.356	2.54119e-07	actively proliferating Fibroblast	CLEC14A
8.68886e-12	0.568549	0.383	0.069	2.62021e-07	actively proliferating Fibroblast	RBM24
9.00064e-12	0.677798	0.397	0.075	2.71423e-07	actively proliferating Fibroblast	NFIL3
9.39486e-12	0.950636	0.652	0.264	2.83311e-07	actively proliferating Fibroblast	AAMP
9.93038e-12	0.989489	0.312	0.034	2.99461e-07	actively proliferating Fibroblast	PPFIBP2
9.9848e-12	0.733322	1	0.822	3.01102e-07	actively proliferating Fibroblast	ACTG1
1.0074e-11	0.617192	0.56	0.213	3.03791e-07	actively proliferating Fibroblast	GPBP1L1
1.00818e-11	0.598328	0.383	0.075	3.04027e-07	actively proliferating Fibroblast	ENO2
1.07423e-11	0.729504	0.723	0.368	3.23946e-07	actively proliferating Fibroblast	JAK1
1.09738e-11	0.5125	0.631	0.264	3.30925e-07	actively proliferating Fibroblast	GTPBP1
1.20007e-11	0.788736	0.489	0.144	3.61893e-07	actively proliferating Fibroblast	PRPSAP1
1.23005e-11	0.524179	0.624	0.247	3.70933e-07	actively proliferating Fibroblast	BABAM1
1.33132e-11	1.01753	0.56	0.19	4.01472e-07	actively proliferating Fibroblast	TP53I11
1.34025e-11	0.564652	0.539	0.178	4.04165e-07	actively proliferating Fibroblast	KLC4
1.40244e-11	0.791359	0.482	0.144	4.22921e-07	actively proliferating Fibroblast	ATP6V1B2
1.43488e-11	-1.43698	0.106	0.425	4.32701e-07	actively proliferating Fibroblast	SRGN
1.5029e-11	0.657582	0.794	0.402	4.53215e-07	actively proliferating Fibroblast	SEC31A
1.52438e-11	0.577628	0.986	0.747	4.59691e-07	actively proliferating Fibroblast	RP11-138I1.4
1.53858e-11	0.518619	0.66	0.253	4.63975e-07	actively proliferating Fibroblast	C10orf10
1.60766e-11	0.846033	0.418	0.092	4.84805e-07	actively proliferating Fibroblast	GADD45G
1.6095e-11	0.979327	0.433	0.103	4.85362e-07	actively proliferating Fibroblast	KIAA0040
1.64385e-11	0.726815	0.475	0.132	4.95718e-07	actively proliferating Fibroblast	TSPYL4
1.64387e-11	0.926621	0.518	0.19	4.95726e-07	actively proliferating Fibroblast	BCAS3
1.66161e-11	0.763269	0.631	0.328	5.01074e-07	actively proliferating Fibroblast	DAG1
1.66699e-11	0.642377	0.922	0.603	5.02697e-07	actively proliferating Fibroblast	HSPA8
1.66991e-11	0.723522	0.319	0.04	5.03577e-07	actively proliferating Fibroblast	ADCY9
1.89495e-11	-0.956233	0.014	0.299	5.71442e-07	actively proliferating Fibroblast	GIMAP1-GIMAP5
1.92771e-11	0.829595	0.617	0.282	5.8132e-07	actively proliferating Fibroblast	GBP2
2.01236e-11	0.70193	0.333	0.046	6.06847e-07	actively proliferating Fibroblast	TBL1X
2.01254e-11	0.856026	0.262	0.011	6.06902e-07	actively proliferating Fibroblast	LRRTM1
2.10135e-11	0.541563	0.709	0.293	6.33682e-07	actively proliferating Fibroblast	SIVA1
2.11649e-11	0.538756	0.986	0.563	6.38249e-07	actively proliferating Fibroblast	CD81
2.13795e-11	0.853408	0.411	0.092	6.44719e-07	actively proliferating Fibroblast	OLFML1
2.26559e-11	0.62381	0.993	0.73	6.8321e-07	actively proliferating Fibroblast	H3F3B
2.29668e-11	1.09647	0.532	0.178	6.92588e-07	actively proliferating Fibroblast	PLK2
2.29863e-11	0.677326	0.27	0.017	6.93174e-07	actively proliferating Fibroblast	NPNT
2.36812e-11	0.751199	0.865	0.5	7.14129e-07	actively proliferating Fibroblast	AP2M1
2.4032e-11	0.964364	0.418	0.103	7.24709e-07	actively proliferating Fibroblast	TMEM129
2.4399e-11	0.684479	0.631	0.282	7.35775e-07	actively proliferating Fibroblast	UTRN
2.57619e-11	0.523478	0.716	0.299	7.76876e-07	actively proliferating Fibroblast	MRPL32
2.67895e-11	0.658727	0.645	0.27	8.07864e-07	actively proliferating Fibroblast	IDH3G
2.689e-11	0.633347	0.461	0.126	8.10893e-07	actively proliferating Fibroblast	LINC01278
2.68965e-11	0.574883	0.801	0.402	8.11092e-07	actively proliferating Fibroblast	SLC25A5
2.76181e-11	0.697494	0.447	0.109	8.32853e-07	actively proliferating Fibroblast	FAM46A
2.78066e-11	0.546408	0.83	0.443	8.38537e-07	actively proliferating Fibroblast	SERINC1
2.80242e-11	0.742773	0.539	0.19	8.45098e-07	actively proliferating Fibroblast	SRP68
2.88001e-11	0.591515	0.489	0.144	8.68494e-07	actively proliferating Fibroblast	EHBP1L1
2.92556e-11	0.567213	0.525	0.172	8.82231e-07	actively proliferating Fibroblast	LSM14A
2.95144e-11	0.553829	0.929	0.534	8.90036e-07	actively proliferating Fibroblast	JUND
3.09447e-11	0.521005	0.723	0.328	9.33169e-07	actively proliferating Fibroblast	HTRA1
3.09934e-11	0.643133	0.638	0.236	9.34636e-07	actively proliferating Fibroblast	SCPEP1
3.10484e-11	0.929205	0.39	0.086	9.36297e-07	actively proliferating Fibroblast	ELMO2
3.22301e-11	0.830739	0.404	0.098	9.7193e-07	actively proliferating Fibroblast	TNKS1BP1
3.44618e-11	0.730139	0.39	0.086	1.03923e-06	actively proliferating Fibroblast	EPHA3
3.45218e-11	0.569697	0.518	0.161	1.04104e-06	actively proliferating Fibroblast	VEGFA
3.46654e-11	0.806572	0.674	0.305	1.04537e-06	actively proliferating Fibroblast	STAT6
3.50603e-11	0.768574	0.681	0.31	1.05728e-06	actively proliferating Fibroblast	DDX24
3.53426e-11	0.980897	0.603	0.247	1.06579e-06	actively proliferating Fibroblast	ARIH2
3.59993e-11	0.898387	0.539	0.195	1.0856e-06	actively proliferating Fibroblast	SCYL1
3.95298e-11	0.65034	0.34	0.052	1.19206e-06	actively proliferating Fibroblast	FAM110B
3.97327e-11	0.560137	0.475	0.132	1.19818e-06	actively proliferating Fibroblast	NELFE
4.02533e-11	0.821257	0.468	0.126	1.21388e-06	actively proliferating Fibroblast	PCIF1
4.1172e-11	0.850941	0.348	0.057	1.24158e-06	actively proliferating Fibroblast	USP19
4.4517e-11	0.744774	0.511	0.195	1.34246e-06	actively proliferating Fibroblast	CPED1
4.58056e-11	0.707281	0.284	0.023	1.38131e-06	actively proliferating Fibroblast	TMEM37
4.86039e-11	1.0834	0.688	0.391	1.4657e-06	actively proliferating Fibroblast	SYNE2
4.88639e-11	0.937851	0.397	0.092	1.47354e-06	actively proliferating Fibroblast	STIM1
4.95232e-11	0.728113	0.383	0.086	1.49342e-06	actively proliferating Fibroblast	WDFY2
5.18051e-11	0.555835	0.277	0.023	1.56223e-06	actively proliferating Fibroblast	SLC6A1
5.35017e-11	1.01409	0.567	0.213	1.6134e-06	actively proliferating Fibroblast	NXF1
5.69526e-11	0.585787	0.738	0.345	1.71746e-06	actively proliferating Fibroblast	ITGB1BP1
5.84054e-11	0.703636	0.638	0.282	1.76127e-06	actively proliferating Fibroblast	NCOA4
6.34397e-11	0.64514	0.39	0.08	1.91309e-06	actively proliferating Fibroblast	PPARG
6.56995e-11	0.701359	0.631	0.282	1.98123e-06	actively proliferating Fibroblast	STARD7
7.02645e-11	0.825244	0.34	0.057	2.1189e-06	actively proliferating Fibroblast	PYGM
7.46134e-11	0.6064	0.582	0.282	2.25004e-06	actively proliferating Fibroblast	DNAJC10
7.5042e-11	0.652562	0.348	0.063	2.26297e-06	actively proliferating Fibroblast	TACC2
7.84357e-11	0.52188	0.496	0.149	2.36531e-06	actively proliferating Fibroblast	NSMCE1
8.29648e-11	0.505601	0.688	0.316	2.50189e-06	actively proliferating Fibroblast	CALU
8.42192e-11	0.543816	0.589	0.224	2.53971e-06	actively proliferating Fibroblast	HIRIP3
8.64232e-11	0.868398	0.525	0.218	2.60618e-06	actively proliferating Fibroblast	MCFD2
8.94133e-11	0.566501	0.66	0.299	2.69635e-06	actively proliferating Fibroblast	DDX1
9.04463e-11	-1.48588	0.071	0.374	2.7275e-06	actively proliferating Fibroblast	ABLIM1
9.30926e-11	0.623295	0.454	0.121	2.8073e-06	actively proliferating Fibroblast	FKBP4
9.33228e-11	0.710766	0.433	0.126	2.81424e-06	actively proliferating Fibroblast	TIMM10B
9.41753e-11	-0.962439	0.936	0.46	2.83995e-06	actively proliferating Fibroblast	GADD45GIP1
1.00299e-10	0.740655	0.667	0.299	3.02461e-06	actively proliferating Fibroblast	TUFM
1.03527e-10	0.573933	0.823	0.494	3.12196e-06	actively proliferating Fibroblast	SLC25A3
1.051e-10	1.37442	0.773	0.443	3.16941e-06	actively proliferating Fibroblast	EGR1
1.07901e-10	0.557793	0.305	0.04	3.25385e-06	actively proliferating Fibroblast	SGPL1
1.10089e-10	0.555427	0.532	0.184	3.31986e-06	actively proliferating Fibroblast	TUBG1
1.16627e-10	0.71586	0.312	0.046	3.51702e-06	actively proliferating Fibroblast	FOXJ2
1.19039e-10	0.553716	0.936	0.5	3.58975e-06	actively proliferating Fibroblast	CD59
1.2207e-10	0.60166	0.681	0.328	3.68114e-06	actively proliferating Fibroblast	WBP2
1.37789e-10	0.95717	0.397	0.098	4.15517e-06	actively proliferating Fibroblast	TRPV2
1.385e-10	-3.29404	0.064	0.351	4.1766e-06	actively proliferating Fibroblast	PLVAP
1.49064e-10	0.892965	0.546	0.167	4.49516e-06	actively proliferating Fibroblast	CUEDC2
1.50956e-10	-1.48684	0.035	0.322	4.55224e-06	actively proliferating Fibroblast	DAB2
1.5359e-10	0.534657	0.255	0.017	4.63166e-06	actively proliferating Fibroblast	RP11-834C11.4
1.58259e-10	0.676756	0.986	0.586	4.77246e-06	actively proliferating Fibroblast	TMBIM6
1.61952e-10	0.508573	0.582	0.224	4.88381e-06	actively proliferating Fibroblast	EMC7
1.64218e-10	0.502103	0.39	0.092	4.95216e-06	actively proliferating Fibroblast	ARMCX1
1.66197e-10	0.553199	0.461	0.144	5.01183e-06	actively proliferating Fibroblast	RCBTB1
1.72681e-10	0.698406	0.73	0.374	5.20737e-06	actively proliferating Fibroblast	XRCC5
1.73896e-10	0.55561	0.518	0.172	5.24399e-06	actively proliferating Fibroblast	PCBP4
1.74731e-10	0.529144	0.34	0.057	5.2692e-06	actively proliferating Fibroblast	MED27
1.7877e-10	0.854289	0.596	0.23	5.39098e-06	actively proliferating Fibroblast	CALHM2
1.80043e-10	0.723864	0.667	0.293	5.42939e-06	actively proliferating Fibroblast	XBP1
1.93361e-10	0.767889	0.411	0.109	5.83101e-06	actively proliferating Fibroblast	TEX261
1.95339e-10	0.82409	0.348	0.063	5.89065e-06	actively proliferating Fibroblast	NSMF
1.96118e-10	0.605468	0.596	0.241	5.91414e-06	actively proliferating Fibroblast	VPS35
2.17332e-10	0.894738	0.638	0.293	6.55387e-06	actively proliferating Fibroblast	PSMD2
2.19015e-10	0.807052	0.298	0.04	6.60461e-06	actively proliferating Fibroblast	HAAO
2.3532e-10	1.37347	0.433	0.132	7.09632e-06	actively proliferating Fibroblast	ATF3
2.5204e-10	0.573599	0.447	0.126	7.60053e-06	actively proliferating Fibroblast	IQSEC1
2.53751e-10	0.663054	0.404	0.103	7.65213e-06	actively proliferating Fibroblast	GPD1L
2.54581e-10	0.572124	0.766	0.385	7.67714e-06	actively proliferating Fibroblast	COPS6
2.6311e-10	0.532937	0.525	0.184	7.93433e-06	actively proliferating Fibroblast	TRIM8
2.67888e-10	0.582868	0.56	0.213	8.07842e-06	actively proliferating Fibroblast	FAM120AOS
2.68065e-10	-1.18157	0.078	0.379	8.08378e-06	actively proliferating Fibroblast	EMP1
2.77231e-10	0.717365	0.574	0.241	8.36016e-06	actively proliferating Fibroblast	PRPF6
2.93415e-10	0.566912	0.95	0.592	8.84822e-06	actively proliferating Fibroblast	ARPC2
3.04366e-10	0.70163	0.454	0.126	9.17847e-06	actively proliferating Fibroblast	HMCES
3.06589e-10	0.636558	0.879	0.546	9.24548e-06	actively proliferating Fibroblast	ID2
3.35756e-10	0.622885	0.589	0.23	1.01251e-05	actively proliferating Fibroblast	COL3A1
3.42706e-10	0.583601	0.319	0.052	1.03346e-05	actively proliferating Fibroblast	PMM1
3.87591e-10	0.573304	0.482	0.149	1.16882e-05	actively proliferating Fibroblast	THRA
3.9911e-10	0.663729	0.482	0.155	1.20356e-05	actively proliferating Fibroblast	PIAS3
4.05642e-10	0.647635	0.553	0.23	1.22325e-05	actively proliferating Fibroblast	PITPNB
4.12067e-10	0.596244	1	0.816	1.24263e-05	actively proliferating Fibroblast	UBC
4.21088e-10	0.580809	0.702	0.31	1.26983e-05	actively proliferating Fibroblast	NR1H2
4.23396e-10	0.577087	0.567	0.213	1.27679e-05	actively proliferating Fibroblast	CLPTM1
4.33856e-10	0.557591	0.986	0.655	1.30834e-05	actively proliferating Fibroblast	CNBP
4.35132e-10	0.624068	0.397	0.103	1.31218e-05	actively proliferating Fibroblast	ODC1
4.61129e-10	0.530528	0.787	0.42	1.39058e-05	actively proliferating Fibroblast	ZBTB20
4.94591e-10	0.644891	0.518	0.184	1.49149e-05	actively proliferating Fibroblast	IMMT
4.97468e-10	0.501167	0.489	0.149	1.50016e-05	actively proliferating Fibroblast	MANBAL
4.9907e-10	0.738136	0.447	0.161	1.50499e-05	actively proliferating Fibroblast	FBLIM1
5.05335e-10	0.813447	0.411	0.103	1.52389e-05	actively proliferating Fibroblast	THBS2
5.07814e-10	0.837711	0.589	0.259	1.53136e-05	actively proliferating Fibroblast	FKBP5
5.27528e-10	0.869543	0.369	0.086	1.59081e-05	actively proliferating Fibroblast	FBXO31
5.366e-10	-2.16858	0.028	0.287	1.61817e-05	actively proliferating Fibroblast	CDH5
5.68178e-10	0.529973	0.716	0.345	1.7134e-05	actively proliferating Fibroblast	KIF5B
5.88074e-10	0.783232	0.433	0.138	1.7734e-05	actively proliferating Fibroblast	GPR4
5.91811e-10	0.73312	0.766	0.408	1.78467e-05	actively proliferating Fibroblast	SERINC3
6.66981e-10	0.791808	0.745	0.402	2.01135e-05	actively proliferating Fibroblast	VCP
6.67392e-10	-0.919687	0.021	0.276	2.01259e-05	actively proliferating Fibroblast	GIMAP5
6.70089e-10	0.965433	0.411	0.121	2.02072e-05	actively proliferating Fibroblast	PEAR1
6.70977e-10	0.596149	0.355	0.08	2.0234e-05	actively proliferating Fibroblast	KIAA1671
6.7731e-10	0.648964	0.475	0.155	2.0425e-05	actively proliferating Fibroblast	APEX1
6.81006e-10	0.568516	0.617	0.27	2.05364e-05	actively proliferating Fibroblast	CCT3
7.23456e-10	0.941585	0.504	0.201	2.18166e-05	actively proliferating Fibroblast	EIF3B
7.41745e-10	0.677238	0.773	0.402	2.23681e-05	actively proliferating Fibroblast	LRPAP1
7.61385e-10	-1.19866	0.014	0.264	2.29603e-05	actively proliferating Fibroblast	GIMAP6
7.78127e-10	0.520649	0.574	0.195	2.34652e-05	actively proliferating Fibroblast	SERPINH1
7.82833e-10	0.682881	0.298	0.046	2.36071e-05	actively proliferating Fibroblast	PLXNB1
7.87312e-10	0.635094	0.518	0.178	2.37422e-05	actively proliferating Fibroblast	ARAF
8.06937e-10	0.602544	0.546	0.218	2.4334e-05	actively proliferating Fibroblast	MFSD14A
8.15417e-10	-1.3179	0.043	0.305	2.45897e-05	actively proliferating Fibroblast	ECSCR
8.43113e-10	0.65817	0.489	0.178	2.54249e-05	actively proliferating Fibroblast	UBQLN2
8.71648e-10	0.984847	0.504	0.201	2.62854e-05	actively proliferating Fibroblast	EXOC7
8.79408e-10	0.511939	0.532	0.213	2.65194e-05	actively proliferating Fibroblast	HEXIM1
9.0248e-10	0.623383	0.645	0.293	2.72152e-05	actively proliferating Fibroblast	COPB2
9.2238e-10	0.560869	0.305	0.052	2.78153e-05	actively proliferating Fibroblast	B3GLCT
9.32485e-10	0.550006	0.475	0.155	2.812e-05	actively proliferating Fibroblast	CAMKK2
9.6144e-10	0.594631	0.511	0.213	2.89932e-05	actively proliferating Fibroblast	STAT5B
9.73612e-10	0.719632	0.809	0.483	2.93602e-05	actively proliferating Fibroblast	APLP2
9.74126e-10	0.513093	0.496	0.161	2.93758e-05	actively proliferating Fibroblast	TSR3
9.871e-10	0.715605	0.418	0.121	2.9767e-05	actively proliferating Fibroblast	LRRC41
1.00778e-09	-0.759765	0.014	0.259	3.03907e-05	actively proliferating Fibroblast	ADGRL4
1.03059e-09	0.802203	0.496	0.167	3.10786e-05	actively proliferating Fibroblast	LTBP1
1.11178e-09	0.856111	0.482	0.167	3.35269e-05	actively proliferating Fibroblast	GNA12
1.11737e-09	0.710772	0.447	0.149	3.36953e-05	actively proliferating Fibroblast	NELFCD
1.19832e-09	0.679534	0.823	0.471	3.61366e-05	actively proliferating Fibroblast	P4HB
1.20786e-09	-1.93887	0.028	0.282	3.64241e-05	actively proliferating Fibroblast	SOX18
1.26515e-09	0.538999	0.525	0.178	3.81519e-05	actively proliferating Fibroblast	EIF2B1
1.2691e-09	0.545879	0.723	0.339	3.82709e-05	actively proliferating Fibroblast	TUBB6
1.27839e-09	0.693368	0.262	0.029	3.85511e-05	actively proliferating Fibroblast	GPC1
1.36702e-09	0.728314	0.546	0.23	4.12238e-05	actively proliferating Fibroblast	TSC2
1.36926e-09	1.0065	0.454	0.172	4.12914e-05	actively proliferating Fibroblast	ATG13
1.45234e-09	0.626413	0.794	0.489	4.37967e-05	actively proliferating Fibroblast	HNRNPM
1.51957e-09	0.67771	0.333	0.069	4.58242e-05	actively proliferating Fibroblast	KLC2
1.56116e-09	-1.21568	0.014	0.259	4.70782e-05	actively proliferating Fibroblast	PTPRB
1.59453e-09	0.84203	0.333	0.075	4.80848e-05	actively proliferating Fibroblast	RFX2
1.62932e-09	0.772128	0.291	0.052	4.91338e-05	actively proliferating Fibroblast	SLC39A6
1.63146e-09	0.627101	0.411	0.121	4.91983e-05	actively proliferating Fibroblast	SGMS1
1.63956e-09	-1.45961	0.035	0.287	4.94425e-05	actively proliferating Fibroblast	TIE1
1.67394e-09	0.502636	0.426	0.126	5.04793e-05	actively proliferating Fibroblast	PYGB
1.70246e-09	0.654118	0.255	0.029	5.13394e-05	actively proliferating Fibroblast	ARHGAP44
1.76159e-09	-1.35781	0.05	0.31	5.31224e-05	actively proliferating Fibroblast	EMCN
1.78216e-09	0.606408	0.447	0.144	5.37429e-05	actively proliferating Fibroblast	TMC6
1.89745e-09	0.505949	0.596	0.247	5.72196e-05	actively proliferating Fibroblast	PHB
1.91192e-09	-1.82655	0.34	0.586	5.76558e-05	actively proliferating Fibroblast	TPM3
1.95189e-09	0.731313	0.426	0.144	5.88612e-05	actively proliferating Fibroblast	PLEKHG2
2.00789e-09	1.0037	0.319	0.063	6.055e-05	actively proliferating Fibroblast	MAN2A2
2.02694e-09	0.516781	0.496	0.184	6.11243e-05	actively proliferating Fibroblast	PCYOX1
2.03034e-09	0.688472	0.681	0.316	6.12269e-05	actively proliferating Fibroblast	PSMB5
2.03475e-09	0.844655	0.418	0.126	6.13598e-05	actively proliferating Fibroblast	DEF8
2.15138e-09	0.637561	0.489	0.178	6.48772e-05	actively proliferating Fibroblast	CNN2
2.24896e-09	0.56784	0.404	0.109	6.78198e-05	actively proliferating Fibroblast	WRNIP1
2.30243e-09	0.580815	0.95	0.575	6.94321e-05	actively proliferating Fibroblast	ARF1
2.30734e-09	-0.761587	0.014	0.253	6.95802e-05	actively proliferating Fibroblast	FLI1
2.33555e-09	0.513226	0.624	0.282	7.04309e-05	actively proliferating Fibroblast	PDHB
2.34624e-09	-0.775631	0.823	0.316	7.07532e-05	actively proliferating Fibroblast	STAB1
2.35792e-09	-1.34807	0.057	0.328	7.11056e-05	actively proliferating Fibroblast	CTSC
2.46613e-09	1.00828	0.61	0.322	7.43688e-05	actively proliferating Fibroblast	SUN2
2.51374e-09	0.768957	0.27	0.034	7.58044e-05	actively proliferating Fibroblast	EHD3
2.57917e-09	0.754772	0.333	0.069	7.77774e-05	actively proliferating Fibroblast	PIP4K2C
2.78217e-09	0.835823	0.574	0.264	8.38992e-05	actively proliferating Fibroblast	CYFIP1
2.78301e-09	1.30562	0.411	0.126	8.39246e-05	actively proliferating Fibroblast	CYR61
2.79387e-09	0.639791	0.652	0.333	8.42519e-05	actively proliferating Fibroblast	COPA
2.82903e-09	0.887728	0.773	0.471	8.53122e-05	actively proliferating Fibroblast	CTC-250I14.6
3.00141e-09	0.611632	0.539	0.213	9.05106e-05	actively proliferating Fibroblast	CCT5
3.0443e-09	0.517301	0.34	0.069	9.1804e-05	actively proliferating Fibroblast	NAXD
3.1237e-09	0.870336	0.723	0.408	9.41982e-05	actively proliferating Fibroblast	GAS6
3.12791e-09	0.603082	0.482	0.178	9.43254e-05	actively proliferating Fibroblast	TADA3
3.32457e-09	0.7309	0.652	0.345	0.000100256	actively proliferating Fibroblast	MUS81
3.44983e-09	0.519653	0.511	0.19	0.000104033	actively proliferating Fibroblast	GIPC1
3.72805e-09	0.693563	0.518	0.224	0.000112423	actively proliferating Fibroblast	KAT7
3.77148e-09	0.505443	0.411	0.115	0.000113733	actively proliferating Fibroblast	ITGA9
3.77706e-09	0.624706	0.539	0.201	0.000113901	actively proliferating Fibroblast	TPD52L2
3.78086e-09	0.586291	0.44	0.132	0.000114015	actively proliferating Fibroblast	SMG7
3.79234e-09	0.87642	0.539	0.27	0.000114362	actively proliferating Fibroblast	AP1M1
3.83046e-09	-0.504276	0.433	0.115	0.000115511	actively proliferating Fibroblast	PLA2G2A
3.97051e-09	0.580286	0.277	0.04	0.000119735	actively proliferating Fibroblast	GPR161
4.41868e-09	0.652162	0.326	0.075	0.00013325	actively proliferating Fibroblast	LDLRAD3
4.43097e-09	0.707663	0.624	0.293	0.00013362	actively proliferating Fibroblast	PIGT
4.43853e-09	0.684865	0.312	0.057	0.000133848	actively proliferating Fibroblast	RAMP1
4.52068e-09	0.548405	0.56	0.224	0.000136325	actively proliferating Fibroblast	YIF1A
4.63185e-09	0.501125	0.518	0.207	0.000139678	actively proliferating Fibroblast	CCT2
4.70213e-09	0.545331	0.496	0.195	0.000141797	actively proliferating Fibroblast	IDI1
4.76837e-09	0.517046	0.567	0.236	0.000143795	actively proliferating Fibroblast	ZSCAN18
4.87104e-09	0.556035	0.61	0.241	0.000146891	actively proliferating Fibroblast	PEF1
5.05203e-09	0.957855	0.801	0.489	0.000152349	actively proliferating Fibroblast	BRD2
5.15094e-09	-1.04675	0.043	0.287	0.000155332	actively proliferating Fibroblast	FLT1
5.20581e-09	0.579846	0.284	0.052	0.000156986	actively proliferating Fibroblast	SPTB
5.23311e-09	-2.64486	0.227	0.494	0.00015781	actively proliferating Fibroblast	HLA-DPA1
5.31134e-09	0.59961	0.582	0.27	0.000160169	actively proliferating Fibroblast	TUBGCP2
5.46028e-09	-1.93492	0.128	0.402	0.00016466	actively proliferating Fibroblast	IL32
5.58153e-09	-0.973134	0.113	0.402	0.000168317	actively proliferating Fibroblast	FXYD5
5.90819e-09	0.754486	0.574	0.253	0.000178167	actively proliferating Fibroblast	ZBTB16
6.01643e-09	0.547949	0.872	0.489	0.000181431	actively proliferating Fibroblast	ZFP36
6.0762e-09	0.624347	0.553	0.224	0.000183234	actively proliferating Fibroblast	CHMP1A
6.1557e-09	0.500045	0.624	0.264	0.000185631	actively proliferating Fibroblast	MRPL55
6.30457e-09	0.556655	0.801	0.466	0.000190121	actively proliferating Fibroblast	CTNNB1
6.35417e-09	0.529419	0.426	0.138	0.000191616	actively proliferating Fibroblast	TM7SF3
6.47158e-09	0.576609	0.695	0.356	0.000195157	actively proliferating Fibroblast	RNF10
6.59396e-09	0.572425	0.574	0.264	0.000198847	actively proliferating Fibroblast	CLTC
6.65187e-09	-1.15032	0.035	0.276	0.000200594	actively proliferating Fibroblast	TNFRSF1B
6.76057e-09	0.993276	0.787	0.506	0.000203872	actively proliferating Fibroblast	IER2
7.04974e-09	0.672479	0.404	0.126	0.000212592	actively proliferating Fibroblast	MYO1E
7.07653e-09	0.6246	0.766	0.408	0.0002134	actively proliferating Fibroblast	NRP1
7.4104e-09	-1.12011	0.965	0.523	0.000223468	actively proliferating Fibroblast	COX7A1
7.58547e-09	0.522277	0.638	0.305	0.000228747	actively proliferating Fibroblast	HSPA9
7.60903e-09	0.590473	0.567	0.236	0.000229458	actively proliferating Fibroblast	MLEC
7.79278e-09	0.510332	0.745	0.425	0.000234999	actively proliferating Fibroblast	SF3B2
8.23279e-09	0.506647	0.489	0.19	0.000248268	actively proliferating Fibroblast	MUM1
8.89743e-09	0.628181	0.404	0.126	0.000268311	actively proliferating Fibroblast	SPRY2
9.06727e-09	0.523623	0.369	0.103	0.000273433	actively proliferating Fibroblast	FAM13A
9.06781e-09	0.576972	0.489	0.201	0.000273449	actively proliferating Fibroblast	FTO
9.34374e-09	0.514114	0.454	0.167	0.00028177	actively proliferating Fibroblast	PCDH9
9.50219e-09	0.730279	0.539	0.241	0.000286548	actively proliferating Fibroblast	FBXO18
9.9858e-09	0.545199	0.574	0.282	0.000301132	actively proliferating Fibroblast	NARS
1.00236e-08	0.516353	0.418	0.149	0.000302273	actively proliferating Fibroblast	RANBP3
1.03954e-08	0.586432	0.482	0.19	0.000313485	actively proliferating Fibroblast	MAPRE1
1.03995e-08	0.627274	0.284	0.052	0.000313608	actively proliferating Fibroblast	SCARF2
1.09572e-08	0.798947	0.426	0.144	0.000330425	actively proliferating Fibroblast	TPCN1
1.11396e-08	0.549218	0.348	0.08	0.000335926	actively proliferating Fibroblast	SCRN1
1.11602e-08	0.544781	0.539	0.23	0.000336547	actively proliferating Fibroblast	DPF2
1.21236e-08	0.527111	0.78	0.471	0.000365599	actively proliferating Fibroblast	HP1BP3
1.21576e-08	0.639868	0.567	0.282	0.000366624	actively proliferating Fibroblast	PTPRA
1.22466e-08	0.677139	0.539	0.23	0.000369309	actively proliferating Fibroblast	AHCYL1
1.32642e-08	0.715062	0.539	0.236	0.000399995	actively proliferating Fibroblast	SLCO3A1
1.39996e-08	-1.33031	0.993	0.638	0.000422173	actively proliferating Fibroblast	AL513122.2
1.43094e-08	-1.33016	0.993	0.638	0.000431513	actively proliferating Fibroblast	AL513122.1
1.44213e-08	0.679407	0.39	0.115	0.000434889	actively proliferating Fibroblast	APBB1
1.52526e-08	0.729722	0.312	0.075	0.000459958	actively proliferating Fibroblast	SLC35B2
1.52785e-08	-0.680393	0.078	0.339	0.000460739	actively proliferating Fibroblast	CALCRL
1.55141e-08	-4.10123	0.128	0.368	0.000467845	actively proliferating Fibroblast	VWF
1.55293e-08	0.568207	0.674	0.385	0.000468301	actively proliferating Fibroblast	ZFAND5
1.59749e-08	0.821725	0.376	0.109	0.00048174	actively proliferating Fibroblast	ZER1
1.6087e-08	0.886113	0.603	0.287	0.000485118	actively proliferating Fibroblast	CNP
1.67602e-08	0.753256	0.418	0.144	0.00050542	actively proliferating Fibroblast	GYS1
1.78119e-08	0.797341	0.284	0.057	0.000537135	actively proliferating Fibroblast	ARVCF
1.85214e-08	0.788915	0.574	0.259	0.000558533	actively proliferating Fibroblast	WDR6
1.85788e-08	-3.58769	0.099	0.345	0.000560262	actively proliferating Fibroblast	HLA-DRA
1.90084e-08	0.662004	0.369	0.103	0.000573218	actively proliferating Fibroblast	ALDH1A1
1.97397e-08	0.50406	0.291	0.063	0.000595271	actively proliferating Fibroblast	MTMR2
1.9869e-08	0.614389	0.461	0.167	0.00059917	actively proliferating Fibroblast	TMEM9
2.06771e-08	0.566947	0.83	0.5	0.000623537	actively proliferating Fibroblast	MSN
2.1275e-08	0.754233	0.383	0.115	0.00064157	actively proliferating Fibroblast	WWP2
2.16782e-08	0.712262	0.525	0.224	0.000653729	actively proliferating Fibroblast	EIF4G1
2.18973e-08	0.79926	0.333	0.08	0.000660334	actively proliferating Fibroblast	MCM3
2.24348e-08	0.749533	0.44	0.167	0.000676543	actively proliferating Fibroblast	PI4KB
2.28669e-08	0.696658	0.319	0.075	0.000689573	actively proliferating Fibroblast	AATF
2.5341e-08	0.574487	0.39	0.121	0.000764184	actively proliferating Fibroblast	CES2
2.58757e-08	0.699389	0.518	0.224	0.000780306	actively proliferating Fibroblast	NDUFA10
2.73796e-08	0.607005	0.411	0.138	0.000825659	actively proliferating Fibroblast	IMPDH2
2.81197e-08	-2.69794	0.574	0.207	0.000847977	actively proliferating Fibroblast	DCN
2.85891e-08	-1.33732	0.035	0.259	0.000862133	actively proliferating Fibroblast	CTSH
2.99874e-08	-3.81264	0.979	0.678	0.000904301	actively proliferating Fibroblast	ACTA1
3.25532e-08	0.610624	0.482	0.195	0.000981673	actively proliferating Fibroblast	GALNT2
3.47146e-08	-0.678641	0.05	0.299	0.00104685	actively proliferating Fibroblast	CASP4
3.52759e-08	0.776024	0.418	0.144	0.00106378	actively proliferating Fibroblast	ARHGEF40
3.55742e-08	0.654089	0.447	0.172	0.00107278	actively proliferating Fibroblast	CCND2
3.6044e-08	-0.731817	0.099	0.351	0.00108694	actively proliferating Fibroblast	ELK3
4.00518e-08	0.586244	0.404	0.155	0.0012078	actively proliferating Fibroblast	CNNM2
4.27238e-08	0.796241	0.39	0.138	0.00128838	actively proliferating Fibroblast	EXTL3
4.39137e-08	-2.38136	0.064	0.305	0.00132426	actively proliferating Fibroblast	FBLN2
4.42823e-08	0.839204	0.298	0.069	0.00133538	actively proliferating Fibroblast	PHGDH
4.69489e-08	-0.861887	0.043	0.27	0.00141579	actively proliferating Fibroblast	PALMD
4.92364e-08	0.959967	0.348	0.115	0.00148477	actively proliferating Fibroblast	NCAPH2
5.20253e-08	-0.990024	0.035	0.259	0.00156887	actively proliferating Fibroblast	ELMO1
5.20931e-08	-1.57208	0.454	0.149	0.00157092	actively proliferating Fibroblast	NIT2
5.39603e-08	0.621487	0.489	0.207	0.00162723	actively proliferating Fibroblast	MED29
5.49477e-08	0.501146	0.809	0.552	0.001657	actively proliferating Fibroblast	SF3B1
5.67076e-08	0.522011	0.738	0.391	0.00171007	actively proliferating Fibroblast	TMEM109
5.82627e-08	0.601091	0.305	0.075	0.00175697	actively proliferating Fibroblast	CCDC86
5.98174e-08	0.761322	0.482	0.195	0.00180385	actively proliferating Fibroblast	SLC35A4
6.13565e-08	0.570611	0.504	0.23	0.00185027	actively proliferating Fibroblast	TBC1D17
6.53887e-08	-1.58222	0.071	0.305	0.00197186	actively proliferating Fibroblast	ITGA5
6.69026e-08	0.662496	0.411	0.144	0.00201752	actively proliferating Fibroblast	KLF11
6.84559e-08	0.649387	0.326	0.086	0.00206436	actively proliferating Fibroblast	FNTB
6.98965e-08	0.569014	0.284	0.057	0.0021078	actively proliferating Fibroblast	UCK1
7.0108e-08	-0.700578	0.043	0.259	0.00211418	actively proliferating Fibroblast	GIMAP1
7.29249e-08	0.519433	0.298	0.069	0.00219912	actively proliferating Fibroblast	BICD2
7.6114e-08	-1.37881	0.085	0.316	0.00229529	actively proliferating Fibroblast	LDB2
7.6436e-08	0.613122	0.433	0.178	0.002305	actively proliferating Fibroblast	ZNF532
8.73195e-08	0.53602	0.319	0.08	0.00263321	actively proliferating Fibroblast	PCYT2
9.42077e-08	0.881764	0.461	0.195	0.00284093	actively proliferating Fibroblast	MBTPS1
9.5933e-08	0.620413	0.355	0.103	0.00289295	actively proliferating Fibroblast	BCS1L
9.76161e-08	-0.867201	0.057	0.287	0.00294371	actively proliferating Fibroblast	CD93
9.90094e-08	0.566099	0.433	0.167	0.00298573	actively proliferating Fibroblast	AKAP8L
1.03218e-07	1.01556	0.461	0.207	0.00311266	actively proliferating Fibroblast	UNC45A
1.03432e-07	0.705126	0.376	0.132	0.00311909	actively proliferating Fibroblast	EXOC3
1.05788e-07	-1.55707	1	0.655	0.00319014	actively proliferating Fibroblast	GSN
1.07319e-07	-1.01904	0.986	0.816	0.00323632	actively proliferating Fibroblast	MIR6723
1.22704e-07	-0.503231	0.071	0.305	0.00370026	actively proliferating Fibroblast	PLSCR1
1.22728e-07	-3.98676	0.851	0.494	0.00370098	actively proliferating Fibroblast	ACTC1
1.25437e-07	-0.514244	0.986	0.759	0.00378268	actively proliferating Fibroblast	MTCO1P53
1.26834e-07	0.626623	0.667	0.333	0.00382481	actively proliferating Fibroblast	FXYD6
1.29893e-07	0.515041	0.397	0.132	0.00391706	actively proliferating Fibroblast	PHF1
1.3705e-07	0.521097	0.468	0.201	0.00413289	actively proliferating Fibroblast	USP10
1.38339e-07	-0.742151	0.631	0.264	0.00417176	actively proliferating Fibroblast	LINC01420
1.49298e-07	0.755884	0.475	0.213	0.00450223	actively proliferating Fibroblast	TMEM184B
1.51048e-07	0.742117	0.532	0.253	0.00455501	actively proliferating Fibroblast	HK1
1.52741e-07	0.506763	0.404	0.155	0.00460606	actively proliferating Fibroblast	INPP5B
1.56901e-07	0.501124	0.525	0.236	0.00473151	actively proliferating Fibroblast	KLF10
1.56909e-07	0.635059	0.44	0.161	0.00473174	actively proliferating Fibroblast	COLEC11
1.62996e-07	0.992482	0.305	0.086	0.00491532	actively proliferating Fibroblast	PTPRF
1.68667e-07	0.566407	0.496	0.213	0.00508631	actively proliferating Fibroblast	POLDIP2
1.77697e-07	-0.947182	0.043	0.253	0.00535863	actively proliferating Fibroblast	NOSTRIN
1.78315e-07	0.634339	0.44	0.178	0.00537726	actively proliferating Fibroblast	CX3CL1
1.86796e-07	-2.95969	0.348	0.5	0.00563301	actively proliferating Fibroblast	CLEC3B
1.92743e-07	0.517705	0.383	0.126	0.00581237	actively proliferating Fibroblast	PLPPR2
1.93202e-07	0.524316	0.433	0.172	0.00582621	actively proliferating Fibroblast	UBE2H
2.05595e-07	0.582066	0.56	0.287	0.00619993	actively proliferating Fibroblast	RBM5
2.0597e-07	0.574372	0.546	0.287	0.00621123	actively proliferating Fibroblast	NBR1
2.07679e-07	0.67304	0.362	0.121	0.00626277	actively proliferating Fibroblast	SBF1
2.25991e-07	0.612314	0.709	0.431	0.00681499	actively proliferating Fibroblast	PRMT2
2.48407e-07	0.512638	0.638	0.31	0.00749097	actively proliferating Fibroblast	ATP6AP1
2.57463e-07	0.521543	0.433	0.167	0.00776405	actively proliferating Fibroblast	PQBP1
2.90986e-07	0.553881	0.482	0.224	0.00877499	actively proliferating Fibroblast	DHX15
3.25133e-07	0.605594	0.66	0.379	0.0098047	actively proliferating Fibroblast	POLR2A
3.27178e-07	0.709404	0.482	0.224	0.00986638	actively proliferating Fibroblast	GPS1
3.44292e-07	0.690395	0.553	0.287	0.0103825	actively proliferating Fibroblast	DDB1
3.47305e-07	-0.825952	0.071	0.287	0.0104733	actively proliferating Fibroblast	PLXDC2
3.51281e-07	0.606498	0.298	0.08	0.0105932	actively proliferating Fibroblast	UCKL1
3.54631e-07	0.549558	0.348	0.103	0.0106943	actively proliferating Fibroblast	SNHG15
3.65087e-07	-0.625892	0.064	0.282	0.0110095	actively proliferating Fibroblast	AFDN
3.76413e-07	0.639364	0.376	0.138	0.0113511	actively proliferating Fibroblast	STRN4
3.86688e-07	0.593542	0.539	0.27	0.011661	actively proliferating Fibroblast	GANAB
3.88848e-07	-0.996245	0.085	0.31	0.0117261	actively proliferating Fibroblast	DUSP6
3.91367e-07	0.781679	0.489	0.236	0.0118021	actively proliferating Fibroblast	POR
4.16814e-07	0.553137	0.362	0.126	0.0125694	actively proliferating Fibroblast	POLE3
4.8253e-07	0.63248	0.433	0.184	0.0145512	actively proliferating Fibroblast	DCAF7
4.91375e-07	0.792662	0.596	0.356	0.0148179	actively proliferating Fibroblast	PRPF8
5.13424e-07	0.583791	0.262	0.057	0.0154828	actively proliferating Fibroblast	FHL3
5.64482e-07	0.584605	0.319	0.098	0.0170225	actively proliferating Fibroblast	CXXC1
5.71181e-07	0.503578	0.454	0.207	0.0172245	actively proliferating Fibroblast	ANO6
5.80445e-07	0.761577	0.312	0.103	0.0175039	actively proliferating Fibroblast	TMEM94
6.1204e-07	0.579521	0.376	0.132	0.0184567	actively proliferating Fibroblast	TMEM98
6.34111e-07	0.529583	0.433	0.167	0.0191223	actively proliferating Fibroblast	TINF2
6.4022e-07	0.513528	0.277	0.069	0.0193065	actively proliferating Fibroblast	NTHL1
6.77261e-07	0.703911	0.567	0.293	0.0204235	actively proliferating Fibroblast	PFKL
7.26197e-07	0.805711	0.376	0.132	0.0218992	actively proliferating Fibroblast	MAFF
7.40281e-07	0.596974	0.44	0.19	0.0223239	actively proliferating Fibroblast	CIAO1
7.6426e-07	-2.49971	0.064	0.27	0.023047	actively proliferating Fibroblast	IGFBP3
7.6427e-07	0.596505	0.376	0.132	0.0230473	actively proliferating Fibroblast	EHD1
7.74678e-07	0.591615	0.482	0.23	0.0233612	actively proliferating Fibroblast	SMIM12
8.58302e-07	-1.99094	0.943	0.529	0.025883	actively proliferating Fibroblast	SYVN1
9.0074e-07	-2.23575	0.582	0.241	0.0271627	actively proliferating Fibroblast	DES
9.11083e-07	-0.758527	1	0.977	0.0274746	actively proliferating Fibroblast	MTCO1P12
9.65615e-07	-0.798337	0.142	0.374	0.0291191	actively proliferating Fibroblast	CASP1
1.0025e-06	0.529884	0.362	0.126	0.0302312	actively proliferating Fibroblast	AKR7A2
1.01065e-06	-1.30748	0.085	0.299	0.0304772	actively proliferating Fibroblast	ADGRF5
1.01543e-06	0.753884	0.355	0.132	0.0306214	actively proliferating Fibroblast	RUSC2
1.01567e-06	-1.46788	0.468	0.58	0.0306285	actively proliferating Fibroblast	RNA5-8S5
1.02454e-06	-0.932328	0.057	0.253	0.030896	actively proliferating Fibroblast	TPST2
1.07898e-06	-0.593548	0.128	0.356	0.0325377	actively proliferating Fibroblast	CARD16
1.10352e-06	-0.905935	0.957	0.563	0.0332778	actively proliferating Fibroblast	CST3
1.11883e-06	0.516176	0.262	0.063	0.0337394	actively proliferating Fibroblast	ACADS
1.20155e-06	0.97737	0.34	0.115	0.036234	actively proliferating Fibroblast	ZNF331
1.21056e-06	-1.05486	0.858	0.483	0.0365057	actively proliferating Fibroblast	ATP5H
1.21844e-06	0.529966	0.553	0.27	0.0367433	actively proliferating Fibroblast	SRPRA
1.3146e-06	0.617236	0.475	0.253	0.039643	actively proliferating Fibroblast	PTBP1
1.32895e-06	-0.74602	0.787	0.425	0.0400758	actively proliferating Fibroblast	RAB1A
1.4259e-06	0.839835	0.404	0.19	0.0429993	actively proliferating Fibroblast	AMFR
1.50318e-06	-0.761177	0.865	0.626	0.0453299	actively proliferating Fibroblast	MIR4534
1.51974e-06	0.513482	0.518	0.247	0.0458293	actively proliferating Fibroblast	CLSTN1
1.61501e-06	0.891611	0.284	0.08	0.0487021	actively proliferating Fibroblast	WFS1
1.09383e-31	-3.91106	0.311	0.942	3.29856e-27	leukocyte blood cells	CRIP2
1.00353e-27	-2.49993	0.189	0.913	3.02626e-23	leukocyte blood cells	CYB5R3
1.30735e-27	-3.48419	0.351	0.934	3.94244e-23	leukocyte blood cells	AL513122.2
1.35009e-27	-3.48405	0.351	0.934	4.07134e-23	leukocyte blood cells	AL513122.1
2.06633e-27	-3.68551	0.378	0.942	6.23122e-23	leukocyte blood cells	GSN
3.38486e-27	-2.65441	0.081	0.859	1.02074e-22	leukocyte blood cells	CAV1
1.62931e-26	-3.03642	0.351	0.921	4.91334e-22	leukocyte blood cells	SPARCL1
2.08728e-26	-2.84057	0.459	0.95	6.29441e-22	leukocyte blood cells	ALDOA
2.6123e-26	-2.41895	0.108	0.842	7.87765e-22	leukocyte blood cells	SELM
1.03795e-25	-1.95933	0.149	0.867	3.13004e-21	leukocyte blood cells	RP11-203J24.9
1.31691e-25	-4.41517	0.392	0.9	3.97129e-21	leukocyte blood cells	IGFBP7
3.45774e-25	-1.88489	0.149	0.826	1.04271e-20	leukocyte blood cells	MXRA7
3.59542e-25	-2.85146	0.162	0.83	1.08424e-20	leukocyte blood cells	IGFBP7-AS1
4.46459e-25	-1.71023	0.392	0.975	1.34634e-20	leukocyte blood cells	HSPB1
5.28139e-25	-1.83093	0.189	0.876	1.59266e-20	leukocyte blood cells	LAPTM4A
7.28464e-25	-2.00205	0.23	0.871	2.19675e-20	leukocyte blood cells	TIMP3
9.94988e-25	-1.65723	0.23	0.929	3.00049e-20	leukocyte blood cells	DSTN
1.00261e-24	-1.79306	0.135	0.834	3.02346e-20	leukocyte blood cells	CD151
1.89511e-24	-2.48263	0.081	0.797	5.71489e-20	leukocyte blood cells	COL18A1
2.91646e-24	-1.69875	0.135	0.817	8.79488e-20	leukocyte blood cells	RP11-228B15.4
6.28526e-24	-1.56984	0.041	0.788	1.89538e-19	leukocyte blood cells	CTTN
9.25114e-24	-2.91274	0.419	0.905	2.78977e-19	leukocyte blood cells	ENG
9.49088e-24	-2.64697	0.297	0.888	2.86207e-19	leukocyte blood cells	LMNA
1.15228e-23	-2.11112	0.122	0.822	3.47482e-19	leukocyte blood cells	AK1
1.18446e-23	-2.55424	0.432	0.913	3.57187e-19	leukocyte blood cells	ATP5B
1.80006e-23	-0.710664	0.081	0.859	5.42826e-19	leukocyte blood cells	NFIB
2.2353e-23	-1.97373	0.176	0.851	6.74077e-19	leukocyte blood cells	TSC22D1
2.45399e-23	-2.10854	0.108	0.809	7.40026e-19	leukocyte blood cells	PKIG
3.02762e-23	-2.66354	0.135	0.822	9.13009e-19	leukocyte blood cells	EPAS1
3.32381e-23	-1.31309	0.054	0.751	1.00233e-18	leukocyte blood cells	BCAM
3.52035e-23	-1.84955	0.081	0.772	1.0616e-18	leukocyte blood cells	CAV2
3.81079e-23	-1.18878	0.23	0.9	1.14918e-18	leukocyte blood cells	YBX3
7.18126e-23	-1.92118	0.257	0.867	2.16558e-18	leukocyte blood cells	MGST3
1.39317e-22	-2.01804	0.149	0.817	4.20124e-18	leukocyte blood cells	CNN3
1.72156e-22	2.61525	0.432	0.021	5.19153e-18	leukocyte blood cells	LCP1
2.62563e-22	-3.54918	0.189	0.801	7.91785e-18	leukocyte blood cells	MYL9
4.21079e-22	-1.05934	0.054	0.768	1.26981e-17	leukocyte blood cells	SLC19A1
4.30599e-22	-2.04321	0.203	0.846	1.29851e-17	leukocyte blood cells	CD59
5.67277e-22	-2.82967	0.203	0.805	1.71068e-17	leukocyte blood cells	ESAM
6.47499e-22	-2.42938	0.108	0.78	1.9526e-17	leukocyte blood cells	PLAC9
6.97605e-22	-1.99365	0.216	0.834	2.1037e-17	leukocyte blood cells	RP11-96C23.15
1.1239e-21	-0.642578	0.23	0.892	3.38923e-17	leukocyte blood cells	SEPW1
1.22893e-21	-2.36182	0.095	0.759	3.70597e-17	leukocyte blood cells	PDLIM3
1.59203e-21	-1.36905	0.108	0.788	4.80093e-17	leukocyte blood cells	SBDS
2.28709e-21	-2.1314	0.324	0.888	6.89696e-17	leukocyte blood cells	ID3
2.84709e-21	-2.7225	0.027	0.722	8.58567e-17	leukocyte blood cells	C1QTNF1
2.87087e-21	-2.57845	0.176	0.826	8.6574e-17	leukocyte blood cells	SERPING1
3.2623e-21	-2.5178	0.324	0.851	9.8378e-17	leukocyte blood cells	ADIRF-AS1
3.41588e-21	-2.5057	0.297	0.842	1.03009e-16	leukocyte blood cells	ADIRF
3.76957e-21	-2.33344	0.041	0.705	1.13675e-16	leukocyte blood cells	TNS2
3.9016e-21	-2.43941	0.338	0.859	1.17657e-16	leukocyte blood cells	SPARC
6.76074e-21	-1.4059	0.189	0.83	2.03877e-16	leukocyte blood cells	FAM127A
7.47768e-21	-3.1678	0.095	0.722	2.25497e-16	leukocyte blood cells	EHD2
7.82423e-21	-2.40139	0.095	0.743	2.35948e-16	leukocyte blood cells	MGLL
8.72129e-21	-2.34206	0.027	0.693	2.62999e-16	leukocyte blood cells	C11orf96
9.01365e-21	-1.7158	0.068	0.73	2.71816e-16	leukocyte blood cells	RRAS
9.02835e-21	-1.28179	0.189	0.793	2.72259e-16	leukocyte blood cells	PLPP1
9.52006e-21	-3.5978	0.203	0.793	2.87087e-16	leukocyte blood cells	TINAGL1
1.2599e-20	-1.51	0.041	0.722	3.79935e-16	leukocyte blood cells	RBPMS
1.70795e-20	-3.30437	0.162	0.751	5.15049e-16	leukocyte blood cells	LAMB2
1.74695e-20	-0.695652	0.203	0.801	5.2681e-16	leukocyte blood cells	SKIV2L2
1.82485e-20	-0.602298	0.122	0.772	5.50302e-16	leukocyte blood cells	ITGB1P1
2.13592e-20	-0.875479	0.135	0.797	6.44107e-16	leukocyte blood cells	RP11-426L16.10
2.38785e-20	-0.840794	0.135	0.817	7.20081e-16	leukocyte blood cells	BEX3
2.40507e-20	-1.33446	0.338	0.905	7.25274e-16	leukocyte blood cells	VIM-AS1
2.57954e-20	-0.976727	0.081	0.734	7.77886e-16	leukocyte blood cells	CLIC4
3.28248e-20	-1.17007	0.257	0.905	9.89864e-16	leukocyte blood cells	CD81
3.46456e-20	-2.38853	0.081	0.726	1.04477e-15	leukocyte blood cells	PRKCDBP
3.53446e-20	-1.526	0.027	0.693	1.06585e-15	leukocyte blood cells	TJP1
3.85844e-20	-0.768691	0.203	0.826	1.16355e-15	leukocyte blood cells	PTRF
4.22649e-20	-1.02607	0.176	0.826	1.27454e-15	leukocyte blood cells	CALD1
4.81347e-20	-2.35859	0.311	0.846	1.45155e-15	leukocyte blood cells	ACTN1
5.07579e-20	-2.55983	0.054	0.693	1.53066e-15	leukocyte blood cells	COL6A1
9.13951e-20	1.55596	0.392	0.021	2.75611e-15	leukocyte blood cells	PTPRC
1.16585e-19	-2.66707	0.095	0.697	3.51573e-15	leukocyte blood cells	MFGE8
1.16692e-19	-2.92865	0.054	0.701	3.51897e-15	leukocyte blood cells	BGN
1.31275e-19	-1.85032	0.5	0.934	3.95872e-15	leukocyte blood cells	IFITM3
1.35119e-19	-1.45377	0.027	0.685	4.07466e-15	leukocyte blood cells	HES4
1.72505e-19	-2.57551	0.068	0.705	5.20206e-15	leukocyte blood cells	FHL1
1.7297e-19	-1.60964	0.351	0.876	5.21607e-15	leukocyte blood cells	CD9
1.84678e-19	-1.90144	0	0.647	5.56915e-15	leukocyte blood cells	LIMS2
2.11913e-19	-2.05014	0.284	0.846	6.39044e-15	leukocyte blood cells	ATP5A1
2.88974e-19	-2.34597	0.122	0.73	8.71429e-15	leukocyte blood cells	CD34
3.60169e-19	-2.82345	0.068	0.693	1.08612e-14	leukocyte blood cells	COL6A2
3.88576e-19	-1.21151	0.176	0.751	1.17179e-14	leukocyte blood cells	PINK1-AS
4.86215e-19	-2.37974	0.054	0.693	1.46623e-14	leukocyte blood cells	PDLIM7
5.315e-19	-2.26672	0.108	0.734	1.60279e-14	leukocyte blood cells	LHFP
5.52638e-19	-0.607532	0.243	0.822	1.66654e-14	leukocyte blood cells	TPM1
5.54516e-19	-0.7993	0.041	0.697	1.6722e-14	leukocyte blood cells	PPP1R14A
5.90547e-19	-1.34845	0.23	0.838	1.78085e-14	leukocyte blood cells	RHOC
6.34164e-19	-0.755428	0.257	0.838	1.91239e-14	leukocyte blood cells	ITGB1
7.43328e-19	-1.26207	0.243	0.892	2.24158e-14	leukocyte blood cells	ATP5J
7.89387e-19	-2.90962	0.162	0.759	2.38047e-14	leukocyte blood cells	TPM2
9.38533e-19	-1.51215	0.027	0.66	2.83024e-14	leukocyte blood cells	EBF1
1.146e-18	-3.0843	0.203	0.784	3.45587e-14	leukocyte blood cells	TAGLN
1.18225e-18	-3.11885	0.041	0.651	3.56518e-14	leukocyte blood cells	SOD3
1.42325e-18	-1.24146	0.27	0.838	4.29196e-14	leukocyte blood cells	YWHAQ
1.46179e-18	-0.531018	0.122	0.78	4.40818e-14	leukocyte blood cells	TYW1
1.88093e-18	-0.595311	0.122	0.763	5.67213e-14	leukocyte blood cells	ARL2-SNX15
1.8919e-18	-1.17781	0.108	0.747	5.70522e-14	leukocyte blood cells	ARL2
2.11837e-18	-1.23305	0.176	0.734	6.38815e-14	leukocyte blood cells	NUDT4
2.2123e-18	-1.41855	0.189	0.751	6.67141e-14	leukocyte blood cells	CYSTM1
2.25211e-18	-3.23546	0.068	0.66	6.79147e-14	leukocyte blood cells	PLA2G5
2.66151e-18	-2.1167	0.243	0.826	8.02605e-14	leukocyte blood cells	GPX3
2.74574e-18	-1.16089	0.311	0.913	8.28006e-14	leukocyte blood cells	GSTP1
3.3273e-18	-1.84988	0.378	0.88	1.00338e-13	leukocyte blood cells	PKM
3.39302e-18	1.92095	0.351	0.017	1.0232e-13	leukocyte blood cells	FYB
5.02025e-18	-2.07757	0.23	0.772	1.51391e-13	leukocyte blood cells	ID1
5.1514e-18	-2.66232	0.068	0.676	1.55346e-13	leukocyte blood cells	IGFBP4
5.71448e-18	-3.17403	0.297	0.772	1.72326e-13	leukocyte blood cells	ISYNA1
6.73216e-18	-1.50986	0.311	0.859	2.03015e-13	leukocyte blood cells	PEBP1
7.48556e-18	-0.594492	0.23	0.83	2.25735e-13	leukocyte blood cells	SEPT7P2
7.5011e-18	-0.891705	0.108	0.705	2.26203e-13	leukocyte blood cells	RBMS3
7.55205e-18	-0.973203	0.108	0.743	2.27739e-13	leukocyte blood cells	HES1
8.64525e-18	-0.770089	0.338	0.863	2.60706e-13	leukocyte blood cells	2025-09-07
9.38427e-18	-0.501961	0.108	0.714	2.82992e-13	leukocyte blood cells	NFIA
9.66675e-18	-1.13505	0.095	0.739	2.91511e-13	leukocyte blood cells	GNG11
1.05688e-17	-1.3265	0.122	0.71	3.18714e-13	leukocyte blood cells	NUPR1
1.06085e-17	-2.52113	0.068	0.664	3.19909e-13	leukocyte blood cells	ID4
1.08142e-17	-1.53394	0.541	0.959	3.26113e-13	leukocyte blood cells	GNAS
1.18578e-17	-2.54531	0.27	0.772	3.57585e-13	leukocyte blood cells	OAZ2
1.4333e-17	-1.12736	0.095	0.714	4.32227e-13	leukocyte blood cells	VDAC2
1.51078e-17	-0.888916	0.257	0.805	4.55592e-13	leukocyte blood cells	ILK
1.82677e-17	-0.897163	0.338	0.892	5.50881e-13	leukocyte blood cells	MORF4L1
2.31015e-17	-0.810388	0.149	0.768	6.96648e-13	leukocyte blood cells	RAB1B
2.89312e-17	-2.19432	0.095	0.693	8.72448e-13	leukocyte blood cells	KANK2
3.10896e-17	-2.23757	0.162	0.718	9.37537e-13	leukocyte blood cells	PACSIN2
3.14255e-17	-0.754565	0.135	0.768	9.47668e-13	leukocyte blood cells	C12orf60
3.17995e-17	-3.79491	0.041	0.622	9.58947e-13	leukocyte blood cells	AGT
3.35411e-17	-2.90961	0.014	0.602	1.01147e-12	leukocyte blood cells	AOC3
3.37082e-17	-1.65676	0.122	0.68	1.0165e-12	leukocyte blood cells	LAMA5
3.37818e-17	-1.49612	0.122	0.714	1.01872e-12	leukocyte blood cells	NGRN
3.47765e-17	1.30234	0.297	0.004	1.04872e-12	leukocyte blood cells	HCST
3.55445e-17	-1.98491	0.068	0.635	1.07188e-12	leukocyte blood cells	NRARP
3.64124e-17	-1.85007	0.135	0.739	1.09805e-12	leukocyte blood cells	CRYAB
3.94253e-17	-0.731336	0.23	0.83	1.18891e-12	leukocyte blood cells	AC024592.12
4.16959e-17	-1.50237	0.068	0.672	1.25738e-12	leukocyte blood cells	DBNDD2
4.2068e-17	-2.59454	0.054	0.635	1.2686e-12	leukocyte blood cells	2025-09-04
4.2375e-17	-1.09955	0.189	0.776	1.27786e-12	leukocyte blood cells	ACTN4
4.27353e-17	-1.16455	0.365	0.938	1.28873e-12	leukocyte blood cells	CNBP
4.8539e-17	-1.05048	0.176	0.797	1.46374e-12	leukocyte blood cells	ATP6V1G1
4.9777e-17	-1.09083	0.054	0.676	1.50108e-12	leukocyte blood cells	RP11-697E2.6
5.53183e-17	-1.0313	0.068	0.68	1.66818e-12	leukocyte blood cells	NR2F2
5.89258e-17	-0.931187	0.649	0.967	1.77697e-12	leukocyte blood cells	GAPDH
6.17497e-17	-0.790197	0.203	0.776	1.86212e-12	leukocyte blood cells	AC104534.3
6.96047e-17	-2.02723	0.108	0.672	2.099e-12	leukocyte blood cells	PTK2
7.38629e-17	-1.08351	0.122	0.685	2.22741e-12	leukocyte blood cells	RMND5B
7.50908e-17	-2.25974	0.014	0.593	2.26444e-12	leukocyte blood cells	AEBP1
7.90192e-17	-1.12976	0.486	0.942	2.3829e-12	leukocyte blood cells	MYL6B
8.29743e-17	-1.32266	0.108	0.689	2.50217e-12	leukocyte blood cells	EMP2
9.09232e-17	-0.677649	0.297	0.851	2.74188e-12	leukocyte blood cells	2025-09-02
9.69499e-17	-0.590945	0.122	0.73	2.92362e-12	leukocyte blood cells	RP11-701H24.9
9.93327e-17	-1.2406	0.297	0.855	2.99548e-12	leukocyte blood cells	SOD1
1.01308e-16	-1.33553	0.324	0.913	3.05505e-12	leukocyte blood cells	SRP14
1.03216e-16	-2.6162	0.068	0.639	3.1126e-12	leukocyte blood cells	CPE
1.05124e-16	-1.13954	0.311	0.855	3.17012e-12	leukocyte blood cells	EID1
1.19552e-16	-1.90643	0.095	0.668	3.60522e-12	leukocyte blood cells	ST6GALNAC6
1.29937e-16	-0.690684	0.068	0.66	3.91837e-12	leukocyte blood cells	MSRB3
1.34607e-16	-1.56805	0.054	0.618	4.05922e-12	leukocyte blood cells	RBPMS2
1.36356e-16	2.94289	0.284	0.004	4.11197e-12	leukocyte blood cells	ITGB2
1.37282e-16	2.54349	0.419	0.054	4.13989e-12	leukocyte blood cells	LAPTM5
1.55401e-16	-0.689158	0.095	0.689	4.68627e-12	leukocyte blood cells	AC007318.5
1.55578e-16	-2.33723	0.095	0.647	4.69162e-12	leukocyte blood cells	SMTN
1.69451e-16	-1.56528	0.514	0.909	5.10998e-12	leukocyte blood cells	DDX5
1.81952e-16	-1.62758	0.189	0.788	5.48693e-12	leukocyte blood cells	MGP
1.91402e-16	-1.01302	0.311	0.859	5.77192e-12	leukocyte blood cells	PARK7
1.93001e-16	-3.28651	0.135	0.664	5.82014e-12	leukocyte blood cells	MCAM
1.96608e-16	-1.06686	0.054	0.664	5.92891e-12	leukocyte blood cells	FKBP9
1.9776e-16	-0.550566	0.176	0.801	5.96364e-12	leukocyte blood cells	NDUFC2-KCTD14
1.97929e-16	-1.01344	0.203	0.805	5.96874e-12	leukocyte blood cells	ATP5O
2.01634e-16	-1.4477	0.149	0.718	6.08048e-12	leukocyte blood cells	ZBTB20
2.12427e-16	-2.27111	0.081	0.656	6.40595e-12	leukocyte blood cells	IGFBP5
2.16395e-16	-1.48518	0.108	0.676	6.52562e-12	leukocyte blood cells	EPS8
2.21559e-16	-2.12766	0.176	0.718	6.68132e-12	leukocyte blood cells	NDRG2
2.40435e-16	-1.17131	0.095	0.693	7.25055e-12	leukocyte blood cells	SYS1-DBNDD2
2.50678e-16	-2.0106	0.176	0.714	7.55946e-12	leukocyte blood cells	PPP2R1A
2.53018e-16	-0.514277	0.149	0.718	7.63e-12	leukocyte blood cells	RP11-732A19.2
2.55156e-16	-1.62775	0.243	0.793	7.69448e-12	leukocyte blood cells	AP2M1
2.56155e-16	-1.16964	0.203	0.734	7.72462e-12	leukocyte blood cells	MRFAP1
2.58722e-16	-1.81875	0.365	0.813	7.80202e-12	leukocyte blood cells	A2M
2.59349e-16	-1.39227	0.338	0.871	7.82093e-12	leukocyte blood cells	TUBA1A
2.62985e-16	-1.15328	0.297	0.851	7.93058e-12	leukocyte blood cells	PRDX1
3.01066e-16	-1.19862	0.324	0.88	9.07893e-12	leukocyte blood cells	RP11-124N14.3
3.11079e-16	-0.65979	0.189	0.813	9.3809e-12	leukocyte blood cells	NDUFC2
3.16732e-16	-1.22152	0.176	0.743	9.55138e-12	leukocyte blood cells	PHPT1
3.38308e-16	-2.09851	0.162	0.693	1.0202e-11	leukocyte blood cells	ARHGAP1
3.49359e-16	-0.932864	0.122	0.722	1.05353e-11	leukocyte blood cells	SNURF
3.68255e-16	-1.51877	0.351	0.863	1.11051e-11	leukocyte blood cells	ARF1
3.80019e-16	-0.663921	0.23	0.813	1.14599e-11	leukocyte blood cells	SDHD
4.29481e-16	-0.689349	0.189	0.793	1.29514e-11	leukocyte blood cells	AP000304.12
4.38796e-16	-1.07116	0.27	0.838	1.32323e-11	leukocyte blood cells	COX8A
4.5418e-16	-2.28676	0.068	0.627	1.36963e-11	leukocyte blood cells	CCDC3
4.61553e-16	-0.816072	0.054	0.643	1.39186e-11	leukocyte blood cells	MAP1B
4.61964e-16	-3.26376	0.378	0.788	1.3931e-11	leukocyte blood cells	ACTA2-AS1
5.22319e-16	-0.510252	0.054	0.651	1.57511e-11	leukocyte blood cells	TCEAL9
5.95149e-16	-1.42927	0.392	0.863	1.79473e-11	leukocyte blood cells	EIF4G2
6.10997e-16	-1.14175	0.392	0.871	1.84252e-11	leukocyte blood cells	BSG
6.18864e-16	-2.27177	0.054	0.602	1.86625e-11	leukocyte blood cells	RCAN2
6.90589e-16	-1.07787	0.095	0.631	2.08254e-11	leukocyte blood cells	FERMT2
7.36398e-16	-0.627895	0.189	0.793	2.22068e-11	leukocyte blood cells	LDHB
7.5057e-16	-1.06318	0.257	0.784	2.26342e-11	leukocyte blood cells	NDUFB10
7.67083e-16	-0.952553	0.351	0.846	2.31322e-11	leukocyte blood cells	SQSTM1
7.81126e-16	-1.87707	0.216	0.763	2.35556e-11	leukocyte blood cells	CSRP1
7.84434e-16	-1.89709	0.014	0.568	2.36554e-11	leukocyte blood cells	INPP5A
8.61447e-16	-0.620937	0.135	0.751	2.59778e-11	leukocyte blood cells	FAM127B
9.23385e-16	-1.55649	0.189	0.718	2.78456e-11	leukocyte blood cells	NT5DC2
9.99221e-16	-1.01903	0.135	0.693	3.01325e-11	leukocyte blood cells	C1QBP
1.01456e-15	-3.17918	0.041	0.585	3.05949e-11	leukocyte blood cells	HEYL
1.06776e-15	-1.12803	0.162	0.734	3.21995e-11	leukocyte blood cells	SNRPN
1.13404e-15	-0.521325	0.257	0.863	3.4198e-11	leukocyte blood cells	TPI1P1
1.15273e-15	-2.23502	0.014	0.564	3.47616e-11	leukocyte blood cells	NTN4
1.21128e-15	-1.41586	0.054	0.614	3.65273e-11	leukocyte blood cells	TGFB1I1
1.23136e-15	-3.17519	0.446	0.822	3.7133e-11	leukocyte blood cells	FLNA
1.24299e-15	-2.00394	0.095	0.656	3.74835e-11	leukocyte blood cells	GUCY1A3
1.25216e-15	-1.17588	0.149	0.747	3.77601e-11	leukocyte blood cells	NENF
1.2634e-15	-2.16482	0.014	0.564	3.8099e-11	leukocyte blood cells	COX4I2
1.3523e-15	-2.23936	0.243	0.714	4.078e-11	leukocyte blood cells	TCF4
1.35574e-15	-1.42068	0.608	0.992	4.08836e-11	leukocyte blood cells	ACTG1
1.38529e-15	-1.65902	0.284	0.78	4.17747e-11	leukocyte blood cells	MAGED2
1.39364e-15	-1.50222	0.203	0.755	4.20267e-11	leukocyte blood cells	ASAH1
1.39668e-15	-0.894331	0.486	0.963	4.21183e-11	leukocyte blood cells	CALM2
1.41324e-15	-1.23341	0.095	0.639	4.26178e-11	leukocyte blood cells	NRGN
1.42033e-15	-0.61643	0.243	0.809	4.28314e-11	leukocyte blood cells	C11orf58
1.46623e-15	-0.889637	0.149	0.672	4.42157e-11	leukocyte blood cells	HERC3
1.53645e-15	-0.979345	0.446	0.95	4.6333e-11	leukocyte blood cells	CD63
1.66136e-15	-1.12386	0.176	0.747	5.01001e-11	leukocyte blood cells	FKBP8
1.83292e-15	-0.824238	0.284	0.876	5.52737e-11	leukocyte blood cells	TUBA1C
1.97071e-15	-0.592683	0.027	0.598	5.94289e-11	leukocyte blood cells	SYNPO2
2.07237e-15	-0.894811	0.189	0.784	6.24943e-11	leukocyte blood cells	ATP5G3
2.18194e-15	-3.25946	0.23	0.726	6.57986e-11	leukocyte blood cells	CLU
2.30129e-15	-1.35574	0.662	0.959	6.93977e-11	leukocyte blood cells	MYL6
2.33189e-15	-2.13071	0.095	0.622	7.03203e-11	leukocyte blood cells	ELN
2.38822e-15	-1.8327	0.054	0.593	7.20193e-11	leukocyte blood cells	DLC1
2.41884e-15	-1.42207	0.054	0.593	7.29426e-11	leukocyte blood cells	RRAGA
2.63456e-15	-1.45378	0.041	0.573	7.94477e-11	leukocyte blood cells	FILIP1
2.71286e-15	-0.552256	0	0.544	8.1809e-11	leukocyte blood cells	MAPK7
2.77419e-15	-1.52836	0.162	0.726	8.36585e-11	leukocyte blood cells	PRDX2
2.96522e-15	1.82858	0.311	0.017	8.9419e-11	leukocyte blood cells	IL10RA
3.02923e-15	-0.980244	0.135	0.71	9.13496e-11	leukocyte blood cells	NDUFA12
3.05768e-15	-2.12532	0.054	0.614	9.22073e-11	leukocyte blood cells	GPRC5C
3.10303e-15	-1.22939	0.419	0.913	9.35749e-11	leukocyte blood cells	COX5B
3.23828e-15	-1.043	0.311	0.896	9.76535e-11	leukocyte blood cells	RP11-386G11.10
3.45273e-15	-1.50558	0.135	0.676	1.0412e-10	leukocyte blood cells	SLC25A4
3.50499e-15	-1.59443	0.189	0.693	1.05696e-10	leukocyte blood cells	SORBS3
3.57673e-15	-0.63364	0.135	0.668	1.0786e-10	leukocyte blood cells	RP11-887P2.3
3.80977e-15	-1.23993	0.351	0.896	1.14887e-10	leukocyte blood cells	TUBA1B
3.85963e-15	-1.33947	0.378	0.809	1.16391e-10	leukocyte blood cells	ARPC1A
3.96694e-15	-1.41773	0.122	0.643	1.19627e-10	leukocyte blood cells	NPTN
4.06546e-15	1.94634	0.905	0.934	1.22598e-10	leukocyte blood cells	MTCO3P8
4.51329e-15	-0.521317	0.135	0.668	1.36103e-10	leukocyte blood cells	RP11-490H24.5
4.5974e-15	-1.76493	0.081	0.631	1.38639e-10	leukocyte blood cells	DMPK
4.99882e-15	-1.58467	0.284	0.751	1.50744e-10	leukocyte blood cells	SLC25A3
5.02124e-15	-1.30575	0.378	0.884	1.51421e-10	leukocyte blood cells	TMBIM6
5.16318e-15	-2.97051	0.108	0.631	1.55701e-10	leukocyte blood cells	NDUFA4L2
5.91085e-15	-0.567757	0.095	0.618	1.78247e-10	leukocyte blood cells	BCAP29
5.98322e-15	-1.45812	0.257	0.747	1.8043e-10	leukocyte blood cells	NCL
6.64581e-15	-1.12919	0.041	0.585	2.00411e-10	leukocyte blood cells	MT1E
6.65175e-15	-1.199	0.203	0.759	2.0059e-10	leukocyte blood cells	PRDX5
6.96547e-15	-1.38124	0.243	0.763	2.10051e-10	leukocyte blood cells	GHITM
7.48693e-15	-1.42501	0.189	0.726	2.25776e-10	leukocyte blood cells	TSPAN3
7.86188e-15	-1.57879	0.216	0.705	2.37083e-10	leukocyte blood cells	AC013461.1
8.28143e-15	-3.32091	0.054	0.573	2.49735e-10	leukocyte blood cells	MFAP4
8.56124e-15	2.03223	0.297	0.017	2.58173e-10	leukocyte blood cells	SELPLG
8.56255e-15	-1.77254	0.068	0.618	2.58212e-10	leukocyte blood cells	TNS1
8.61426e-15	-4.37262	0.365	0.788	2.59772e-10	leukocyte blood cells	MYH11
8.78779e-15	-1.60423	0.027	0.552	2.65004e-10	leukocyte blood cells	EDNRA
1.01316e-14	-0.682316	0.595	0.963	3.05529e-10	leukocyte blood cells	RP5-940J5.9
1.07899e-14	0.677868	0.378	0.913	3.2538e-10	leukocyte blood cells	NDUFA4
1.12197e-14	-0.868784	0.351	0.842	3.38342e-10	leukocyte blood cells	DYNLL1
1.21866e-14	-1.00663	0.5	0.988	3.67498e-10	leukocyte blood cells	UBB
1.27186e-14	-1.17437	0.041	0.568	3.83543e-10	leukocyte blood cells	CDC42EP1
1.31611e-14	-2.23759	0.041	0.56	3.96886e-10	leukocyte blood cells	LRRC32
1.33766e-14	-0.785228	0.014	0.548	4.03384e-10	leukocyte blood cells	RP11-99J16--A.2
1.40163e-14	-2.25553	0.027	0.564	4.22676e-10	leukocyte blood cells	TBX2
1.42557e-14	-1.71833	0.108	0.622	4.29896e-10	leukocyte blood cells	PINK1
1.45282e-14	-0.575568	0.027	0.544	4.38113e-10	leukocyte blood cells	AOC4P
1.51457e-14	-0.606326	0.378	0.888	4.56735e-10	leukocyte blood cells	AGBL5
1.56346e-14	-1.39439	0.189	0.734	4.71478e-10	leukocyte blood cells	LDHA
1.66383e-14	-2.20618	0.054	0.568	5.01744e-10	leukocyte blood cells	PLPP3
1.71733e-14	-1.3239	0.189	0.68	5.17879e-10	leukocyte blood cells	ADI1
1.74781e-14	-0.584478	0.095	0.656	5.27069e-10	leukocyte blood cells	UBE2M
1.75728e-14	-2.34588	0.149	0.635	5.29926e-10	leukocyte blood cells	PTP4A3
1.79591e-14	-2.61033	0.041	0.556	5.41575e-10	leukocyte blood cells	C10orf10
1.82639e-14	-2.6199	0.081	0.581	5.50768e-10	leukocyte blood cells	DKK3
1.83347e-14	-1.76578	0.014	0.531	5.52903e-10	leukocyte blood cells	SNCG
1.86553e-14	-2.85832	0.189	0.672	5.62568e-10	leukocyte blood cells	FN1
1.90603e-14	-0.898917	0.473	0.971	5.74782e-10	leukocyte blood cells	RP11-138I1.4
2.01942e-14	-0.981391	0.162	0.672	6.08976e-10	leukocyte blood cells	MTCH1
2.02291e-14	-0.866104	0.095	0.598	6.1003e-10	leukocyte blood cells	NHP2
2.02647e-14	-1.12821	0.392	0.909	6.11102e-10	leukocyte blood cells	ITM2B
2.05625e-14	-0.970603	0.014	0.531	6.20083e-10	leukocyte blood cells	TMEM47
2.38577e-14	-0.716111	0.27	0.805	7.19452e-10	leukocyte blood cells	COX7B
2.41565e-14	-1.85726	0.027	0.556	7.28463e-10	leukocyte blood cells	FRZB
2.49095e-14	-1.40512	0.216	0.714	7.51172e-10	leukocyte blood cells	TOB1
2.59871e-14	-2.63199	0.108	0.593	7.83666e-10	leukocyte blood cells	NOTCH3
2.63508e-14	-0.973559	0.108	0.639	7.94636e-10	leukocyte blood cells	INSR
2.66184e-14	-1.00195	0.135	0.689	8.02705e-10	leukocyte blood cells	PDLIM5
2.71871e-14	-3.77117	0.541	0.83	8.19853e-10	leukocyte blood cells	ACTA2
2.77127e-14	-0.644176	0.054	0.602	8.35705e-10	leukocyte blood cells	NBL1
2.79034e-14	4.35048	0.959	0.992	8.41455e-10	leukocyte blood cells	MTCO3P22
2.83932e-14	-1.19898	0.054	0.568	8.56224e-10	leukocyte blood cells	AF001548.5
2.84527e-14	-1.83506	0.054	0.56	8.58019e-10	leukocyte blood cells	GPRC5B
2.87112e-14	-0.907253	0.311	0.826	8.65814e-10	leukocyte blood cells	RAB5B
2.88692e-14	-2.052	0.014	0.527	8.70581e-10	leukocyte blood cells	ARHGEF17
2.93595e-14	-1.85047	0.014	0.544	8.85364e-10	leukocyte blood cells	TPPP3
3.09567e-14	-1.53373	0.162	0.693	9.3353e-10	leukocyte blood cells	NRP1
3.12259e-14	-0.51934	0.243	0.859	9.41649e-10	leukocyte blood cells	NDUFB4
3.14741e-14	-0.895468	0.338	0.896	9.49134e-10	leukocyte blood cells	COX4I1
3.1685e-14	1.6245	0.243	0.805	9.55492e-10	leukocyte blood cells	GADD45GIP1
3.26846e-14	-2.18297	0.108	0.627	9.85637e-10	leukocyte blood cells	MYLK
3.27184e-14	-2.4074	0.027	0.535	9.86655e-10	leukocyte blood cells	GJA4
3.37089e-14	-1.74706	0.176	0.664	1.01653e-09	leukocyte blood cells	GAS6
3.48414e-14	-1.85777	0.027	0.535	1.05068e-09	leukocyte blood cells	EFHD1
3.57333e-14	-0.883866	0.216	0.734	1.07757e-09	leukocyte blood cells	TMEM14C
3.62589e-14	-1.39439	0.014	0.527	1.09342e-09	leukocyte blood cells	RBFOX2
3.84396e-14	-1.04181	0.243	0.784	1.15919e-09	leukocyte blood cells	RAB7A
4.06966e-14	-1.22911	0.149	0.647	1.22725e-09	leukocyte blood cells	CSNK1E
4.12307e-14	-0.654843	0.108	0.593	1.24335e-09	leukocyte blood cells	NPRL3
4.3907e-14	-0.51631	0.257	0.793	1.32406e-09	leukocyte blood cells	ATP5C1
4.50631e-14	-1.67349	0.176	0.705	1.35892e-09	leukocyte blood cells	UQCRC1
4.71416e-14	-1.57006	0.176	0.697	1.4216e-09	leukocyte blood cells	CYC1
4.79993e-14	-2.88575	0.027	0.531	1.44747e-09	leukocyte blood cells	CASQ2
4.84055e-14	-0.504082	0.297	0.863	1.45972e-09	leukocyte blood cells	TUBAP2
4.85907e-14	-0.905998	0.554	0.938	1.4653e-09	leukocyte blood cells	H3F3B
5.08014e-14	-1.72883	0.216	0.743	1.53197e-09	leukocyte blood cells	MT2A
5.19332e-14	-0.759492	0.311	0.801	1.5661e-09	leukocyte blood cells	PCSK7
5.30982e-14	-1.44132	0.108	0.61	1.60123e-09	leukocyte blood cells	MYO1C
5.43658e-14	-1.36849	0.392	0.892	1.63946e-09	leukocyte blood cells	TPI1
5.5207e-14	2.45507	0.257	0.008	1.66482e-09	leukocyte blood cells	TYROBP
5.52215e-14	-0.628532	0.122	0.635	1.66526e-09	leukocyte blood cells	EPHX1
5.5456e-14	1.86104	0.284	0.017	1.67233e-09	leukocyte blood cells	CD53
5.64755e-14	-0.98772	0.027	0.531	1.70307e-09	leukocyte blood cells	AF001548.6
5.68448e-14	-0.504344	0.405	0.967	1.71421e-09	leukocyte blood cells	UBBP4
5.71853e-14	-1.5467	0.027	0.531	1.72448e-09	leukocyte blood cells	CSRP2
5.95623e-14	-0.595917	0.311	0.834	1.79616e-09	leukocyte blood cells	C5orf45
6.28025e-14	0.7734	0.257	0.008	1.89387e-09	leukocyte blood cells	APBB1IP
6.30471e-14	-0.528641	0.108	0.627	1.90125e-09	leukocyte blood cells	RHEB
6.35104e-14	-0.826956	0.257	0.801	1.91522e-09	leukocyte blood cells	GPS2
6.58939e-14	-1.77651	0.27	0.739	1.9871e-09	leukocyte blood cells	ACADVL
6.60249e-14	-1.40209	0.162	0.627	1.99105e-09	leukocyte blood cells	C9orf3
6.61927e-14	-1.38262	0.041	0.556	1.99611e-09	leukocyte blood cells	C1orf198
6.76893e-14	-2.56119	0.054	0.548	2.04124e-09	leukocyte blood cells	SMOC2
7.06517e-14	-0.530605	0.189	0.776	2.13057e-09	leukocyte blood cells	SNX3
7.11297e-14	-1.11403	0.027	0.527	2.14499e-09	leukocyte blood cells	CDH6
7.24013e-14	-1.33066	0.189	0.705	2.18333e-09	leukocyte blood cells	RAD23A
7.57271e-14	-0.76086	0.284	0.772	2.28363e-09	leukocyte blood cells	TMED2
7.78592e-14	-2.2039	0.108	0.589	2.34792e-09	leukocyte blood cells	VCL
7.79421e-14	-0.964271	0.162	0.668	2.35042e-09	leukocyte blood cells	LEPROT
8.01397e-14	-0.560473	0.216	0.71	2.41669e-09	leukocyte blood cells	CBX6
8.42248e-14	-0.586711	0.243	0.788	2.53988e-09	leukocyte blood cells	CSNK1A1
8.86579e-14	-1.29678	0.189	0.714	2.67357e-09	leukocyte blood cells	RSU1
8.92812e-14	-0.627794	0.27	0.846	2.69236e-09	leukocyte blood cells	NDUFA11
9.44124e-14	-1.11587	0.27	0.776	2.8471e-09	leukocyte blood cells	PRKAR1A
9.9014e-14	-1.17201	0.27	0.793	2.98587e-09	leukocyte blood cells	ATPIF1
1.00877e-13	-2.84101	0.122	0.589	3.04206e-09	leukocyte blood cells	PDGFRB
1.05232e-13	-1.18955	0.068	0.61	3.17338e-09	leukocyte blood cells	FXYD6
1.0649e-13	-1.35247	0.568	0.934	3.2113e-09	leukocyte blood cells	VIM
1.08175e-13	-1.17358	0.27	0.768	3.26212e-09	leukocyte blood cells	FKBP1A
1.0827e-13	-1.24258	0.189	0.689	3.265e-09	leukocyte blood cells	SUN1
1.09285e-13	-0.906973	0.622	0.983	3.2956e-09	leukocyte blood cells	UBC
1.11148e-13	-1.1377	0.27	0.788	3.35179e-09	leukocyte blood cells	PSMB6
1.29493e-13	-0.831756	0.054	0.548	3.905e-09	leukocyte blood cells	GNA11
1.34923e-13	-1.30011	0.108	0.635	4.06873e-09	leukocyte blood cells	NDE1
1.36822e-13	-1.51097	0.243	0.722	4.12599e-09	leukocyte blood cells	XRCC6
1.398e-13	-1.45615	0.338	0.813	4.21582e-09	leukocyte blood cells	MYH9
1.45758e-13	-2.05684	0.068	0.568	4.39547e-09	leukocyte blood cells	COL4A2
1.46455e-13	-1.52858	0.014	0.51	4.41649e-09	leukocyte blood cells	GUCY1B3
1.49393e-13	-1.69211	0.027	0.519	4.50509e-09	leukocyte blood cells	PAM
1.52756e-13	-0.935014	0.014	0.506	4.60652e-09	leukocyte blood cells	MAP1LC3A
1.65634e-13	-2.43298	0.149	0.631	4.99485e-09	leukocyte blood cells	LBH
1.74324e-13	-1.66634	0.014	0.523	5.25693e-09	leukocyte blood cells	LMOD1
1.74594e-13	-1.58618	0.081	0.593	5.26507e-09	leukocyte blood cells	CTNNA1
1.75389e-13	-0.606817	0.257	0.788	5.28903e-09	leukocyte blood cells	HMGN3
1.80209e-13	-0.982159	0.203	0.718	5.43439e-09	leukocyte blood cells	EMC4
1.85172e-13	-0.985232	0.405	0.788	5.58404e-09	leukocyte blood cells	EIF4A2
1.9537e-13	-0.557388	0.338	0.851	5.89158e-09	leukocyte blood cells	COX6A1P2
1.98615e-13	-0.572013	0.216	0.73	5.98944e-09	leukocyte blood cells	C7orf55-LUC7L2
2.00535e-13	-1.32896	0.216	0.759	6.04734e-09	leukocyte blood cells	HSPA5
2.01311e-13	-1.39263	0.216	0.726	6.07074e-09	leukocyte blood cells	MYADM
2.04537e-13	-0.585363	0.054	0.585	6.16802e-09	leukocyte blood cells	RP11-728F11.4
2.08657e-13	-3.21171	0.135	0.606	6.29227e-09	leukocyte blood cells	ADAMTS1
2.11738e-13	-1.28892	0.135	0.643	6.38517e-09	leukocyte blood cells	PRMT1
2.12295e-13	-0.822227	0.27	0.809	6.40197e-09	leukocyte blood cells	RP11-197N18.2
2.12516e-13	-0.864945	0.243	0.734	6.40862e-09	leukocyte blood cells	ADD1
2.14142e-13	-1.08549	0.176	0.685	6.45768e-09	leukocyte blood cells	ILF2
2.25446e-13	-0.920616	0.297	0.805	6.79855e-09	leukocyte blood cells	RP11-411B6.6
2.26368e-13	-1.48422	0.081	0.581	6.82634e-09	leukocyte blood cells	CCND1
2.34986e-13	-0.826076	0.392	0.867	7.08623e-09	leukocyte blood cells	COX6A1
2.37017e-13	3.36014	0.959	0.992	7.14748e-09	leukocyte blood cells	MTATP6P1
2.37114e-13	-0.66652	0.149	0.647	7.15041e-09	leukocyte blood cells	ALDH6A1
2.41409e-13	-1.77626	0.162	0.618	7.27993e-09	leukocyte blood cells	TMEM110-MUSTN1
2.56879e-13	-1.47076	0.149	0.656	7.74645e-09	leukocyte blood cells	PSMC3
2.75638e-13	-1.49522	0.095	0.564	8.31214e-09	leukocyte blood cells	NRIP2
2.87399e-13	-1.84967	0.068	0.548	8.6668e-09	leukocyte blood cells	TLE1
2.90193e-13	-0.614063	0.338	0.851	8.75106e-09	leukocyte blood cells	PPP1CB
3.19814e-13	-0.921806	0.243	0.71	9.6443e-09	leukocyte blood cells	EIF4H
3.20807e-13	-0.577626	0	0.485	9.67427e-09	leukocyte blood cells	TBX2-AS1
3.22527e-13	-1.22699	0.027	0.51	9.72612e-09	leukocyte blood cells	ANTXR1
3.23262e-13	-0.994769	0.297	0.813	9.7483e-09	leukocyte blood cells	NDUFB8
3.24134e-13	-0.609166	0.351	0.917	9.77457e-09	leukocyte blood cells	UQCRQ
3.27873e-13	-1.75005	0.014	0.498	9.88733e-09	leukocyte blood cells	ATP1A2
3.33924e-13	-2.2794	0.068	0.556	1.00698e-08	leukocyte blood cells	CNN1
3.35849e-13	-1.77349	0.068	0.539	1.01279e-08	leukocyte blood cells	ATP1B2
3.49453e-13	2.19285	0.257	0.012	1.05381e-08	leukocyte blood cells	FCER1G
3.77484e-13	-1.3702	0.122	0.589	1.13834e-08	leukocyte blood cells	UBA2
3.81476e-13	-1.36675	0.027	0.523	1.15038e-08	leukocyte blood cells	ITGA7
3.89744e-13	-0.988809	0.216	0.726	1.17531e-08	leukocyte blood cells	NDUFAB1
3.9203e-13	-0.922885	0.135	0.647	1.18221e-08	leukocyte blood cells	ARF4
4.02439e-13	-1.10483	0.081	0.602	1.21359e-08	leukocyte blood cells	SIVA1
4.25882e-13	-0.514929	0.108	0.598	1.28429e-08	leukocyte blood cells	PYURF
4.36395e-13	-1.13222	0.014	0.494	1.31599e-08	leukocyte blood cells	NTRK3
4.44315e-13	-0.776749	0	0.481	1.33988e-08	leukocyte blood cells	MFRP
4.44315e-13	-0.77912	0	0.481	1.33988e-08	leukocyte blood cells	C1QTNF5
4.57219e-13	0.838415	0.27	0.017	1.37879e-08	leukocyte blood cells	AD000864.6
4.70242e-13	-0.716415	0.203	0.759	1.41806e-08	leukocyte blood cells	SHARPIN
4.99468e-13	-0.679597	0.108	0.602	1.5062e-08	leukocyte blood cells	SYPL1
5.00891e-13	-1.12547	0.054	0.527	1.51049e-08	leukocyte blood cells	CRK
5.0111e-13	-1.36042	0.122	0.631	1.51115e-08	leukocyte blood cells	TUBB6
5.40624e-13	-2.52415	0.027	0.502	1.63031e-08	leukocyte blood cells	RASL12
5.69215e-13	-1.20129	0.122	0.618	1.71652e-08	leukocyte blood cells	AXL
6.04431e-13	-0.862415	0.23	0.755	1.82272e-08	leukocyte blood cells	PSMB1
6.24188e-13	-1.85534	0.014	0.49	1.8823e-08	leukocyte blood cells	GATA4
6.40973e-13	-1.22906	0.162	0.651	1.93292e-08	leukocyte blood cells	CDS2
6.50263e-13	-0.726649	0.041	0.51	1.96093e-08	leukocyte blood cells	ARL3
6.74528e-13	2.74692	1	1	2.03411e-08	leukocyte blood cells	CH507-513H4.6
6.74528e-13	2.7469	1	1	2.03411e-08	leukocyte blood cells	CH507-513H4.4
6.78583e-13	-1.43472	0.122	0.61	2.04634e-08	leukocyte blood cells	SMARCD3
6.8177e-13	2.74688	1	1	2.05595e-08	leukocyte blood cells	CH507-513H4.3
6.93378e-13	-1.79035	0.135	0.585	2.09095e-08	leukocyte blood cells	MUSTN1
7.29465e-13	-0.785959	0.311	0.826	2.19978e-08	leukocyte blood cells	CHCHD2
7.35467e-13	-0.726344	0.081	0.593	2.21787e-08	leukocyte blood cells	SPATS2L
7.44539e-13	-0.987529	0.284	0.805	2.24523e-08	leukocyte blood cells	YWHAE
8.39726e-13	-1.00602	0.189	0.71	2.53228e-08	leukocyte blood cells	GPI
8.9129e-13	-1.05064	0.27	0.73	2.68777e-08	leukocyte blood cells	CSDE1
9.05664e-13	-0.783217	0.27	0.797	2.73112e-08	leukocyte blood cells	ARL6IP4
9.10938e-13	-1.20005	0.027	0.502	2.74702e-08	leukocyte blood cells	MOB2
9.35327e-13	-0.931754	0.338	0.851	2.82057e-08	leukocyte blood cells	TMEM59
1.03905e-12	-0.851435	0.041	0.51	3.13336e-08	leukocyte blood cells	SGCB
1.07999e-12	-2.02811	0.027	0.494	3.25682e-08	leukocyte blood cells	COL14A1
1.10426e-12	-0.946243	0.432	0.838	3.33002e-08	leukocyte blood cells	YWHAZ
1.11913e-12	-1.41126	0.149	0.635	3.37484e-08	leukocyte blood cells	PUF60
1.124e-12	-0.533054	0.27	0.817	3.38954e-08	leukocyte blood cells	SUMO2
1.15548e-12	-0.818957	0.189	0.676	3.48446e-08	leukocyte blood cells	JMJD8
1.21393e-12	-1.59095	0.122	0.598	3.66072e-08	leukocyte blood cells	NR1H2
1.22011e-12	-0.873223	0.257	0.701	3.67937e-08	leukocyte blood cells	PGAM1
1.2366e-12	-1.70551	0.122	0.589	3.7291e-08	leukocyte blood cells	MPRIP
1.30829e-12	-0.710546	0.216	0.726	3.94527e-08	leukocyte blood cells	RTN4
1.33183e-12	-2.17429	0.014	0.481	4.01625e-08	leukocyte blood cells	KCNA5
1.35012e-12	-0.741232	0.324	0.888	4.07142e-08	leukocyte blood cells	COX7C
1.41768e-12	-0.723689	0.041	0.506	4.27515e-08	leukocyte blood cells	MT1L
1.44329e-12	-1.04471	0.041	0.519	4.3524e-08	leukocyte blood cells	DACT3
1.478e-12	-0.706651	0.189	0.672	4.45705e-08	leukocyte blood cells	KLC1
1.52463e-12	-0.713636	0.284	0.863	4.59769e-08	leukocyte blood cells	PSMA7
1.5359e-12	-0.849197	0.203	0.739	4.63166e-08	leukocyte blood cells	TMEM50A
1.56233e-12	-1.99436	0.203	0.614	4.71137e-08	leukocyte blood cells	MAPRE2
1.58302e-12	-1.28493	0.027	0.502	4.77376e-08	leukocyte blood cells	LDOC1
1.58501e-12	-1.00541	0.203	0.734	4.77975e-08	leukocyte blood cells	PRDX3
1.58641e-12	-0.695668	0.257	0.751	4.78398e-08	leukocyte blood cells	PAIP2
1.6061e-12	-1.66773	0.149	0.581	4.84335e-08	leukocyte blood cells	RP5-966M1.6
1.61598e-12	-1.51596	0.014	0.477	4.87314e-08	leukocyte blood cells	FSTL1
1.70085e-12	-1.07503	0.162	0.643	5.12909e-08	leukocyte blood cells	ARID5B
1.71045e-12	-1.25686	0.392	0.784	5.15802e-08	leukocyte blood cells	TLN1
1.71714e-12	-1.45474	0.122	0.564	5.17821e-08	leukocyte blood cells	GSTM3
1.73089e-12	1.08653	0.135	0.66	5.21968e-08	leukocyte blood cells	CPOX
1.82508e-12	-0.716978	0.351	0.834	5.50372e-08	leukocyte blood cells	PNRC1
1.83943e-12	-2.58225	0.068	0.527	5.54699e-08	leukocyte blood cells	PRELP
1.93992e-12	1.07033	0.176	0.714	5.85002e-08	leukocyte blood cells	RAB1A
2.02449e-12	0.714228	0.878	0.838	6.10506e-08	leukocyte blood cells	MTCO3P24
2.03088e-12	-1.05537	0.135	0.593	6.12433e-08	leukocyte blood cells	POLR3H
2.18979e-12	1.24441	0.27	0.021	6.60352e-08	leukocyte blood cells	LCP2
2.23082e-12	-1.2708	0.162	0.651	6.72725e-08	leukocyte blood cells	ATP2B4
2.35444e-12	-1.95168	0.027	0.485	7.10005e-08	leukocyte blood cells	CSDC2
2.49641e-12	-1.45965	0.149	0.618	7.52816e-08	leukocyte blood cells	RNF10
2.50291e-12	-2.03738	0.041	0.498	7.54777e-08	leukocyte blood cells	ANO1
2.54848e-12	-1.49434	0.068	0.535	7.6852e-08	leukocyte blood cells	NTRK2
2.60737e-12	-0.520758	0.378	0.876	7.86277e-08	leukocyte blood cells	GUK1
2.92432e-12	-0.500169	0.27	0.751	8.81857e-08	leukocyte blood cells	HDLBP
2.96413e-12	-1.0689	0.122	0.614	8.93863e-08	leukocyte blood cells	NME4
3.16016e-12	-2.66482	0.135	0.564	9.52977e-08	leukocyte blood cells	PGF
3.27368e-12	-0.96402	0.189	0.66	9.8721e-08	leukocyte blood cells	ATP6AP2
3.39076e-12	-1.172	0.284	0.743	1.02252e-07	leukocyte blood cells	GNB1
3.44004e-12	-0.676129	0.068	0.535	1.03738e-07	leukocyte blood cells	GSTM4
3.54582e-12	-0.682797	0.027	0.502	1.06928e-07	leukocyte blood cells	SPRY1
3.61614e-12	-0.934723	0.162	0.656	1.09048e-07	leukocyte blood cells	RHOB
3.81882e-12	2.59155	1	1	1.1516e-07	leukocyte blood cells	CH507-513H4.5
3.85523e-12	-1.05876	0.041	0.49	1.16258e-07	leukocyte blood cells	CTDSPL
3.86403e-12	-0.961359	0.081	0.564	1.16524e-07	leukocyte blood cells	MXI1
3.93047e-12	-0.558511	0.189	0.705	1.18527e-07	leukocyte blood cells	RP11-111K18.1
3.94856e-12	-0.581974	0.068	0.535	1.19073e-07	leukocyte blood cells	HSD17B12
3.95549e-12	-0.716106	0.054	0.51	1.19282e-07	leukocyte blood cells	PON2
4.13794e-12	-1.53248	0.041	0.49	1.24784e-07	leukocyte blood cells	JAG1
4.20057e-12	-1.22961	0.243	0.714	1.26672e-07	leukocyte blood cells	ZYX
4.21166e-12	-0.646496	0.054	0.527	1.27007e-07	leukocyte blood cells	SORBS1
4.22976e-12	-1.29128	0.068	0.535	1.27553e-07	leukocyte blood cells	ARHGEF7
4.57529e-12	1.21879	0.297	0.033	1.37972e-07	leukocyte blood cells	IQGAP2
4.60602e-12	-0.615783	0.149	0.672	1.38899e-07	leukocyte blood cells	UQCRH
4.97759e-12	-1.24617	0.203	0.614	1.50104e-07	leukocyte blood cells	ZFYVE21
5.15144e-12	-0.737763	0.189	0.689	1.55347e-07	leukocyte blood cells	NDUFS7
5.24365e-12	-1.03063	0.243	0.668	1.58128e-07	leukocyte blood cells	CALCOCO2
5.35253e-12	-1.06007	0.135	0.61	1.61411e-07	leukocyte blood cells	CENPT
5.42829e-12	-1.08668	0.257	0.714	1.63695e-07	leukocyte blood cells	ATP5D
5.93499e-12	-1.07777	0.041	0.485	1.78975e-07	leukocyte blood cells	PPP1R12C
6.01091e-12	-1.27767	0.014	0.461	1.81265e-07	leukocyte blood cells	CAP2
6.24841e-12	-1.64145	0.041	0.502	1.88427e-07	leukocyte blood cells	HSPG2
6.30553e-12	-1.73541	0.014	0.461	1.9015e-07	leukocyte blood cells	VASN
6.53899e-12	-1.58171	0.149	0.598	1.9719e-07	leukocyte blood cells	ACO2
6.56111e-12	-1.38805	0.095	0.556	1.97857e-07	leukocyte blood cells	LGALS3BP
6.62718e-12	-1.04533	0.027	0.498	1.99849e-07	leukocyte blood cells	LAMC1
6.93672e-12	-2.34585	0.068	0.523	2.09184e-07	leukocyte blood cells	TM4SF1
7.57155e-12	-0.556535	0.081	0.544	2.28328e-07	leukocyte blood cells	NFE2L1
7.6378e-12	-0.988562	0	0.444	2.30325e-07	leukocyte blood cells	LGI4
7.64822e-12	-1.57342	0.068	0.535	2.3064e-07	leukocyte blood cells	CALCOCO1
7.67736e-12	-0.769407	0.041	0.485	2.31518e-07	leukocyte blood cells	PGRMC1
7.72616e-12	-1.26925	0.054	0.515	2.3299e-07	leukocyte blood cells	RNF187
7.74951e-12	-0.770058	0.351	0.884	2.33694e-07	leukocyte blood cells	RAC1
7.93156e-12	-1.06587	0.149	0.602	2.39184e-07	leukocyte blood cells	FILIP1L
8.02093e-12	-0.503181	0.203	0.701	2.41879e-07	leukocyte blood cells	NDFIP1
8.15893e-12	-1.59723	0.014	0.456	2.46041e-07	leukocyte blood cells	BAMBI
8.19549e-12	-1.14182	0.216	0.627	2.47143e-07	leukocyte blood cells	NAPA
8.20983e-12	-0.813055	0.189	0.639	2.47576e-07	leukocyte blood cells	RGS5
8.57898e-12	3.38677	0.959	0.975	2.58708e-07	leukocyte blood cells	MTCO2P22
8.62831e-12	-0.917616	0.135	0.568	2.60195e-07	leukocyte blood cells	WTIP
9.0287e-12	-0.695027	0.176	0.66	2.72269e-07	leukocyte blood cells	MAP1LC3B
9.24605e-12	-1.00915	0.081	0.527	2.78824e-07	leukocyte blood cells	RTFDC1
9.44086e-12	-0.550048	0.27	0.73	2.84698e-07	leukocyte blood cells	CAPZA2
9.53607e-12	-1.36062	0.243	0.718	2.8757e-07	leukocyte blood cells	WDR1
9.68751e-12	-1.29051	0.122	0.573	2.92137e-07	leukocyte blood cells	ARHGAP17
9.83043e-12	-1.68452	0.054	0.502	2.96446e-07	leukocyte blood cells	FABP4
9.95402e-12	-0.845833	0.149	0.635	3.00174e-07	leukocyte blood cells	ITGB1BP1
1.03415e-11	-0.817804	0.135	0.635	3.11857e-07	leukocyte blood cells	AURKAIP1
1.04926e-11	-0.867232	0.122	0.602	3.16416e-07	leukocyte blood cells	ETFB
1.07228e-11	-1.28104	0.284	0.722	3.23357e-07	leukocyte blood cells	PPP1R12A
1.09969e-11	-0.697024	0.216	0.701	3.31623e-07	leukocyte blood cells	EIF3K
1.10581e-11	-1.08431	0.027	0.465	3.33468e-07	leukocyte blood cells	PDE1A
1.1076e-11	-0.545992	0.122	0.631	3.34009e-07	leukocyte blood cells	PDCD5
1.16169e-11	-1.25639	0.081	0.535	3.5032e-07	leukocyte blood cells	CTSL
1.23004e-11	-0.741564	0.216	0.71	3.7093e-07	leukocyte blood cells	BRK1
1.23844e-11	-0.577169	0.257	0.788	3.73463e-07	leukocyte blood cells	HSBP1
1.24632e-11	-0.958659	0.351	0.817	3.75841e-07	leukocyte blood cells	EEF2
1.26563e-11	-0.991443	0.216	0.676	3.81663e-07	leukocyte blood cells	STUB1
1.27473e-11	-0.795207	0.095	0.539	3.84408e-07	leukocyte blood cells	CFL2
1.30616e-11	2.69513	0.257	0.021	3.93886e-07	leukocyte blood cells	MS4A6A
1.33584e-11	-0.618495	0.23	0.689	4.02834e-07	leukocyte blood cells	SLC25A5
1.33811e-11	-0.836414	0.068	0.515	4.03521e-07	leukocyte blood cells	ATP2A2
1.35671e-11	-0.866729	0.108	0.568	4.09131e-07	leukocyte blood cells	DDX1
1.3619e-11	-1.3702	0.135	0.585	4.10693e-07	leukocyte blood cells	PSMB5
1.38115e-11	-0.925925	0.054	0.485	4.165e-07	leukocyte blood cells	MPG
1.39363e-11	-1.56483	0.041	0.477	4.20263e-07	leukocyte blood cells	SORT1
1.40756e-11	-0.933335	0.257	0.705	4.24464e-07	leukocyte blood cells	RAB11B
1.43513e-11	-0.518811	0.162	0.61	4.32778e-07	leukocyte blood cells	WWTR1
1.44604e-11	-0.845775	0.216	0.672	4.36068e-07	leukocyte blood cells	MEF2C
1.49418e-11	-2.30366	0.054	0.494	4.50586e-07	leukocyte blood cells	COL3A1
1.57302e-11	-0.523819	0.095	0.573	4.7436e-07	leukocyte blood cells	TROVE2
1.59271e-11	-2.44641	0.041	0.473	4.80296e-07	leukocyte blood cells	SCARA3
1.62814e-11	-1.32512	0.216	0.676	4.90983e-07	leukocyte blood cells	LRPAP1
1.79078e-11	1.47043	0.27	0.768	5.40027e-07	leukocyte blood cells	ATP5H
1.83417e-11	-0.767151	0.351	0.838	5.53113e-07	leukocyte blood cells	HNRNPC
1.84128e-11	-1.01136	0.243	0.73	5.55257e-07	leukocyte blood cells	SERINC1
1.85739e-11	-1.02413	0.108	0.556	5.60114e-07	leukocyte blood cells	PHC2
1.90444e-11	-0.547774	0.054	0.502	5.74304e-07	leukocyte blood cells	MT1A
1.91933e-11	-1.32541	0.216	0.643	5.78792e-07	leukocyte blood cells	RALY
1.95549e-11	-0.620608	0.176	0.66	5.89698e-07	leukocyte blood cells	RBM14-RBM4
1.9849e-11	-0.537269	0.081	0.515	5.98567e-07	leukocyte blood cells	FBXL3
2.02189e-11	-0.784162	0.149	0.581	6.09723e-07	leukocyte blood cells	PRKACA
2.05217e-11	-0.625186	0.243	0.739	6.18853e-07	leukocyte blood cells	GABARAPL2
2.07999e-11	-0.748513	0.081	0.548	6.27243e-07	leukocyte blood cells	SNF8
2.12719e-11	-0.808263	0.284	0.772	6.41476e-07	leukocyte blood cells	EDF1
2.40004e-11	-2.47531	0.27	0.772	7.23757e-07	leukocyte blood cells	ACTC1
2.4195e-11	-1.26408	0.243	0.668	7.29624e-07	leukocyte blood cells	SERINC3
2.45611e-11	-0.572014	0.122	0.581	7.40664e-07	leukocyte blood cells	TMEM8B
2.45621e-11	-1.10114	0.135	0.581	7.40695e-07	leukocyte blood cells	SMARCC2
2.50611e-11	-1.01462	0.324	0.772	7.55744e-07	leukocyte blood cells	HNRNPK
2.57518e-11	-1.36787	0	0.427	7.76571e-07	leukocyte blood cells	MRGPRF
2.66297e-11	-0.790596	0.081	0.564	8.03046e-07	leukocyte blood cells	PNKD
2.74003e-11	-1.4761	0.189	0.685	8.26284e-07	leukocyte blood cells	GLUL
2.8667e-11	-1.0801	0.23	0.685	8.64482e-07	leukocyte blood cells	SEC31A
2.91836e-11	-1.19472	0.514	0.921	8.80061e-07	leukocyte blood cells	IFITM2
2.95775e-11	-0.716002	0.257	0.768	8.91939e-07	leukocyte blood cells	LAMTOR5
2.96081e-11	-1.83894	0.027	0.452	8.92862e-07	leukocyte blood cells	SORBS2
2.9875e-11	-1.60896	0.014	0.44	9.0091e-07	leukocyte blood cells	MYOZ1
3.02528e-11	-1.01841	0.162	0.61	9.12302e-07	leukocyte blood cells	ANXA6
3.03132e-11	-0.861829	0.162	0.618	9.14124e-07	leukocyte blood cells	KIF5B
3.05702e-11	-0.750005	0.122	0.598	9.21876e-07	leukocyte blood cells	MRPL32
3.09773e-11	-0.732132	0.459	0.9	9.3415e-07	leukocyte blood cells	ZFP36L1
3.14528e-11	1.36233	0.23	0.685	9.48491e-07	leukocyte blood cells	CLDND1
3.16121e-11	-1.04283	0.108	0.552	9.53295e-07	leukocyte blood cells	HSF1
3.22342e-11	-2.02866	0.054	0.49	9.72054e-07	leukocyte blood cells	CKB
3.23667e-11	-0.767096	0.23	0.705	9.7605e-07	leukocyte blood cells	MLF2
3.23898e-11	-0.969148	0.108	0.535	9.76747e-07	leukocyte blood cells	PJA2
3.31336e-11	-1.0378	0.176	0.651	9.99178e-07	leukocyte blood cells	UQCRFS1
3.38769e-11	-0.978138	0.122	0.585	1.02159e-06	leukocyte blood cells	CCDC85B
3.78508e-11	-1.23633	0.189	0.622	1.14143e-06	leukocyte blood cells	CRTAP
3.79973e-11	-0.950799	0.027	0.456	1.14585e-06	leukocyte blood cells	ADGRA2
3.81197e-11	-0.702549	0.257	0.697	1.14954e-06	leukocyte blood cells	CD164
4.01323e-11	1.81401	0.311	0.046	1.21023e-06	leukocyte blood cells	CXCR4
4.01502e-11	-1.26877	0.149	0.564	1.21077e-06	leukocyte blood cells	TMEM248
4.02001e-11	-0.504308	0.27	0.772	1.21227e-06	leukocyte blood cells	CHCHD3
4.04483e-11	-1.03865	0.041	0.477	1.21976e-06	leukocyte blood cells	NDN
4.05515e-11	-0.91237	0.041	0.461	1.22287e-06	leukocyte blood cells	SGCE
4.14065e-11	-1.49411	0.216	0.647	1.24866e-06	leukocyte blood cells	TMEM109
4.17479e-11	-0.795499	0.054	0.49	1.25895e-06	leukocyte blood cells	MT1M
4.18397e-11	-1.46588	0.122	0.539	1.26172e-06	leukocyte blood cells	MTFR1L
4.19064e-11	-1.32755	0.041	0.481	1.26373e-06	leukocyte blood cells	EFEMP2
4.19903e-11	1.99436	0.257	0.025	1.26626e-06	leukocyte blood cells	CORO1A
4.20673e-11	-1.61282	0.027	0.448	1.26858e-06	leukocyte blood cells	SLIT3
4.29787e-11	-0.793041	0.135	0.585	1.29606e-06	leukocyte blood cells	ESD
4.42362e-11	-0.703216	0.054	0.498	1.33399e-06	leukocyte blood cells	AK3
4.45687e-11	-1.7316	0.027	0.448	1.34401e-06	leukocyte blood cells	FGFR1
4.53144e-11	-1.82849	0.095	0.519	1.3665e-06	leukocyte blood cells	USP11
4.68278e-11	-1.48854	0.095	0.519	1.41214e-06	leukocyte blood cells	PUM1
4.75872e-11	-0.968588	0.446	0.838	1.43504e-06	leukocyte blood cells	DAZAP2
5.0028e-11	-1.28193	0.27	0.701	1.50865e-06	leukocyte blood cells	SDHA
5.07472e-11	-0.508936	0.135	0.581	1.53033e-06	leukocyte blood cells	RP11-514P8.8
5.18173e-11	1.6169	0.378	0.075	1.5626e-06	leukocyte blood cells	HCLS1
5.30244e-11	-0.984817	0.203	0.668	1.59901e-06	leukocyte blood cells	LGALS3
5.33549e-11	-0.85739	0.23	0.726	1.60897e-06	leukocyte blood cells	CHMP2A
5.54687e-11	-1.1197	0.122	0.552	1.67272e-06	leukocyte blood cells	COPB2
5.55827e-11	-0.576806	0.081	0.515	1.67615e-06	leukocyte blood cells	KIF1C
5.72529e-11	-0.623627	0.27	0.73	1.72652e-06	leukocyte blood cells	H1FX
5.96695e-11	-1.01683	0.189	0.618	1.79939e-06	leukocyte blood cells	ENSA
5.97307e-11	-0.512229	0.162	0.668	1.80124e-06	leukocyte blood cells	MT1X
6.14183e-11	-0.658067	0.068	0.49	1.85213e-06	leukocyte blood cells	NCKAP1
6.15065e-11	-1.36396	0.108	0.519	1.85479e-06	leukocyte blood cells	CARMN
6.18727e-11	-0.506765	0.149	0.631	1.86583e-06	leukocyte blood cells	RANBP1
6.28676e-11	-1.11003	0	0.415	1.89584e-06	leukocyte blood cells	KLHL23
6.29873e-11	-0.674264	0.189	0.689	1.89945e-06	leukocyte blood cells	DYNLT1
6.65963e-11	-0.8089	0.014	0.427	2.00828e-06	leukocyte blood cells	PTPRG
6.91965e-11	-1.27788	0.527	0.909	2.08669e-06	leukocyte blood cells	IFITM1
6.93994e-11	-1.26704	0.257	0.714	2.09281e-06	leukocyte blood cells	STOM
7.16696e-11	-0.978127	0.378	0.822	2.16127e-06	leukocyte blood cells	HOOK2
7.20175e-11	-1.42593	0.041	0.465	2.17176e-06	leukocyte blood cells	SERPINH1
7.2024e-11	-1.08264	0.216	0.635	2.17195e-06	leukocyte blood cells	RBBP7
7.26388e-11	-1.32471	0.324	0.739	2.1905e-06	leukocyte blood cells	RNH1
7.29137e-11	-0.505422	0.297	0.776	2.19879e-06	leukocyte blood cells	VAMP2
7.36644e-11	-0.567151	0.054	0.498	2.22142e-06	leukocyte blood cells	ITFG1
7.54099e-11	-1.30405	0.122	0.544	2.27406e-06	leukocyte blood cells	ATPAF1
7.63973e-11	-1.26775	0.176	0.61	2.30384e-06	leukocyte blood cells	TMBIM1
8.14197e-11	-0.699908	0.108	0.556	2.45529e-06	leukocyte blood cells	GLRX5
8.15027e-11	-1.27713	0.027	0.44	2.4578e-06	leukocyte blood cells	KCNAB1
8.15045e-11	-1.25171	0.149	0.589	2.45785e-06	leukocyte blood cells	CCNL2
8.23205e-11	-0.646521	0.054	0.49	2.48246e-06	leukocyte blood cells	TNFSF12
8.27516e-11	-1.91066	0.054	0.465	2.49546e-06	leukocyte blood cells	ENPEP
8.43504e-11	-0.806688	0	0.411	2.54367e-06	leukocyte blood cells	LGALSL
8.7588e-11	-0.815011	0.203	0.618	2.6413e-06	leukocyte blood cells	SNRPB
8.9117e-11	-1.15493	0.243	0.656	2.68741e-06	leukocyte blood cells	STAT3
9.04658e-11	-1.40956	0.257	0.66	2.72809e-06	leukocyte blood cells	PSMD4
9.09109e-11	-1.01848	0.095	0.539	2.74151e-06	leukocyte blood cells	PDHB
9.2043e-11	-0.924112	0.189	0.643	2.77565e-06	leukocyte blood cells	GDI1
9.32373e-11	-1.94158	0.027	0.452	2.81166e-06	leukocyte blood cells	COL1A2
9.43737e-11	-1.48026	0.108	0.535	2.84593e-06	leukocyte blood cells	PDLIM1
9.52757e-11	-1.09117	0.068	0.502	2.87313e-06	leukocyte blood cells	EDNRB
9.70065e-11	-1.86189	0.041	0.448	2.92533e-06	leukocyte blood cells	HSPB8
9.80673e-11	-0.590859	0.014	0.436	2.95732e-06	leukocyte blood cells	LDLRAD2
9.97972e-11	-0.56709	0.122	0.593	3.00949e-06	leukocyte blood cells	RAB6A
9.9916e-11	-1.18325	0.176	0.606	3.01307e-06	leukocyte blood cells	NFE2L2
1.00135e-10	-0.761951	0.027	0.456	3.01968e-06	leukocyte blood cells	FHL2
1.01682e-10	-1.23723	0.122	0.564	3.06634e-06	leukocyte blood cells	SLC25A11
1.01968e-10	-0.566953	0.324	0.817	3.07493e-06	leukocyte blood cells	TXN
1.03146e-10	-1.03049	0.068	0.49	3.11049e-06	leukocyte blood cells	FAM210B
1.04606e-10	-0.599076	0.135	0.568	3.15451e-06	leukocyte blood cells	GPR137
1.05539e-10	-0.529661	0.014	0.432	3.18264e-06	leukocyte blood cells	SAMD14
1.06522e-10	-0.96153	0.432	0.851	3.21226e-06	leukocyte blood cells	RHOA
1.11355e-10	-0.592267	0.095	0.535	3.35801e-06	leukocyte blood cells	RAB18
1.16324e-10	-0.923662	0.243	0.685	3.50786e-06	leukocyte blood cells	ATP5F1
1.18725e-10	-0.807206	0.23	0.668	3.58026e-06	leukocyte blood cells	RNASEH2C
1.19896e-10	-1.50541	0.027	0.456	3.61558e-06	leukocyte blood cells	TP53I11
1.21791e-10	-1.84063	0.027	0.436	3.67273e-06	leukocyte blood cells	AKAP1
1.22927e-10	-1.18507	0.149	0.568	3.70698e-06	leukocyte blood cells	OAT
1.28922e-10	-1.0977	0.027	0.436	3.88778e-06	leukocyte blood cells	GATA6
1.29059e-10	-1.84362	0.027	0.432	3.89189e-06	leukocyte blood cells	SEMA5B
1.29239e-10	-0.706311	0.081	0.539	3.89733e-06	leukocyte blood cells	CLTA
1.29581e-10	-0.812831	0.122	0.552	3.90764e-06	leukocyte blood cells	TMEM205
1.29944e-10	3.26665	0.959	0.975	3.91859e-06	leukocyte blood cells	MTCO2P2
1.31729e-10	0.644245	0.27	0.033	3.97241e-06	leukocyte blood cells	FMNL1
1.36689e-10	-1.01674	0.014	0.419	4.122e-06	leukocyte blood cells	HEY2
1.36723e-10	-0.783761	0.189	0.643	4.123e-06	leukocyte blood cells	TMEM230
1.36793e-10	-0.581063	0.041	0.477	4.12513e-06	leukocyte blood cells	SVIL
1.38605e-10	-0.682695	0.027	0.444	4.17978e-06	leukocyte blood cells	TSPAN18
1.40358e-10	-0.65049	0.135	0.585	4.23264e-06	leukocyte blood cells	SMDT1
1.41369e-10	-0.938434	0.324	0.784	4.26311e-06	leukocyte blood cells	RBMX
1.4376e-10	-0.6936	0.149	0.598	4.33523e-06	leukocyte blood cells	MRPL20
1.44443e-10	-1.16962	0.176	0.61	4.35582e-06	leukocyte blood cells	TUBB4B
1.47653e-10	-0.69237	0.284	0.71	4.45263e-06	leukocyte blood cells	HP1BP3
1.50278e-10	-1.31484	0.054	0.469	4.53177e-06	leukocyte blood cells	PDK2
1.54296e-10	-0.731219	0.486	0.876	4.65295e-06	leukocyte blood cells	HSP90AB1
1.55695e-10	-1.42771	0.243	0.668	4.69514e-06	leukocyte blood cells	MDH1
1.57354e-10	-0.949979	0.27	0.722	4.74518e-06	leukocyte blood cells	CTNNB1
1.57611e-10	-1.34871	0.108	0.539	4.75291e-06	leukocyte blood cells	AAMP
1.6221e-10	-0.578566	0.041	0.452	4.8916e-06	leukocyte blood cells	MRPL2
1.7246e-10	-0.837865	0.041	0.473	5.20071e-06	leukocyte blood cells	AKAP12
1.7252e-10	-0.887856	0.027	0.44	5.20252e-06	leukocyte blood cells	TCF15
1.80308e-10	-0.673232	0.135	0.556	5.43736e-06	leukocyte blood cells	CHMP5
1.89298e-10	-1.1409	0.162	0.581	5.70847e-06	leukocyte blood cells	CALU
1.92139e-10	-0.808937	0.149	0.589	5.79415e-06	leukocyte blood cells	WBP2
1.92511e-10	-0.757701	0.135	0.577	5.80535e-06	leukocyte blood cells	CDK4
1.93279e-10	-1.3016	0.068	0.485	5.82853e-06	leukocyte blood cells	PDHA1
1.95704e-10	-1.03749	0.311	0.788	5.90164e-06	leukocyte blood cells	SLC25A6
1.97932e-10	-1.16725	0.122	0.539	5.96883e-06	leukocyte blood cells	FDFT1
2.00408e-10	-0.914031	0.041	0.452	6.0435e-06	leukocyte blood cells	OSBPL1A
2.01605e-10	-0.923196	0	0.398	6.07961e-06	leukocyte blood cells	PDE3A
2.05174e-10	-1.15212	0.149	0.577	6.18722e-06	leukocyte blood cells	DDX24
2.07375e-10	-0.574262	0.459	0.867	6.25361e-06	leukocyte blood cells	LGALS1
2.09458e-10	-0.962999	0.27	0.739	6.31641e-06	leukocyte blood cells	APLP2
2.11731e-10	-0.66664	0.162	0.585	6.38495e-06	leukocyte blood cells	TCP1
2.13192e-10	-2.70043	0.176	0.552	6.429e-06	leukocyte blood cells	RRAD
2.13874e-10	-0.971729	0.297	0.701	6.4496e-06	leukocyte blood cells	CANX
2.14997e-10	-1.35115	0.149	0.589	6.48346e-06	leukocyte blood cells	PTTG1IP
2.19004e-10	-0.693071	0.203	0.602	6.60428e-06	leukocyte blood cells	RP11-468E2.1
2.2211e-10	-0.771119	0.243	0.68	6.69796e-06	leukocyte blood cells	PLD3
2.25367e-10	-0.551417	0.149	0.598	6.79617e-06	leukocyte blood cells	TM9SF3
2.27591e-10	-0.850028	0.216	0.647	6.86322e-06	leukocyte blood cells	CHMP3
2.31092e-10	-1.57819	0.014	0.423	6.96882e-06	leukocyte blood cells	ISLR
2.31751e-10	-0.899689	0.203	0.66	6.98868e-06	leukocyte blood cells	ANKRD10
2.33126e-10	-0.966708	0.284	0.734	7.03016e-06	leukocyte blood cells	P4HB
2.35698e-10	-1.72995	0.095	0.498	7.1077e-06	leukocyte blood cells	NET1
2.39804e-10	-1.34551	0.122	0.552	7.23152e-06	leukocyte blood cells	ARID5A
2.46356e-10	-0.573514	0.432	0.88	7.42911e-06	leukocyte blood cells	OST4
2.52219e-10	-1.11969	0.203	0.602	7.60592e-06	leukocyte blood cells	TMED10
2.52662e-10	-2.80161	0.162	0.552	7.61926e-06	leukocyte blood cells	CDKN1A
2.74361e-10	2.77142	0.986	0.996	8.27362e-06	leukocyte blood cells	MTRNR2L12
2.76411e-10	-1.15486	0.23	0.656	8.33546e-06	leukocyte blood cells	COPS6
2.79154e-10	-1.36726	0.23	0.656	8.41817e-06	leukocyte blood cells	VCP
2.79263e-10	-1.38024	0.054	0.448	8.42146e-06	leukocyte blood cells	SMAD6
2.83708e-10	-1.17403	0.068	0.473	8.55551e-06	leukocyte blood cells	STOML2
2.90337e-10	-1.09125	0.176	0.61	8.75541e-06	leukocyte blood cells	RP11-1100L3.8
3.01716e-10	-1.18673	0.108	0.544	9.09854e-06	leukocyte blood cells	CORO1C
3.04533e-10	-1.56801	0.014	0.411	9.18349e-06	leukocyte blood cells	MOCS1
3.14599e-10	-1.04443	0.081	0.473	9.48705e-06	leukocyte blood cells	PLCE1
3.14665e-10	-0.740001	0.203	0.635	9.48904e-06	leukocyte blood cells	PPP2CA
3.17122e-10	4.11178	0.919	0.975	9.56312e-06	leukocyte blood cells	MTND2P28
3.21506e-10	-1.1138	0.081	0.498	9.69534e-06	leukocyte blood cells	LTBP4
3.28773e-10	-0.789021	0.041	0.444	9.91448e-06	leukocyte blood cells	TFPI
3.29341e-10	-1.01976	0.041	0.452	9.93162e-06	leukocyte blood cells	MRPS18B
3.32227e-10	-1.36741	0.068	0.456	1.00186e-05	leukocyte blood cells	ITGA8
3.46506e-10	-0.763787	0.041	0.461	1.04492e-05	leukocyte blood cells	PELO
3.56897e-10	-1.78189	0.095	0.477	1.07626e-05	leukocyte blood cells	PARM1
3.57292e-10	-0.762845	0	0.39	1.07745e-05	leukocyte blood cells	PTPRK
3.66901e-10	-1.05234	0.162	0.577	1.10643e-05	leukocyte blood cells	UQCRC2
3.69812e-10	-1.05558	0.108	0.523	1.11521e-05	leukocyte blood cells	NDUFA8
3.7622e-10	-1.2544	0.122	0.548	1.13453e-05	leukocyte blood cells	SARS
3.85521e-10	-1.34749	0.108	0.523	1.16258e-05	leukocyte blood cells	TBC1D1
3.90046e-10	-0.696326	0.081	0.502	1.17622e-05	leukocyte blood cells	FAM213A
3.92133e-10	-0.545601	0.162	0.656	1.18252e-05	leukocyte blood cells	FKBP2
3.9254e-10	-1.13322	0.054	0.444	1.18374e-05	leukocyte blood cells	CBX7
3.92909e-10	-0.598424	0.203	0.697	1.18486e-05	leukocyte blood cells	ATP5G1
3.93159e-10	-0.637794	0.162	0.606	1.18561e-05	leukocyte blood cells	TSPAN31
4.00108e-10	-0.622765	0.324	0.817	1.20656e-05	leukocyte blood cells	NEDD8
4.00831e-10	-0.926258	0.041	0.444	1.20875e-05	leukocyte blood cells	TRIP10
4.124e-10	-0.798083	0.041	0.461	1.24363e-05	leukocyte blood cells	RABGAP1
4.15029e-10	-0.847977	0.216	0.631	1.25156e-05	leukocyte blood cells	HIF1A
4.18466e-10	-1.13348	0.014	0.411	1.26193e-05	leukocyte blood cells	JAM3
4.26666e-10	-0.744516	0.135	0.548	1.28665e-05	leukocyte blood cells	GBAS
4.30162e-10	-1.34006	0.541	0.859	1.2972e-05	leukocyte blood cells	JUNB
4.34266e-10	-1.25248	0.041	0.44	1.30957e-05	leukocyte blood cells	GRHPR
4.36354e-10	-0.810837	0.068	0.473	1.31587e-05	leukocyte blood cells	SLMAP
4.4279e-10	-0.890928	0.081	0.515	1.33528e-05	leukocyte blood cells	CTDSP2
4.49884e-10	-0.80452	0.068	0.461	1.35667e-05	leukocyte blood cells	ITGA1
4.53624e-10	-1.08068	0.122	0.552	1.36795e-05	leukocyte blood cells	C1orf43
4.59012e-10	-0.628542	0.243	0.656	1.3842e-05	leukocyte blood cells	IDS
4.61617e-10	2.52871	1	1	1.39205e-05	leukocyte blood cells	MTRNR2L8
4.688e-10	-1.02848	0.068	0.465	1.41371e-05	leukocyte blood cells	SPAG7
4.73693e-10	-0.914513	0.135	0.556	1.42847e-05	leukocyte blood cells	SLC20A2
4.74431e-10	-0.584447	0	0.386	1.4307e-05	leukocyte blood cells	RIMKLB
4.74431e-10	-0.969202	0	0.386	1.4307e-05	leukocyte blood cells	SBSPON
4.87866e-10	-1.09894	0.095	0.515	1.47121e-05	leukocyte blood cells	SCPEP1
5.10825e-10	-1.10195	0.068	0.465	1.54044e-05	leukocyte blood cells	CHMP1A
5.10946e-10	0.863792	0.149	0.585	1.54081e-05	leukocyte blood cells	SERPINB6
5.15227e-10	-0.776728	0.027	0.427	1.55372e-05	leukocyte blood cells	DTX3
5.20012e-10	-1.48076	0.203	0.589	1.56815e-05	leukocyte blood cells	CRISPLD2
5.33015e-10	-1.22091	0.243	0.685	1.60736e-05	leukocyte blood cells	MAF1
5.33604e-10	-0.508137	0.014	0.398	1.60914e-05	leukocyte blood cells	C3orf70
5.34864e-10	-0.727005	0.041	0.44	1.61294e-05	leukocyte blood cells	SOCS2
5.35427e-10	-0.69495	0.405	0.822	1.61463e-05	leukocyte blood cells	SRSF5
5.47293e-10	-0.859782	0.297	0.689	1.65042e-05	leukocyte blood cells	POLR2E
5.48623e-10	-0.515053	0.135	0.577	1.65443e-05	leukocyte blood cells	SYNC
5.51887e-10	-0.600539	0.027	0.415	1.66427e-05	leukocyte blood cells	PDE5A
5.6991e-10	-0.793357	0.068	0.461	1.71862e-05	leukocyte blood cells	GPBP1L1
5.79613e-10	-1.42258	0.041	0.427	1.74788e-05	leukocyte blood cells	INMT
5.9323e-10	-1.06519	0.041	0.452	1.78895e-05	leukocyte blood cells	MRVI1
6.0619e-10	-1.48401	0.068	0.465	1.82803e-05	leukocyte blood cells	ABR
6.24457e-10	-0.700925	0.419	0.876	1.88311e-05	leukocyte blood cells	PSAP
6.28911e-10	-0.950573	0	0.382	1.89654e-05	leukocyte blood cells	SGCA
6.45053e-10	-0.609342	0.095	0.544	1.94522e-05	leukocyte blood cells	MCRIP1
6.46023e-10	-1.08916	0.122	0.548	1.94815e-05	leukocyte blood cells	ECHS1
6.51658e-10	0.54135	0.122	0.535	1.96514e-05	leukocyte blood cells	ACTR10
6.54283e-10	-1.42807	0.014	0.398	1.97306e-05	leukocyte blood cells	MXRA8
6.66984e-10	-0.520628	0.149	0.573	2.01136e-05	leukocyte blood cells	CARHSP1
6.71312e-10	-0.575874	0.27	0.722	2.02441e-05	leukocyte blood cells	VAPA
6.8423e-10	-0.814473	0.041	0.444	2.06337e-05	leukocyte blood cells	MRPL21
6.89611e-10	-0.708741	0.162	0.602	2.07959e-05	leukocyte blood cells	GOLIM4
6.92581e-10	-0.640957	0.054	0.469	2.08855e-05	leukocyte blood cells	BEX4
6.9904e-10	-1.24337	0.162	0.544	2.10802e-05	leukocyte blood cells	EIF3I
7.03178e-10	-0.886069	0.081	0.481	2.1205e-05	leukocyte blood cells	ACAT1
7.21086e-10	-1.87126	0.203	0.581	2.17451e-05	leukocyte blood cells	PDK4
7.2409e-10	-0.613291	0.338	0.822	2.18357e-05	leukocyte blood cells	TBCB
7.4548e-10	-1.55606	0.041	0.423	2.24807e-05	leukocyte blood cells	LDB3
7.56539e-10	-1.50938	0.095	0.485	2.28142e-05	leukocyte blood cells	WDR13
7.78653e-10	-2.03287	0.027	0.419	2.3481e-05	leukocyte blood cells	SLC9A3R2
7.83173e-10	-0.699458	0.027	0.436	2.36174e-05	leukocyte blood cells	PPIC
8.08268e-10	-1.31274	0.068	0.473	2.43741e-05	leukocyte blood cells	ECE1
8.12787e-10	-1.25395	0.054	0.444	2.45104e-05	leukocyte blood cells	LZTS2
8.13614e-10	-0.846901	0.041	0.432	2.45353e-05	leukocyte blood cells	TUBG1
8.16777e-10	-1.56009	0.014	0.394	2.46307e-05	leukocyte blood cells	GEM
8.25996e-10	-0.924182	0.243	0.647	2.49087e-05	leukocyte blood cells	CALR
8.34017e-10	-0.574214	0.284	0.759	2.51506e-05	leukocyte blood cells	WDR83OS
8.49195e-10	-0.99722	0.095	0.498	2.56083e-05	leukocyte blood cells	PHB
8.60659e-10	-1.02317	0.23	0.618	2.5954e-05	leukocyte blood cells	JAK1
8.65571e-10	3.49739	0.986	0.983	2.61022e-05	leukocyte blood cells	MTCO2P12
8.67473e-10	-1.16112	0.027	0.423	2.61595e-05	leukocyte blood cells	TMOD1
8.92359e-10	-0.500432	0.122	0.548	2.691e-05	leukocyte blood cells	RP4-758J18.2
9.63954e-10	-1.04217	0.081	0.494	2.9069e-05	leukocyte blood cells	ARHGAP10
9.71282e-10	-1.10683	0.095	0.485	2.929e-05	leukocyte blood cells	CCDC92
9.72527e-10	-1.11107	0.068	0.469	2.93275e-05	leukocyte blood cells	FBXO18
9.87154e-10	-0.634321	0.068	0.473	2.97686e-05	leukocyte blood cells	FAM134C
9.88028e-10	-0.563704	0.23	0.639	2.9795e-05	leukocyte blood cells	DNAJC8
9.92799e-10	-0.757595	0.149	0.614	2.99388e-05	leukocyte blood cells	HTRA1
9.96786e-10	-1.14237	0.054	0.444	3.00591e-05	leukocyte blood cells	2025-09-05
1.00054e-09	-1.12529	0.054	0.452	3.01723e-05	leukocyte blood cells	IGF2
1.02408e-09	-1.52391	0.081	0.469	3.08821e-05	leukocyte blood cells	NECTIN2
1.0259e-09	-0.635213	0.027	0.411	3.09372e-05	leukocyte blood cells	PPFIBP1
1.02976e-09	-1.51592	0.014	0.39	3.10535e-05	leukocyte blood cells	CHRD
1.0476e-09	-0.696055	0.162	0.589	3.15914e-05	leukocyte blood cells	ATP6V1E1
1.08866e-09	0.680711	0.27	0.041	3.28298e-05	leukocyte blood cells	RP11-1143G9.4
1.09166e-09	-0.711262	0.108	0.531	3.292e-05	leukocyte blood cells	VKORC1
1.10169e-09	-1.38859	0.135	0.535	3.32227e-05	leukocyte blood cells	PIGT
1.1188e-09	-1.33787	0.068	0.448	3.37385e-05	leukocyte blood cells	ITIH5
1.14827e-09	-0.539917	0.054	0.436	3.46272e-05	leukocyte blood cells	DYNLT3
1.17945e-09	-0.570184	0.189	0.618	3.55674e-05	leukocyte blood cells	DCTN2
1.21554e-09	-0.541105	0.081	0.485	3.66559e-05	leukocyte blood cells	CAMK1
1.23077e-09	-0.649855	0.243	0.676	3.71152e-05	leukocyte blood cells	DPYSL2
1.25339e-09	-0.541365	0.338	0.826	3.77972e-05	leukocyte blood cells	JUND
1.32855e-09	-0.786116	0.095	0.494	4.00639e-05	leukocyte blood cells	RNF5
[truncated: 1,808 more rows]
