# Supplementary material for: Cellular interactions and Ion channel signatures in atrial fibrillation remodeling: insights from single-cell analysis and machine learning
Source: Front Cardiovasc Med. 2025 Aug 15;12:1615574. doi: 10.3389/fcvm.2025.1615574 (PMC12394505; doi:10.3389/fcvm.2025.1615574)
Supplement: Supplementary Table S4 — Results of GO, KEGG, and GSEA (“HALLMARK” gene sets) enrichment analyses for DEGs in each cell type. [file Table4.xlsx]

## Sheet: GO
Cluster	cluster	ID	Description	GeneRatio	BgRatio	pvalue	p.adjust	qvalue	geneID	Count
actively proliferating Fibroblast	actively proliferating Fibroblast	GO:0140297	DNA-binding transcription factor binding	114/2152	470/18410	1.09562e-14	1.18875e-11	1.05295e-11	6909/3400/2316/6604/23493/7041/7088/60/7534/93649/1051/6881/3091/10865/57326/81/2353/64784/55662/2626/4208/85004/4209/3164/2034/3399/10766/6598/23543/6594/1655/1649/10014/80139/6943/118/4853/11315/3725/1613/2627/84913/10524/7205/7091/2958/4691/54828/4774/6907/6939/3727/26155/5468/10579/2288/23468/23558/7005/51142/24148/3398/7376/328/8195/6777/54880/2969/81857/468/583/10474/9611/8545/4929/1499/890…	114
actively proliferating Fibroblast	actively proliferating Fibroblast	GO:0003779	actin binding	106/2152	439/18410	1.3133e-13	7.12468e-11	6.31078e-11	4638/6876/2316/4629/25802/7169/1264/84168/4131/9260/171024/800/5747/5358/7414/27295/23164/58529/309/11034/23022/79789/87/3688/79784/2059/10486/7094/81/9948/226/4430/6525/1266/10580/10552/23500/7145/4642/11155/64780/5074/91624/8736/783/4641/4627/6840/10487/2010/10092/201191/23603/92241/22837/118/26030/10979/7430/6640/7408/7111/2036/2318/64423/1605/7402/2017/23224/10611/1756/10109/829/8826/667/5034…	106
actively proliferating Fibroblast	actively proliferating Fibroblast	GO:0061629	RNA polymerase II-specific DNA-binding transcription factor binding	82/2152	348/18410	2.85531e-10	9.13577e-08	8.09213e-08	3400/6604/23493/7041/60/93649/1051/6881/3091/10865/81/2353/55662/2626/4208/85004/4209/3164/2034/10766/6598/6594/1655/1649/10014/6943/118/4853/11315/3725/2627/7205/2958/54828/3727/5468/10579/2288/23558/7005/24148/3398/7376/328/8195/6777/2969/81857/468/583/10474/9611/4929/1499/8904/6605/11060/6879/3315/8896/8861/4869/4089/5687/2114/78986/9604/6774/1408/3066/3297/23019/3275/10463/1386/9967/23411/911…	82
actively proliferating Fibroblast	actively proliferating Fibroblast	GO:0009055	electron transfer activity	41/2152	125/18410	3.36803e-10	9.13577e-08	8.09213e-08	84701/1337/1537/1347/4714/4720/6392/374291/4698/4129/4715/7384/1351/6834/4723/1329/4713/1349/100128525/7386/4716/1353/4704/4722/23498/6389/128/4728/8560/4700/314/6391/4705/54205/26227/4701/4711/6390/5447/3420/8574	41
actively proliferating Fibroblast	actively proliferating Fibroblast	GO:0016922	nuclear receptor binding	42/2152	139/18410	3.45945e-09	6.50972e-07	5.76607e-07	6604/7041/1051/6881/3091/10865/81/85004/3164/10766/1655/6943/11315/7205/54828/3727/5468/10579/2288/23558/24148/7376/6777/81857/10474/9611/4929/1499/6605/6879/8896/9604/1408/23019/3275/10463/9967/23411/10499/22938/1488/8648	42
actively proliferating Fibroblast	actively proliferating Fibroblast	GO:0003712	transcription coregulator activity	103/2152	497/18410	3.59984e-09	6.50972e-07	5.76607e-07	10140/126374/6604/7041/7088/595/93649/87/10865/84159/57326/11030/81/79960/4664/5074/3303/863/10766/6598/708/23543/3337/57658/22913/11315/84969/10524/2521/6601/7091/26471/163732/6907/8031/26155/64900/1653/23558/9442/81603/24148/10401/55578/328/10589/23741/54880/10600/6760/10432/10474/11143/9611/1499/90665/6605/5977/322/7508/6047/387893/10443/121536/51616/23476/8896/10413/8861/4869/9125/55588/2274/…	103
actively proliferating Fibroblast	actively proliferating Fibroblast	GO:0031625	ubiquitin protein ligase binding	69/2152	298/18410	1.55855e-08	2.41575e-06	2.13978e-06	7414/7534/3091/3305/9099/84557/1152/3303/1026/4804/4720/3304/2821/10670/1191/10376/7334/54472/7188/3725/7384/22794/5566/7167/8454/5573/7314/57142/71/3716/3312/292/10869/10273/7009/7520/7316/7415/57763/1741/65018/51035/6950/8405/10576/64112/3313/322/3329/819/30011/51528/9532/1398/55284/8678/9025/3309/7319/3320/7332/118424/7251/5430/8737/6613/6125/5707/7466	69
actively proliferating Fibroblast	actively proliferating Fibroblast	GO:0044389	ubiquitin-like protein ligase binding	71/2152	317/18410	4.08264e-08	5.53708e-06	4.90454e-06	7414/7534/1051/3091/3305/9099/84557/1152/3303/1026/4804/4720/3304/2821/10670/1191/10376/7334/54472/7188/3725/7384/22794/5566/7167/8454/5573/7314/57142/71/3716/3312/292/10869/10273/7009/7520/7316/7415/57763/1741/65018/51035/6950/8405/10576/64112/3313/322/3329/819/30011/51528/9532/1398/55284/8678/9025/3309/9146/7319/3320/7332/118424/7251/5430/8737/6613/6125/5707/7466	71
actively proliferating Fibroblast	actively proliferating Fibroblast	GO:0051015	actin filament binding	53/2152	214/18410	7.04051e-08	8.48773e-06	7.51811e-06	6876/2316/4629/7169/84168/5358/23164/309/11034/79789/87/79784/7094/81/9948/4430/10552/4642/64780/91624/8736/783/4641/4627/6840/10092/201191/23603/92241/118/10979/7430/7111/2318/7402/2017/23224/1756/10109/829/8826/23191/6710/4643/23345/3092/830/832/7125/10096/84940/10093/1495	53
actively proliferating Fibroblast	actively proliferating Fibroblast	GO:0044183	protein folding chaperone	19/2152	43/18410	8.87617e-08	9.63065e-06	8.53047e-06	3305/3303/3316/3304/3337/10574/23770/3312/7203/10049/6950/22948/10576/3313/79031/3315/3309/3320/5202	19
actively proliferating Fibroblast	actively proliferating Fibroblast	GO:0045296	cadherin binding	72/2152	333/18410	1.45503e-07	1.43519e-05	1.27123e-05	1004/4854/2316/11252/800/7414/23164/114990/7534/392/3688/7094/226/90102/4430/1266/1982/5315/3303/4627/2010/8428/7458/57488/11135/3337/3190/22837/118/11315/5694/7430/143098/7082/7408/682/22827/57142/3312/5901/2017/5110/85456/57410/10611/1968/829/8826/3799/64837/9218/1265/10755/1499/5902/8301/22919/421/1983/832/1938/58513/9230/10890/55898/11336/3309/2023/10938/1495/4179/6643	72
actively proliferating Fibroblast	actively proliferating Fibroblast	GO:0015453	oxidoreduction-driven active transmembrane transporter activity	25/2152	72/18410	2.67305e-07	2.41688e-05	2.14078e-05	84701/1337/1537/4714/4720/374291/4698/4715/7384/1351/6834/4723/1329/4713/1349/100128525/7386/4716/4704/4722/4728/4700/4705/4701/4711	25
actively proliferating Fibroblast	actively proliferating Fibroblast	GO:0048156	tau protein binding	18/2152	43/18410	5.22298e-07	4.35918e-05	3.8612e-05	60/6093/1191/5641/5300/2931/4139/10273/2288/5515/1639/8301/26574/9532/3320/4130/5536/9475	18
actively proliferating Fibroblast	actively proliferating Fibroblast	GO:0017166	vinculin binding	9/2152	12/18410	6.33879e-07	4.91256e-05	4.35136e-05	87/10174/7094/23336/1605/7402/1756/51493/1495	9
actively proliferating Fibroblast	actively proliferating Fibroblast	GO:0003713	transcription coactivator activity	59/2152	266/18410	7.84732e-07	5.67623e-05	5.02779e-05	6604/7041/93649/87/84159/57326/11030/81/79960/6598/57658/11315/84969/10524/2521/6601/26471/163732/8031/64900/23558/9442/81603/24148/328/10589/10600/6760/10432/10474/1499/6605/322/7508/6047/23476/8896/10413/4869/9125/29893/9604/63976/5715/473/7332/3275/7251/10084/10463/9967/23411/9112/10499/2874/9412/22938/1488/8648	59
actively proliferating Fibroblast	actively proliferating Fibroblast	GO:0005518	collagen binding	23/2152	68/18410	1.34917e-06	9.14904e-05	8.10388e-05	5154/84168/114897/3688/7373/165/10491/8404/6678/5058/1291/1292/8754/7057/3675/871/4921/1514/7045/1690/51144/4089/3672	23
actively proliferating Fibroblast	actively proliferating Fibroblast	GO:0050840	extracellular matrix binding	20/2152	55/18410	1.80007e-06	0.000114887	0.000101763	64094/64129/3679/59277/4059/633/169611/3688/2006/8404/6678/57124/3956/8754/7057/3675/1605/7422/2817/7045	20
actively proliferating Fibroblast	actively proliferating Fibroblast	GO:0051082	unfolded protein binding	33/2152	121/18410	2.11433e-06	0.000127447	0.000112888	3305/126393/3303/3304/10383/1191/3337/10574/11080/3324/3312/26515/391634/7203/8195/871/10049/6950/22948/10576/3313/821/3329/4666/4869/3309/3300/3320/5204/10856/3323/27429/5202	33
actively proliferating Fibroblast	actively proliferating Fibroblast	GO:0005516	calmodulin binding	46/2152	200/18410	4.49398e-06	0.00025663	0.000227313	4638/4629/4900/1264/800/6236/5136/2669/79784/165/775/4430/493/1266/109/4642/355/6546/4804/6004/4641/4627/139728/5153/818/118/8536/6640/5999/7082/29966/8826/10645/1265/5257/4643/207/7867/8569/6641/9132/4135/29888/200373/2130/7466	46
actively proliferating Fibroblast	actively proliferating Fibroblast	GO:0016655	oxidoreductase activity, acting on NAD(P)H, quinone or similar compound as acceptor	19/2152	57/18410	1.40126e-05	0.000760184	0.000673343	84869/4714/4720/374291/4698/4715/4723/4713/873/9946/4716/4704/4722/4728/4700/4705/4701/4711/1429	19
actively proliferating Fibroblast	actively proliferating Fibroblast	GO:0005200	structural constituent of cytoskeleton	28/2152	104/18410	1.58521e-05	0.000819025	0.000725462	60/10174/7094/84790/7846/8470/287/10383/10092/10376/23336/27175/347733/7280/10381/10382/71/7283/1756/10109/84617/6710/3092/4478/1832/5630/10096/10093	28
actively proliferating Fibroblast	actively proliferating Fibroblast	GO:0044325	transmembrane transporter binding	32/2152	127/18410	1.79635e-05	0.000885928	0.000784722	2316/7881/7534/87/27020/81/805/3270/808/2273/6546/488/287/6330/9472/6640/29085/1173/857/2258/23171/3398/1499/10060/6526/23704/5310/9532/3745/9100/7416/255057	32
actively proliferating Fibroblast	actively proliferating Fibroblast	GO:0005525	GTP binding	72/2152	379/18410	2.00322e-05	0.000944997	0.000837043	79785/51285/6236/309/51655/4337/30846/2669/338382/403/5869/84790/7846/85004/6237/11031/388/65997/25923/10670/9545/3643/10383/10376/441400/5911/50808/387496/6345/27175/347733/23011/7280/10381/10382/9567/2634/5901/81876/2288/7284/7283/1968/51184/2768/84617/375/30845/8892/377/2778/2770/6009/1983/51493/1938/22931/9230/10890/2767/55647/5872/7879/378/22808/2780/10938/3265/51277/5864/6734/55665	72
actively proliferating Fibroblast	actively proliferating Fibroblast	GO:0019001	guanyl nucleotide binding	75/2152	401/18410	2.36983e-05	0.00102851	0.000911012	79785/51285/6236/309/51655/4337/30846/6573/2669/338382/403/5869/8654/84790/7846/85004/5592/6237/11031/388/65997/25923/10670/9545/3643/10383/10376/441400/5911/50808/387496/6345/27175/347733/23011/7280/10381/10382/9567/2634/5901/81876/2288/7284/7283/1968/51184/2768/84617/375/30845/8892/377/2778/2770/6009/1983/51493/1938/22931/9230/10890/2767/55647/5872/7879/378/22808/2780/10938/3265/51277/5864/6734…	75
actively proliferating Fibroblast	actively proliferating Fibroblast	GO:0032561	guanyl ribonucleotide binding	75/2152	401/18410	2.36983e-05	0.00102851	0.000911012	79785/51285/6236/309/51655/4337/30846/6573/2669/338382/403/5869/8654/84790/7846/85004/5592/6237/11031/388/65997/25923/10670/9545/3643/10383/10376/441400/5911/50808/387496/6345/27175/347733/23011/7280/10381/10382/9567/2634/5901/81876/2288/7284/7283/1968/51184/2768/84617/375/30845/8892/377/2778/2770/6009/1983/51493/1938/22931/9230/10890/2767/55647/5872/7879/378/22808/2780/10938/3265/51277/5864/6734…	75
actively proliferating Fibroblast	actively proliferating Fibroblast	GO:0003955	NAD(P)H dehydrogenase (quinone) activity	16/2152	45/18410	2.66299e-05	0.00111129	0.000984336	84869/4714/4720/374291/4698/4715/4723/4713/4716/4704/4722/4728/4700/4705/4701/4711	16
actively proliferating Fibroblast	actively proliferating Fibroblast	GO:0003924	GTPase activity	65/2152	336/18410	2.7865e-05	0.00111976	0.000991843	79785/8490/51285/6236/51655/2669/338382/403/5869/84790/7846/85004/6237/6004/11031/388/65997/25923/10670/9545/10383/10376/441400/5911/5999/387496/27175/347733/23011/9628/7280/10381/10382/2782/9567/2634/5901/81876/7284/7283/1968/51184/2768/84617/375/377/2778/2770/6009/1938/22931/9230/10890/2767/55647/5872/7879/378/22808/11076/2780/3265/51277/5864/6734	65
actively proliferating Fibroblast	actively proliferating Fibroblast	GO:0003743	translation initiation factor activity	17/2152	51/18410	3.93063e-05	0.00152312	0.00134912	1982/1974/7458/27335/1964/1968/1973/8662/1967/8892/1981/1977/1983/8666/1975/27161/3692	17
actively proliferating Fibroblast	actively proliferating Fibroblast	GO:0008137	NADH dehydrogenase (ubiquinone) activity	15/2152	42/18410	4.45817e-05	0.00166797	0.00147743	4714/4720/374291/4698/4715/4723/4713/4716/4704/4722/4728/4700/4705/4701/4711	15
actively proliferating Fibroblast	actively proliferating Fibroblast	GO:0016651	oxidoreductase activity, acting on NAD(P)H	24/2152	88/18410	4.98031e-05	0.00180121	0.00159545	84869/64780/4714/4720/374291/1727/4698/4715/4723/4713/873/9946/4716/4704/4722/4728/4700/53905/4705/4701/4552/4711/5447/1429	24
actively proliferating Fibroblast	actively proliferating Fibroblast	GO:0046332	SMAD binding	22/2152	78/18410	5.81925e-05	0.00203674	0.00180407	10140/7041/93649/2353/2626/202151/1655/56937/3725/10979/657/4093/1278/5468/10273/1281/1499/8498/5813/4089/5494/22938	22
actively proliferating Fibroblast	actively proliferating Fibroblast	GO:0050136	NADH dehydrogenase (quinone) activity	15/2152	43/18410	6.1113e-05	0.00207211	0.0018354	4714/4720/374291/4698/4715/4723/4713/4716/4704/4722/4728/4700/4705/4701/4711	15
actively proliferating Fibroblast	actively proliferating Fibroblast	GO:0003714	transcription corepressor activity	41/2152	191/18410	7.86387e-05	0.00258555	0.00229018	10140/126374/7088/595/10865/57326/5074/3303/863/10766/708/23543/3337/7091/6907/26155/328/10589/23741/54880/9611/90665/5977/387893/10443/51616/10413/2274/7536/3192/473/7251/26145/23411/9112/2874/2023/5204/22938/10856/1488	41
actively proliferating Fibroblast	actively proliferating Fibroblast	GO:0097718	disordered domain specific binding	13/2152	35/18410	8.96624e-05	0.00286129	0.00253442	805/808/2597/3303/23770/7430/1173/391634/1499/1213/3320/3736/3323	13
actively proliferating Fibroblast	actively proliferating Fibroblast	GO:0015399	primary active transmembrane transporter activity	36/2152	162/18410	0.000100088	0.00301087	0.00266692	84701/477/1337/480/493/1537/4714/4720/488/3764/374291/4698/4715/7384/1351/6834/4723/1329/4713/1349/100128525/23457/526/7386/4716/4704/4722/9550/529/85320/4728/4700/10060/4705/4701/4711	36
actively proliferating Fibroblast	actively proliferating Fibroblast	GO:0005178	integrin binding	35/2152	156/18410	0.00010142	0.00301087	0.00266692	4240/5747/3679/87/3688/7094/1903/8516/2246/81/3911/3909/3913/977/8754/11117/4627/7057/3675/10979/928/83700/975/255743/7402/9270/1281/667/5034/7045/3680/3672/310/6376/3693	35
actively proliferating Fibroblast	actively proliferating Fibroblast	GO:0003925	G protein activity	14/2152	40/18410	0.000102675	0.00301087	0.00266692	79785/51285/5869/85004/65997/441400/5911/387496/81876/9230/10890/7879/22808/3265	14
actively proliferating Fibroblast	actively proliferating Fibroblast	GO:0003954	NADH dehydrogenase activity	15/2152	45/18410	0.000110845	0.0031649	0.00280335	4714/4720/374291/4698/4715/4723/4713/4716/4704/4722/4728/4700/4705/4701/4711	15
actively proliferating Fibroblast	actively proliferating Fibroblast	GO:0043236	laminin binding	11/2152	27/18410	0.000118183	0.00328791	0.0029123	64129/3679/59277/4059/3688/3956/8754/7057/3675/1605/2817	11
actively proliferating Fibroblast	actively proliferating Fibroblast	GO:0051287	NAD binding	16/2152	51/18410	0.000149156	0.00404586	0.00358367	2597/4720/10873/4723/3421/23171/9380/3030/216/26227/11112/23411/3420/84656/7358/1488	16
actively proliferating Fibroblast	actively proliferating Fibroblast	GO:0031072	heat shock protein binding	29/2152	123/18410	0.000155954	0.00412707	0.00365561	3091/2246/3305/3303/3304/3337/3312/10869/10273/54431/2288/2289/7249/10049/54880/6558/7538/3313/22826/26973/79091/9532/6767/55898/3309/3066/3297/3300/5536	29
actively proliferating Fibroblast	actively proliferating Fibroblast	GO:0008307	structural constituent of muscle	14/2152	42/18410	0.000186606	0.00482064	0.00426995	4629/10398/1466/7169/4637/140465/1465/6525/91624/8736/8470/23336/1605/1756	14
actively proliferating Fibroblast	actively proliferating Fibroblast	GO:0042974	nuclear retinoic acid receptor binding	10/2152	24/18410	0.000193628	0.00488572	0.00432759	10865/81/5468/7376/81857/4929/23019/3275/22938/1488	10
actively proliferating Fibroblast	actively proliferating Fibroblast	GO:0090079	translation regulator activity, nucleic acid binding	26/2152	108/18410	0.000234475	0.00578193	0.00512142	6472/1982/1974/80325/7458/57409/9567/27335/1964/7284/1968/1973/8662/1967/8892/5813/1981/1977/1983/8666/10605/1938/51247/1975/27161/3692	26
actively proliferating Fibroblast	actively proliferating Fibroblast	GO:0051117	ATPase binding	21/2152	82/18410	0.000371684	0.00896172	0.00793795	482/5350/3270/287/3337/7430/6640/5824/857/54431/9550/7376/529/51035/26092/55011/10312/51602/5864/10856/7466	21
actively proliferating Fibroblast	actively proliferating Fibroblast	GO:0008135	translation factor activity, RNA binding	21/2152	84/18410	0.000527283	0.0122872	0.0108835	1982/1974/80325/7458/9567/27335/1964/7284/1968/1973/8662/1967/8892/1981/1977/1983/8666/1938/1975/27161/3692	21
actively proliferating Fibroblast	actively proliferating Fibroblast	GO:0042805	actinin binding	12/2152	36/18410	0.000532256	0.0122872	0.0108835	1466/9260/171024/27295/3741/23022/1465/775/11155/1605/5468/10611	12
actively proliferating Fibroblast	actively proliferating Fibroblast	GO:0019003	GDP binding	19/2152	73/18410	0.000558444	0.0126232	0.0111811	51285/2669/403/5869/85004/6237/11031/388/5911/23011/5901/2770/6009/22931/9230/10890/7879/22808/3265	19
actively proliferating Fibroblast	actively proliferating Fibroblast	GO:0043522	leucine zipper domain binding	6/2152	11/18410	0.000693669	0.0153598	0.0136052	5074/1649/1613/468/26574/1386	6
actively proliferating Fibroblast	actively proliferating Fibroblast	GO:0003725	double-stranded RNA binding	19/2152	75/18410	0.000800821	0.0173778	0.0153926	87/10383/7458/10376/3608/26065/1653/51092/1973/8575/1213/3329/4478/3192/79706/1665/1975/27161/1994	19
actively proliferating Fibroblast	actively proliferating Fibroblast	GO:0051393	alpha-actinin binding	10/2152	28/18410	0.000834728	0.0177584	0.0157298	9260/171024/27295/3741/23022/775/11155/1605/5468/10611	10
actively proliferating Fibroblast	actively proliferating Fibroblast	GO:0070412	R-SMAD binding	9/2152	24/18410	0.00101242	0.0211245	0.0187113	93649/2353/1655/56937/3725/5468/8498/4089/5494	9
actively proliferating Fibroblast	actively proliferating Fibroblast	GO:0051787	misfolded protein binding	10/2152	29/18410	0.00114187	0.023376	0.0207056	3305/3303/3304/1191/3312/10273/54431/3313/3309/5611	10
actively proliferating Fibroblast	actively proliferating Fibroblast	GO:0030674	protein-macromolecule adaptor activity	54/2152	305/18410	0.00118726	0.0238551	0.02113	482/171024/2059/7373/80852/8440/10580/8470/23353/287/4627/6500/9472/858/8775/143098/116138/8454/1278/2782/23363/55803/3312/1173/57515/8835/857/23224/10273/2288/23468/9341/8826/25777/51068/2621/8907/553115/23588/1856/23345/5706/3092/6767/1398/23299/6774/23098/4130/1642/10238/11037/10093/267	54
actively proliferating Fibroblast	actively proliferating Fibroblast	GO:0008179	adenylate cyclase binding	6/2152	12/18410	0.00125032	0.0246653	0.0218476	111/10486/805/808/10487/9472	6
actively proliferating Fibroblast	actively proliferating Fibroblast	GO:0030275	LRR domain binding	7/2152	16/18410	0.00129421	0.0250752	0.0222107	5074/1649/1613/468/26574/6794/1386	7
actively proliferating Fibroblast	actively proliferating Fibroblast	GO:0030374	nuclear receptor coactivator activity	15/2152	56/18410	0.00150832	0.0287109	0.0254311	87/81/57658/6760/10432/10474/6047/8896/9125/29893/7251/10463/9967/10499/8648	15
actively proliferating Fibroblast	actively proliferating Fibroblast	GO:0016667	oxidoreductase activity, acting on a sulfur group of donors	15/2152	57/18410	0.00182939	0.0342221	0.0303127	253827/8991/10954/10935/54431/5034/22921/51449/51218/51075/1738/25828/51734/81542/64359	15
actively proliferating Fibroblast	actively proliferating Fibroblast	GO:0048038	quinone binding	7/2152	17/18410	0.0019796	0.0361245	0.0319977	8639/84869/4720/6392/374291/314/6390	7
actively proliferating Fibroblast	actively proliferating Fibroblast	GO:0051020	GTPase binding	52/2152	298/18410	0.00199943	0.0361245	0.0319977	2316/54843/392/2059/51196/5058/2664/23500/64780/4804/23637/6093/4641/10160/6647/10204/23603/1613/1857/55654/220441/30968/2782/64423/55845/27342/29966/9181/857/8826/8531/7249/9912/23191/23580/5902/1856/8301/10787/23299/8678/3320/7879/537/9670/5903/2023/57819/10938/55004/9853/9475	52
actively proliferating Fibroblast	actively proliferating Fibroblast	GO:0140296	general transcription initiation factor binding	14/2152	52/18410	0.00203096	0.0361245	0.0319977	3725/2958/55290/1810/7067/10589/468/5700/6879/51602/3192/3297/10856/23066	14
actively proliferating Fibroblast	actively proliferating Fibroblast	GO:0050998	nitric-oxide synthase binding	6/2152	13/18410	0.00209326	0.0366321	0.0324473	60/493/808/6640/857/1756	6
actively proliferating Fibroblast	actively proliferating Fibroblast	GO:0098631	cell adhesion mediator activity	16/2152	64/18410	0.00233171	0.0401573	0.0355698	23022/4059/23114/3688/27020/1266/91624/11117/11135/90952/83700/682/10611/1832/10890/3672	16
actively proliferating Fibroblast	actively proliferating Fibroblast	GO:0050661	NADP binding	14/2152	53/18410	0.00246815	0.0418429	0.0370628	7881/84869/2597/10873/847/9946/9380/53905/4524/4552/11112/5447/84656/1429	14
actively proliferating Fibroblast	actively proliferating Fibroblast	GO:0050681	nuclear androgen receptor binding	9/2152	27/18410	0.00262247	0.0432443	0.0383042	7041/10865/1655/6943/11315/24148/9604/3275/22938	9
actively proliferating Fibroblast	actively proliferating Fibroblast	GO:0050699	WW domain binding	10/2152	32/18410	0.00265008	0.0432443	0.0383042	80762/56937/158931/9516/51729/85012/340543/140597/9802/90843	10
actively proliferating Fibroblast	actively proliferating Fibroblast	GO:0042826	histone deacetylase binding	26/2152	126/18410	0.00267039	0.0432443	0.0383042	6909/23493/595/93649/1051/3091/4208/4207/3303/4209/100271849/3304/10014/6943/5928/23468/57763/54880/9611/84312/26993/8625/3066/3320/9112/3184	26
actively proliferating Fibroblast	actively proliferating Fibroblast	GO:0019838	growth factor binding	28/2152	139/18410	0.00271284	0.0432857	0.0383409	3488/4916/5154/3490/5159/4915/114990/6272/2/1291/57045/4804/3643/64285/2615/7057/1278/2261/5654/1281/4052/2817/8829/7043/8539/2022/3482/51232	28
actively proliferating Fibroblast	actively proliferating Fibroblast	GO:0005201	extracellular matrix structural constituent	33/2152	172/18410	0.00276752	0.0435183	0.0385469	4240/64129/3490/80781/633/157869/4239/2006/7373/165/3911/3909/6678/3913/1291/1292/176/1287/1305/11117/85301/7057/1278/90187/1288/255743/1281/7058/4052/7045/1284/3915/30008	33
actively proliferating Fibroblast	actively proliferating Fibroblast	GO:0008022	protein C-terminus binding	34/2152	179/18410	0.00285774	0.044295	0.0392349	4059/4641/132320/2547/57658/57409/7430/10055/6721/4691/6907/10935/5468/7520/10401/5515/667/468/10567/7704/1499/22919/27183/10413/11267/9784/5430/23411/1112/27161/3397/1445/3265/5864	34
actively proliferating Fibroblast	actively proliferating Fibroblast	GO:0140597	protein carrier chaperone	7/2152	18/18410	0.00291532	0.044551	0.0394616	51234/1191/5824/3312/56851/93380/9694	7
actively proliferating Fibroblast	actively proliferating Fibroblast	GO:0043121	neurotrophin binding	5/2152	10/18410	0.00329563	0.0496633	0.0439899	4916/4915/6272/2/4804	5
leukocyte blood cells	leukocyte blood cells	GO:0019864	IgG binding	6/238	11/18410	1.91853e-09	8.51876e-07	7.46283e-07	2207/2214/2215/9103/2213/2212	6
leukocyte blood cells	leukocyte blood cells	GO:0016018	cyclosporin A binding	7/238	20/18410	3.71188e-09	8.51876e-07	7.46283e-07	730262/728945/645142/653505/653598/644591/5478	7
leukocyte blood cells	leukocyte blood cells	GO:0019865	immunoglobulin binding	6/238	24/18410	4.85452e-07	4.69536e-05	4.11335e-05	2207/2214/2215/9103/2213/2212	6
leukocyte blood cells	leukocyte blood cells	GO:0003755	peptidyl-prolyl cis-trans isomerase activity	7/238	38/18410	4.95633e-07	4.69536e-05	4.11335e-05	730262/728945/645142/653505/653598/644591/5478	7
leukocyte blood cells	leukocyte blood cells	GO:0140375	immune receptor activity	12/238	148/18410	5.11477e-07	4.69536e-05	4.11335e-05	3587/2207/3561/2214/7852/10288/10859/2213/11025/3572/729230/79168	12
leukocyte blood cells	leukocyte blood cells	GO:0016859	cis-trans isomerase activity	7/238	41/18410	8.54277e-07	6.53522e-05	5.72516e-05	730262/728945/645142/653505/653598/644591/5478	7
leukocyte blood cells	leukocyte blood cells	GO:0030547	signaling receptor inhibitor activity	7/238	43/18410	1.19784e-06	7.8544e-05	6.88082e-05	100463498/100463486/11006/100462977/100463489/6352/100463488	7
leukocyte blood cells	leukocyte blood cells	GO:0048019	receptor antagonist activity	6/238	32/18410	2.99737e-06	0.000171974	0.000150657	100463498/100463486/100462977/100463489/6352/100463488	6
leukocyte blood cells	leukocyte blood cells	GO:0016176	superoxide-generating NADPH oxidase activator activity	4/238	10/18410	5.3807e-06	0.000274416	0.000240401	653361/654816/4689/654817	4
leukocyte blood cells	leukocyte blood cells	GO:0032396	inhibitory MHC class I receptor activity	4/238	12/18410	1.2427e-05	0.000570401	0.000499698	10288/10859/11025/79168	4
leukocyte blood cells	leukocyte blood cells	GO:0016853	isomerase activity	10/238	155/18410	3.44557e-05	0.0013807	0.00120955	730262/728945/645142/653505/10728/653598/644591/10455/5478/128240	10
leukocyte blood cells	leukocyte blood cells	GO:0009055	electron transfer activity	9/238	125/18410	3.60966e-05	0.0013807	0.00120955	1346/4697/1347/1536/1348/4725/107075310/4724/653361	9
leukocyte blood cells	leukocyte blood cells	GO:0032393	MHC class I receptor activity	4/238	17/18410	5.67842e-05	0.00200492	0.0017564	10288/10859/11025/79168	4
leukocyte blood cells	leukocyte blood cells	GO:0003779	actin binding	16/238	439/18410	0.000200529	0.00657447	0.00575954	3936/64098/91624/10788/199/7852/11151/3059/7454/752/4542/7171/55740/64005/11346/9535	16
leukocyte blood cells	leukocyte blood cells	GO:0042608	T cell receptor binding	3/238	10/18410	0.000239404	0.00732577	0.00641771	916/3932/1794	3
leukocyte blood cells	leukocyte blood cells	GO:0048020	CCR chemokine receptor binding	5/238	47/18410	0.000341124	0.00978599	0.00857298	6351/6352/29097/729230/414062	5
leukocyte blood cells	leukocyte blood cells	GO:0051015	actin filament binding	10/238	214/18410	0.000486403	0.0127934	0.0112076	3936/91624/10788/199/11151/3059/752/4542/7171/64005	10
leukocyte blood cells	leukocyte blood cells	GO:0043548	phosphatidylinositol 3-kinase binding	4/238	29/18410	0.000501702	0.0127934	0.0112076	10870/11151/3932/118788	4
leukocyte blood cells	leukocyte blood cells	GO:0038024	cargo receptor activity	6/238	79/18410	0.000554464	0.0133947	0.0117344	3689/9332/4360/23166/2350/4481	6
leukocyte blood cells	leukocyte blood cells	GO:0033218	amide binding	14/238	402/18410	0.000779848	0.0178975	0.015679	3689/10288/730262/728945/2213/645142/653505/653598/644591/712/10455/5478/2350/4481	14
leukocyte blood cells	leukocyte blood cells	GO:0016651	oxidoreductase activity, acting on NAD(P)H	6/238	88/18410	0.00098181	0.0210522	0.0184427	4697/1536/4725/84869/4724/653361	6
leukocyte blood cells	leukocyte blood cells	GO:0042277	peptide binding	12/238	322/18410	0.00103126	0.0210522	0.0184427	3689/10288/730262/728945/2213/645142/653505/653598/644591/712/5478/4481	12
leukocyte blood cells	leukocyte blood cells	GO:0001846	opsonin binding	3/238	16/18410	0.0010549	0.0210522	0.0184427	3689/64581/11326	3
leukocyte blood cells	leukocyte blood cells	GO:0017124	SH3 domain binding	7/238	125/18410	0.00121052	0.0231512	0.0202816	916/3059/7454/6451/55740/653361/5883	7
leukocyte blood cells	leukocyte blood cells	GO:0042379	chemokine receptor binding	5/238	71/18410	0.00225331	0.0410103	0.0359269	6351/6352/29097/729230/414062	5
leukocyte blood cells	leukocyte blood cells	GO:0015453	oxidoreduction-driven active transmembrane transporter activity	5/238	72/18410	0.0023964	0.0410103	0.0359269	1346/4697/4725/107075310/4724	5
leukocyte blood cells	leukocyte blood cells	GO:0019955	cytokine binding	7/238	141/18410	0.00241237	0.0410103	0.0359269	3587/3561/7852/3572/1436/729230/3676	7
leukocyte blood cells	leukocyte blood cells	GO:0003955	NAD(P)H dehydrogenase (quinone) activity	4/238	45/18410	0.00267811	0.0439019	0.0384601	4697/4725/84869/4724	4
leukocyte blood cells	leukocyte blood cells	GO:0043274	phospholipase binding	3/238	23/18410	0.00312092	0.0493966	0.0432737	3932/7454/6850	3
endothelial cell	endothelial cell	GO:0042605	peptide antigen binding	16/641	37/18410	2.53092e-14	1.95387e-11	1.65709e-11	3127/3123/3133/3106/3135/3136/3107/3105/3134/3113/3119/3122/6890/9794/6892/6891	16
endothelial cell	endothelial cell	GO:0045296	cadherin binding	39/641	333/18410	3.40101e-11	1.31279e-08	1.11338e-08	1003/5787/9351/2317/50848/4301/3655/9124/23348/8407/302/30844/3791/5797/9414/10397/26136/8502/8642/5962/6711/659/6624/53827/29766/6282/8727/23607/3728/7531/50807/6709/6772/10399/4690/79180/51474/6187/9208	39
endothelial cell	endothelial cell	GO:0042277	peptide binding	34/641	322/18410	9.3152e-09	2.39711e-06	2.033e-06	10268/10266/3127/10203/9452/4881/3123/3133/3106/3135/1393/3136/972/3339/3107/3105/3134/3113/3119/4883/554/3122/4258/9445/4792/7099/1889/5530/6890/9794/3953/5479/6892/6891	34
endothelial cell	endothelial cell	GO:0019838	growth factor binding	21/641	139/18410	1.47612e-08	2.84892e-06	2.41618e-06	2321/8692/3655/3487/3791/2022/6284/6386/9365/3691/94/7048/8828/3485/3977/2324/3554/3486/3572/51232/6187	21
endothelial cell	endothelial cell	GO:0003779	actin binding	40/641	439/18410	3.08217e-08	4.75886e-06	4.03601e-06	85358/2317/11170/4846/4301/3983/9124/25924/9168/7114/7170/10095/51225/5962/6711/9535/65108/6624/53827/29780/22885/644150/29766/9749/8727/7140/6645/4651/83543/6709/57477/26249/51474/4646/51088/9788/7171/1072/22998/4082	40
endothelial cell	endothelial cell	GO:0023026	MHC class II protein complex binding	9/641	27/18410	1.89936e-07	2.44384e-05	2.07263e-05	3127/3123/972/567/3113/3119/3122/3108/7531	9
endothelial cell	endothelial cell	GO:0033218	amide binding	36/641	402/18410	2.33405e-07	2.57412e-05	2.18313e-05	10268/10266/3127/10203/9452/4881/3123/3133/3106/3135/1393/2280/3136/972/3339/3107/3105/3134/3113/3119/4883/554/3122/4258/9445/4792/7099/1889/5530/6890/9794/3953/5479/6892/55353/6891	36
endothelial cell	endothelial cell	GO:0019199	transmembrane receptor protein kinase activity	14/641	79/18410	5.13852e-07	4.95867e-05	4.20547e-05	2321/7075/7010/2050/3791/2022/94/7048/8828/659/2324/51232/5157/3815	14
endothelial cell	endothelial cell	GO:0023023	MHC protein complex binding	9/641	36/18410	2.88128e-06	0.00024715	0.000209609	3127/3123/972/567/3113/3119/3122/3108/7531	9
endothelial cell	endothelial cell	GO:0050700	CARD domain binding	6/641	16/18410	1.03393e-05	0.000758295	0.000643113	29775/22900/114769/834/837/10392	6
endothelial cell	endothelial cell	GO:0003823	antigen binding	19/641	174/18410	1.08047e-05	0.000758295	0.000643113	3127/3123/3133/3106/3135/3136/3107/3105/3134/3113/3119/7106/3122/8547/6890/9794/6892/140885/6891	19
endothelial cell	endothelial cell	GO:0098632	cell-cell adhesion mediator activity	10/641	54/18410	1.4633e-05	0.000941387	0.000798395	54538/9124/302/90952/4345/29766/6282/3728/1829/140885	10
endothelial cell	endothelial cell	GO:0019955	cytokine binding	16/641	141/18410	3.29153e-05	0.00195466	0.00165776	8692/972/2022/3563/94/3459/7048/8828/3977/659/3554/7133/3953/3572/7132/3815	16
endothelial cell	endothelial cell	GO:0004714	transmembrane receptor protein tyrosine kinase activity	10/641	60/18410	3.82082e-05	0.00210691	0.00178688	2321/7075/7010/2050/3791/8828/2324/51232/5157/3815	10
endothelial cell	endothelial cell	GO:0016505	peptidase activator activity involved in apoptotic process	6/641	20/18410	4.4419e-05	0.0022861	0.00193885	22900/1512/834/1075/10392/10399	6
endothelial cell	endothelial cell	GO:0031994	insulin-like growth factor I binding	5/641	13/18410	5.13829e-05	0.00247923	0.00210264	3655/3487/3691/3485/3486	5
endothelial cell	endothelial cell	GO:0051015	actin filament binding	20/641	214/18410	6.19205e-05	0.00281192	0.0023848	2317/4301/3983/7170/10095/51225/6711/65108/6624/22885/8727/4651/83543/6709/57477/51474/4646/7171/1072/4082	20
endothelial cell	endothelial cell	GO:0098631	cell adhesion mediator activity	10/641	64/18410	6.7743e-05	0.00290542	0.0024641	54538/9124/302/90952/4345/29766/6282/3728/1829/140885	10
endothelial cell	endothelial cell	GO:0097110	scaffold protein binding	10/641	67/18410	0.000100994	0.00393565	0.00333784	85358/4846/2697/5336/11140/5144/7531/3572/2534/28514	10
endothelial cell	endothelial cell	GO:0016504	peptidase activator activity	8/641	43/18410	0.00010196	0.00393565	0.00333784	22900/857/1512/834/1075/10392/5721/10399	8
endothelial cell	endothelial cell	GO:0005525	GTP binding	28/641	379/18410	0.00016054	0.00590175	0.0050053	474344/55303/55340/168537/155038/170575/4881/7052/30844/10964/9630/8766/2771/389/57381/5899/5879/23682/26157/10124/1612/115361/2635/1915/4599/3845/158078/387	28
endothelial cell	endothelial cell	GO:0019001	guanyl nucleotide binding	29/641	401/18410	0.00017772	0.0059652	0.00505911	474344/55303/55340/168537/155038/170575/4881/7052/30844/10964/9630/8766/2771/389/5138/57381/5899/5879/23682/26157/10124/1612/115361/2635/1915/4599/3845/158078/387	29
endothelial cell	endothelial cell	GO:0032561	guanyl ribonucleotide binding	29/641	401/18410	0.00017772	0.0059652	0.00505911	474344/55303/55340/168537/155038/170575/4881/7052/30844/10964/9630/8766/2771/389/5138/57381/5899/5879/23682/26157/10124/1612/115361/2635/1915/4599/3845/158078/387	29
endothelial cell	endothelial cell	GO:0008656	cysteine-type endopeptidase activator activity involved in apoptotic process	5/641	17/18410	0.000220006	0.00707686	0.00600192	22900/1512/834/10392/10399	5
endothelial cell	endothelial cell	GO:0032395	MHC class II receptor activity	4/641	10/18410	0.000258557	0.00767716	0.00651103	3123/3113/3119/3122	4
endothelial cell	endothelial cell	GO:0042608	T cell receptor binding	4/641	10/18410	0.000258557	0.00767716	0.00651103	3123/3133/3105/3122	4
endothelial cell	endothelial cell	GO:0032052	bile acid binding	4/641	11/18410	0.000395133	0.0112979	0.00958178	1109/8644/1646/1645	4
endothelial cell	endothelial cell	GO:0005520	insulin-like growth factor binding	6/641	29/18410	0.000416762	0.0114907	0.00974535	3655/3487/3691/3485/3486/51232	6
endothelial cell	endothelial cell	GO:0004032	alditol:NADP+ 1-oxidoreductase activity	4/641	12/18410	0.000576423	0.0147755	0.0125312	1109/8644/1646/1645	4
endothelial cell	endothelial cell	GO:0086080	protein binding involved in heterotypic cell-cell adhesion	4/641	12/18410	0.000576423	0.0147755	0.0125312	4345/3728/1829/140885	4
endothelial cell	endothelial cell	GO:0045309	protein phosphorylated amino acid binding	8/641	55/18410	0.000593317	0.0147755	0.0125312	126669/8503/5336/10044/5595/7525/7531/4734	8
endothelial cell	endothelial cell	GO:0005516	calmodulin binding	17/641	200/18410	0.000651276	0.015712	0.0133255	4846/6711/65108/5530/6645/23236/4651/3782/1612/3707/6709/8721/1915/5924/4646/84876/4082	17
endothelial cell	endothelial cell	GO:0140375	immune receptor activity	14/641	148/18410	0.000672322	0.0157283	0.0133392	3123/972/3113/3119/3601/3563/3459/3122/1512/3977/3554/3953/3455/3572	14
endothelial cell	endothelial cell	GO:0005024	transforming growth factor beta-activated receptor activity	4/641	13/18410	0.000809775	0.0173652	0.0147275	2022/94/7048/659	4
endothelial cell	endothelial cell	GO:0005035	death receptor activity	4/641	13/18410	0.000809775	0.0173652	0.0147275	8797/7133/7293/7132	4
endothelial cell	endothelial cell	GO:0072582	17-beta-hydroxysteroid dehydrogenase (NADP+) activity	4/641	13/18410	0.000809775	0.0173652	0.0147275	1109/8644/1646/1645	4
endothelial cell	endothelial cell	GO:0004713	protein tyrosine kinase activity	13/641	135/18410	0.00087512	0.0182593	0.0154858	2321/7075/660/7010/2050/3791/8828/2324/7525/51232/2534/5157/3815	13
endothelial cell	endothelial cell	GO:0051219	phosphoprotein binding	10/641	88/18410	0.000956657	0.0194352	0.0164831	126669/8503/5336/10044/4281/5595/7525/7531/5327/4734	10
endothelial cell	endothelial cell	GO:0030552	cAMP binding	5/641	23/18410	0.00100613	0.0199163	0.0168911	11069/5138/10411/5144/5142	5
endothelial cell	endothelial cell	GO:0005172	vascular endothelial growth factor receptor binding	4/641	14/18410	0.00110263	0.0207269	0.0175786	1003/3678/7424/23607	4
endothelial cell	endothelial cell	GO:0044594	17-beta-hydroxysteroid dehydrogenase (NAD+) activity	4/641	14/18410	0.00110263	0.0207269	0.0175786	1109/8644/1646/1645	4
endothelial cell	endothelial cell	GO:0005178	integrin binding	14/641	156/18410	0.00112763	0.0207269	0.0175786	7450/58494/3384/3678/50848/3655/3791/8613/7106/2013/3691/8751/928/3912	14
endothelial cell	endothelial cell	GO:0061134	peptidase regulator activity	18/641	230/18410	0.00119738	0.0214972	0.0182319	302/22900/857/114769/1512/7035/834/684/1075/10392/5721/51232/10399/144203/5627/11005/440068/7980	18
endothelial cell	endothelial cell	GO:0017124	SH3 domain binding	12/641	125/18410	0.00140096	0.0245436	0.0208156	85358/134265/5359/57514/9844/51225/8751/644150/9732/23607/57088/140885	12
endothelial cell	endothelial cell	GO:0048185	activin binding	4/641	15/18410	0.00146244	0.0245436	0.0208156	2280/2022/94/7048	4
endothelial cell	endothelial cell	GO:1904680	peptide transmembrane transporter activity	4/641	15/18410	0.00146244	0.0245436	0.0208156	2697/6890/6892/6891	4
endothelial cell	endothelial cell	GO:0005112	Notch binding	5/641	25/18410	0.00149985	0.0246358	0.0208937	54567/4855/3714/4851/28514	5
endothelial cell	endothelial cell	GO:0004115	3',5'-cyclic-AMP phosphodiesterase activity	4/641	16/18410	0.00189664	0.0297117	0.0251986	27115/5138/5144/5142	4
endothelial cell	endothelial cell	GO:1990782	protein tyrosine kinase binding	11/641	113/18410	0.00195448	0.0297117	0.0251986	1003/8692/4739/2697/9414/5336/659/9732/10399/4690/140885	11
endothelial cell	endothelial cell	GO:0030695	GTPase regulator activity	30/641	488/18410	0.00196282	0.0297117	0.0251986	22899/11069/152273/57514/23348/9844/9754/64411/57480/23263/23677/10411/10044/63940/9771/9732/3357/57569/57186/23236/57572/50807/50650/5998/54453/64786/57221/64283/5924/140885	30
endothelial cell	endothelial cell	GO:0060589	nucleoside-triphosphatase regulator activity	30/641	488/18410	0.00196282	0.0297117	0.0251986	22899/11069/152273/57514/23348/9844/9754/64411/57480/23263/23677/10411/10044/63940/9771/9732/3357/57569/57186/23236/57572/50807/50650/5998/54453/64786/57221/64283/5924/140885	30
endothelial cell	endothelial cell	GO:0017046	peptide hormone binding	7/641	52/18410	0.00205862	0.0305626	0.0259203	10266/10203/4881/1393/4883/1889/3953	7
endothelial cell	endothelial cell	GO:0005085	guanyl-nucleotide exchange factor activity	17/641	223/18410	0.00214027	0.0311753	0.0264399	22899/11069/152273/23348/9844/57480/23263/10411/10044/9771/9732/57572/50650/54453/57221/64283/5924	17
endothelial cell	endothelial cell	GO:0005001	transmembrane receptor protein tyrosine phosphatase activity	4/641	17/18410	0.00241252	0.0338631	0.0287194	5787/5797/5801/5799	4
endothelial cell	endothelial cell	GO:0019198	transmembrane receptor protein phosphatase activity	4/641	17/18410	0.00241252	0.0338631	0.0287194	5787/5797/5801/5799	4
endothelial cell	endothelial cell	GO:0046875	ephrin receptor binding	5/641	28/18410	0.00254564	0.0350934	0.0297629	1942/6386/1948/2534/4690	5
endothelial cell	endothelial cell	GO:0005201	extracellular matrix structural constituent	14/641	172/18410	0.00282646	0.0381857	0.0323855	7450/79812/10631/3339/22915/4256/3910/3912/79875/64856/1295/2199/7980/83872	14
endothelial cell	endothelial cell	GO:0003785	actin monomer binding	5/641	29/18410	0.00298915	0.0381857	0.0323855	4846/9168/7114/51474/9788	5
endothelial cell	endothelial cell	GO:0004303	estradiol 17-beta-dehydrogenase activity	4/641	18/18410	0.00301726	0.0381857	0.0323855	1109/8644/1646/1645	4
endothelial cell	endothelial cell	GO:0047834	D-threo-aldose 1-dehydrogenase activity	4/641	18/18410	0.00301726	0.0381857	0.0323855	1109/8644/1646/1645	4
endothelial cell	endothelial cell	GO:0098641	cadherin binding involved in cell-cell adhesion	4/641	18/18410	0.00301726	0.0381857	0.0323855	9124/302/29766/6282	4
endothelial cell	endothelial cell	GO:0019902	phosphatase binding	15/641	193/18410	0.00317104	0.0392334	0.0332741	1003/9351/26051/2308/5829/2324/1075/3958/5595/3728/7531/6772/10399/2648/140885	15
endothelial cell	endothelial cell	GO:0042562	hormone binding	9/641	87/18410	0.00325251	0.0392334	0.0332741	10266/10203/4881/1393/4883/1512/1889/476/3953	9
endothelial cell	endothelial cell	GO:0048306	calcium-dependent protein binding	9/641	87/18410	0.00325251	0.0392334	0.0332741	306/6403/140576/6281/302/6284/801/6282/7140	9
endothelial cell	endothelial cell	GO:0004675	transmembrane receptor protein serine/threonine kinase activity	4/641	19/18410	0.00371782	0.0441562	0.0374491	2022/94/7048/659	4
endothelial cell	endothelial cell	GO:0001784	phosphotyrosine residue binding	6/641	44/18410	0.00398292	0.0456396	0.0387072	126669/8503/5336/10044/5595/7525	6
endothelial cell	endothelial cell	GO:0005031	tumor necrosis factor-activated receptor activity	3/641	10/18410	0.00419743	0.0456396	0.0387072	7133/7293/7132	3
endothelial cell	endothelial cell	GO:0017002	activin-activated receptor activity	3/641	10/18410	0.00419743	0.0456396	0.0387072	94/7048/659	3
endothelial cell	endothelial cell	GO:0034713	type I transforming growth factor beta receptor binding	3/641	10/18410	0.00419743	0.0456396	0.0387072	2280/2022/7048	3
endothelial cell	endothelial cell	GO:0070008	serine-type exopeptidase activity	3/641	10/18410	0.00419743	0.0456396	0.0387072	1636/5547/1362	3
endothelial cell	endothelial cell	GO:0097199	cysteine-type endopeptidase activity involved in apoptotic signaling pathway	3/641	10/18410	0.00419743	0.0456396	0.0387072	834/837/843	3
endothelial cell	endothelial cell	GO:0140678	molecular function inhibitor activity	7/641	59/18410	0.00425993	0.0456759	0.038738	3397/857/801/10399/23327/3399/4734	7
endothelial cell	endothelial cell	GO:0008200	ion channel inhibitor activity	5/641	32/18410	0.00465232	0.0491999	0.0417267	857/801/10399/23327/4734	5
Smooth muscle cell	Smooth muscle cell	GO:0015453	oxidoreduction-driven active transmembrane transporter activity	16/143	72/18410	2.11252e-19	6.10518e-17	5.24794e-17	1339/1346/29796/1327/1340/1349/9377/4725/4694/1329/4697/4710/4702/4709/7388/55967	16
Smooth muscle cell	Smooth muscle cell	GO:0009055	electron transfer activity	18/143	125/18410	4.1964e-18	6.0638e-16	5.21238e-16	1339/1346/29796/1327/1340/10975/1349/9377/4725/4694/1329/4697/4710/4702/4709/7388/55967/54205	18
Smooth muscle cell	Smooth muscle cell	GO:0003779	actin binding	27/143	439/18410	5.75671e-17	5.54563e-15	4.76696e-15	4620/51778/4635/8048/4625/7137/4624/7139/4621/442721/4607/4619/7134/88/9172/7168/10529/129446/4604/4892/226/23242/28988/79933/4622/56203/4633	27
Smooth muscle cell	Smooth muscle cell	GO:0015399	primary active transmembrane transporter activity	16/143	162/18410	1.42527e-13	1.02976e-11	8.85169e-12	1339/1346/29796/1327/1340/1349/9377/4725/4694/1329/4697/4710/4702/4709/7388/55967	16
Smooth muscle cell	Smooth muscle cell	GO:0008307	structural constituent of muscle	10/143	42/18410	6.92175e-13	4.00077e-11	3.43902e-11	8048/8557/4607/88/9172/7168/10529/4604/4636/4633	10
Smooth muscle cell	Smooth muscle cell	GO:0051015	actin filament binding	16/143	214/18410	1.05489e-11	5.08106e-10	4.36762e-10	4620/4635/4625/7137/4624/4621/4619/7134/88/9172/7168/10529/129446/4892/28988/4622	16
Smooth muscle cell	Smooth muscle cell	GO:0004129	cytochrome-c oxidase activity	7/143	19/18410	6.85857e-11	2.83161e-09	2.43402e-09	1339/1346/1327/1340/1349/9377/1329	7
Smooth muscle cell	Smooth muscle cell	GO:0016675	oxidoreductase activity, acting on a heme group of donors	7/143	20/18410	1.04835e-10	3.78715e-09	3.25539e-09	1339/1346/1327/1340/1349/9377/1329	7
Smooth muscle cell	Smooth muscle cell	GO:0031432	titin binding	6/143	13/18410	3.24309e-10	1.04139e-08	8.95169e-09	27063/8557/4607/88/4604/84676	6
Smooth muscle cell	Smooth muscle cell	GO:0022804	active transmembrane transporter activity	17/143	404/18410	1.66011e-08	4.79773e-07	4.12407e-07	1339/1346/29796/291/1327/1340/1349/9377/4725/4694/1329/4697/4710/4702/4709/7388/55967	17
Smooth muscle cell	Smooth muscle cell	GO:0008137	NADH dehydrogenase (ubiquinone) activity	7/143	42/18410	3.16378e-08	7.86489e-07	6.76057e-07	4725/4694/4697/4710/4702/4709/55967	7
Smooth muscle cell	Smooth muscle cell	GO:0015078	proton transmembrane transporter activity	10/143	120/18410	3.2657e-08	7.86489e-07	6.76057e-07	1339/1346/29796/291/1327/1340/1349/9377/1329/7388	10
Smooth muscle cell	Smooth muscle cell	GO:0050136	NADH dehydrogenase (quinone) activity	7/143	43/18410	3.75457e-08	8.34669e-07	7.17472e-07	4725/4694/4697/4710/4702/4709/55967	7
Smooth muscle cell	Smooth muscle cell	GO:0003954	NADH dehydrogenase activity	7/143	45/18410	5.21935e-08	1.0056e-06	8.64398e-07	4725/4694/4697/4710/4702/4709/55967	7
Smooth muscle cell	Smooth muscle cell	GO:0003955	NAD(P)H dehydrogenase (quinone) activity	7/143	45/18410	5.21935e-08	1.0056e-06	8.64398e-07	4725/4694/4697/4710/4702/4709/55967	7
Smooth muscle cell	Smooth muscle cell	GO:0005523	tropomyosin binding	5/143	16/18410	1.07476e-07	1.94129e-06	1.66871e-06	7139/442721/10529/7138/56203	5
Smooth muscle cell	Smooth muscle cell	GO:0000146	microfilament motor activity	6/143	31/18410	1.24027e-07	2.10845e-06	1.8124e-06	4620/4625/4624/4621/70/4622	6
Smooth muscle cell	Smooth muscle cell	GO:0016655	oxidoreductase activity, acting on NAD(P)H, quinone or similar compound as acceptor	7/143	57/18410	2.81365e-07	4.51748e-06	3.88317e-06	4725/4694/4697/4710/4702/4709/55967	7
Smooth muscle cell	Smooth muscle cell	GO:0032036	myosin heavy chain binding	4/143	13/18410	2.3634e-06	3.59486e-05	3.0901e-05	4635/4607/4633/10627	4
Smooth muscle cell	Smooth muscle cell	GO:0003785	actin monomer binding	5/143	29/18410	2.69387e-06	3.89264e-05	3.34607e-05	4635/442721/23242/56203/4633	5
Smooth muscle cell	Smooth muscle cell	GO:0016651	oxidoreductase activity, acting on NAD(P)H	7/143	88/18410	5.52959e-06	7.60976e-05	6.54127e-05	4725/4694/4697/4710/4702/4709/55967	7
Smooth muscle cell	Smooth muscle cell	GO:0017022	myosin binding	6/143	72/18410	2.02652e-05	0.000266211	0.000228832	4635/4607/70/4604/4633/10627	6
Smooth muscle cell	Smooth muscle cell	GO:0003774	cytoskeletal motor activity	7/143	111/18410	2.55044e-05	0.000320468	0.000275471	4620/4625/4624/4621/4619/70/4622	7
Smooth muscle cell	Smooth muscle cell	GO:0022853	active ion transmembrane transporter activity	10/143	254/18410	2.99932e-05	0.000361168	0.000310456	1339/1346/29796/291/1327/1340/1349/9377/1329/7388	10
Smooth muscle cell	Smooth muscle cell	GO:0044325	transmembrane transporter binding	6/143	127/18410	0.000473007	0.00546796	0.00470019	10345/8557/30819/2257/88/9456	6
Smooth muscle cell	Smooth muscle cell	GO:0042805	actinin binding	3/143	36/18410	0.00271592	0.0301885	0.0259497	8048/129446/4892	3
Smooth muscle cell	Smooth muscle cell	GO:0008603	cAMP-dependent protein kinase regulator activity	2/143	11/18410	0.00314732	0.033688	0.0289578	5569/11142	2
Smooth muscle cell	Smooth muscle cell	GO:0004865	protein serine/threonine phosphatase inhibitor activity	2/143	13/18410	0.00441826	0.0440303	0.0378479	81706/5502	2
Smooth muscle cell	Smooth muscle cell	GO:0099186	structural constituent of postsynapse	2/143	13/18410	0.00441826	0.0440303	0.0378479	440915/9456	2
Smooth muscle cell	Smooth muscle cell	GO:0048306	calcium-dependent protein binding	4/143	87/18410	0.00471988	0.0443889	0.0381562	6271/7137/7134/6284	4
Smooth muscle cell	Smooth muscle cell	GO:0005516	calmodulin binding	6/143	200/18410	0.00476144	0.0443889	0.0381562	4620/4625/4624/4621/4619/4622	6
Smooth muscle cell	Smooth muscle cell	GO:0004864	protein phosphatase inhibitor activity	3/143	46/18410	0.00545724	0.0492857	0.0423654	81706/153769/5502	3
embryonic fibroblastsan	embryonic fibroblastsan	GO:0005201	extracellular matrix structural constituent	45/228	172/18410	2.5798e-47	9.20988e-45	7.44068e-45	4060/2192/3908/1805/10516/1306/4237/1293/2199/25890/5118/1462/2202/1893/7148/4969/4147/1634/10875/1295/127435/4256/1303/5549/2331/8425/2200/1278/4052/1292/131873/1285/3912/1277/8076/1286/340267/1291/1289/633/27286/7058/2335/54829/81578	45
embryonic fibroblastsan	embryonic fibroblastsan	GO:0030020	extracellular matrix structural constituent conferring tensile strength	14/228	41/18410	3.50465e-17	6.2558e-15	5.05408e-15	1306/1293/1295/1303/1278/1292/131873/1285/1277/1286/340267/1291/1289/81578	14
embryonic fibroblastsan	embryonic fibroblastsan	GO:0005518	collagen binding	15/228	68/18410	3.86423e-15	4.59843e-13	3.71508e-13	4060/4015/5118/26577/7148/1634/4593/9902/127435/22801/1513/1292/1291/2335/54829	15
embryonic fibroblastsan	embryonic fibroblastsan	GO:0005539	glycosaminoglycan binding	23/228	234/18410	1.77834e-14	1.58716e-12	1.28227e-12	9353/3075/5118/26577/1462/7148/5764/1634/10457/5212/7130/151887/5549/8425/5270/2200/23213/1289/2260/633/7058/2335/11167	23
embryonic fibroblastsan	embryonic fibroblastsan	GO:0061134	peptidase regulator activity	21/228	230/18410	1.09275e-12	7.80226e-11	6.30346e-11	2192/221476/5176/1293/5118/26577/718/2719/12/5270/1285/340267/7078/7077/5918/7076/6590/1471/2335/89932/710	21
embryonic fibroblastsan	embryonic fibroblastsan	GO:0030021	extracellular matrix structural constituent conferring compression resistance	9/228	22/18410	2.53094e-12	1.50591e-10	1.21663e-10	4060/1462/4969/1634/127435/5549/2331/633/54829	9
embryonic fibroblastsan	embryonic fibroblastsan	GO:0001968	fibronectin binding	9/228	31/18410	9.31114e-11	4.74868e-09	3.83647e-09	2192/4313/3489/7130/4653/151887/1513/3486/284297	9
embryonic fibroblastsan	embryonic fibroblastsan	GO:1901681	sulfur compound binding	20/228	267/18410	1.41675e-10	6.32223e-09	5.10774e-09	9353/3075/5118/26577/7148/5764/10457/151887/5549/33/5270/2200/10468/9536/1289/2260/4035/7058/2335/11167	20
embryonic fibroblastsan	embryonic fibroblastsan	GO:0030414	peptidase inhibitor activity	17/228	187/18410	1.80304e-10	7.15208e-09	5.77818e-09	221476/5176/1293/718/2719/12/5270/1285/340267/7078/7077/5918/7076/6590/1471/89932/710	17
embryonic fibroblastsan	embryonic fibroblastsan	GO:0008201	heparin binding	16/228	168/18410	3.15159e-10	1.12512e-08	9.08984e-09	9353/3075/5118/26577/7148/5764/10457/151887/5549/5270/2200/1289/2260/7058/2335/11167	16
embryonic fibroblastsan	embryonic fibroblastsan	GO:0019838	growth factor binding	14/228	139/18410	1.99902e-09	6.48771e-08	5.24144e-08	94031/5156/3489/8425/1278/4052/3486/1277/1291/25987/1289/2260/27286/4054	14
embryonic fibroblastsan	embryonic fibroblastsan	GO:0004866	endopeptidase inhibitor activity	15/228	180/18410	7.2613e-09	2.16024e-07	1.74526e-07	5176/1293/718/12/5270/1285/340267/7078/7077/5918/7076/6590/1471/89932/710	15
embryonic fibroblastsan	embryonic fibroblastsan	GO:0005178	integrin binding	14/228	156/18410	9.01172e-09	2.38146e-07	1.92399e-07	2192/10516/7148/5764/10457/8425/2200/22801/3479/1285/3912/1289/9294/2335	14
embryonic fibroblastsan	embryonic fibroblastsan	GO:0008242	omega peptidase activity	6/228	14/18410	9.33906e-09	2.38146e-07	1.92399e-07	2679/91227/728226/92086/2687/2678	6
embryonic fibroblastsan	embryonic fibroblastsan	GO:0043394	proteoglycan binding	8/228	36/18410	1.09873e-08	2.61498e-07	2.11265e-07	9353/3075/10457/1513/10468/1289/4035/2335	8
embryonic fibroblastsan	embryonic fibroblastsan	GO:0061135	endopeptidase regulator activity	15/228	194/18410	2.00376e-08	4.47088e-07	3.61203e-07	5176/1293/718/12/5270/1285/340267/7078/7077/5918/7076/6590/1471/89932/710	15
embryonic fibroblastsan	embryonic fibroblastsan	GO:0048407	platelet-derived growth factor binding	5/228	11/18410	1.2125e-07	2.54625e-06	2.05712e-06	5156/1278/1277/1291/1289	5
embryonic fibroblastsan	embryonic fibroblastsan	GO:0070003	threonine-type peptidase activity	6/228	24/18410	3.77347e-07	7.48405e-06	6.04638e-06	2679/91227/728226/92086/2687/2678	6
embryonic fibroblastsan	embryonic fibroblastsan	GO:0004857	enzyme inhibitor activity	19/228	390/18410	4.26531e-07	8.0143e-06	6.47477e-06	221476/5176/9353/1293/5764/718/2719/12/5270/1285/340267/7078/7077/5918/7076/6590/1471/89932/710	19
embryonic fibroblastsan	embryonic fibroblastsan	GO:0008191	metalloendopeptidase inhibitor activity	5/228	16/18410	1.08976e-06	1.94521e-05	1.57154e-05	1285/7078/7077/5918/7076	5
embryonic fibroblastsan	embryonic fibroblastsan	GO:0004867	serine-type endopeptidase inhibitor activity	8/228	98/18410	2.95698e-05	0.000502686	0.000406121	5176/1293/12/5270/340267/6590/89932/710	8
embryonic fibroblastsan	embryonic fibroblastsan	GO:0002020	protease binding	9/228	136/18410	5.0189e-05	0.00081443	0.00065798	1893/54507/1278/1277/7078/7077/7076/1471/2335	9
embryonic fibroblastsan	embryonic fibroblastsan	GO:0019199	transmembrane receptor protein kinase activity	7/228	79/18410	5.54238e-05	0.000860273	0.000695017	5156/2202/4593/8425/4052/2260/2048	7
embryonic fibroblastsan	embryonic fibroblastsan	GO:0050840	extracellular matrix binding	6/228	55/18410	5.90005e-05	0.000877633	0.000709041	9353/2199/1893/1634/284297/633	6
embryonic fibroblastsan	embryonic fibroblastsan	GO:0008237	metallopeptidase activity	10/228	189/18410	0.000127239	0.00181697	0.00146793	4313/7512/4327/10404/8510/9509/91419/80332/29953/89932	10
embryonic fibroblastsan	embryonic fibroblastsan	GO:0050431	transforming growth factor beta binding	4/228	24/18410	0.000200386	0.00275146	0.00222291	8425/4052/25987/4054	4
embryonic fibroblastsan	embryonic fibroblastsan	GO:0018455	alcohol dehydrogenase [NAD(P)+] activity	3/228	10/18410	0.000210965	0.00278942	0.00225358	125/124/126	3
embryonic fibroblastsan	embryonic fibroblastsan	GO:0005044	scavenger receptor activity	5/228	47/18410	0.000279986	0.00353833	0.00285863	286133/81035/284297/4035/3426	5
embryonic fibroblastsan	embryonic fibroblastsan	GO:0097493	structural molecule activity conferring elasticity	3/228	11/18410	0.000287428	0.00353833	0.00285863	10516/2199/2200	3
embryonic fibroblastsan	embryonic fibroblastsan	GO:0004252	serine-type endopeptidase activity	9/228	174/18410	0.000326614	0.00385042	0.00311076	94031/716/1675/4313/715/4327/1513/51279/3426	9
embryonic fibroblastsan	embryonic fibroblastsan	GO:0004175	endopeptidase activity	15/228	432/18410	0.00033435	0.00385042	0.00311076	94031/716/1675/4313/715/4327/1513/8510/9509/51279/91419/80332/8722/3426/89932	15
embryonic fibroblastsan	embryonic fibroblastsan	GO:0004222	metalloendopeptidase activity	7/228	111/18410	0.000465004	0.0051877	0.00419116	4313/4327/8510/9509/91419/80332/89932	7
embryonic fibroblastsan	embryonic fibroblastsan	GO:0008236	serine-type peptidase activity	9/228	191/18410	0.00064304	0.00695652	0.00562019	94031/716/1675/4313/715/4327/1513/51279/3426	9
embryonic fibroblastsan	embryonic fibroblastsan	GO:0017171	serine hydrolase activity	9/228	195/18410	0.000745676	0.0078296	0.00632555	94031/716/1675/4313/715/4327/1513/51279/3426	9
embryonic fibroblastsan	embryonic fibroblastsan	GO:0004714	transmembrane receptor protein tyrosine kinase activity	5/228	60/18410	0.000875119	0.00892622	0.00721151	5156/2202/4593/2260/2048	5
embryonic fibroblastsan	embryonic fibroblastsan	GO:0016755	aminoacyltransferase activity	3/228	17/18410	0.00112125	0.011119	0.00898309	2679/2687/2678	3
embryonic fibroblastsan	embryonic fibroblastsan	GO:0043395	heparan sulfate proteoglycan binding	3/228	18/18410	0.00133326	0.0128642	0.010393	3075/10468/4035	3
embryonic fibroblastsan	embryonic fibroblastsan	GO:0004745	NAD-retinol dehydrogenase activity	3/228	19/18410	0.00156886	0.014739	0.0119077	125/124/126	3
embryonic fibroblastsan	embryonic fibroblastsan	GO:0016504	peptidase activator activity	4/228	43/18410	0.00193646	0.0177261	0.0143209	2192/5118/26577/2335	4
embryonic fibroblastsan	embryonic fibroblastsan	GO:0038024	cargo receptor activity	5/228	79/18410	0.00298785	0.0266665	0.0215439	286133/81035/284297/4035/3426	5
embryonic fibroblastsan	embryonic fibroblastsan	GO:0140359	ABC-type transporter activity	4/228	49/18410	0.00313801	0.0273237	0.0220748	23460/10351/10350/10349	4
embryonic fibroblastsan	embryonic fibroblastsan	GO:0043236	laminin binding	3/228	27/18410	0.00440307	0.0374261	0.0302366	9353/1893/284297	3
embryonic fibroblastsan	embryonic fibroblastsan	GO:0005520	insulin-like growth factor binding	3/228	29/18410	0.0054015	0.044845	0.0362304	94031/3489/3486	3

## Sheet: KEGG
Cluster	cluster	ID	Description	GeneRatio	BgRatio	pvalue	p.adjust	qvalue	geneID	Count
actively proliferating Fibroblast	actively proliferating Fibroblast	hsa05012	Parkinson disease	96/1058	266/8190	8.13382e-23	2.68416e-20	1.84937e-20	84701/56901/111/1337/805/1537/808/84790/7846/1347/293/4714/4720/6392/374291/7417/10383/6647/4698/1649/10376/818/4129/4715/11315/7384/5694/1351/201266/5566/4723/1329/347733/5710/4713/1349/7280/10381/3831/1345/10382/7314/5689/89953/7386/292/4716/5702/5683/4704/4722/7494/5708/6389/7316/3799/54539/598/84617/5695/64837/25800/65018/5693/4728/468/4700/5700/5713/2778/2770/5706/6391/4705/54205/5687/25828/…	96
actively proliferating Fibroblast	actively proliferating Fibroblast	hsa05020	Prion disease	90/1058	273/8190	2.01582e-18	3.32611e-16	2.29167e-16	84701/56901/1337/775/3305/1537/84790/7846/1347/3303/293/4714/4720/3304/10488/6392/374291/7417/5580/10383/6647/4698/1649/10376/4715/7384/5694/1351/858/5566/4723/1329/347733/5710/4713/1349/7280/10381/3831/1345/10382/5689/89953/3312/7386/292/4716/857/5702/5683/1958/4704/4722/5708/6389/3799/54539/84617/5695/64837/5693/4728/468/4700/5700/5713/5706/6391/4705/54205/5687/7385/2905/572/3309/4701/5715/2831…	90
actively proliferating Fibroblast	actively proliferating Fibroblast	hsa05010	Alzheimer disease	108/1058	384/8190	3.29434e-16	3.10426e-14	2.13882e-14	84701/56901/1337/775/805/1537/808/84790/2597/7846/1347/355/293/4714/5332/4720/488/1454/6392/3643/374291/7417/10383/2535/1131/4698/1649/10376/4715/7384/5694/1351/8321/201266/1857/4723/1329/347733/5710/4713/1452/1349/7280/10381/3831/1345/10382/57142/5689/89953/7386/292/4716/5702/5683/4704/4722/3028/7494/5708/6389/3799/54539/369/84617/9776/5695/64837/25800/5693/4728/468/4700/1499/5700/5713/1856/207/…	108
actively proliferating Fibroblast	actively proliferating Fibroblast	hsa05014	Amyotrophic lateral sclerosis	104/1058	364/8190	3.76275e-16	3.10426e-14	2.13882e-14	84701/56901/60/1337/1537/84790/7846/84557/1347/4714/4720/6392/374291/10383/6647/4698/2878/1649/10376/4715/7384/5694/6428/847/1351/4723/1329/347733/5710/9883/4713/2521/1349/7280/10381/3831/10280/1345/10382/9782/5689/71/89953/7386/4716/311/10482/5702/5683/4704/4722/7494/5708/6389/3799/7415/54539/29978/598/84617/9776/5695/64837/283/65018/5693/1639/10540/4728/468/4700/5700/5713/9821/5706/6391/4705/54…	104
actively proliferating Fibroblast	actively proliferating Fibroblast	hsa05016	Huntington disease	92/1058	306/8190	6.69331e-16	4.41759e-14	3.0437e-14	84701/56901/1337/1537/84790/7846/5431/1347/293/4714/5332/4720/10488/6392/374291/7417/10383/6647/4698/2878/10376/4715/7384/5694/1351/4723/6648/1329/347733/5710/4713/1349/7280/10381/3831/1345/10382/5689/89953/7386/1173/292/4716/5434/5468/5702/5683/4704/4722/5708/6389/3799/54539/55081/84617/9776/5695/64837/5693/1639/10540/4728/4700/5700/1213/5713/9821/5706/3092/6391/4705/54205/5687/8678/7385/4701/57…	92
actively proliferating Fibroblast	actively proliferating Fibroblast	hsa05022	Pathways of neurodegeneration - multiple diseases	120/1058	476/8190	4.8196e-14	2.65078e-12	1.82637e-12	84701/56901/1337/775/805/1537/808/84790/7846/84557/1347/355/293/4714/5332/4720/488/1454/6392/374291/7417/10383/2535/1131/6647/4698/2878/1649/10376/818/4715/11315/7384/5694/847/1351/8321/1857/4723/1329/347733/5710/4713/1452/2521/1349/7280/10381/3831/10280/1345/10382/7314/5689/89953/7386/292/4716/5702/5683/4704/4722/3028/7494/5708/6389/7316/3799/7415/54539/369/598/55081/84617/9776/5695/64837/65018/…	120
actively proliferating Fibroblast	actively proliferating Fibroblast	hsa04022	cGMP-PKG signaling pathway	54/1058	167/8190	3.85648e-11	1.81806e-09	1.25263e-09	1909/4638/10398/482/477/4659/111/5139/3779/5350/480/775/805/8654/5500/493/2626/109/808/4208/4207/5592/293/6546/5332/112/488/4209/100271849/6093/10488/3764/3643/7417/1910/4776/150/7408/115/292/2768/2969/468/7225/151/207/2770/572/2767/27345/7416/1386/9475/3778	54
actively proliferating Fibroblast	actively proliferating Fibroblast	hsa05415	Diabetic cardiomyopathy	60/1058	203/8190	1.97834e-10	8.16067e-09	5.62266e-09	84701/56901/183/6517/5728/1337/5350/5500/1537/2597/1347/293/4714/5332/4720/488/6392/3643/374291/7417/5580/5164/4698/818/4715/7384/1351/2673/5166/4723/1329/4713/1349/1278/1345/5160/7386/292/4716/4704/4722/6389/1281/54539/4728/5162/4700/207/2997/6391/4705/7043/7385/9945/4701/4711/1509/100532726/6390/7416	60
actively proliferating Fibroblast	actively proliferating Fibroblast	hsa05208	Chemical carcinogenesis - reactive oxygen species	61/1058	223/8190	4.096e-09	1.50187e-07	1.03478e-07	84701/56901/5747/4259/5728/1337/3091/2353/1537/1347/293/2948/4714/4720/2947/6392/2944/374291/7417/5580/6647/4698/2946/4715/3725/7384/847/1351/4723/6648/1329/4713/1349/2052/1345/873/7386/292/4716/7422/4704/4722/6389/54539/369/4728/4700/207/6391/4705/6416/7385/572/4701/4711/100532726/6390/7416/3265/2941/4217	61
actively proliferating Fibroblast	actively proliferating Fibroblast	hsa04714	Thermogenesis	62/1058	232/8190	8.15829e-09	2.63755e-07	1.81726e-07	84701/56901/6604/111/60/1337/109/1537/1347/5592/4714/4720/112/10488/6392/374291/6598/4698/11343/4715/7384/84335/1351/5566/4723/1329/4713/1349/6601/1345/71/115/7386/4716/5468/1353/4704/4722/6389/54539/7249/84987/2181/4728/4700/6605/2778/6009/6391/4705/7385/63976/4701/91942/4711/6199/100532726/6390/1386/3265/493753/4217	62
actively proliferating Fibroblast	actively proliferating Fibroblast	hsa04510	Focal adhesion	56/1058	201/8190	8.79184e-09	2.63755e-07	1.81726e-07	4638/2316/10398/5154/5228/5159/5747/3679/4659/7414/60/4660/3611/595/7791/87/3688/5728/54776/7094/8516/81/3911/3909/3913/5500/5058/1291/1292/1287/6093/56034/7057/3725/3675/858/7408/1278/2318/71/1288/7422/857/7058/3680/1284/1499/207/894/1398/572/3672/3915/3693/3265/9475	56
actively proliferating Fibroblast	actively proliferating Fibroblast	hsa04270	Vascular smooth muscle contraction	42/1058	134/8190	1.65719e-08	4.55728e-07	3.13995e-07	1909/4638/59/4629/183/10398/5322/800/4637/4659/140465/94274/111/4660/3779/79784/54776/775/805/72/5500/109/808/5592/5332/112/6093/4627/5580/136/5566/115/369/2768/10267/5739/2778/8605/2767/27345/9475/3778	42
actively proliferating Fibroblast	actively proliferating Fibroblast	hsa00190	Oxidative phosphorylation	41/1058	134/8190	5.26167e-08	1.33566e-06	9.2026e-07	84701/56901/1337/1537/1347/4714/4720/6392/374291/4698/4715/7384/1351/4723/1329/4713/1349/1345/526/7386/4716/1353/4704/4722/9550/6389/54539/529/4728/4700/6391/4705/54205/10312/7385/533/4701/4711/537/100532726/6390	41
actively proliferating Fibroblast	actively proliferating Fibroblast	hsa04932	Non-alcoholic fatty liver disease	45/1058	155/8190	6.84822e-08	1.61422e-06	1.11219e-06	84701/56901/1337/2353/1537/1347/355/4714/4720/6392/3643/374291/4698/1649/4715/3725/7384/1351/4723/1329/4713/1349/1345/2931/7386/4716/5468/4704/4722/7494/6389/54539/4728/468/4700/207/6391/4705/54205/7385/4701/4711/100532726/6390/4217	45
actively proliferating Fibroblast	actively proliferating Fibroblast	hsa03040	Spliceosome	43/1058	147/8190	1.05754e-07	2.3266e-06	1.60301e-06	3305/3303/3304/1655/6431/3190/10262/6428/27316/57187/22827/2521/51729/3312/6430/24148/4670/10992/6625/26121/51690/8896/25766/23451/3183/3192/11325/6628/4116/9939/10084/1665/10594/7919/57819/6635/10907/8683/22938/22916/6432/6634/10929	43
actively proliferating Fibroblast	actively proliferating Fibroblast	hsa01200	Carbon metabolism	35/1058	115/8190	5.72658e-07	1.18111e-05	8.13777e-06	6472/226/2597/50/5315/441531/2821/6392/5223/2098/10873/847/84532/7167/5160/2026/3421/6389/4329/128/39/5162/8803/6391/1738/26227/38/1431/3098/2271/6390/3420/2023/5211/35	35
actively proliferating Fibroblast	actively proliferating Fibroblast	hsa04530	Tight junction	45/1058	169/8190	1.04212e-06	1.9545e-05	1.34664e-05	4629/10398/4637/140465/60/595/87/3688/79784/81/55114/2626/10552/84790/7846/6093/84612/5518/4627/10092/10376/3725/7430/83700/5566/7082/7408/71/2017/1019/9181/10109/5515/1741/8531/8189/4478/6794/56288/5872/10096/10093/9475/154810/4217	45
actively proliferating Fibroblast	actively proliferating Fibroblast	hsa04810	Regulation of actin cytoskeleton	56/1058	229/8190	1.06609e-06	1.9545e-05	1.34664e-05	4638/4629/10398/5154/5159/5747/3679/4659/7414/60/4660/8874/87/3688/79784/54776/8516/2246/81/5500/5058/10552/6237/5305/6093/4627/56034/1131/10092/3675/7430/55970/2261/71/55845/10109/8826/369/2768/79837/23191/3680/3985/207/4478/8976/10787/1398/5217/3672/3693/22808/10096/3265/10093/9475	56
actively proliferating Fibroblast	actively proliferating Fibroblast	hsa03050	Proteasome	19/1058	46/8190	1.46482e-06	2.54415e-05	1.75291e-05	5694/5710/5689/9491/5702/5683/5708/5695/5693/5700/5713/5706/5687/5715/10197/5717/5707/5701/5714	19
actively proliferating Fibroblast	actively proliferating Fibroblast	hsa05132	Salmonella infection	59/1058	249/8190	1.67471e-06	2.76328e-05	1.90388e-05	2316/10398/60/338382/2353/5869/5058/10552/84790/2597/7846/6237/388/10383/6500/10092/10376/6993/3725/347733/7280/10381/3831/2318/10382/71/89953/55845/63916/10109/9266/3799/6990/23265/84617/64837/1639/10540/375/1783/23191/8655/1499/207/54205/8976/10787/25828/1780/6416/5217/4074/3320/7879/10096/8737/3265/10093/9475	59
actively proliferating Fibroblast	actively proliferating Fibroblast	hsa05414	Dilated cardiomyopathy	30/1058	96/8190	1.98047e-06	3.11216e-05	2.14426e-05	183/7169/3679/111/60/4000/6442/3688/5350/8516/775/6443/109/783/6546/112/488/2010/3675/5566/71/1605/115/1756/3680/781/2778/7043/3672/3693	30
actively proliferating Fibroblast	actively proliferating Fibroblast	hsa05130	Pathogenic Escherichia coli infection	49/1058	197/8190	3.00443e-06	4.50665e-05	3.10506e-05	4629/60/3688/79784/2353/4430/5058/8440/10552/84790/2597/4642/7846/355/6093/4641/4627/10383/10092/10376/3725/7430/7082/347733/7280/10381/10382/4691/71/55845/2017/9181/7009/10109/9266/2768/84617/375/23191/4643/10972/54205/8976/10787/10096/8737/10093/9475/842	49
actively proliferating Fibroblast	actively proliferating Fibroblast	hsa05205	Proteoglycans in cancer	49/1058	205/8190	9.86527e-06	0.000141545	9.75239e-05	2316/5747/4659/60/4660/595/3688/54776/3091/7078/51196/5500/5058/355/1026/6237/3316/287/6093/2535/7057/1655/818/858/8321/7430/5566/1278/2318/71/2017/7422/857/6383/8826/369/1514/2817/1499/207/4478/967/6774/6199/1975/3693/22808/3265/9475	49
actively proliferating Fibroblast	actively proliferating Fibroblast	hsa05165	Human papillomavirus infection	70/1058	331/8190	1.39742e-05	0.000192145	0.000132387	4854/26508/57801/5159/5747/3679/23493/595/3688/5728/8516/3911/182/3909/3913/1291/5528/1292/5315/1287/355/1026/84612/5518/10488/2535/5525/7057/4853/3675/8321/1857/5566/27175/1452/1278/3716/526/1288/7422/1019/7283/9550/5529/7058/5515/1741/529/7249/10474/3680/1284/1499/5700/2778/1856/207/6009/894/10312/533/572/56288/3066/3672/3915/6199/537/3693/3265	70
actively proliferating Fibroblast	actively proliferating Fibroblast	hsa05017	Spinocerebellar ataxia	37/1058	143/8190	1.898e-05	0.000247488	0.000170518	293/5332/488/7417/5694/9698/10524/5710/5689/292/5702/5683/7494/5708/773/9776/5695/5693/5700/5713/207/9821/5706/54205/5687/8678/7436/2905/5715/5717/7416/2903/5707/9706/5701/5714/4217	37
actively proliferating Fibroblast	actively proliferating Fibroblast	hsa04921	Oxytocin signaling pathway	39/1058	154/8190	1.94991e-05	0.000247488	0.000170518	4638/10398/4637/4659/140465/111/60/4660/595/54776/775/2353/805/5598/5500/109/808/4208/783/1026/5332/112/6093/4776/818/3725/8536/5566/71/115/3759/10645/781/2778/2770/1938/8605/3265/9475	39
actively proliferating Fibroblast	actively proliferating Fibroblast	hsa00020	Citrate cycle (TCA cycle)	13/1058	30/8190	3.70129e-05	0.00045238	0.000311687	50/6392/5160/3421/6389/5162/8803/6391/1738/1431/2271/6390/3420	13
actively proliferating Fibroblast	actively proliferating Fibroblast	hsa04144	Endocytosis	55/1058	251/8190	4.21263e-05	0.000496489	0.000342078	30846/92421/3305/5869/10552/3303/11031/3304/84612/10092/858/2261/3312/1173/55680/857/55737/9922/10109/829/51652/9266/3799/273/375/30845/5119/9829/1213/377/100526767/27183/830/30011/137492/8976/832/11267/58513/9230/10890/56288/9146/7879/7251/3482/378/10096/9559/10938/11311/3265/10093/51699/6643	55
actively proliferating Fibroblast	actively proliferating Fibroblast	hsa05412	Arrhythmogenic right ventricular cardiomyopathy	23/1058	77/8190	6.78079e-05	0.000771607	0.000531634	3679/60/4000/6442/3688/8516/775/6443/783/6546/488/2010/3675/71/1605/1756/3680/781/1499/1832/3672/3693/1495	23
actively proliferating Fibroblast	actively proliferating Fibroblast	hsa04540	Gap junction	25/1058	88/8190	8.31432e-05	0.000914575	0.000630138	5154/5159/111/5598/109/84790/7846/5592/5332/112/56034/10383/10376/5566/7082/347733/7280/10381/10382/115/84617/2778/2770/2767/3265	25
actively proliferating Fibroblast	actively proliferating Fibroblast	hsa04010	MAPK signaling pathway	61/1058	294/8190	8.91449e-05	0.000948962	0.00065383	2316/5154/5228/5159/4915/4616/4908/8912/775/2246/3305/2353/5598/5058/4208/783/3303/355/6237/4804/3304/3164/56034/3643/4803/10235/1649/3725/5566/55970/2318/2261/284/10912/3312/3727/7422/1850/773/369/2768/468/781/1647/1845/207/7867/5495/3315/8569/7043/1398/6416/8605/5494/22808/1386/5536/3265/4217/9175	61
actively proliferating Fibroblast	actively proliferating Fibroblast	hsa04919	Thyroid hormone signaling pathway	31/1058	121/8190	0.000107801	0.0011117	0.000765955	4854/10231/482/477/60/595/5350/3091/480/51196/2626/5332/488/4853/5566/71/9442/7067/7249/9611/1499/207/6009/6258/572/3066/10499/5211/3265/842/8648	31
actively proliferating Fibroblast	actively proliferating Fibroblast	hsa04213	Longevity regulating pathway - multiple species	19/1058	62/8190	0.000197145	0.00197145	0.00135832	111/3305/109/3303/112/3304/3643/6647/84335/847/5566/6648/3312/115/207/3066/6199/23411/3265	19
actively proliferating Fibroblast	actively proliferating Fibroblast	hsa04211	Longevity regulating pathway	24/1058	89/8190	0.000275493	0.0026739	0.0018423	111/109/112/10488/3643/84335/847/5566/6648/115/5468/10645/7249/9776/468/207/9821/6009/6794/1977/6199/1386/23411/3265	24
actively proliferating Fibroblast	actively proliferating Fibroblast	hsa05031	Amphetamine addiction	20/1058	69/8190	0.000311163	0.00293382	0.00202139	111/775/2353/805/5500/808/10488/818/4129/3725/5566/2354/468/2778/23237/2905/3066/2903/1386/23411	20
actively proliferating Fibroblast	actively proliferating Fibroblast	hsa04928	Parathyroid hormone synthesis, secretion and action	27/1058	106/8190	0.000325234	0.00298131	0.00205411	111/2353/109/5745/4208/1026/5332/112/4209/10488/5143/5566/115/3727/1958/369/2768/468/4929/50964/2778/2770/4666/6258/9935/2767/1386	27
actively proliferating Fibroblast	actively proliferating Fibroblast	hsa05131	Shigellosis	51/1058	247/8190	0.000374254	0.00333794	0.00229983	10398/5747/7414/60/3611/87/3688/7094/81/51196/10552/84557/5332/6093/7322/10670/5580/6500/10092/7334/7336/7188/3725/389898/84335/8454/7314/71/2931/2017/63916/9181/10109/7316/9266/598/81858/375/207/54205/8976/1398/8678/5217/3098/6199/7416/10096/8737/10093/9475	51
actively proliferating Fibroblast	actively proliferating Fibroblast	hsa04260	Cardiac muscle contraction	23/1058	87/8190	0.000499593	0.00433857	0.00298925	84701/845/482/477/7169/1337/480/775/3270/1537/1347/783/6546/488/7384/1351/1329/1349/1345/7386/781/10479/7385	23
actively proliferating Fibroblast	actively proliferating Fibroblast	hsa05100	Bacterial invasion of epithelial cells	21/1058	77/8190	0.000552429	0.0046744	0.00322064	5747/7414/60/3611/79658/3688/10552/10092/858/71/2017/63916/857/10109/1499/1213/8976/1398/10096/10093/1495	21
actively proliferating Fibroblast	actively proliferating Fibroblast	hsa04728	Dopaminergic synapse	31/1058	132/8190	0.000569685	0.00469991	0.00323821	111/775/2353/805/5500/808/5528/5332/5518/10488/5525/818/4129/54331/5566/55970/2782/2931/5529/773/5515/3799/6323/468/220074/2778/207/2770/1312/2903/1386	31
actively proliferating Fibroblast	actively proliferating Fibroblast	hsa04261	Adrenergic signaling in cardiomyocytes	34/1058	150/8190	0.000629044	0.00506304	0.00348841	183/482/477/7169/111/5350/480/775/805/5500/493/109/808/5528/783/6546/5332/112/488/5518/10488/6330/5525/818/5566/115/5529/5515/468/781/2778/207/2770/1386	34
actively proliferating Fibroblast	actively proliferating Fibroblast	hsa04151	PI3K-Akt signaling pathway	67/1058	354/8190	0.000668214	0.00507515	0.00349675	5154/5228/5159/5747/3679/4915/595/7534/3688/5728/4908/8516/2246/3911/3909/3913/1291/10971/5528/1292/1287/1026/4804/3164/5518/10488/56034/3643/5525/4803/7057/54331/3675/55970/1278/2261/2782/3716/284/1288/7422/1019/5529/7058/5515/598/7249/468/3680/1284/207/2997/6009/6794/1977/894/2057/572/3672/3915/3320/6199/1975/3693/1386/3265/842	67
actively proliferating Fibroblast	actively proliferating Fibroblast	hsa04371	Apelin signaling pathway	32/1058	139/8190	0.000676686	0.00507515	0.00349675	4854/4638/59/111/595/182/805/109/808/84557/4208/4207/6237/6546/5332/112/4209/100271849/10014/54331/5566/55970/2782/115/1958/207/2770/4089/8678/6199/22808/3265	32
actively proliferating Fibroblast	actively proliferating Fibroblast	hsa05418	Fluid shear stress and atherosclerosis	32/1058	139/8190	0.000676686	0.00507515	0.00349675	5154/5747/4259/60/2353/805/5598/808/4208/2948/2950/2947/2944/2946/3725/858/657/71/7422/9181/857/6383/1514/2817/1499/207/25828/6416/3320/6613/2941/4217	32
actively proliferating Fibroblast	actively proliferating Fibroblast	hsa00630	Glyoxylate and dicarboxylate metabolism	11/1058	30/8190	0.000831787	0.00599866	0.00413305	6472/50/81888/847/84532/2752/39/9380/1738/38/1431	11
actively proliferating Fibroblast	actively proliferating Fibroblast	hsa05410	Hypertrophic cardiomyopathy	23/1058	90/8190	0.000836177	0.00599866	0.00413305	183/7169/3679/60/4000/6442/3688/8516/775/6443/783/6546/488/2010/3675/71/1605/1756/3680/781/7043/3672/3693	23
actively proliferating Fibroblast	actively proliferating Fibroblast	hsa04140	Autophagy - animal	32/1058	141/8190	0.000877408	0.00616052	0.00424457	338382/5728/3091/84557/6237/58476/10670/5580/84335/1613/5566/55578/5515/10645/1514/598/7249/9776/207/9821/6009/6794/84971/8678/572/1509/6199/7879/22808/9110/3265/9706	32
actively proliferating Fibroblast	actively proliferating Fibroblast	hsa04141	Protein processing in endoplasmic reticulum	37/1058	171/8190	0.000941136	0.00647031	0.00445801	3305/3303/3304/7322/23645/6500/1649/5886/3337/8454/6048/22872/3312/10273/54431/7494/7415/29978/5034/51035/468/821/6748/9532/8720/3309/3300/3320/55968/118424/23193/5611/6400/267/4217/11231/7466	37
actively proliferating Fibroblast	actively proliferating Fibroblast	hsa05222	Small cell lung cancer	23/1058	92/8190	0.00115689	0.00765602	0.00527496	5747/4616/595/3688/5728/3911/3909/3913/1287/1026/7188/3675/10912/1288/1019/598/1284/1647/207/54205/6258/3915/842	23
actively proliferating Fibroblast	actively proliferating Fibroblast	hsa05110	Vibrio cholerae infection	15/1058	50/8190	0.00116	0.00765602	0.00527496	60/109/5566/7082/71/526/115/9550/529/375/6558/2778/10312/533/537	15
actively proliferating Fibroblast	actively proliferating Fibroblast	hsa04971	Gastric acid secretion	20/1058	76/8190	0.00120866	0.00782072	0.00538844	4638/482/477/111/60/480/805/109/808/5332/112/1131/818/7430/5566/71/115/3759/2778/2770	20
actively proliferating Fibroblast	actively proliferating Fibroblast	hsa04925	Aldosterone synthesis and secretion	24/1058	98/8190	0.00124464	0.00789869	0.00544216	183/482/477/111/8912/480/775/805/493/109/808/5332/112/3164/10488/818/8536/5566/115/468/4929/2778/2767/1386	24
actively proliferating Fibroblast	actively proliferating Fibroblast	hsa04512	ECM-receptor interaction	22/1058	88/8190	0.00146751	0.00913735	0.00629559	3679/3688/8516/2812/3911/3909/3913/1291/1292/1287/7057/3675/1278/1288/1605/255743/7058/3680/1284/3672/3915/3693	22
actively proliferating Fibroblast	actively proliferating Fibroblast	hsa05225	Hepatocellular carcinoma	35/1058	168/8190	0.00252539	0.0152509	0.0105078	6604/4259/60/4616/595/5728/1026/2948/2950/2947/2944/6598/2535/2946/8321/1857/1452/6601/71/10912/1019/369/598/1499/1647/6605/1856/207/7043/4089/55274/572/6199/3265/2941	35
actively proliferating Fibroblast	actively proliferating Fibroblast	hsa04911	Insulin secretion	21/1058	86/8190	0.00254182	0.0152509	0.0105078	482/477/111/3779/480/775/109/5332/112/10488/1131/818/5566/115/468/2778/2767/27345/1386/5864/3778	21
actively proliferating Fibroblast	actively proliferating Fibroblast	hsa01522	Endocrine resistance	23/1058	98/8190	0.00282348	0.0163644	0.011275	4854/5747/111/595/2353/182/109/1026/112/4853/3725/5566/115/1019/369/9611/1031/2778/207/2852/572/6199/3265	23
actively proliferating Fibroblast	actively proliferating Fibroblast	hsa04962	Vasopressin-regulated water reabsorption	13/1058	44/8190	0.00282658	0.0163644	0.011275	5869/109/112/10488/5566/115/1639/10540/1783/8655/2778/1780/9230	13
actively proliferating Fibroblast	actively proliferating Fibroblast	hsa04145	Phagosome	32/1058	152/8190	0.00318843	0.0181411	0.0124991	60/338382/3688/5869/84790/7846/10383/7057/10376/347733/7280/10381/10382/71/526/9550/9341/7058/1514/529/84617/1783/821/10312/1780/533/9146/78989/4074/7879/537/3693	32
actively proliferating Fibroblast	actively proliferating Fibroblast	hsa04020	Calcium signaling pathway	46/1058	240/8190	0.00346293	0.019369	0.0133451	1909/4638/845/4916/5154/5159/4915/5136/8912/5350/775/2246/805/51196/3270/493/109/808/293/6546/5332/488/56034/7417/1910/5153/136/4803/1131/818/8536/5566/2261/115/292/7422/6786/773/5257/2778/53373/2905/7125/2767/7416/2903	46
actively proliferating Fibroblast	actively proliferating Fibroblast	hsa05166	Human T-cell leukemia virus 1 infection	43/1058	222/8190	0.00378335	0.0206124	0.0142019	111/595/5728/7094/2353/64784/109/293/1026/112/10488/7417/4776/3725/5566/10524/3716/115/292/5901/1019/119504/1958/51529/6777/598/468/7538/8829/1031/5902/8498/207/821/894/7043/4089/2114/6416/7416/1386/2874/3265	43
actively proliferating Fibroblast	actively proliferating Fibroblast	hsa04137	Mitophagy - animal	18/1058	72/8190	0.00382498	0.0206124	0.0142019	338382/3091/84557/6237/8887/3725/7314/7316/598/65018/468/79735/8678/283106/4077/7879/22808/3265	18
actively proliferating Fibroblast	actively proliferating Fibroblast	hsa04723	Retrograde endocannabinoid signaling	31/1058	148/8190	0.00397253	0.0206124	0.0142019	56901/111/775/109/4714/5332/4720/112/374291/4698/11343/54331/4715/5566/4723/4713/55970/2782/115/4716/4704/4722/773/54539/4728/4700/2770/4705/4701/4711/100532726	31
actively proliferating Fibroblast	actively proliferating Fibroblast	hsa04611	Platelet activation	27/1058	124/8190	0.00398332	0.0206124	0.0142019	4638/4659/111/60/3688/7094/2812/5500/109/5592/5332/112/6093/10235/5566/7408/1278/71/115/6786/1281/5739/2778/207/2770/8605/9475	27
actively proliferating Fibroblast	actively proliferating Fibroblast	hsa04015	Rap1 signaling pathway	41/1058	210/8190	0.00399756	0.0206124	0.0142019	5154/5228/5159/111/60/3688/7094/2246/805/51196/109/808/6237/4804/5332/112/84612/57568/56034/3643/136/4803/10235/7057/7408/2261/71/284/115/7422/1499/2778/207/2770/1398/5217/56288/2903/22808/3397/3265	41
actively proliferating Fibroblast	actively proliferating Fibroblast	hsa04910	Insulin signaling pathway	29/1058	137/8190	0.0044727	0.0227075	0.0156454	6517/3632/805/5500/10580/808/3643/5566/5573/8835/5837/5507/369/23265/7249/5834/5257/207/2997/6009/1977/8569/9322/1398/572/3098/5792/6199/3265	29
actively proliferating Fibroblast	actively proliferating Fibroblast	hsa04915	Estrogen signaling pathway	29/1058	138/8190	0.00498442	0.0249221	0.0171712	111/3305/2353/805/109/808/3303/5332/112/3304/10488/5580/3725/5566/3312/115/2288/2289/468/2778/207/2852/2770/3320/1509/1386/10499/3265/8648	29
actively proliferating Fibroblast	actively proliferating Fibroblast	hsa00620	Pyruvate metabolism	13/1058	47/8190	0.00529688	0.0260891	0.0179753	97/5315/10873/84532/2739/5160/128/39/5162/9380/1738/38/2271	13
actively proliferating Fibroblast	actively proliferating Fibroblast	hsa05216	Thyroid cancer	11/1058	37/8190	0.00554827	0.0269254	0.0185515	4616/595/1026/10912/8031/5468/1499/1647/6258/10342/3265	11
actively proliferating Fibroblast	actively proliferating Fibroblast	hsa04926	Relaxin signaling pathway	27/1058	129/8190	0.00696799	0.0333252	0.0229609	59/111/2353/109/1287/5332/112/10488/1910/54331/3725/5566/55970/1278/2782/1288/115/7422/1281/468/1284/2778/207/2770/6416/1386/3265	27
actively proliferating Fibroblast	actively proliferating Fibroblast	hsa04520	Adherens junction	17/1058	71/8190	0.00772326	0.0364096	0.0250861	7414/60/87/81/10580/3643/7082/71/8826/5818/1499/8976/4089/56288/5792/283106/1495	17
actively proliferating Fibroblast	actively proliferating Fibroblast	hsa04390	Hippo signaling pathway	31/1058	157/8190	0.00966435	0.0446052	0.0307328	126374/60/595/7534/2246/5500/10971/84612/5518/1454/2535/8321/1857/657/71/7005/3398/85407/5515/1741/1499/1856/122786/894/10413/7043/4089/55233/56288/3397/1495	31
actively proliferating Fibroblast	actively proliferating Fibroblast	hsa00010	Glycolysis / Gluconeogenesis	16/1058	67/8190	0.00984587	0.0446052	0.0307328	226/2597/5315/441531/2821/5223/84532/7167/5160/2026/128/5162/1738/3098/2023/5211	16
actively proliferating Fibroblast	actively proliferating Fibroblast	hsa05146	Amoebiasis	22/1058	102/8190	0.00986722	0.0446052	0.0307328	5747/7414/338382/87/81/3911/5869/3909/3913/1287/5332/5566/1278/1288/1281/1284/2778/3315/7043/2767/3915/7879	22
actively proliferating Fibroblast	actively proliferating Fibroblast	hsa04115	p53 signaling pathway	17/1058	73/8190	0.0102787	0.0458375	0.0315818	4616/595/5728/355/1026/7057/10912/10572/1019/9538/598/7249/1647/54205/894/25898/842	17
actively proliferating Fibroblast	actively proliferating Fibroblast	hsa04152	AMPK signaling pathway	25/1058	121/8190	0.0108327	0.0473558	0.0326279	23216/6517/595/5528/5518/10488/3643/5525/84335/5468/5529/5515/10645/7249/207/2997/6009/6794/1938/9230/10890/6199/23411/5211/1994	25
actively proliferating Fibroblast	actively proliferating Fibroblast	hsa03015	mRNA surveillance pathway	21/1058	97/8190	0.0110497	0.0473558	0.0326279	5500/5528/5518/5525/79869/22794/2521/10921/4440/10482/5529/5515/53918/9887/8189/10898/4116/9939/7919/10250/22916	21
actively proliferating Fibroblast	actively proliferating Fibroblast	hsa04713	Circadian entrainment	21/1058	97/8190	0.0110497	0.0473558	0.0326279	111/51655/8912/775/2353/805/109/808/5592/5332/112/818/54331/5566/55970/2782/115/2778/2770/2905/2903	21
leukocyte blood cells	leukocyte blood cells	hsa04380	Osteoclast differentiation	18/138	128/8190	3.0937e-12	6.80613e-10	6.02457e-10	7305/3937/2214/2215/3932/6688/10288/11006/9103/6850/10859/2213/11025/653361/2212/1436/4689/79168	18
leukocyte blood cells	leukocyte blood cells	hsa04145	Phagosome	16/138	152/8190	4.30392e-09	4.73432e-07	4.19066e-07	3689/1536/2214/2215/11151/9103/2213/64581/1781/653361/4360/2212/4689/347688/4481/1520	16
leukocyte blood cells	leukocyte blood cells	hsa05152	Tuberculosis	15/138	180/8190	3.10133e-07	2.27431e-05	2.01314e-05	3689/3587/2207/2214/2215/801/11151/9103/6850/2213/64581/4360/2212/3687/1520	15
leukocyte blood cells	leukocyte blood cells	hsa05140	Leishmaniasis	10/138	77/8190	5.583e-07	3.07065e-05	2.71804e-05	3689/1536/2214/2215/9103/5579/653361/2212/4689/3676	10
leukocyte blood cells	leukocyte blood cells	hsa04662	B cell receptor signaling pathway	10/138	82/8190	1.01359e-06	4.45978e-05	3.94765e-05	10288/11006/6850/10859/2213/11025/5880/5579/118788/79168	10
leukocyte blood cells	leukocyte blood cells	hsa04650	Natural killer cell mediated cytotoxicity	12/138	131/8190	1.85854e-06	6.81464e-05	6.0321e-05	10870/3689/7305/2207/3937/2214/2215/3932/962/6850/5880/5579	12
leukocyte blood cells	leukocyte blood cells	hsa04666	Fc gamma R-mediated phagocytosis	10/138	97/8190	4.80805e-06	0.00015111	0.000133758	5788/2214/2215/7454/6850/2213/5880/5579/653361/2212	10
leukocyte blood cells	leukocyte blood cells	hsa04061	Viral protein interaction with cytokine and cytokine receptor	10/138	100/8190	6.33993e-06	0.000174348	0.000154327	3587/3561/6351/7852/9560/3572/6352/1436/729230/414062	10
leukocyte blood cells	leukocyte blood cells	hsa04062	Chemokine signaling pathway	13/138	192/8190	1.95188e-05	0.000477127	0.000422338	6351/7852/7454/9560/5880/5579/653361/5294/6352/2790/729230/1794/414062	13
leukocyte blood cells	leukocyte blood cells	hsa04613	Neutrophil extracellular trap formation	12/138	190/8190	8.14297e-05	0.00179145	0.00158574	3689/6404/1536/2214/2215/6850/64581/5880/5579/653361/2212/4689	12
leukocyte blood cells	leukocyte blood cells	hsa04670	Leukocyte transendothelial migration	9/138	114/8190	0.000122219	0.00244439	0.00216369	3689/1536/7852/5880/5579/653361/4689/4636/3676	9
leukocyte blood cells	leukocyte blood cells	hsa05150	Staphylococcus aureus infection	8/138	96/8190	0.00020204	0.00370407	0.00327872	3689/6404/2214/2215/9103/2213/2212/712	8
leukocyte blood cells	leukocyte blood cells	hsa05340	Primary immunodeficiency	5/138	38/8190	0.000405413	0.00686083	0.00607298	5788/3561/916/3932/915	5
leukocyte blood cells	leukocyte blood cells	hsa05020	Prion disease	13/138	273/8190	0.000671219	0.0105477	0.0093365	1346/4697/1347/1536/4725/4724/5880/653361/712/6352/4689/347688/5705	13
leukocyte blood cells	leukocyte blood cells	hsa04064	NF-kappa B signaling pathway	7/138	104/8190	0.00180755	0.0265108	0.0234665	6351/3932/9560/128178/6850/5579/5588	7
leukocyte blood cells	leukocyte blood cells	hsa05415	Diabetic cardiomyopathy	10/138	203/8190	0.00220438	0.0303103	0.0268297	1346/4697/1347/1536/4725/4724/5880/5579/653361/4689	10
endothelial cell	endothelial cell	hsa04612	Antigen processing and presentation	19/353	78/8190	4.59277e-10	1.32272e-07	9.08884e-08	3127/3123/3133/3106/3135/972/567/3107/3105/3134/3113/3119/3122/6890/3108/5721/2923/6892/6891	19
endothelial cell	endothelial cell	hsa04940	Type I diabetes mellitus	14/353	43/8190	1.48572e-09	2.02423e-07	1.39092e-07	3127/3123/3133/3106/3135/3107/3105/3382/3134/3113/3119/3122/3108/5799	14
endothelial cell	endothelial cell	hsa05169	Epstein-Barr virus infection	30/353	202/8190	2.10858e-09	2.02423e-07	1.39092e-07	3127/3123/3133/3106/3135/567/3107/3105/3134/3113/3119/8503/3122/965/5336/4792/4940/6890/3108/5879/896/3455/6772/2923/6892/3665/6300/4938/4734/6891	30
endothelial cell	endothelial cell	hsa05170	Human immunodeficiency virus 1 infection	30/353	212/8190	6.7718e-09	4.87569e-07	3.35026e-07	2791/3133/3106/3135/567/3107/3105/3134/5829/8503/2771/5336/801/4792/7099/684/8905/5530/6890/7133/5879/5595/2793/2923/6892/7132/6300/1072/3845/6891	30
endothelial cell	endothelial cell	hsa04514	Cell adhesion molecules	25/353	157/8190	1.16067e-08	6.68545e-07	4.5938e-07	5175/1003/58494/3127/6403/3384/3123/3133/3106/3135/50848/3107/5819/3105/3655/3134/3113/3119/7122/5797/90952/947/3122/965/3108	25
endothelial cell	endothelial cell	hsa04015	Rap1 signaling pathway	29/353	210/8190	2.14242e-08	9.12963e-07	6.27329e-07	2321/196883/1942/7010/11069/4301/3791/7424/8503/64411/2771/3397/801/2149/10411/2324/9771/5899/5879/9732/5595/25865/80310/23236/6300/3845/3815/387/9002	29
endothelial cell	endothelial cell	hsa05416	Viral myocarditis	15/353	60/8190	2.21901e-08	9.12963e-07	6.27329e-07	3127/3123/3133/3106/3135/3107/3105/3134/3113/3119/857/3122/3108/5879/2534	15
endothelial cell	endothelial cell	hsa05330	Allograft rejection	12/353	38/8190	3.35296e-08	1.20707e-06	8.29417e-07	3127/3123/3133/3106/3135/3107/3105/3134/3113/3119/3122/3108	12
endothelial cell	endothelial cell	hsa05167	Kaposi sarcoma-associated herpesvirus infection	27/353	194/8190	5.67794e-08	1.81694e-06	1.24848e-06	2791/3133/3106/3135/3107/3105/3134/8503/4277/3459/100507436/5336/801/4792/2920/5530/5879/5595/3455/2793/3572/6772/3665/7132/6300/3845/6233	27
endothelial cell	endothelial cell	hsa05164	Influenza A	25/353	171/8190	6.71042e-08	1.9326e-06	1.32796e-06	3127/8743/3123/3113/3119/8503/8766/3459/3122/8797/834/4792/7099/4940/3108/5595/896/91543/3455/6772/4599/3665/7132/4938/5371	25
endothelial cell	endothelial cell	hsa05332	Graft-versus-host disease	12/353	42/8190	1.17121e-07	3.06644e-06	2.10706e-06	3127/3123/3133/3106/3135/3107/3105/3134/3113/3119/3122/3108	12
endothelial cell	endothelial cell	hsa04658	Th1 and Th2 cell differentiation	17/353	92/8190	3.04741e-07	7.31379e-06	5.02555e-06	3127/3123/54567/3113/3119/3714/3459/3122/4792/5530/3108/9794/5595/6772/4851/28514/6300	17
endothelial cell	endothelial cell	hsa05163	Human cytomegalovirus infection	28/353	225/8190	3.54376e-07	7.85078e-06	5.39454e-06	196883/2791/3133/3106/3135/567/3107/3105/3134/5829/8503/2771/801/4792/3554/5530/6890/5879/5595/23236/2793/2923/6892/7132/6300/3845/387/6891	28
endothelial cell	endothelial cell	hsa05418	Fluid shear stress and atherosclerosis	21/353	139/8190	4.42432e-07	9.10146e-06	6.25393e-06	5175/1003/4846/3791/8503/857/10365/1906/7056/801/4258/659/3554/5879/1843/652/7132/6300/5327/387/445	21
endothelial cell	endothelial cell	hsa05166	Human T-cell leukemia virus 1 infection	27/353	222/8190	9.15394e-07	1.75756e-05	1.20768e-05	196883/3127/3123/3133/3106/3135/567/3107/3105/3134/3113/3119/8503/3601/3122/7048/4792/3554/5530/2113/3108/5595/896/4487/2648/7132/3845	27
endothelial cell	endothelial cell	hsa04670	Leukocyte transendothelial migration	18/353	114/8190	1.54819e-06	2.78674e-05	1.91487e-05	5175/1003/58494/50848/11069/4301/7122/90952/5829/8503/2771/103910/5336/10411/5879/10627/6300/387	18
endothelial cell	endothelial cell	hsa05320	Autoimmune thyroid disease	12/353	53/8190	1.83909e-06	3.11563e-05	2.14086e-05	3127/3123/3133/3106/3135/3107/3105/3134/3113/3119/3122/3108	12
endothelial cell	endothelial cell	hsa04650	Natural killer cell mediated cytotoxicity	19/353	131/8190	2.96042e-06	4.73667e-05	3.25473e-05	8743/3384/3133/3106/3135/3107/3105/8503/4277/3459/8797/100507436/5336/5530/5879/5595/3455/2534/3845	19
endothelial cell	endothelial cell	hsa05140	Leishmaniasis	14/353	77/8190	4.18423e-06	6.34242e-05	4.35809e-05	3127/3123/3113/3119/3459/3122/4792/65108/7099/3108/5595/6772/1915/6300	14
endothelial cell	endothelial cell	hsa05145	Toxoplasmosis	17/353	112/8190	5.27508e-06	7.59611e-05	5.21955e-05	3127/3123/3655/3113/3119/2771/3459/3122/4792/7099/3910/3108/3912/5595/6772/7132/6300	17
endothelial cell	endothelial cell	hsa04621	NOD-like receptor signaling pathway	22/353	184/8190	1.2635e-05	0.00017328	0.000119067	22900/114769/834/4792/7099/2920/4940/837/3428/5595/10392/10628/23236/3455/7531/6772/115361/2635/3665/6300/4938/387	22
endothelial cell	endothelial cell	hsa04510	Focal adhesion	23/353	201/8190	1.65983e-05	0.000217287	0.000149305	7450/2321/2317/3678/3655/3791/7424/5829/8503/857/3691/103910/29780/2324/3910/5879/3912/5595/80310/896/10627/2534/387	23
endothelial cell	endothelial cell	hsa04611	Platelet activation	17/353	124/8190	2.11137e-05	0.00026438	0.000181664	7450/196883/4846/5742/8503/2771/103910/5336/2149/5595/10627/23236/2534/84876/6300/387/9002	17
endothelial cell	endothelial cell	hsa04360	Axon guidance	21/353	182/8190	3.42294e-05	0.000410753	0.000282243	1942/2050/3983/8503/2771/103910/1948/5336/659/22885/5530/5879/5595/10627/5998/2534/4690/56920/1072/3845/387	21
endothelial cell	endothelial cell	hsa04151	PI3K-Akt signaling pathway	32/353	354/8190	5.23544e-05	0.000603123	0.000414427	7450/2321/1942/7010/2791/10161/4846/3678/3655/3791/7424/8503/6446/3563/3691/2149/7099/11140/2324/3910/5879/3912/5595/80310/896/3455/2793/7531/6194/29941/3845/3815	32
endothelial cell	endothelial cell	hsa04659	Th17 cell differentiation	15/353	108/8190	5.53065e-05	0.000612626	0.000420957	3127/3123/3113/3119/3459/3122/7048/4792/3554/5530/3108/5595/3572/6772/6300	15
endothelial cell	endothelial cell	hsa05171	Coronavirus disease - COVID-19	24/353	232/8190	5.79028e-05	0.00061763	0.000424395	7450/6403/1636/735/8503/5336/834/4792/7099/4940/6222/5595/3455/3572/6234/6772/6194/4599/6187/7132/6300/4938/6233/6160	24
endothelial cell	endothelial cell	hsa04610	Complement and coagulation cascades	13/353	86/8190	7.1169e-05	0.000732023	0.000502999	7450/735/2157/3426/7056/7035/2149/966/624/5627/3075/5327/9002	13
endothelial cell	endothelial cell	hsa04014	Ras signaling pathway	24/353	236/8190	7.61054e-05	0.000755806	0.00051934	2321/1942/7010/2791/4301/3791/7424/8503/5336/801/2324/9771/2113/5899/5879/5595/57186/80310/2793/51365/5924/3845/3815/387	24
endothelial cell	endothelial cell	hsa04640	Hematopoietic cell lineage	14/353	99/8190	7.99761e-05	0.000767771	0.000527562	3127/3123/3678/3655/3113/3119/947/3563/3122/3554/966/3108/928/3815	14
endothelial cell	endothelial cell	hsa04145	Phagosome	18/353	152/8190	8.86126e-05	0.000804872	0.000553056	3127/3123/3133/3106/3135/3678/3107/3105/3134/3113/3119/3122/7099/6890/3108/5879/245973/6891	18
endothelial cell	endothelial cell	hsa04933	AGE-RAGE signaling pathway in diabetic complications	14/353	100/8190	8.94303e-05	0.000804872	0.000553056	4846/2308/7424/8503/1906/7048/7056/5336/5879/5595/23236/6772/6300/3845	14
endothelial cell	endothelial cell	hsa05131	Shigellosis	24/353	247/8190	0.000155292	0.00135528	0.00093126	3678/9844/2308/5829/8503/10095/103910/5336/834/4792/7099/3554/837/5879/826/5595/10392/10627/23236/7132/6300/11335/387/6233	24
endothelial cell	endothelial cell	hsa04370	VEGF signaling pathway	10/353	59/8190	0.000185194	0.0015687	0.00107791	4846/3791/5829/8503/5336/5530/5879/5595/6300/3845	10
endothelial cell	endothelial cell	hsa04072	Phospholipase D signaling pathway	17/353	148/8190	0.000201707	0.00165976	0.00114048	196883/10161/11069/8503/8613/554/5336/2149/10411/5899/5595/80310/23236/2534/3845/3815/387	17
endothelial cell	endothelial cell	hsa05135	Yersinia infection	16/353	137/8190	0.000255226	0.00204181	0.001403	3678/9844/5829/8503/6196/10095/834/4792/7099/644150/5879/5595/64283/8935/6300/387	16
endothelial cell	endothelial cell	hsa05130	Pathogenic Escherichia coli infection	20/353	197/8190	0.000307841	0.00239617	0.00164649	8743/7122/10095/8797/2149/834/4792/7099/3554/644150/837/5879/5595/4651/2534/4690/4646/7132/6300/387	20
endothelial cell	endothelial cell	hsa04218	Cellular senescence	17/353	156/8190	0.000379264	0.00281664	0.00193541	3133/3106/3135/3107/3105/3134/2308/8503/7048/801/5530/2113/5595/3486/896/6300/3845	17
endothelial cell	endothelial cell	hsa04380	Osteoclast differentiation	15/353	128/8190	0.00038142	0.00281664	0.00193541	8503/3459/7048/5336/4792/3554/5530/5879/5595/3455/2534/6772/7132/140885/6300	15
endothelial cell	endothelial cell	hsa05142	Chagas disease	13/353	102/8190	0.000410334	0.0029544	0.00203007	1636/8503/9630/2771/3459/7048/4792/7099/5595/23236/624/7132/6300	13
endothelial cell	endothelial cell	hsa05132	Salmonella infection	23/353	249/8190	0.000443209	0.00311327	0.00213924	5420/8743/2317/6281/9844/302/10095/103910/57381/5287/8797/834/4792/7099/837/5879/5595/10392/10627/4646/7132/6300/387	23
endothelial cell	endothelial cell	hsa05165	Human papillomavirus infection	28/353	331/8190	0.000466223	0.00319695	0.00219674	7450/3133/3106/3135/3678/3107/3105/3655/3134/4855/8323/4242/2308/5829/8503/3691/3910/9794/3912/5595/896/3455/6772/4851/4599/245973/7132/3845	28
endothelial cell	endothelial cell	hsa04071	Sphingolipid signaling pathway	14/353	119/8190	0.000570183	0.0038189	0.0026241	1901/4846/8503/2771/5879/5595/23236/2534/9517/624/7132/6300/3845/387	14
endothelial cell	endothelial cell	hsa04520	Adherens junction	10/353	71/8190	0.000859927	0.00536126	0.00368391	5787/5819/4301/5797/7048/5879/5595/7525/2534/387	10
endothelial cell	endothelial cell	hsa04330	Notch signaling pathway	9/353	59/8190	0.000863098	0.00536126	0.00368391	54567/4855/4242/3714/9794/151636/4851/2648/28514	9
endothelial cell	endothelial cell	hsa04010	MAPK signaling pathway	25/353	294/8190	0.000866924	0.00536126	0.00368391	2321/1942/7010/2317/1848/3791/7424/6196/2122/7048/2324/3554/5530/4296/5879/5595/80310/9344/5801/5924/1843/7132/6300/3845/3815	25
endothelial cell	endothelial cell	hsa04960	Aldosterone-regulated sodium reabsorption	7/353	37/8190	0.000874928	0.00536126	0.00368391	9351/8503/6446/476/5595/23327/3845	7
endothelial cell	endothelial cell	hsa05417	Lipid and atherosclerosis	20/353	215/8190	0.000948255	0.00568953	0.00390947	6403/8743/4846/8503/9619/8797/801/834/4792/7099/2920/5530/5879/5595/23236/3665/7132/6300/3845/387	20
endothelial cell	endothelial cell	hsa05160	Hepatitis C	16/353	157/8190	0.00116357	0.00683894	0.00469927	7122/8503/3434/439996/4792/4940/5595/91543/3455/7531/6772/4599/3665/7132/4938/3845	16
endothelial cell	endothelial cell	hsa04926	Relaxin signaling pathway	14/353	129/8190	0.00127469	0.00734223	0.0050451	196883/2791/4846/7424/8503/2771/1906/7048/4792/5595/23236/2793/6300/3845	14
endothelial cell	endothelial cell	hsa05133	Pertussis	10/353	76/8190	0.00146903	0.00829572	0.00570027	3678/2771/801/834/7099/5595/10392/6300/1072/387	10
endothelial cell	endothelial cell	hsa04062	Chemokine signaling pathway	18/353	192/8190	0.00154257	0.00854344	0.00587049	6358/196883/2791/9844/5829/8503/2771/5336/4792/2920/5879/5595/23236/2793/6772/6366/3845/387	18
endothelial cell	endothelial cell	hsa04625	C-type lectin receptor signaling pathway	12/353	104/8190	0.00164869	0.00895892	0.00615599	8503/5336/801/834/4792/5530/5595/602/6772/6300/3845/387	12
endothelial cell	endothelial cell	hsa05321	Inflammatory bowel disease	9/353	65/8190	0.00174979	0.00933219	0.00641247	3127/3123/3113/3119/3459/3122/7099/3108/6772	9
endothelial cell	endothelial cell	hsa05310	Asthma	6/353	31/8190	0.00181078	0.00948192	0.00651535	3127/3123/3113/3119/3122/3108	6
endothelial cell	endothelial cell	hsa05152	Tuberculosis	17/353	180/8190	0.00190901	0.00981777	0.00674613	3127/3123/972/3113/3119/3459/3122/801/7099/5530/3108/5595/843/6772/7132/6300/387	17
endothelial cell	endothelial cell	hsa05323	Rheumatoid arthritis	11/353	93/8190	0.00208707	0.0105452	0.00724598	2321/7010/3127/3123/3113/3119/3122/7099/2920/3108/245973	11
endothelial cell	endothelial cell	hsa04924	Renin secretion	9/353	69/8190	0.00266738	0.0132449	0.00910104	4881/358/1636/2771/1906/801/5530/23236/84876	9
endothelial cell	endothelial cell	hsa04666	Fc gamma R-mediated phagocytosis	11/353	97/8190	0.00292202	0.0141489	0.00972217	8503/8613/10095/5336/65108/5879/5595/4651/50807/1072/4082	11
endothelial cell	endothelial cell	hsa05120	Epithelial cell signaling in Helicobacter pylori infection	9/353	70/8190	0.00294768	0.0141489	0.00972217	58494/50848/5336/4792/2920/5879/10392/245973/6300	9
endothelial cell	endothelial cell	hsa05203	Viral carcinogenesis	18/353	204/8190	0.00301618	0.0142403	0.00978503	3133/3106/3135/3107/3105/3134/5829/8503/4792/5879/5595/896/7531/3572/2648/3665/3845/387	18
endothelial cell	endothelial cell	hsa04024	cAMP signaling pathway	19/353	221/8190	0.00312933	0.0145362	0.00998834	196883/4881/11069/4301/8503/64411/2771/1906/801/2149/4792/10411/476/5879/5595/5144/84876/387/5142	19
endothelial cell	endothelial cell	hsa04810	Regulation of actin cytoskeleton	19/353	229/8190	0.00462397	0.0210965	0.0144962	3678/3655/735/7114/5829/8503/3691/10095/103910/5962/2149/5879/5595/80310/10627/624/1072/3845/387	19
endothelial cell	endothelial cell	hsa04672	Intestinal immune network for IgA production	7/353	49/8190	0.00468812	0.0210965	0.0144962	3127/3123/3113/3119/3601/3122/3108	7
endothelial cell	endothelial cell	hsa05100	Bacterial invasion of epithelial cells	9/353	77/8190	0.005619	0.0248965	0.0171072	3678/9844/5829/8503/857/10095/5879/23607/387	9
endothelial cell	endothelial cell	hsa04919	Thyroid hormone signaling pathway	12/353	121/8190	0.00580839	0.0250255	0.0171959	4855/2308/8503/5336/476/5595/23236/6772/4851/2648/652/3845	12
endothelial cell	endothelial cell	hsa04144	Endocytosis	20/353	251/8190	0.00582191	0.0250255	0.0171959	3133/3106/3135/3107/3105/1601/3134/30844/64411/8766/857/10095/7048/644150/50807/254122/23327/5371/4734/387	20
endothelial cell	endothelial cell	hsa04066	HIF-1 signaling pathway	11/353	109/8190	0.00713126	0.030193	0.0207466	2321/7010/4846/8503/3459/1906/5336/7099/5595/6194/112398	11
endothelial cell	endothelial cell	hsa05205	Proteoglycans in cancer	17/353	205/8190	0.00723373	0.030193	0.0207466	2317/3339/3678/8323/3791/5829/8503/857/5962/5336/7099/5879/5595/6194/6300/3845/387	17
endothelial cell	endothelial cell	hsa04060	Cytokine-cytokine receptor interaction	22/353	295/8190	0.00844442	0.0347427	0.0238729	6358/8743/9235/3601/654/3563/94/3459/7048/8797/3977/659/2920/3554/7133/3953/3455/3572/7293/6366/652/7132	22
endothelial cell	endothelial cell	hsa04668	TNF signaling pathway	11/353	112/8190	0.00870124	0.0352952	0.0242525	7424/8503/1906/4792/2920/7133/5595/843/602/7132/6300	11
endothelial cell	endothelial cell	hsa01522	Endocrine resistance	10/353	98/8190	0.00935766	0.0369179	0.0253675	196883/54567/4855/3714/8503/5595/4851/28514/6300/3845	10
endothelial cell	endothelial cell	hsa04750	Inflammatory mediator regulation of TRP channels	10/353	98/8190	0.00935766	0.0369179	0.0253675	196883/8503/5583/5336/801/3554/3357/23236/624/6300	10
Smooth muscle cell	Smooth muscle cell	hsa04260	Cardiac muscle contraction	23/74	87/8190	9.49097e-29	1.4711e-26	1.24881e-26	4635/4625/7137/1339/4624/10345/7139/7134/7168/70/1350/1346/29796/1327/1340/10975/1349/27089/9377/1329/7381/4633/7388	23
Smooth muscle cell	Smooth muscle cell	hsa00190	Oxidative phosphorylation	22/74	134/8190	1.5393e-22	1.01899e-20	8.65015e-21	1339/1350/1346/29796/1327/1340/10975/1349/27089/9377/4725/4694/1329/7381/4697/4710/4702/4706/4709/7388/55967/54205	22
Smooth muscle cell	Smooth muscle cell	hsa05415	Diabetic cardiomyopathy	25/74	203/8190	1.97223e-22	1.01899e-20	8.65015e-21	7137/1339/1350/1346/29796/291/1327/2597/1340/10975/1349/27089/9377/5350/4725/4694/1329/7381/4697/4710/4702/4706/4709/7388/55967	25
Smooth muscle cell	Smooth muscle cell	hsa04932	Non-alcoholic fatty liver disease	22/74	155/8190	4.31242e-21	1.67106e-19	1.41856e-19	1339/1350/1346/29796/1327/1340/10975/1349/27089/9377/4725/4694/1329/7381/4697/4710/4702/4706/4709/7388/55967/54205	22
Smooth muscle cell	Smooth muscle cell	hsa04714	Thermogenesis	25/74	232/8190	5.71683e-21	1.77222e-19	1.50443e-19	1339/4878/4879/1350/1346/29796/1327/1340/10975/1349/27089/9377/4725/4694/1329/7381/4697/4710/4702/4706/116228/4709/5568/7388/55967	25
Smooth muscle cell	Smooth muscle cell	hsa05012	Parkinson disease	24/74	266/8190	2.78257e-18	7.18829e-17	6.10212e-17	1339/1350/1346/29796/291/1327/1340/10975/1349/27089/9377/4725/4694/1329/7381/4697/4710/4702/4706/4709/5568/7388/55967/54205	24
Smooth muscle cell	Smooth muscle cell	hsa05020	Prion disease	24/74	273/8190	5.11746e-18	1.13315e-16	9.61929e-17	1339/1350/1346/29796/291/1327/1340/10975/1349/27089/9377/4725/4694/1329/7381/4697/4710/4702/4706/4709/5568/7388/55967/54205	24
Smooth muscle cell	Smooth muscle cell	hsa05208	Chemical carcinogenesis - reactive oxygen species	22/74	223/8190	1.3832e-17	2.67994e-16	2.27499e-16	1339/1350/1346/29796/291/1327/1340/10975/1349/27089/9377/4725/4694/1329/7381/4697/4710/4702/4706/4709/7388/55967	22
Smooth muscle cell	Smooth muscle cell	hsa05016	Huntington disease	23/74	306/8190	9.51999e-16	1.63955e-14	1.39181e-14	1339/1350/1346/29796/291/1327/1340/10975/1349/27089/9377/4725/4694/1329/7381/4697/4710/4702/4706/4709/7388/55967/54205	23
Smooth muscle cell	Smooth muscle cell	hsa05010	Alzheimer disease	24/74	384/8190	1.27296e-14	1.97309e-13	1.67495e-13	1339/1350/1346/29796/291/1327/2597/1340/10975/1349/27089/9377/4725/4694/1329/7381/4697/4710/4702/4706/4709/7388/55967/54205	24
Smooth muscle cell	Smooth muscle cell	hsa05014	Amyotrophic lateral sclerosis	23/74	364/8190	4.12994e-14	5.81946e-13	4.94012e-13	1339/1350/1346/29796/1327/400916/1340/10975/1349/27089/9377/4725/4694/1329/7381/4697/4710/4702/4706/4709/7388/55967/54205	23
Smooth muscle cell	Smooth muscle cell	hsa05022	Pathways of neurodegeneration - multiple diseases	23/74	476/8190	1.16023e-11	1.49863e-10	1.27218e-10	1339/1350/1346/29796/291/1327/1340/10975/1349/27089/9377/4725/4694/1329/7381/4697/4710/4702/4706/4709/7388/55967/54205	23
Smooth muscle cell	Smooth muscle cell	hsa05414	Dilated cardiomyopathy	12/74	96/8190	4.02209e-11	4.79557e-10	4.07094e-10	4625/7137/4624/7139/4607/7134/1674/7168/70/5350/4633/5568	12
Smooth muscle cell	Smooth muscle cell	hsa04261	Adrenergic signaling in cardiomyocytes	13/74	150/8190	6.1981e-10	6.86219e-09	5.82529e-09	4635/4625/7137/4624/7139/7134/7168/70/5350/28227/4633/5502/5568	13
Smooth muscle cell	Smooth muscle cell	hsa05410	Hypertrophic cardiomyopathy	10/74	90/8190	6.23201e-09	6.43975e-08	5.46668e-08	4625/7137/4624/7139/4607/7134/1674/7168/70/4633	10
Smooth muscle cell	Smooth muscle cell	hsa04723	Retrograde endocannabinoid signaling	10/74	148/8190	7.31688e-07	7.08823e-06	6.01717e-06	4725/4694/4697/4710/2788/4702/4706/4709/5568/55967	10
Smooth muscle cell	Smooth muscle cell	hsa00010	Glycolysis / Gluconeogenesis	5/74	67/8190	0.000328104	0.00299154	0.0025395	2645/5224/2597/226/3945	5
Smooth muscle cell	Smooth muscle cell	hsa01200	Carbon metabolism	5/74	115/8190	0.00372962	0.031611	0.0268344	2645/5224/2597/226/4190	5
Smooth muscle cell	Smooth muscle cell	hsa04022	cGMP-PKG signaling pathway	6/74	167/8190	0.00387489	0.031611	0.0268344	4625/4624/4878/4879/291/5350	6
embryonic fibroblastsan	embryonic fibroblastsan	hsa04512	ECM-receptor interaction	15/114	88/8190	7.59174e-13	1.22986e-10	1.04686e-10	3908/1293/158326/7148/1278/22801/1292/131873/1285/3912/1277/1286/1291/7058/2335	15
embryonic fibroblastsan	embryonic fibroblastsan	hsa04974	Protein digestion and absorption	15/114	103/8190	8.22297e-12	6.66061e-10	5.66952e-10	1306/1293/1295/1303/7512/1278/1292/131873/1285/1277/1286/340267/1291/1289/81578	15
embryonic fibroblastsan	embryonic fibroblastsan	hsa04610	Complement and coagulation cascades	12/114	86/8190	1.89807e-09	1.02496e-07	8.72446e-08	716/1675/3078/730/3075/715/718/10878/729/5270/3426/710	12
embryonic fibroblastsan	embryonic fibroblastsan	hsa04510	Focal adhesion	16/114	201/8190	1.48355e-08	6.00839e-07	5.11435e-07	3908/5156/1293/7148/1278/22801/3479/1292/131873/1285/3912/1277/1286/1291/7058/2335	16
embryonic fibroblastsan	embryonic fibroblastsan	hsa04151	PI3K-Akt signaling pathway	19/114	354/8190	3.47789e-07	1.12684e-05	9.59165e-06	3908/5156/1293/7148/1902/1278/22801/3479/1292/131873/1285/3912/1277/1286/1291/2260/7058/2335/90993	19
embryonic fibroblastsan	embryonic fibroblastsan	hsa05165	Human papillomavirus infection	15/114	331/8190	5.01562e-05	0.00131819	0.00112205	3908/1293/7148/1278/22801/1292/131873/1285/3912/1277/1286/1291/7058/2335/90993	15
embryonic fibroblastsan	embryonic fibroblastsan	hsa00430	Taurine and hypotaurine metabolism	4/114	16/8190	5.69589e-05	0.00131819	0.00112205	1036/2327/2687/2678	4
embryonic fibroblastsan	embryonic fibroblastsan	hsa05146	Amoebiasis	7/114	102/8190	0.000523046	0.00985925	0.00839221	3908/1278/1285/3912/1277/1286/2335	7
embryonic fibroblastsan	embryonic fibroblastsan	hsa05205	Proteoglycans in cancer	10/114	205/8190	0.000547736	0.00985925	0.00839221	4060/4313/1634/2719/1278/3479/1277/7078/2260/2335	10
embryonic fibroblastsan	embryonic fibroblastsan	hsa00590	Arachidonic acid metabolism	5/114	61/8190	0.00153045	0.0247933	0.0211041	5740/9536/5730/2687/2678	5
embryonic fibroblastsan	embryonic fibroblastsan	hsa05150	Staphylococcus aureus infection	6/114	96/8190	0.00213748	0.0314792	0.0267951	716/1675/3075/715/718/3426	6
embryonic fibroblastsan	embryonic fibroblastsan	hsa04933	AGE-RAGE signaling pathway in diabetic complications	6/114	100/8190	0.00262801	0.0354781	0.030199	4313/1278/1285/1277/1286/2335	6
embryonic fibroblastsan	embryonic fibroblastsan	hsa00071	Fatty acid degradation	4/114	43/8190	0.00289252	0.0360453	0.0306818	125/124/126/33	4
embryonic fibroblastsan	embryonic fibroblastsan	hsa00982	Drug metabolism - cytochrome P450	5/114	72/8190	0.00318945	0.0369065	0.0314149	125/4257/124/126/2327	5
embryonic fibroblastsan	embryonic fibroblastsan	hsa02010	ABC transporters	4/114	45/8190	0.00341861	0.036921	0.0314273	23460/10351/10350/10349	4
embryonic fibroblastsan	embryonic fibroblastsan	hsa00980	Metabolism of xenobiotics by cytochrome P450	5/114	78/8190	0.00450593	0.04324	0.036806	125/4257/124/126/1645	5
embryonic fibroblastsan	embryonic fibroblastsan	hsa04810	Regulation of actin cytoskeleton	9/114	229/8190	0.00453754	0.04324	0.036806	5156/730/729/2934/1902/22801/4628/2260/2335	9
