# Supplementary material for: Cellular interactions and Ion channel signatures in atrial fibrillation remodeling: insights from single-cell analysis and machine learning
Source: Front Cardiovasc Med. 2025 Aug 15;12:1615574. doi: 10.3389/fcvm.2025.1615574 (PMC12394505; doi:10.3389/fcvm.2025.1615574)
Supplement: Supplementary Table S5 — GO and KEGG enrichment analysis results for the four relative expression patterns. [file Table5.xlsx]

## Sheet: cluster1_GOenrichment
	ID	Description	GeneRatio	BgRatio	pvalue	p.adjust	qvalue	geneID	Count
GOBP_STRIATED_MUSCLE_CELL_DEVELOPMENT	GOBP_STRIATED_MUSCLE_CELL_DEVELOPMENT	GOBP_STRIATED_MUSCLE_CELL_DEVELOPMENT	17/114	67/17872	3.58645e-23	4.51175e-20	4.0206e-20	TNNT2/ACTA1/ACTN2/LMOD3/MYOZ2/NKX2-5/LMOD2/MYOM2/CSRP3/NEBL/SYNPO2L/ANKRD1/NRAP/MYH6/ACTC1/TCAP/TNNT1	17
GOBP_MUSCLE_CONTRACTION	GOBP_MUSCLE_CONTRACTION	GOBP_MUSCLE_CONTRACTION	25/114	349/17872	1.6101e-19	1.01275e-16	9.02502e-17	NPPA/TNNT2/ACTA1/ACTN2/DES/TNNC1/LMOD3/FGF12/MYL5/NKX2-5/TRDN/PGAM2/LMOD2/SMPX/MYOM2/CSRP3/MYBPC3/KCNIP2/MYH6/MYH7/TCAP/MYL4/FXYD1/TNNT1/TNNI3	25
GOBP_MUSCLE_SYSTEM_PROCESS	GOBP_MUSCLE_SYSTEM_PROCESS	GOBP_MUSCLE_SYSTEM_PROCESS	27/114	449/17872	4.32833e-19	1.42551e-16	1.27033e-16	NPPA/TNNT2/ACTA1/ACTN2/DES/TNNC1/LMOD3/FGF12/MYL5/MYOZ2/NKX2-5/TRDN/PGAM2/LMOD2/SMPX/MYOM2/CSRP3/MYBPC3/SLN/KCNIP2/MYH6/MYH7/TCAP/MYL4/FXYD1/TNNT1/TNNI3	27
GOBP_CELLULAR_COMPONENT_ASSEMBLY_INVOLVED_IN_MORPHOGENESIS	GOBP_CELLULAR_COMPONENT_ASSEMBLY_INVOLVED_IN_MORPHOGENESIS	GOBP_CELLULAR_COMPONENT_ASSEMBLY_INVOLVED_IN_MORPHOGENESIS	17/114	112/17872	4.53264e-19	1.42551e-16	1.27033e-16	TNNT2/ACTA1/ACTN2/LMOD3/MYOZ2/NKX2-5/LMOD2/MYOM2/CSRP3/NEBL/SYNPO2L/ANKRD1/NRAP/MYH6/ACTC1/TCAP/TNNT1	17
GOBP_HEART_PROCESS	GOBP_HEART_PROCESS	GOBP_HEART_PROCESS	21/114	258/17872	1.28332e-17	3.22882e-15	2.87733e-15	NPPA/HSPB7/S100A1/TNNT2/DES/TNNC1/FGF12/NKX2-5/TRDN/MYL7/CSRP3/MYBPC3/KCNIP2/TBX5/MYH6/MYH7/ACTC1/TCAP/MYL4/FXYD1/TNNI3	21
GOBP_SARCOMERE_ORGANIZATION	GOBP_SARCOMERE_ORGANIZATION	GOBP_SARCOMERE_ORGANIZATION	12/114	43/17872	3.25572e-17	6.82616e-15	6.08306e-15	TNNT2/ACTN2/MYOZ2/NKX2-5/LMOD2/MYOM2/CSRP3/SYNPO2L/ANKRD1/MYH6/TCAP/TNNT1	12
GOBP_MUSCLE_CELL_DEVELOPMENT	GOBP_MUSCLE_CELL_DEVELOPMENT	GOBP_MUSCLE_CELL_DEVELOPMENT	18/114	183/17872	1.11962e-16	2.01212e-14	1.79308e-14	TNNT2/ACTA1/ACTN2/LMOD3/MYOZ2/NKX2-5/LMOD2/MYOM2/CSRP3/NEBL/SYNPO2L/ANKRD1/NRAP/TBX5/MYH6/ACTC1/TCAP/TNNT1	18
GOBP_ACTOMYOSIN_STRUCTURE_ORGANIZATION	GOBP_ACTOMYOSIN_STRUCTURE_ORGANIZATION	GOBP_ACTOMYOSIN_STRUCTURE_ORGANIZATION	18/114	199/17872	5.00837e-16	7.87567e-14	7.01831e-14	TNNT2/ACTA1/ACTN2/LMOD3/MYOZ2/NKX2-5/LMOD2/MYOM2/CSRP3/NEBL/SYNPO2L/ANKRD1/NRAP/RAPGEF3/MYH6/ACTC1/TCAP/TNNT1	18
GOBP_STRIATED_MUSCLE_CELL_DIFFERENTIATION	GOBP_STRIATED_MUSCLE_CELL_DIFFERENTIATION	GOBP_STRIATED_MUSCLE_CELL_DIFFERENTIATION	20/114	283/17872	1.27039e-15	1.77573e-13	1.58242e-13	YBX1/TNNT2/ACTA1/ACTN2/LMOD3/MYOZ2/NKX2-5/POPDC3/LMOD2/MYOM2/CSRP3/NEBL/SYNPO2L/ANKRD1/NRAP/TBX5/MYH6/ACTC1/TCAP/TNNT1	20
GOBP_CARDIAC_MUSCLE_TISSUE_DEVELOPMENT	GOBP_CARDIAC_MUSCLE_TISSUE_DEVELOPMENT	GOBP_CARDIAC_MUSCLE_TISSUE_DEVELOPMENT	18/114	234/17872	8.72643e-15	1.09778e-12	9.78279e-13	NPPA/NPPB/TNNT2/ACTN2/TNNC1/NKX2-5/MYL7/CSRP3/MYBPC3/NEBL/ANKRD1/NRAP/TBX5/MYH6/MYH7/ACTC1/TCAP/TNNI3	18
GOBP_MUSCLE_TISSUE_DEVELOPMENT	GOBP_MUSCLE_TISSUE_DEVELOPMENT	GOBP_MUSCLE_TISSUE_DEVELOPMENT	22/114	405/17872	1.00118e-14	1.14498e-12	1.02034e-12	NPPA/NPPB/TNNT2/ACTA1/ACTN2/TNNC1/LMOD3/MYOZ2/NKX2-5/POPDC3/MYL7/CSRP3/MYBPC3/NEBL/ANKRD1/NRAP/TBX5/MYH6/MYH7/ACTC1/TCAP/TNNI3	22
GOBP_STRIATED_MUSCLE_CONTRACTION	GOBP_STRIATED_MUSCLE_CONTRACTION	GOBP_STRIATED_MUSCLE_CONTRACTION	16/114	178/17872	2.61984e-14	2.74646e-12	2.44748e-12	NPPA/TNNT2/TNNC1/LMOD3/FGF12/NKX2-5/PGAM2/SMPX/CSRP3/MYBPC3/MYH6/MYH7/TCAP/MYL4/TNNT1/TNNI3	16
GOBP_MUSCLE_CELL_DIFFERENTIATION	GOBP_MUSCLE_CELL_DIFFERENTIATION	GOBP_MUSCLE_CELL_DIFFERENTIATION	20/114	389/17872	5.19375e-13	5.02595e-11	4.47882e-11	YBX1/TNNT2/ACTA1/ACTN2/LMOD3/MYOZ2/NKX2-5/POPDC3/LMOD2/MYOM2/CSRP3/NEBL/SYNPO2L/ANKRD1/NRAP/TBX5/MYH6/ACTC1/TCAP/TNNT1	20
GOBP_CARDIAC_MUSCLE_TISSUE_MORPHOGENESIS	GOBP_CARDIAC_MUSCLE_TISSUE_MORPHOGENESIS	GOBP_CARDIAC_MUSCLE_TISSUE_MORPHOGENESIS	10/114	60/17872	4.3061e-12	3.86934e-10	3.44812e-10	TNNT2/TNNC1/NKX2-5/MYBPC3/ANKRD1/MYH6/MYH7/ACTC1/TCAP/TNNI3	10
GOBP_REGULATION_OF_HEART_CONTRACTION	GOBP_REGULATION_OF_HEART_CONTRACTION	GOBP_REGULATION_OF_HEART_CONTRACTION	15/114	212/17872	5.84169e-12	4.89923e-10	4.36589e-10	NPPA/HSPB7/S100A1/TNNT2/DES/NKX2-5/TRDN/CSRP3/KCNIP2/TBX5/MYH6/MYH7/MYL4/FXYD1/TNNI3	15
GOBP_NON_MEMBRANE_BOUNDED_ORGANELLE_ASSEMBLY	GOBP_NON_MEMBRANE_BOUNDED_ORGANELLE_ASSEMBLY	GOBP_NON_MEMBRANE_BOUNDED_ORGANELLE_ASSEMBLY	19/114	400/17872	8.40788e-12	6.6107e-10	5.89105e-10	TNNT2/ACTA1/ACTN2/LMOD3/MYOZ2/NKX2-5/LMOD2/MYOM2/CSRP3/NEBL/SYNPO2L/ANKRD1/NRAP/MYH6/FITM1/ACTC1/TCAP/RPS28/TNNT1	19
GOBP_NEGATIVE_REGULATION_OF_EXECUTION_PHASE_OF_APOPTOSIS	GOBP_NEGATIVE_REGULATION_OF_EXECUTION_PHASE_OF_APOPTOSIS	GOBP_NEGATIVE_REGULATION_OF_EXECUTION_PHASE_OF_APOPTOSIS	7/114	21/17872	3.8515e-11	2.85011e-09	2.53984e-09	MTRNR2L11/MTRNR2L12/MTRNR2L2/MTRNR2L6/MTRNR2L10/MTRNR2L8/MTRNR2L1	7
GOBP_CARDIAC_MUSCLE_CONTRACTION	GOBP_CARDIAC_MUSCLE_CONTRACTION	GOBP_CARDIAC_MUSCLE_CONTRACTION	12/114	138/17872	7.81511e-11	5.46189e-09	4.86731e-09	NPPA/TNNT2/TNNC1/FGF12/NKX2-5/CSRP3/MYBPC3/MYH6/MYH7/TCAP/MYL4/TNNI3	12
GOBP_MUSCLE_ORGAN_MORPHOGENESIS	GOBP_MUSCLE_ORGAN_MORPHOGENESIS	GOBP_MUSCLE_ORGAN_MORPHOGENESIS	10/114	81/17872	9.59653e-11	6.35391e-09	5.66222e-09	TNNT2/TNNC1/NKX2-5/MYBPC3/ANKRD1/MYH6/MYH7/ACTC1/TCAP/TNNI3	10
GOBP_REGULATION_OF_BLOOD_CIRCULATION	GOBP_REGULATION_OF_BLOOD_CIRCULATION	GOBP_REGULATION_OF_BLOOD_CIRCULATION	15/114	261/17872	1.12613e-10	7.08338e-09	6.31228e-09	NPPA/HSPB7/S100A1/TNNT2/DES/NKX2-5/TRDN/CSRP3/KCNIP2/TBX5/MYH6/MYH7/MYL4/FXYD1/TNNI3	15
GOBP_ACTIN_MYOSIN_FILAMENT_SLIDING	GOBP_ACTIN_MYOSIN_FILAMENT_SLIDING	GOBP_ACTIN_MYOSIN_FILAMENT_SLIDING	6/114	16/17872	4.48372e-10	2.68596e-08	2.39356e-08	TNNT2/TNNC1/MYBPC3/MYH6/MYH7/ACTC1	6
GOBP_REGULATION_OF_EXECUTION_PHASE_OF_APOPTOSIS	GOBP_REGULATION_OF_EXECUTION_PHASE_OF_APOPTOSIS	GOBP_REGULATION_OF_EXECUTION_PHASE_OF_APOPTOSIS	7/114	29/17872	4.95703e-10	2.83452e-08	2.52595e-08	MTRNR2L11/MTRNR2L12/MTRNR2L2/MTRNR2L6/MTRNR2L10/MTRNR2L8/MTRNR2L1	7
GOBP_CARDIAC_MYOFIBRIL_ASSEMBLY	GOBP_CARDIAC_MYOFIBRIL_ASSEMBLY	GOBP_CARDIAC_MYOFIBRIL_ASSEMBLY	6/114	19/17872	1.49566e-09	8.18059e-08	7.29004e-08	NKX2-5/CSRP3/NEBL/NRAP/ACTC1/TCAP	6
GOBP_STRIATED_MUSCLE_ADAPTATION	GOBP_STRIATED_MUSCLE_ADAPTATION	GOBP_STRIATED_MUSCLE_ADAPTATION	8/114	54/17872	1.74207e-09	9.13135e-08	8.1373e-08	NPPA/ACTA1/TNNC1/MYOZ2/MYH6/MYH7/TCAP/TNNT1	8
GOBP_VENTRICULAR_CARDIAC_MUSCLE_TISSUE_DEVELOPMENT	GOBP_VENTRICULAR_CARDIAC_MUSCLE_TISSUE_DEVELOPMENT	GOBP_VENTRICULAR_CARDIAC_MUSCLE_TISSUE_DEVELOPMENT	8/114	56/17872	2.35336e-09	1.18421e-07	1.05529e-07	TNNT2/TNNC1/NKX2-5/MYBPC3/TBX5/MYH6/MYH7/TNNI3	8
GOBP_MUSCLE_ORGAN_DEVELOPMENT	GOBP_MUSCLE_ORGAN_DEVELOPMENT	GOBP_MUSCLE_ORGAN_DEVELOPMENT	15/114	333/17872	3.26119e-09	1.57792e-07	1.40614e-07	TNNT2/ACTA1/TNNC1/LMOD3/MYOZ2/NKX2-5/POPDC3/CSRP3/MYBPC3/ANKRD1/MYH6/MYH7/ACTC1/TCAP/TNNI3	15
GOBP_CARDIAC_CELL_DEVELOPMENT	GOBP_CARDIAC_CELL_DEVELOPMENT	GOBP_CARDIAC_CELL_DEVELOPMENT	9/114	87/17872	4.29701e-09	2.00209e-07	1.78414e-07	ACTN2/NKX2-5/CSRP3/NEBL/NRAP/TBX5/MYH6/ACTC1/TCAP	9
GOBP_ATP_SYNTHESIS_COUPLED_ELECTRON_TRANSPORT	GOBP_ATP_SYNTHESIS_COUPLED_ELECTRON_TRANSPORT	GOBP_ATP_SYNTHESIS_COUPLED_ELECTRON_TRANSPORT	9/114	92/17872	7.08766e-09	3.18439e-07	2.83773e-07	MTCO2P12/NDUFS5/NDUFB3/CYCS/NDUFA1/UQCRB/COX5A/COX6A2/COX7A1	9
GOBP_VENTRICULAR_CARDIAC_MUSCLE_TISSUE_MORPHOGENESIS	GOBP_VENTRICULAR_CARDIAC_MUSCLE_TISSUE_MORPHOGENESIS	GOBP_VENTRICULAR_CARDIAC_MUSCLE_TISSUE_MORPHOGENESIS	7/114	47/17872	1.81736e-08	7.88357e-07	7.02536e-07	TNNT2/TNNC1/NKX2-5/MYBPC3/MYH6/MYH7/TNNI3	7
GOBP_OXIDATIVE_PHOSPHORYLATION	GOBP_OXIDATIVE_PHOSPHORYLATION	GOBP_OXIDATIVE_PHOSPHORYLATION	10/114	139/17872	2.00009e-08	8.0028e-07	7.1316e-07	MTCO2P12/NDUFS5/NDUFB3/CYCS/NDUFA1/UQCRB/COX5A/COX6A2/COX7A1/CHCHD10	10
GOBP_ATP_METABOLIC_PROCESS	GOBP_ATP_METABOLIC_PROCESS	GOBP_ATP_METABOLIC_PROCESS	13/114	273/17872	2.03343e-08	8.0028e-07	7.1316e-07	MTCO2P12/NDUFS5/NDUFB3/CYCS/PGAM2/NDUFA1/UQCRB/MYH6/MYH7/COX5A/COX6A2/COX7A1/CHCHD10	13
GOBP_CARDIAC_VENTRICLE_MORPHOGENESIS	GOBP_CARDIAC_VENTRICLE_MORPHOGENESIS	GOBP_CARDIAC_VENTRICLE_MORPHOGENESIS	8/114	73/17872	2.03569e-08	8.0028e-07	7.1316e-07	TNNT2/TNNC1/NKX2-5/MYBPC3/TBX5/MYH6/MYH7/TNNI3	8
GOBP_RESPIRATORY_ELECTRON_TRANSPORT_CHAIN	GOBP_RESPIRATORY_ELECTRON_TRANSPORT_CHAIN	GOBP_RESPIRATORY_ELECTRON_TRANSPORT_CHAIN	9/114	113/17872	4.35745e-08	1.66111e-06	1.48028e-06	MTCO2P12/NDUFS5/NDUFB3/CYCS/NDUFA1/UQCRB/COX5A/COX6A2/COX7A1	9
GOBP_MITOCHONDRIAL_ELECTRON_TRANSPORT_CYTOCHROME_C_TO_OXYGEN	GOBP_MITOCHONDRIAL_ELECTRON_TRANSPORT_CYTOCHROME_C_TO_OXYGEN	GOBP_MITOCHONDRIAL_ELECTRON_TRANSPORT_CYTOCHROME_C_TO_OXYGEN	5/114	18/17872	7.75202e-08	2.84057e-06	2.53135e-06	MTCO2P12/CYCS/COX5A/COX6A2/COX7A1	5
GOBP_CARDIAC_MUSCLE_CELL_DIFFERENTIATION	GOBP_CARDIAC_MUSCLE_CELL_DIFFERENTIATION	GOBP_CARDIAC_MUSCLE_CELL_DIFFERENTIATION	9/114	121/17872	7.90303e-08	2.84057e-06	2.53135e-06	ACTN2/NKX2-5/CSRP3/NEBL/NRAP/TBX5/MYH6/ACTC1/TCAP	9
GOBP_HEART_MORPHOGENESIS	GOBP_HEART_MORPHOGENESIS	GOBP_HEART_MORPHOGENESIS	12/114	255/17872	8.37515e-08	2.92665e-06	2.60805e-06	TNNT2/TNNC1/NKX2-5/MYBPC3/SYNPO2L/ANKRD1/TBX5/MYH6/MYH7/ACTC1/TCAP/TNNI3	12
GOBP_NEGATIVE_REGULATION_OF_SIGNALING_RECEPTOR_ACTIVITY	GOBP_NEGATIVE_REGULATION_OF_SIGNALING_RECEPTOR_ACTIVITY	GOBP_NEGATIVE_REGULATION_OF_SIGNALING_RECEPTOR_ACTIVITY	7/114	65/17872	1.83051e-07	6.22375e-06	5.54622e-06	MTRNR2L11/MTRNR2L12/MTRNR2L2/MTRNR2L6/MTRNR2L10/MTRNR2L8/MTRNR2L1	7
GOBP_AEROBIC_RESPIRATION	GOBP_AEROBIC_RESPIRATION	GOBP_AEROBIC_RESPIRATION	10/114	187/17872	3.28256e-07	1.0867e-05	9.68399e-06	MTCO2P12/NDUFS5/NDUFB3/CYCS/NDUFA1/UQCRB/COX5A/COX6A2/COX7A1/CHCHD10	10
GOBP_SKELETAL_MUSCLE_ADAPTATION	GOBP_SKELETAL_MUSCLE_ADAPTATION	GOBP_SKELETAL_MUSCLE_ADAPTATION	5/114	24/17872	3.72996e-07	1.20315e-05	1.07218e-05	ACTA1/TNNC1/MYOZ2/MYH7/TNNT1	5
GOBP_REGULATION_OF_ATP_DEPENDENT_ACTIVITY	GOBP_REGULATION_OF_ATP_DEPENDENT_ACTIVITY	GOBP_REGULATION_OF_ATP_DEPENDENT_ACTIVITY	7/114	74/17872	4.51362e-07	1.41953e-05	1.265e-05	TNNT2/TNNC1/MYBPC3/SLN/MYH6/MYL4/TNNI3	7
GOBP_CARDIOCYTE_DIFFERENTIATION	GOBP_CARDIOCYTE_DIFFERENTIATION	GOBP_CARDIOCYTE_DIFFERENTIATION	9/114	156/17872	6.92693e-07	2.12539e-05	1.89401e-05	ACTN2/NKX2-5/CSRP3/NEBL/NRAP/TBX5/MYH6/ACTC1/TCAP	9
GOBP_MUSCLE_ADAPTATION	GOBP_MUSCLE_ADAPTATION	GOBP_MUSCLE_ADAPTATION	8/114	118/17872	8.73556e-07	2.61651e-05	2.33167e-05	NPPA/ACTA1/TNNC1/MYOZ2/MYH6/MYH7/TCAP/TNNT1	8
GOBP_EXECUTION_PHASE_OF_APOPTOSIS	GOBP_EXECUTION_PHASE_OF_APOPTOSIS	GOBP_EXECUTION_PHASE_OF_APOPTOSIS	7/114	84/17872	1.07803e-06	3.15388e-05	2.81054e-05	MTRNR2L11/MTRNR2L12/MTRNR2L2/MTRNR2L6/MTRNR2L10/MTRNR2L8/MTRNR2L1	7
GOBP_ELECTRON_TRANSPORT_CHAIN	GOBP_ELECTRON_TRANSPORT_CHAIN	GOBP_ELECTRON_TRANSPORT_CHAIN	9/114	167/17872	1.22574e-06	3.5045e-05	3.12299e-05	MTCO2P12/NDUFS5/NDUFB3/CYCS/NDUFA1/UQCRB/COX5A/COX6A2/COX7A1	9
GOBP_REGULATION_OF_MUSCLE_CONTRACTION	GOBP_REGULATION_OF_MUSCLE_CONTRACTION	GOBP_REGULATION_OF_MUSCLE_CONTRACTION	9/114	170/17872	1.42166e-06	3.84835e-05	3.42941e-05	NPPA/TNNT2/TNNC1/MYL5/NKX2-5/MYBPC3/MYH7/TNNT1/TNNI3	9
GOBP_CARDIAC_CHAMBER_MORPHOGENESIS	GOBP_CARDIAC_CHAMBER_MORPHOGENESIS	GOBP_CARDIAC_CHAMBER_MORPHOGENESIS	8/114	126/17872	1.43778e-06	3.84835e-05	3.42941e-05	TNNT2/TNNC1/NKX2-5/MYBPC3/TBX5/MYH6/MYH7/TNNI3	8
GOBP_CARDIAC_VENTRICLE_DEVELOPMENT	GOBP_CARDIAC_VENTRICLE_DEVELOPMENT	GOBP_CARDIAC_VENTRICLE_DEVELOPMENT	8/114	126/17872	1.43778e-06	3.84835e-05	3.42941e-05	TNNT2/TNNC1/NKX2-5/MYBPC3/TBX5/MYH6/MYH7/TNNI3	8
GOBP_ADULT_HEART_DEVELOPMENT	GOBP_ADULT_HEART_DEVELOPMENT	GOBP_ADULT_HEART_DEVELOPMENT	4/114	14/17872	1.49618e-06	3.92125e-05	3.49438e-05	NKX2-5/MYH6/MYH7/TCAP	4
GOBP_CELLULAR_RESPIRATION	GOBP_CELLULAR_RESPIRATION	GOBP_CELLULAR_RESPIRATION	10/114	231/17872	2.25417e-06	5.78723e-05	5.15723e-05	MTCO2P12/NDUFS5/NDUFB3/CYCS/NDUFA1/UQCRB/COX5A/COX6A2/COX7A1/CHCHD10	10
GOBP_ACTIN_MEDIATED_CELL_CONTRACTION	GOBP_ACTIN_MEDIATED_CELL_CONTRACTION	GOBP_ACTIN_MEDIATED_CELL_CONTRACTION	7/114	103/17872	4.26914e-06	0.000107412	9.57187e-05	TNNT2/TNNC1/FGF12/MYBPC3/MYH6/MYH7/ACTC1	7
GOBP_REGULATION_OF_MUSCLE_SYSTEM_PROCESS	GOBP_REGULATION_OF_MUSCLE_SYSTEM_PROCESS	GOBP_REGULATION_OF_MUSCLE_SYSTEM_PROCESS	10/114	250/17872	4.56099e-06	0.000112504	0.000100257	NPPA/TNNT2/TNNC1/MYL5/NKX2-5/MYBPC3/SLN/MYH7/TNNT1/TNNI3	10
GOBP_ENERGY_DERIVATION_BY_OXIDATION_OF_ORGANIC_COMPOUNDS	GOBP_ENERGY_DERIVATION_BY_OXIDATION_OF_ORGANIC_COMPOUNDS	GOBP_ENERGY_DERIVATION_BY_OXIDATION_OF_ORGANIC_COMPOUNDS	11/114	321/17872	6.56878e-06	0.000158914	0.000141614	MTCO2P12/NDUFS5/NDUFB3/CYCS/NDUFA1/UQCRB/PTGES3/COX5A/COX6A2/COX7A1/CHCHD10	11
GOBP_SKELETAL_MUSCLE_CONTRACTION	GOBP_SKELETAL_MUSCLE_CONTRACTION	GOBP_SKELETAL_MUSCLE_CONTRACTION	5/114	43/17872	7.66976e-06	0.000182048	0.00016223	TNNC1/MYH7/TCAP/TNNT1/TNNI3	5
GOBP_CARDIAC_CHAMBER_DEVELOPMENT	GOBP_CARDIAC_CHAMBER_DEVELOPMENT	GOBP_CARDIAC_CHAMBER_DEVELOPMENT	8/114	167/17872	1.16713e-05	0.000271898	0.000242299	TNNT2/TNNC1/NKX2-5/MYBPC3/TBX5/MYH6/MYH7/TNNI3	8
GOBP_RESPONSE_TO_MUSCLE_STRETCH	GOBP_RESPONSE_TO_MUSCLE_STRETCH	GOBP_RESPONSE_TO_MUSCLE_STRETCH	4/114	24/17872	1.51192e-05	0.000345818	0.000308172	NPPA/CSRP3/ANKRD1/TCAP	4
GOBP_GENERATION_OF_PRECURSOR_METABOLITES_AND_ENERGY	GOBP_GENERATION_OF_PRECURSOR_METABOLITES_AND_ENERGY	GOBP_GENERATION_OF_PRECURSOR_METABOLITES_AND_ENERGY	13/114	494/17872	1.60011e-05	0.000359453	0.000320322	MTCO2P12/NDUFS5/NDUFB3/CYCS/PGAM2/NDUFA1/UQCRB/PTGES3/COX5A/COX6A2/UQCR11/COX7A1/CHCHD10	13
GOBP_REGULATION_OF_THE_FORCE_OF_HEART_CONTRACTION	GOBP_REGULATION_OF_THE_FORCE_OF_HEART_CONTRACTION	GOBP_REGULATION_OF_THE_FORCE_OF_HEART_CONTRACTION	4/114	26/17872	2.10633e-05	0.000464871	0.000414265	CSRP3/MYH6/MYH7/MYL4	4
GOBP_ACTIN_FILAMENT_BASED_MOVEMENT	GOBP_ACTIN_FILAMENT_BASED_MOVEMENT	GOBP_ACTIN_FILAMENT_BASED_MOVEMENT	7/114	133/17872	2.29103e-05	0.000496916	0.000442822	TNNT2/TNNC1/FGF12/MYBPC3/MYH6/MYH7/ACTC1	7
GOBP_MULTICELLULAR_ORGANISMAL_MOVEMENT	GOBP_MULTICELLULAR_ORGANISMAL_MOVEMENT	GOBP_MULTICELLULAR_ORGANISMAL_MOVEMENT	5/114	56/17872	2.84927e-05	0.000607521	0.000541386	TNNC1/MYH7/TCAP/TNNT1/TNNI3	5
GOBP_ACTIN_FILAMENT_ORGANIZATION	GOBP_ACTIN_FILAMENT_ORGANIZATION	GOBP_ACTIN_FILAMENT_ORGANIZATION	12/114	449/17872	2.97521e-05	0.000623801	0.000555894	TNNT2/ACTA1/ACTN2/LMOD3/RHOBTB3/LMOD2/NEBL/SYNPO2L/NRAP/RAPGEF3/ACTC1/TCAP	12
GOBP_MUSCLE_HYPERTROPHY_IN_RESPONSE_TO_STRESS	GOBP_MUSCLE_HYPERTROPHY_IN_RESPONSE_TO_STRESS	GOBP_MUSCLE_HYPERTROPHY_IN_RESPONSE_TO_STRESS	4/114	31/17872	4.32548e-05	0.000892042	0.000794933	NPPA/MYH6/MYH7/TCAP	4
GOBP_REGULATION_OF_SKELETAL_MUSCLE_ADAPTATION	GOBP_REGULATION_OF_SKELETAL_MUSCLE_ADAPTATION	GOBP_REGULATION_OF_SKELETAL_MUSCLE_ADAPTATION	3/114	14/17872	8.74133e-05	0.00176029	0.00156866	TNNC1/MYH7/TNNT1	3
GOBP_CARDIAC_CONDUCTION_SYSTEM_DEVELOPMENT	GOBP_CARDIAC_CONDUCTION_SYSTEM_DEVELOPMENT	GOBP_CARDIAC_CONDUCTION_SYSTEM_DEVELOPMENT	4/114	37/17872	8.81543e-05	0.00176029	0.00156866	NPPA/NPPB/NKX2-5/TBX5	4
GOBP_REGULATION_OF_SIGNALING_RECEPTOR_ACTIVITY	GOBP_REGULATION_OF_SIGNALING_RECEPTOR_ACTIVITY	GOBP_REGULATION_OF_SIGNALING_RECEPTOR_ACTIVITY	7/114	173/17872	0.000121615	0.00239049	0.00213026	MTRNR2L11/MTRNR2L12/MTRNR2L2/MTRNR2L6/MTRNR2L10/MTRNR2L8/MTRNR2L1	7
GOBP_REGULATION_OF_ACTIN_FILAMENT_BASED_PROCESS	GOBP_REGULATION_OF_ACTIN_FILAMENT_BASED_PROCESS	GOBP_REGULATION_OF_ACTIN_FILAMENT_BASED_PROCESS	10/114	392/17872	0.000206145	0.0039897	0.00355538	TNNT2/ACTN2/RHOQ/TNNC1/LMOD3/RHOBTB3/LMOD2/MYBPC3/SYNPO2L/RAPGEF3	10
GOBP_NEGATIVE_REGULATION_OF_ATP_DEPENDENT_ACTIVITY	GOBP_NEGATIVE_REGULATION_OF_ATP_DEPENDENT_ACTIVITY	GOBP_NEGATIVE_REGULATION_OF_ATP_DEPENDENT_ACTIVITY	3/114	22/17872	0.000356316	0.00679161	0.00605227	TNNT2/SLN/TNNI3	3
GOBP_REGULATION_OF_STRIATED_MUSCLE_CONTRACTION	GOBP_REGULATION_OF_STRIATED_MUSCLE_CONTRACTION	GOBP_REGULATION_OF_STRIATED_MUSCLE_CONTRACTION	5/114	96/17872	0.000372406	0.00699234	0.00623115	NPPA/NKX2-5/MYBPC3/MYH7/TNNI3	5
GOBP_NEUROMUSCULAR_PROCESS	GOBP_NEUROMUSCULAR_PROCESS	GOBP_NEUROMUSCULAR_PROCESS	6/114	152/17872	0.000429735	0.0079501	0.00708464	TNNC1/FGF12/MYH7/TCAP/TNNT1/TNNI3	6
GOBP_MUSCLE_HYPERTROPHY	GOBP_MUSCLE_HYPERTROPHY	GOBP_MUSCLE_HYPERTROPHY	5/114	101/17872	0.000470566	0.0085793	0.00764535	NPPA/CSRP3/MYH6/MYH7/TCAP	5
GOBP_POSITIVE_REGULATION_OF_POTASSIUM_ION_TRANSMEMBRANE_TRANSPORTER_ACTIVITY	GOBP_POSITIVE_REGULATION_OF_POTASSIUM_ION_TRANSMEMBRANE_TRANSPORTER_ACTIVITY	GOBP_POSITIVE_REGULATION_OF_POTASSIUM_ION_TRANSMEMBRANE_TRANSPORTER_ACTIVITY	3/114	27/17872	0.000661239	0.0118834	0.0105898	NPPA/ACTN2/KCNIP2	3
GOBP_SKELETAL_MUSCLE_ORGAN_DEVELOPMENT	GOBP_SKELETAL_MUSCLE_ORGAN_DEVELOPMENT	GOBP_SKELETAL_MUSCLE_ORGAN_DEVELOPMENT	6/114	166/17872	0.000684289	0.0121245	0.0108046	ACTA1/LMOD3/MYOZ2/POPDC3/CSRP3/ANKRD1	6
GOBP_CARDIAC_ATRIUM_MORPHOGENESIS	GOBP_CARDIAC_ATRIUM_MORPHOGENESIS	GOBP_CARDIAC_ATRIUM_MORPHOGENESIS	3/114	29/17872	0.000818413	0.0142995	0.0127428	NKX2-5/TBX5/MYH6	3
GOBP_POSITIVE_REGULATION_OF_CATION_CHANNEL_ACTIVITY	GOBP_POSITIVE_REGULATION_OF_CATION_CHANNEL_ACTIVITY	GOBP_POSITIVE_REGULATION_OF_CATION_CHANNEL_ACTIVITY	4/114	71/17872	0.00109801	0.018897	0.0168398	NPPA/ACTN2/TRDN/KCNIP2	4
GOBP_REGULATION_OF_METAL_ION_TRANSPORT	GOBP_REGULATION_OF_METAL_ION_TRANSPORT	GOBP_REGULATION_OF_METAL_ION_TRANSPORT	9/114	403/17872	0.00111159	0.018897	0.0168398	NPPA/ACTN2/FGF12/NKX2-5/TRDN/BEST1/SLN/KCNIP2/FXYD1	9
GOBP_POSITIVE_REGULATION_OF_SODIUM_ION_TRANSPORT	GOBP_POSITIVE_REGULATION_OF_SODIUM_ION_TRANSPORT	GOBP_POSITIVE_REGULATION_OF_SODIUM_ION_TRANSPORT	3/114	33/17872	0.00119957	0.0201208	0.0179305	FGF12/NKX2-5/FXYD1	3
GOBP_REGULATION_OF_MEMBRANE_POTENTIAL	GOBP_REGULATION_OF_MEMBRANE_POTENTIAL	GOBP_REGULATION_OF_MEMBRANE_POTENTIAL	9/114	425/17872	0.00160461	0.0265605	0.0236691	NPPA/ACTN2/FGF12/POPDC3/TRDN/KCNIP2/TBX5/FXYD1/CHCHD10	9
GOBP_CARDIAC_ATRIUM_DEVELOPMENT	GOBP_CARDIAC_ATRIUM_DEVELOPMENT	GOBP_CARDIAC_ATRIUM_DEVELOPMENT	3/114	37/17872	0.00167699	0.0273981	0.0244155	NKX2-5/TBX5/MYH6	3
GOBP_CARDIAC_PACEMAKER_CELL_DIFFERENTIATION	GOBP_CARDIAC_PACEMAKER_CELL_DIFFERENTIATION	GOBP_CARDIAC_PACEMAKER_CELL_DIFFERENTIATION	2/114	10/17872	0.0017553	0.0276021	0.0245973	NKX2-5/TBX5	2
GOBP_CARDIAC_VENTRICLE_FORMATION	GOBP_CARDIAC_VENTRICLE_FORMATION	GOBP_CARDIAC_VENTRICLE_FORMATION	2/114	10/17872	0.0017553	0.0276021	0.0245973	NKX2-5/TBX5	2
GOBP_RECEPTOR_GUANYLYL_CYCLASE_SIGNALING_PATHWAY	GOBP_RECEPTOR_GUANYLYL_CYCLASE_SIGNALING_PATHWAY	GOBP_RECEPTOR_GUANYLYL_CYCLASE_SIGNALING_PATHWAY	2/114	10/17872	0.0017553	0.0276021	0.0245973	NPPA/NPPB	2
GOBP_NEGATIVE_REGULATION_OF_JNK_CASCADE	GOBP_NEGATIVE_REGULATION_OF_JNK_CASCADE	GOBP_NEGATIVE_REGULATION_OF_JNK_CASCADE	3/114	38/17872	0.00181233	0.0279345	0.0248935	NPPA/SH3RF2/KLHL31	3
GOBP_RESPONSE_TO_MECHANICAL_STIMULUS	GOBP_RESPONSE_TO_MECHANICAL_STIMULUS	GOBP_RESPONSE_TO_MECHANICAL_STIMULUS	6/114	201/17872	0.0018314	0.0279345	0.0248935	NPPA/ACTA1/IGFBP2/CSRP3/ANKRD1/TCAP	6
GOBP_POSITIVE_REGULATION_OF_ION_TRANSPORT	GOBP_POSITIVE_REGULATION_OF_ION_TRANSPORT	GOBP_POSITIVE_REGULATION_OF_ION_TRANSPORT	7/114	273/17872	0.00184306	0.0279345	0.0248935	NPPA/ACTN2/FGF12/NKX2-5/TRDN/KCNIP2/FXYD1	7
GOBP_REGULATION_OF_ACTIN_FILAMENT_BASED_MOVEMENT	GOBP_REGULATION_OF_ACTIN_FILAMENT_BASED_MOVEMENT	GOBP_REGULATION_OF_ACTIN_FILAMENT_BASED_MOVEMENT	3/114	40/17872	0.00210301	0.0308924	0.0275294	TNNT2/TNNC1/MYBPC3	3
GOBP_CARDIAC_MUSCLE_CELL_FATE_COMMITMENT	GOBP_CARDIAC_MUSCLE_CELL_FATE_COMMITMENT	GOBP_CARDIAC_MUSCLE_CELL_FATE_COMMITMENT	2/114	11/17872	0.00213644	0.0308924	0.0275294	NKX2-5/TBX5	2
GOBP_CGMP_BIOSYNTHETIC_PROCESS	GOBP_CGMP_BIOSYNTHETIC_PROCESS	GOBP_CGMP_BIOSYNTHETIC_PROCESS	2/114	11/17872	0.00213644	0.0308924	0.0275294	NPPA/NPPB	2
GOBP_MITOCHONDRIAL_ELECTRON_TRANSPORT_UBIQUINOL_TO_CYTOCHROME_C	GOBP_MITOCHONDRIAL_ELECTRON_TRANSPORT_UBIQUINOL_TO_CYTOCHROME_C	GOBP_MITOCHONDRIAL_ELECTRON_TRANSPORT_UBIQUINOL_TO_CYTOCHROME_C	2/114	11/17872	0.00213644	0.0308924	0.0275294	CYCS/UQCRB	2
GOBP_REGULATION_OF_PROTEIN_DEPOLYMERIZATION	GOBP_REGULATION_OF_PROTEIN_DEPOLYMERIZATION	GOBP_REGULATION_OF_PROTEIN_DEPOLYMERIZATION	4/114	88/17872	0.00242563	0.0346226	0.0308535	ACTN2/LMOD3/LMOD2/SLN	4
GOBP_POSITIVE_REGULATION_OF_TRANSMEMBRANE_TRANSPORT	GOBP_POSITIVE_REGULATION_OF_TRANSMEMBRANE_TRANSPORT	GOBP_POSITIVE_REGULATION_OF_TRANSMEMBRANE_TRANSPORT	6/114	213/17872	0.00244945	0.0346226	0.0308535	NPPA/ACTN2/RHOQ/TRDN/KCNIP2/FXYD1	6
GOBP_NEGATIVE_REGULATION_OF_PROTEIN_LOCALIZATION_TO_CELL_SURFACE	GOBP_NEGATIVE_REGULATION_OF_PROTEIN_LOCALIZATION_TO_CELL_SURFACE	GOBP_NEGATIVE_REGULATION_OF_PROTEIN_LOCALIZATION_TO_CELL_SURFACE	2/114	12/17872	0.00255306	0.0352939	0.0314518	ACTN2/TAX1BP3	2
GOBP_REGULATION_OF_CELL_COMMUNICATION_BY_ELECTRICAL_COUPLING_INVOLVED_IN_CARDIAC_CONDUCTION	GOBP_REGULATION_OF_CELL_COMMUNICATION_BY_ELECTRICAL_COUPLING_INVOLVED_IN_CARDIAC_CONDUCTION	GOBP_REGULATION_OF_CELL_COMMUNICATION_BY_ELECTRICAL_COUPLING_INVOLVED_IN_CARDIAC_CONDUCTION	2/114	12/17872	0.00255306	0.0352939	0.0314518	TRDN/TBX5	2
GOBP_POSITIVE_REGULATION_OF_ATP_DEPENDENT_ACTIVITY	GOBP_POSITIVE_REGULATION_OF_ATP_DEPENDENT_ACTIVITY	GOBP_POSITIVE_REGULATION_OF_ATP_DEPENDENT_ACTIVITY	3/114	45/17872	0.00295145	0.0403579	0.0359645	TNNT2/MYBPC3/MYL4	3
GOBP_PROTON_TRANSMEMBRANE_TRANSPORT	GOBP_PROTON_TRANSMEMBRANE_TRANSPORT	GOBP_PROTON_TRANSMEMBRANE_TRANSPORT	5/114	153/17872	0.00299151	0.0404657	0.0360606	MTCO2P12/COX5A/COX6A2/COX6B1/COX7A1	5
GOBP_MITOCHONDRIAL_RESPIRATORY_CHAIN_COMPLEX_ASSEMBLY	GOBP_MITOCHONDRIAL_RESPIRATORY_CHAIN_COMPLEX_ASSEMBLY	GOBP_MITOCHONDRIAL_RESPIRATORY_CHAIN_COMPLEX_ASSEMBLY	4/114	94/17872	0.00308086	0.041231	0.0367426	NDUFS5/COX20/NDUFB3/NDUFA1	4
GOBP_REGULATION_OF_TRANSPORTER_ACTIVITY	GOBP_REGULATION_OF_TRANSPORTER_ACTIVITY	GOBP_REGULATION_OF_TRANSPORTER_ACTIVITY	7/114	305/17872	0.00342006	0.0452889	0.0403587	NPPA/ACTN2/FGF12/TRDN/SLN/KCNIP2/FXYD1	7
GOBP_CARDIAC_CHAMBER_FORMATION	GOBP_CARDIAC_CHAMBER_FORMATION	GOBP_CARDIAC_CHAMBER_FORMATION	2/114	14/17872	0.00349092	0.0457456	0.0407657	NKX2-5/TBX5	2

## Sheet: cluster1_KEGGenrichment
	ID	Description	GeneRatio	BgRatio	pvalue	p.adjust	qvalue	geneID	Count
KEGG_CARDIAC_MUSCLE_CONTRACTION	KEGG_CARDIAC_MUSCLE_CONTRACTION	KEGG_CARDIAC_MUSCLE_CONTRACTION	12/38	79/5245	1.13855e-13	4.55421e-12	3.35574e-12	TNNT2/TNNC1/UQCRB/MYH6/MYH7/ACTC1/COX5A/COX6A2/UQCR11/COX6B1/COX7A1/TNNI3	12
KEGG_PARKINSONS_DISEASE	KEGG_PARKINSONS_DISEASE	KEGG_PARKINSONS_DISEASE	10/38	130/5245	1.62232e-08	3.24464e-07	2.39079e-07	NDUFS5/NDUFB3/CYCS/NDUFA1/UQCRB/COX5A/COX6A2/UQCR11/COX6B1/COX7A1	10
KEGG_HYPERTROPHIC_CARDIOMYOPATHY_HCM	KEGG_HYPERTROPHIC_CARDIOMYOPATHY_HCM	KEGG_HYPERTROPHIC_CARDIOMYOPATHY_HCM	8/38	83/5245	9.29505e-08	1.23934e-06	9.13198e-07	TNNT2/DES/TNNC1/MYBPC3/MYH6/MYH7/ACTC1/TNNI3	8
KEGG_ALZHEIMERS_DISEASE	KEGG_ALZHEIMERS_DISEASE	KEGG_ALZHEIMERS_DISEASE	10/38	166/5245	1.69147e-07	1.40965e-06	1.03869e-06	NDUFS5/NDUFB3/CYCS/NDUFA1/UQCRB/COX5A/COX6A2/UQCR11/COX6B1/COX7A1	10
KEGG_DILATED_CARDIOMYOPATHY	KEGG_DILATED_CARDIOMYOPATHY	KEGG_DILATED_CARDIOMYOPATHY	8/38	90/5245	1.76206e-07	1.40965e-06	1.03869e-06	TNNT2/DES/TNNC1/MYBPC3/MYH6/MYH7/ACTC1/TNNI3	8
KEGG_OXIDATIVE_PHOSPHORYLATION	KEGG_OXIDATIVE_PHOSPHORYLATION	KEGG_OXIDATIVE_PHOSPHORYLATION	9/38	132/5245	2.70805e-07	1.80537e-06	1.33027e-06	NDUFS5/NDUFB3/NDUFA1/UQCRB/COX5A/COX6A2/UQCR11/COX6B1/COX7A1	9
KEGG_HUNTINGTONS_DISEASE	KEGG_HUNTINGTONS_DISEASE	KEGG_HUNTINGTONS_DISEASE	10/38	182/5245	4.01818e-07	2.2961e-06	1.69187e-06	NDUFS5/NDUFB3/CYCS/NDUFA1/UQCRB/COX5A/COX6A2/UQCR11/COX6B1/COX7A1	10
KEGG_TIGHT_JUNCTION	KEGG_TIGHT_JUNCTION	KEGG_TIGHT_JUNCTION	6/38	132/5245	0.000322866	0.00161433	0.00118951	ACTN2/MYL5/MYL7/MYH6/MYH7/MYL12A	6
KEGG_LEUKOCYTE_TRANSENDOTHELIAL_MIGRATION	KEGG_LEUKOCYTE_TRANSENDOTHELIAL_MIGRATION	KEGG_LEUKOCYTE_TRANSENDOTHELIAL_MIGRATION	5/38	116/5245	0.00135957	0.00604251	0.00445238	ACTN2/MYL5/MYL7/RAPGEF3/MYL12A	5

## Sheet: cluster2_GOenrichment
	ID	Description	GeneRatio	BgRatio	pvalue	p.adjust	qvalue	geneID	Count
GOBP_MUSCLE_SYSTEM_PROCESS	GOBP_MUSCLE_SYSTEM_PROCESS	GOBP_MUSCLE_SYSTEM_PROCESS	53/486	449/17872	1.38746e-19	4.97266e-16	4.11565e-16	CASQ2/ATP1A2/RGS4/LMOD1/AGT/CHRM3/SLC8A1/IGFBP5/PPARG/GRIP2/GPD1L/DAG1/SLMAP/MYLK/ANK2/PDE5A/EDNRA/SORBS2/ANXA6/DSP/HEY2/CALD1/FLNA/GATA4/TPM2/TMEM38B/APBB1/SCN4B/PRKG1/MYOZ1/ACTA2/PLCE1/ADRA2A/CACNA1C/KCNA5/KCNJ8/ATP2A2/AKAP6/CACNA1H/MYH11/NOL3/MYOCD/ADORA2B/GJC1/SGCA/TBX2/MYOM1/MYL9/GAMT/CNN1/DMPK/HRC/SMTN	53
GOBP_MUSCLE_CONTRACTION	GOBP_MUSCLE_CONTRACTION	GOBP_MUSCLE_CONTRACTION	44/486	349/17872	1.6854e-17	3.02024e-14	2.49972e-14	CASQ2/ATP1A2/LMOD1/AGT/CHRM3/SLC8A1/GRIP2/GPD1L/SLMAP/MYLK/ANK2/PDE5A/EDNRA/ANXA6/DSP/CALD1/FLNA/GATA4/TPM2/TMEM38B/APBB1/SCN4B/PRKG1/ACTA2/PLCE1/ADRA2A/CACNA1C/KCNA5/KCNJ8/ATP2A2/CACNA1H/MYH11/MYOCD/ADORA2B/GJC1/SGCA/TBX2/MYOM1/MYL9/GAMT/CNN1/DMPK/HRC/SMTN	44
GOBP_MUSCLE_CELL_DIFFERENTIATION	GOBP_MUSCLE_CELL_DIFFERENTIATION	GOBP_MUSCLE_CELL_DIFFERENTIATION	37/486	389/17872	3.84725e-11	4.35881e-08	3.60759e-08	SORT1/RGS4/CSRP1/LMOD1/AGT/SLC8A1/IGFBP5/SPEG/OBSL1/CAMK1/WDR1/ANK2/EDNRA/SORBS2/MEF2C/PDGFRB/HEY2/CAV2/SMARCD3/GATA4/ITGA8/ITGB1/MYOZ1/CSRP2/ATP2A2/AKAP6/ASB2/RBPMS2/CACNA1H/MYH11/MYOCD/HDAC5/TBX2/MYL9/DMPK/EHD2/MYH9	37
GOBP_REGULATION_OF_MUSCLE_SYSTEM_PROCESS	GOBP_REGULATION_OF_MUSCLE_SYSTEM_PROCESS	GOBP_REGULATION_OF_MUSCLE_SYSTEM_PROCESS	29/486	250/17872	4.86474e-11	4.35881e-08	3.60759e-08	CASQ2/ATP1A2/RGS4/AGT/CHRM3/SLC8A1/IGFBP5/PPARG/DAG1/ANK2/PDE5A/ANXA6/DSP/GATA4/TMEM38B/PRKG1/PLCE1/ADRA2A/CACNA1C/ATP2A2/AKAP6/NOL3/MYOCD/ADORA2B/SGCA/MYL9/CNN1/DMPK/HRC	29
GOBP_WOUND_HEALING	GOBP_WOUND_HEALING	GOBP_WOUND_HEALING	38/486	431/17872	1.92556e-10	1.38024e-07	1.14236e-07	PEAR1/CSRP1/PPARG/DAG1/PHLDB2/MYLK/DGKG/FGF1/PDGFRB/ANXA6/DSP/SMOC2/PDGFA/FLNA/GATA4/CHMP4C/PTK2/KANK1/TLN1/ILK/PAK1/MCAM/ITGB1/PRKG1/MYOZ1/VCL/ACTA2/ADRA2A/HIF1A/ITPK1/THBS1/WFDC1/FOXC2/C1QTNF1/MYL9/AXL/GPR4/MYH9	38
GOBP_REGULATION_OF_HEART_CONTRACTION	GOBP_REGULATION_OF_HEART_CONTRACTION	GOBP_REGULATION_OF_HEART_CONTRACTION	25/486	212/17872	7.57698e-10	4.52599e-07	3.74595e-07	CASQ2/ATP1A2/RGS4/AGT/SLC8A1/GPD1L/ANK2/PDE5A/EDNRA/DSP/HEY2/FLNA/GATA4/TMEM38B/SCN4B/CACNA1C/KCNA5/ATP2A2/CACNA1H/ATP1B2/THRA/GJC1/TBX2/DMPK/HRC	25
GOBP_SMOOTH_MUSCLE_CONTRACTION	GOBP_SMOOTH_MUSCLE_CONTRACTION	GOBP_SMOOTH_MUSCLE_CONTRACTION	18/486	112/17872	1.29708e-09	6.64103e-07	5.49648e-07	ATP1A2/AGT/CHRM3/SLC8A1/GRIP2/MYLK/EDNRA/APBB1/PRKG1/ACTA2/PLCE1/ADRA2A/MYH11/MYOCD/ADORA2B/TBX2/CNN1/SMTN	18
GOBP_MUSCLE_TISSUE_DEVELOPMENT	GOBP_MUSCLE_TISSUE_DEVELOPMENT	GOBP_MUSCLE_TISSUE_DEVELOPMENT	35/486	405/17872	1.74983e-09	7.83923e-07	6.48818e-07	HEYL/MEF2D/RGS4/CSRP1/ATF3/AGT/SLC8A1/IGFBP5/OBSL1/GPC1/USP19/MYLK/EDNRA/SORBS2/MEF2C/PDGFRB/DSP/HEY2/CAV2/GATA4/ITGA8/ITGB1/MYOZ1/ITGA7/CSRP2/AKAP6/ASB2/NR2F2/NPRL3/MYH11/FOXC2/MYOCD/GJC1/TBX2/JPH2	35
GOBP_REGULATION_OF_BLOOD_CIRCULATION	GOBP_REGULATION_OF_BLOOD_CIRCULATION	GOBP_REGULATION_OF_BLOOD_CIRCULATION	27/486	261/17872	2.94885e-09	1.1743e-06	9.71914e-07	CASQ2/ATP1A2/RGS4/AGT/CHRM3/SLC8A1/GPD1L/ANK2/PDE5A/EDNRA/DSP/HEY2/FLNA/GATA4/TMEM38B/SCN4B/ADRA2A/CACNA1C/KCNA5/ATP2A2/CACNA1H/ATP1B2/THRA/GJC1/TBX2/DMPK/HRC	27
GOBP_STRIATED_MUSCLE_CELL_DIFFERENTIATION	GOBP_STRIATED_MUSCLE_CELL_DIFFERENTIATION	GOBP_STRIATED_MUSCLE_CELL_DIFFERENTIATION	28/486	283/17872	4.07507e-09	1.46051e-06	1.2088e-06	SORT1/RGS4/CSRP1/LMOD1/AGT/SLC8A1/IGFBP5/OBSL1/WDR1/SORBS2/MEF2C/PDGFRB/HEY2/CAV2/GATA4/ITGB1/MYOZ1/CSRP2/AKAP6/ASB2/CACNA1H/MYH11/MYOCD/HDAC5/MYL9/DMPK/EHD2/MYH9	28
GOBP_MUSCLE_CELL_DEVELOPMENT	GOBP_MUSCLE_CELL_DEVELOPMENT	GOBP_MUSCLE_CELL_DEVELOPMENT	22/486	183/17872	5.5718e-09	1.81539e-06	1.50252e-06	RGS4/CSRP1/LMOD1/AGT/SLC8A1/OBSL1/WDR1/ANK2/EDNRA/SORBS2/PDGFRB/HEY2/CAV2/GATA4/ITGB1/MYOZ1/CSRP2/ATP2A2/AKAP6/ASB2/MYH11/MYL9	22
GOBP_CELL_SUBSTRATE_ADHESION	GOBP_CELL_SUBSTRATE_ADHESION	GOBP_CELL_SUBSTRATE_ADHESION	32/486	365/17872	6.27194e-09	1.87322e-06	1.55038e-06	ANTXR1/DAG1/EPHA3/PHLDB2/SPOCK1/PTPRK/EPDR1/FLNA/DLC1/ADAM9/PTK2/KANK1/TMEM8B/ILK/JAM3/ITGA8/ITGB1/COL13A1/VCL/SORBS1/ITGA7/NTN4/ARHGEF7/THBS1/C1QBP/ATP1B2/POLDIP2/ITGA3/JAG1/LAMA5/AXL/BCAM	32
GOBP_REGULATION_OF_MUSCLE_CONTRACTION	GOBP_REGULATION_OF_MUSCLE_CONTRACTION	GOBP_REGULATION_OF_MUSCLE_CONTRACTION	21/486	170/17872	7.61144e-09	2.09842e-06	1.73676e-06	CASQ2/ATP1A2/CHRM3/SLC8A1/ANK2/PDE5A/ANXA6/DSP/GATA4/TMEM38B/PRKG1/PLCE1/ADRA2A/CACNA1C/ATP2A2/MYOCD/ADORA2B/MYL9/CNN1/DMPK/HRC	21
GOBP_HEART_PROCESS	GOBP_HEART_PROCESS	GOBP_HEART_PROCESS	26/486	258/17872	1.00546e-08	2.57397e-06	2.13036e-06	CASQ2/ATP1A2/RGS4/AGT/SLC8A1/GPD1L/ANK2/PDE5A/EDNRA/DSP/HEY2/FLNA/GATA4/TMEM38B/SCN4B/CACNA1C/KCNA5/KCNJ8/ATP2A2/CACNA1H/ATP1B2/THRA/GJC1/TBX2/DMPK/HRC	26
GOBP_REGULATION_OF_ACTIN_FILAMENT_BASED_PROCESS	GOBP_REGULATION_OF_ACTIN_FILAMENT_BASED_PROCESS	GOBP_REGULATION_OF_ACTIN_FILAMENT_BASED_PROCESS	32/486	392/17872	3.44259e-08	8.2255e-06	6.80788e-06	ARHGEF10L/ATP1A2/RGS4/LMOD1/RHOB/NCK2/EPHA3/PHLDB2/WDR1/ANK2/SYNPO2/PDGFRB/DSP/DAAM2/PDGFA/FLNA/GATA4/DLC1/KANK1/GBA2/PAK1/JAM3/ACTA2/CACNA1C/NTF3/ATP2A2/NTRK3/ARHGAP17/ARHGAP44/CDC42EP4/DSTN/MYH9	32
GOBP_CELL_COMMUNICATION_INVOLVED_IN_CARDIAC_CONDUCTION	GOBP_CELL_COMMUNICATION_INVOLVED_IN_CARDIAC_CONDUCTION	GOBP_CELL_COMMUNICATION_INVOLVED_IN_CARDIAC_CONDUCTION	12/486	60/17872	6.10783e-08	1.36815e-05	1.13236e-05	CASQ2/ATP1A2/SLC8A1/ANK2/DSP/FLNA/SCN4B/CACNA1C/KCNA5/ATP1B2/GJC1/HRC	12
GOBP_SECOND_MESSENGER_MEDIATED_SIGNALING	GOBP_SECOND_MESSENGER_MEDIATED_SIGNALING	GOBP_SECOND_MESSENGER_MEDIATED_SIGNALING	27/486	302/17872	6.55552e-08	1.38206e-05	1.14387e-05	CASQ2/ATP1A2/AGT/CHRM3/SLC8A1/SCTR/ANK2/PDE5A/CAP2/RCAN2/TMEM38B/PRKG1/MYOZ1/PLCE1/INPP5A/CACNA1C/PDE3A/NUDT4/ATP2A2/AKAP6/THBS1/ADORA2B/RASD1/PDK2/DMPK/HRC/PPP2R1A	27
GOBP_NEPHRON_DEVELOPMENT	GOBP_NEPHRON_DEVELOPMENT	GOBP_NEPHRON_DEVELOPMENT	18/486	146/17872	9.28197e-08	1.84814e-05	1.52963e-05	HEYL/AGT/ENPEP/EDNRA/MEF2C/FGF1/PDGFRB/PDGFA/ILK/ACTA2/PLCE1/LZTS2/FOXC2/ITGA3/JAG1/LAMA5/NOTCH3/GPR4	18
GOBP_ACTIN_FILAMENT_BASED_MOVEMENT	GOBP_ACTIN_FILAMENT_BASED_MOVEMENT	GOBP_ACTIN_FILAMENT_BASED_MOVEMENT	17/486	133/17872	1.24158e-07	2.12204e-05	1.75632e-05	ATP1A2/MYO1B/GPD1L/ANK2/DSP/EPDR1/FLNA/GATA4/SCN4B/ACTA2/CACNA1C/KCNA5/KCNJ8/ATP2A2/MYO1D/GJC1/MYH9	17
GOBP_CELL_MATRIX_ADHESION	GOBP_CELL_MATRIX_ADHESION	GOBP_CELL_MATRIX_ADHESION	23/486	236/17872	1.32864e-07	2.12204e-05	1.75632e-05	DAG1/EPHA3/PHLDB2/PTPRK/EPDR1/DLC1/ADAM9/PTK2/TMEM8B/ILK/JAM3/ITGA8/ITGB1/COL13A1/VCL/SORBS1/ITGA7/ARHGEF7/THBS1/POLDIP2/ITGA3/JAG1/BCAM	23
GOBP_REGULATION_OF_CATION_TRANSMEMBRANE_TRANSPORT	GOBP_REGULATION_OF_CATION_TRANSMEMBRANE_TRANSPORT	GOBP_REGULATION_OF_CATION_TRANSMEMBRANE_TRANSPORT	29/486	353/17872	1.3353e-07	2.12204e-05	1.75632e-05	PINK1/SLC6A9/CASQ2/ATP1A2/RGS4/AGT/SLC8A1/GPD1L/SLMAP/KCNAB1/ANK2/EDNRA/MEF2C/KCNMB1/FHL1/FLNA/GEM/ARC/TMEM38B/STIM1/SCN4B/ITGB1/ADRA2A/CACNA1C/AKAP6/RRAD/ATP1B2/JPH2/HRC	29
GOBP_SARCOPLASMIC_RETICULUM_CALCIUM_ION_TRANSPORT	GOBP_SARCOPLASMIC_RETICULUM_CALCIUM_ION_TRANSPORT	GOBP_SARCOPLASMIC_RETICULUM_CALCIUM_ION_TRANSPORT	10/486	42/17872	1.35844e-07	2.12204e-05	1.75632e-05	CASQ2/ATP1A2/SLC8A1/ANK2/TMEM38B/CACNA1C/ATP2A2/AKAP6/NOL3/HRC	10
GOBP_MUSCLE_ORGAN_DEVELOPMENT	GOBP_MUSCLE_ORGAN_DEVELOPMENT	GOBP_MUSCLE_ORGAN_DEVELOPMENT	28/486	333/17872	1.3618e-07	2.12204e-05	1.75632e-05	HEYL/MEF2D/ATF3/SPEG/GPC1/USP19/DAG1/MYLK/EDNRA/MEF2C/DSP/HEY2/FZD1/CAV2/FHL1/TAGLN/USP2/MYOZ1/ITGA7/ASB2/NR2F2/CACNA1H/FOXC2/MYOCD/SGCA/JPH2/LAMA5/SMTN	28
GOBP_CARDIAC_MUSCLE_CELL_ACTION_POTENTIAL	GOBP_CARDIAC_MUSCLE_CELL_ACTION_POTENTIAL	GOBP_CARDIAC_MUSCLE_CELL_ACTION_POTENTIAL	13/486	77/17872	1.42433e-07	2.12701e-05	1.76043e-05	ATP1A2/SLC8A1/GPD1L/SLMAP/ANK2/DSP/FLNA/SCN4B/CACNA1C/KCNA5/KCNJ8/ATP2A2/GJC1	13
GOBP_REGULATION_OF_ION_TRANSMEMBRANE_TRANSPORT	GOBP_REGULATION_OF_ION_TRANSMEMBRANE_TRANSPORT	GOBP_REGULATION_OF_ION_TRANSMEMBRANE_TRANSPORT	35/486	483/17872	1.50055e-07	2.15118e-05	1.78044e-05	PINK1/CLIC4/SLC6A9/CASQ2/ATP1A2/RGS4/AGT/CHRM3/SLC8A1/GPD1L/SLMAP/KCNAB1/WDR1/ANK2/EDNRA/MEF2C/KCNMB1/FHL1/FLNA/GEM/ARC/TMEM38B/STIM1/SCN4B/ITGB1/ADRA2A/CACNA1C/KCNA5/KCNJ8/AKAP6/CACNA1H/RRAD/ATP1B2/JPH2/HRC	35
GOBP_CARDIAC_MUSCLE_CONTRACTION	GOBP_CARDIAC_MUSCLE_CONTRACTION	GOBP_CARDIAC_MUSCLE_CONTRACTION	17/486	138/17872	2.13639e-07	2.92363e-05	2.41975e-05	CASQ2/ATP1A2/SLC8A1/GPD1L/ANK2/PDE5A/DSP/FLNA/GATA4/TMEM38B/SCN4B/CACNA1C/KCNA5/KCNJ8/ATP2A2/GJC1/HRC	17
GOBP_GLOMERULUS_DEVELOPMENT	GOBP_GLOMERULUS_DEVELOPMENT	GOBP_GLOMERULUS_DEVELOPMENT	12/486	67/17872	2.20251e-07	2.92363e-05	2.41975e-05	HEYL/ENPEP/EDNRA/MEF2C/PDGFRB/PDGFA/ACTA2/PLCE1/FOXC2/JAG1/NOTCH3/GPR4	12
GOBP_REGULATION_OF_CARDIAC_MUSCLE_CONTRACTION_BY_CALCIUM_ION_SIGNALING	GOBP_REGULATION_OF_CARDIAC_MUSCLE_CONTRACTION_BY_CALCIUM_ION_SIGNALING	GOBP_REGULATION_OF_CARDIAC_MUSCLE_CONTRACTION_BY_CALCIUM_ION_SIGNALING	8/486	26/17872	2.86574e-07	3.66814e-05	3.03596e-05	CASQ2/ATP1A2/SLC8A1/ANK2/TMEM38B/CACNA1C/ATP2A2/HRC	8
GOBP_RELEASE_OF_SEQUESTERED_CALCIUM_ION_INTO_CYTOSOL_BY_ENDOPLASMIC_RETICULUM	GOBP_RELEASE_OF_SEQUESTERED_CALCIUM_ION_INTO_CYTOSOL_BY_ENDOPLASMIC_RETICULUM	GOBP_RELEASE_OF_SEQUESTERED_CALCIUM_ION_INTO_CYTOSOL_BY_ENDOPLASMIC_RETICULUM	9/486	36/17872	3.69826e-07	4.42491e-05	3.6623e-05	CASQ2/ATP1A2/SLC8A1/ANK2/TMEM38B/CACNA1C/AKAP6/NOL3/HRC	9
GOBP_CELLULAR_COMPONENT_ASSEMBLY_INVOLVED_IN_MORPHOGENESIS	GOBP_CELLULAR_COMPONENT_ASSEMBLY_INVOLVED_IN_MORPHOGENESIS	GOBP_CELLULAR_COMPONENT_ASSEMBLY_INVOLVED_IN_MORPHOGENESIS	15/486	112/17872	3.70388e-07	4.42491e-05	3.6623e-05	CSRP1/LMOD1/OBSL1/GPC1/DAG1/PHLDB2/WDR1/ANK2/PDGFRB/ITGB1/MYOZ1/CSRP2/MYH11/MYL9/RFX2	15
GOBP_AMEBOIDAL_TYPE_CELL_MIGRATION	GOBP_AMEBOIDAL_TYPE_CELL_MIGRATION	GOBP_AMEBOIDAL_TYPE_CELL_MIGRATION	34/486	482/17872	4.24483e-07	4.90757e-05	4.06177e-05	AGT/RHOB/SLC8A1/PPARG/SEMA5B/EDNRA/MEF2C/FGF1/ANXA6/DAAM2/SMOC2/ADGRA2/ADAM9/PTK2/PTP4A3/KANK1/ILK/ITGB1/VSTM4/SGPL1/ACTA2/ARHGEF7/HIF1A/THBS1/NR2F2/FOXC2/C1QBP/HDAC5/ITGA3/MAPRE2/LAMA5/KANK2/GPI/MYH9	34
GOBP_UROGENITAL_SYSTEM_DEVELOPMENT	GOBP_UROGENITAL_SYSTEM_DEVELOPMENT	GOBP_UROGENITAL_SYSTEM_DEVELOPMENT	28/486	353/17872	4.50846e-07	4.99996e-05	4.13824e-05	CASP9/HEYL/AGT/ENPEP/EDNRA/MEF2C/FGF1/PDGFRB/ID4/PDGFA/ILK/ITGA8/SGPL1/ACTA2/PLCE1/LZTS2/ARL3/KCNJ8/CRIP1/FOXC2/MYOCD/ITGA3/JAG1/LAMA5/KANK2/NOTCH3/GPR4/ADAMTS1	28
GOBP_CARDIAC_CONDUCTION	GOBP_CARDIAC_CONDUCTION	GOBP_CARDIAC_CONDUCTION	14/486	99/17872	4.60376e-07	4.99996e-05	4.13824e-05	CASQ2/ATP1A2/AGT/SLC8A1/ANK2/DSP/FLNA/SCN4B/CACNA1C/KCNA5/ATP2A2/ATP1B2/GJC1/HRC	14
GOBP_REGULATION_OF_CELLULAR_RESPONSE_TO_GROWTH_FACTOR_STIMULUS	GOBP_REGULATION_OF_CELLULAR_RESPONSE_TO_GROWTH_FACTOR_STIMULUS	GOBP_REGULATION_OF_CELLULAR_RESPONSE_TO_GROWTH_FACTOR_STIMULUS	26/486	315/17872	5.47195e-07	5.76808e-05	4.77398e-05	AGT/GPC1/PPARG/CHRD/RASL11B/FGF1/SMOC2/FZD1/CAV2/GATA4/ADGRA2/PTP4A3/ILK/DKK3/ITGA8/BAMBI/HIF1A/THBS1/RBPMS2/VASN/MYOCD/NGFR/ITGA3/TOB1/TWSG1/PMEPA1	26
GOBP_MULTICELLULAR_ORGANISMAL_SIGNALING	GOBP_MULTICELLULAR_ORGANISMAL_SIGNALING	GOBP_MULTICELLULAR_ORGANISMAL_SIGNALING	18/486	165/17872	5.94482e-07	6.08749e-05	5.03834e-05	CASQ2/ATP1A2/NFASC/AGT/SLC8A1/ANK2/DSP/FLNA/NTRK2/SCN4B/JAM3/CACNA1C/KCNA5/ATP2A2/CACNA1H/ATP1B2/GJC1/HRC	18
GOBP_REGULATION_OF_METAL_ION_TRANSPORT	GOBP_REGULATION_OF_METAL_ION_TRANSPORT	GOBP_REGULATION_OF_METAL_ION_TRANSPORT	30/486	403/17872	6.75114e-07	6.72113e-05	5.56278e-05	SLC6A9/CASQ2/ATP1A2/RGS4/AGT/SLC8A1/GPD1L/SLMAP/MYLK/KCNAB1/ANK2/PDGFRB/KCNMB1/FHL1/FLNA/GEM/TMEM38B/STIM1/SCN4B/ITGB1/ADRA2A/CACNA1C/KCNA5/AKAP6/RRAD/ATP1B2/TRPV2/JPH2/DMPK/HRC	30
GOBP_CARDIAC_CHAMBER_DEVELOPMENT	GOBP_CARDIAC_CHAMBER_DEVELOPMENT	GOBP_CARDIAC_CHAMBER_DEVELOPMENT	18/486	167/17872	7.10855e-07	6.88569e-05	5.69897e-05	HEYL/ANK2/EDNRA/CPE/MEF2C/SLIT3/DSP/HEY2/FZD1/SMARCD3/GATA4/HIF1A/NPRL3/FOXC2/MYOCD/TBX2/JAG1/ADAMTS1	18
GOBP_ACTIN_MEDIATED_CELL_CONTRACTION	GOBP_ACTIN_MEDIATED_CELL_CONTRACTION	GOBP_ACTIN_MEDIATED_CELL_CONTRACTION	14/486	103/17872	7.54885e-07	7.11976e-05	5.89271e-05	ATP1A2/GPD1L/ANK2/DSP/EPDR1/FLNA/GATA4/SCN4B/ACTA2/CACNA1C/KCNA5/KCNJ8/ATP2A2/GJC1	14
GOBP_CARDIAC_MUSCLE_CELL_CONTRACTION	GOBP_CARDIAC_MUSCLE_CELL_CONTRACTION	GOBP_CARDIAC_MUSCLE_CELL_CONTRACTION	12/486	75/17872	7.87818e-07	7.23984e-05	5.99209e-05	ATP1A2/GPD1L/ANK2/DSP/FLNA/GATA4/SCN4B/CACNA1C/KCNA5/KCNJ8/ATP2A2/GJC1	12
GOBP_VASCULAR_PROCESS_IN_CIRCULATORY_SYSTEM	GOBP_VASCULAR_PROCESS_IN_CIRCULATORY_SYSTEM	GOBP_VASCULAR_PROCESS_IN_CIRCULATORY_SYSTEM	23/486	263/17872	9.14894e-07	8.19745e-05	6.78466e-05	SLC6A9/ATP1A2/AGT/CHRM3/SLC8A1/GRIP2/SOD3/EDNRA/KCNMB1/SLC7A2/PTP4A3/VSTM4/PRKG1/ACTA2/ADRA2A/KCNA5/PDE3A/KCNJ8/ADCY6/FOXC2/ATP1B2/ADORA2B/GPR4	23
GOBP_REGULATION_OF_HEART_RATE	GOBP_REGULATION_OF_HEART_RATE	GOBP_REGULATION_OF_HEART_RATE	14/486	105/17872	9.57803e-07	8.3726e-05	6.92962e-05	CASQ2/RGS4/AGT/SLC8A1/GPD1L/ANK2/EDNRA/DSP/HEY2/SCN4B/CACNA1C/KCNA5/ATP2A2/HRC	14
GOBP_MEMBRANE_REPOLARIZATION	GOBP_MEMBRANE_REPOLARIZATION	GOBP_MEMBRANE_REPOLARIZATION	10/486	52/17872	1.14463e-06	9.7675e-05	8.08412e-05	CASQ2/ATP1A2/WDR1/ANK2/FLNA/SCN4B/KCNA5/KCNJ8/AKAP6/ATP1B2	10
GOBP_CARDIOCYTE_DIFFERENTIATION	GOBP_CARDIOCYTE_DIFFERENTIATION	GOBP_CARDIOCYTE_DIFFERENTIATION	17/486	156/17872	1.23874e-06	0.000102653	8.49612e-05	RGS4/AGT/SLC8A1/OBSL1/EDNRA/SORBS2/MEF2C/PDGFRB/HEY2/GATA4/ITGB1/AKAP6/ASB2/MYH11/MYOCD/TBX2/JAG1	17
GOBP_REGULATION_OF_CARDIAC_MUSCLE_CONTRACTION_BY_REGULATION_OF_THE_RELEASE_OF_SEQUESTERED_CALCIUM_ION	GOBP_REGULATION_OF_CARDIAC_MUSCLE_CONTRACTION_BY_REGULATION_OF_THE_RELEASE_OF_SEQUESTERED_CALCIUM_ION	GOBP_REGULATION_OF_CARDIAC_MUSCLE_CONTRACTION_BY_REGULATION_OF_THE_RELEASE_OF_SEQUESTERED_CALCIUM_ION	7/486	22/17872	1.26025e-06	0.000102653	8.49612e-05	CASQ2/ATP1A2/SLC8A1/ANK2/TMEM38B/CACNA1C/HRC	7
GOBP_POSITIVE_REGULATION_OF_FIBROBLAST_MIGRATION	GOBP_POSITIVE_REGULATION_OF_FIBROBLAST_MIGRATION	GOBP_POSITIVE_REGULATION_OF_FIBROBLAST_MIGRATION	6/486	15/17872	1.59292e-06	0.000126867	0.000105002	SLC8A1/PTK2/ITGB1/ACTA2/ARHGEF7/THBS1	6
GOBP_REGULATION_OF_TUBE_SIZE	GOBP_REGULATION_OF_TUBE_SIZE	GOBP_REGULATION_OF_TUBE_SIZE	16/486	142/17872	1.62981e-06	0.000126983	0.000105098	ATP1A2/AGT/CHRM3/SLC8A1/GRIP2/SOD3/EDNRA/KCNMB1/VSTM4/PRKG1/ACTA2/ADRA2A/KCNA5/ADCY6/FOXC2/ADORA2B	16
GOBP_CARDIAC_CHAMBER_MORPHOGENESIS	GOBP_CARDIAC_CHAMBER_MORPHOGENESIS	GOBP_CARDIAC_CHAMBER_MORPHOGENESIS	15/486	126/17872	1.71405e-06	0.000127098	0.000105193	HEYL/EDNRA/CPE/MEF2C/SLIT3/DSP/HEY2/FZD1/SMARCD3/GATA4/HIF1A/FOXC2/TBX2/JAG1/ADAMTS1	15
GOBP_CARDIAC_VENTRICLE_DEVELOPMENT	GOBP_CARDIAC_VENTRICLE_DEVELOPMENT	GOBP_CARDIAC_VENTRICLE_DEVELOPMENT	15/486	126/17872	1.71405e-06	0.000127098	0.000105193	HEYL/EDNRA/CPE/MEF2C/SLIT3/DSP/HEY2/FZD1/SMARCD3/GATA4/HIF1A/NPRL3/FOXC2/MYOCD/JAG1	15
GOBP_ACTION_POTENTIAL	GOBP_ACTION_POTENTIAL	GOBP_ACTION_POTENTIAL	16/486	143/17872	1.78998e-06	0.000127098	0.000105193	ATP1A2/SLC8A1/GPD1L/SLMAP/ANK2/DSP/FLNA/NTRK2/SCN4B/CACNA1C/KCNA5/KCNJ8/ATP2A2/AKAP6/CACNA1H/GJC1	16
GOBP_CARDIAC_MUSCLE_TISSUE_DEVELOPMENT	GOBP_CARDIAC_MUSCLE_TISSUE_DEVELOPMENT	GOBP_CARDIAC_MUSCLE_TISSUE_DEVELOPMENT	21/486	234/17872	1.7992e-06	0.000127098	0.000105193	RGS4/AGT/SLC8A1/OBSL1/EDNRA/SORBS2/MEF2C/PDGFRB/DSP/HEY2/GATA4/ITGB1/AKAP6/ASB2/NPRL3/MYH11/FOXC2/MYOCD/GJC1/TBX2/JPH2	21
GOBP_STRIATED_MUSCLE_CONTRACTION	GOBP_STRIATED_MUSCLE_CONTRACTION	GOBP_STRIATED_MUSCLE_CONTRACTION	18/486	178/17872	1.80859e-06	0.000127098	0.000105193	CASQ2/ATP1A2/SLC8A1/GPD1L/ANK2/PDE5A/DSP/FLNA/GATA4/TMEM38B/SCN4B/CACNA1C/KCNA5/KCNJ8/ATP2A2/GJC1/DMPK/HRC	18
GOBP_CONNECTIVE_TISSUE_DEVELOPMENT	GOBP_CONNECTIVE_TISSUE_DEVELOPMENT	GOBP_CONNECTIVE_TISSUE_DEVELOPMENT	22/486	261/17872	2.89864e-06	0.000199783	0.000165351	PBXIP1/MEF2D/FRZB/PTH1R/MUSTN1/FGFR3/MEF2C/PDGFRB/ANXA6/ID4/PDGFA/EBF2/COL27A1/ACTA2/CDK4/HIF1A/CRIP1/CHSY1/FTO/FOXC2/THRA/GPR4	22
GOBP_REGULATION_OF_WOUND_HEALING	GOBP_REGULATION_OF_WOUND_HEALING	GOBP_REGULATION_OF_WOUND_HEALING	15/486	133/17872	3.39858e-06	0.000228868	0.000189423	PHLDB2/MYLK/SMOC2/PDGFA/PTK2/KANK1/ITGB1/PRKG1/MYOZ1/ACTA2/ADRA2A/THBS1/WFDC1/FOXC2/C1QTNF1	15
GOBP_REGULATION_OF_TRANSPORTER_ACTIVITY	GOBP_REGULATION_OF_TRANSPORTER_ACTIVITY	GOBP_REGULATION_OF_TRANSPORTER_ACTIVITY	24/486	305/17872	3.44834e-06	0.000228868	0.000189423	PINK1/SLC6A9/CASQ2/ATP1A2/CHRM3/PPARG/GPD1L/SLMAP/KCNAB1/ANK2/EDNRA/MEF2C/FHL1/GEM/ARC/STIM1/SCN4B/ITGB1/ADRA2A/AKAP6/RRAD/ATP1B2/JPH2/HRC	24
GOBP_CARDIAC_CELL_DEVELOPMENT	GOBP_CARDIAC_CELL_DEVELOPMENT	GOBP_CARDIAC_CELL_DEVELOPMENT	12/486	87/17872	3.98141e-06	0.000259443	0.000214729	RGS4/AGT/SLC8A1/OBSL1/SORBS2/PDGFRB/HEY2/GATA4/AKAP6/ASB2/MYH11/JAG1	12
GOBP_CARDIAC_VENTRICLE_MORPHOGENESIS	GOBP_CARDIAC_VENTRICLE_MORPHOGENESIS	GOBP_CARDIAC_VENTRICLE_MORPHOGENESIS	11/486	73/17872	4.17294e-06	0.000267068	0.00022104	HEYL/EDNRA/CPE/MEF2C/DSP/HEY2/SMARCD3/GATA4/HIF1A/FOXC2/JAG1	11
GOBP_CARDIAC_MUSCLE_CELL_DIFFERENTIATION	GOBP_CARDIAC_MUSCLE_CELL_DIFFERENTIATION	GOBP_CARDIAC_MUSCLE_CELL_DIFFERENTIATION	14/486	121/17872	5.31596e-06	0.000334252	0.000276646	RGS4/AGT/SLC8A1/OBSL1/SORBS2/MEF2C/PDGFRB/HEY2/GATA4/ITGB1/AKAP6/ASB2/MYH11/MYOCD	14
GOBP_REGULATION_OF_CARDIAC_MUSCLE_CONTRACTION	GOBP_REGULATION_OF_CARDIAC_MUSCLE_CONTRACTION	GOBP_REGULATION_OF_CARDIAC_MUSCLE_CONTRACTION	11/486	77/17872	7.10534e-06	0.000437541	0.000362133	CASQ2/ATP1A2/SLC8A1/ANK2/PDE5A/DSP/GATA4/TMEM38B/CACNA1C/ATP2A2/HRC	11
GOBP_HOMOTYPIC_CELL_CELL_ADHESION	GOBP_HOMOTYPIC_CELL_CELL_ADHESION	GOBP_HOMOTYPIC_CELL_CELL_ADHESION	12/486	92/17872	7.20283e-06	0.000437541	0.000362133	JAK1/PEAR1/CSRP1/DSP/FLNA/TLN1/ILK/PRKG1/VCL/C1QTNF1/MYL9/MYH9	12
GOBP_REGULATION_OF_GTPASE_ACTIVITY	GOBP_REGULATION_OF_GTPASE_ACTIVITY	GOBP_REGULATION_OF_GTPASE_ACTIVITY	26/486	363/17872	7.53747e-06	0.000450238	0.000372642	PBXIP1/RGS4/RGS16/EPHA3/DVL3/TBC1D1/RASA4B/RASA4/CAV2/PTK2/NTRK2/RABGAP1/NET1/ITGB1/PRKG1/NTF3/ARHGEF7/NTRK3/TSC2/ABR/ARHGAP44/POLDIP2/MAPRE2/RGL3/TBC1D17/PLXNB2	26
GOBP_INTEGRIN_MEDIATED_SIGNALING_PATHWAY	GOBP_INTEGRIN_MEDIATED_SIGNALING_PATHWAY	GOBP_INTEGRIN_MEDIATED_SIGNALING_PATHWAY	13/486	109/17872	8.2198e-06	0.000482947	0.000399714	FLNA/ADAM9/PTK2/TLN1/ILK/ITGA8/ITGB1/ITGA7/ITGA3/LAMA3/LAMA5/MYH9/ADAMTS1	13
GOBP_MESENCHYME_DEVELOPMENT	GOBP_MESENCHYME_DEVELOPMENT	GOBP_MESENCHYME_DEVELOPMENT	23/486	302/17872	9.41632e-06	0.000544324	0.000450513	HEYL/ACTG2/FRZB/DAG1/EPHA3/PHLDB2/SEMA5B/EDNRA/MEF2C/PDGFRB/ANXA6/HEY2/FLNA/GATA4/BAMBI/ACTA2/HIF1A/VASN/FOXC2/TBX2/JAG1/LAMA5/DACT3	23
GOBP_TISSUE_MIGRATION	GOBP_TISSUE_MIGRATION	GOBP_TISSUE_MIGRATION	26/486	368/17872	9.60707e-06	0.000546535	0.000452343	AGT/RHOB/ACTG2/PPARG/MEF2C/FGF1/DAAM2/SMOC2/ADGRA2/ADAM9/PTK2/PTP4A3/KANK1/ITGB1/VSTM4/ACTA2/HIF1A/THBS1/NR2F2/FOXC2/HDAC5/ITGA3/MAPRE2/KANK2/GPI/MYH9	26
GOBP_NOTCH_SIGNALING_PATHWAY	GOBP_NOTCH_SIGNALING_PATHWAY	GOBP_NOTCH_SIGNALING_PATHWAY	17/486	182/17872	1.01688e-05	0.000569453	0.000471311	HEYL/GRIP2/SUSD5/SORBS2/CDH6/HEY2/GALNT11/PTP4A3/S1PR3/NRARP/KCNA5/DTX3/FOXC2/TBX2/JAG1/NOTCH3/SREBF2	17
GOBP_REGULATION_OF_STRIATED_MUSCLE_CONTRACTION	GOBP_REGULATION_OF_STRIATED_MUSCLE_CONTRACTION	GOBP_REGULATION_OF_STRIATED_MUSCLE_CONTRACTION	12/486	96/17872	1.12406e-05	0.0006107	0.000505449	CASQ2/ATP1A2/SLC8A1/ANK2/PDE5A/DSP/GATA4/TMEM38B/CACNA1C/ATP2A2/DMPK/HRC	12
GOBP_REGULATION_OF_ANATOMICAL_STRUCTURE_SIZE	GOBP_REGULATION_OF_ANATOMICAL_STRUCTURE_SIZE	GOBP_REGULATION_OF_ANATOMICAL_STRUCTURE_SIZE	31/486	487/17872	1.12461e-05	0.0006107	0.000505449	ATP1A2/LMOD1/AGT/CHRM3/SLC8A1/NCK2/SCTR/GRIP2/SEMA5B/WDR1/SOD3/EDNRA/MAP1B/KCNMB1/DAAM2/GDI1/KANK1/GBA2/EIF4G2/VSTM4/PRKG1/ACTA2/ADRA2A/KCNA5/ADCY6/FOXC2/ADORA2B/TRPV2/CDC42EP4/DSTN/PPP1R15A	31
GOBP_OSSIFICATION	GOBP_OSSIFICATION	GOBP_OSSIFICATION	28/486	419/17872	1.2394e-05	0.000637967	0.000528017	SORT1/MEF2D/SLC8A1/IGFBP5/PPARG/PTH1R/CHRD/FGFR3/MEF2C/PDLIM7/ID4/SBDS/FZD1/LRRC17/PTK2/TMEM38B/ILK/BAMBI/COL13A1/HIF1A/CHSY1/FOXC2/THRA/TOB1/TWSG1/JAG1/TP53INP2/TOB2	28
GOBP_REGULATION_OF_RESPONSE_TO_WOUNDING	GOBP_REGULATION_OF_RESPONSE_TO_WOUNDING	GOBP_REGULATION_OF_RESPONSE_TO_WOUNDING	16/486	166/17872	1.24374e-05	0.000637967	0.000528017	PHLDB2/MYLK/SMOC2/PDGFA/FLNA/PTK2/KANK1/ITGB1/PRKG1/MYOZ1/ACTA2/ADRA2A/THBS1/WFDC1/FOXC2/C1QTNF1	16
GOBP_RENAL_SYSTEM_VASCULATURE_DEVELOPMENT	GOBP_RENAL_SYSTEM_VASCULATURE_DEVELOPMENT	GOBP_RENAL_SYSTEM_VASCULATURE_DEVELOPMENT	7/486	30/17872	1.24569e-05	0.000637967	0.000528017	EDNRA/PDGFRB/PDGFA/ACTA2/FOXC2/NOTCH3/GPR4	7
GOBP_STRIATED_MUSCLE_CELL_DEVELOPMENT	GOBP_STRIATED_MUSCLE_CELL_DEVELOPMENT	GOBP_STRIATED_MUSCLE_CELL_DEVELOPMENT	10/486	67/17872	1.24603e-05	0.000637967	0.000528017	CSRP1/LMOD1/OBSL1/WDR1/PDGFRB/ITGB1/MYOZ1/CSRP2/MYH11/MYL9	10
GOBP_PLATELET_ACTIVATION	GOBP_PLATELET_ACTIVATION	GOBP_PLATELET_ACTIVATION	14/486	131/17872	1.3421e-05	0.000664209	0.000549736	PEAR1/CSRP1/DGKG/PDGFA/FLNA/TLN1/ILK/PRKG1/VCL/ADRA2A/C1QTNF1/MYL9/AXL/MYH9	14
GOBP_CELL_JUNCTION_ASSEMBLY	GOBP_CELL_JUNCTION_ASSEMBLY	GOBP_CELL_JUNCTION_ASSEMBLY	28/486	421/17872	1.35267e-05	0.000664209	0.000549736	GJA4/AGT/LRRTM1/OBSL1/EPHA3/PHLDB2/WDR1/LGI2/ANK2/CDH6/MAP1B/MEF2C/PTPRK/FZD1/DLC1/PTK2/TLN1/NTRK2/JAM3/VCL/SORBS1/ARHGEF7/THBS1/NTRK3/CBLN1/POLDIP2/GJC1/PLXNB2	28
GOBP_CARDIAC_MUSCLE_CELL_ACTION_POTENTIAL_INVOLVED_IN_CONTRACTION	GOBP_CARDIAC_MUSCLE_CELL_ACTION_POTENTIAL_INVOLVED_IN_CONTRACTION	GOBP_CARDIAC_MUSCLE_CELL_ACTION_POTENTIAL_INVOLVED_IN_CONTRACTION	9/486	54/17872	1.35288e-05	0.000664209	0.000549736	GPD1L/ANK2/DSP/FLNA/SCN4B/CACNA1C/KCNA5/KCNJ8/GJC1	9
GOBP_CELL_SUBSTRATE_JUNCTION_ORGANIZATION	GOBP_CELL_SUBSTRATE_JUNCTION_ORGANIZATION	GOBP_CELL_SUBSTRATE_JUNCTION_ORGANIZATION	12/486	98/17872	1.39172e-05	0.000674042	0.000557874	EPHA3/PHLDB2/PTPRK/DLC1/PTK2/TLN1/VCL/SORBS1/ARHGEF7/THBS1/POLDIP2/MAPRE2	12
GOBP_AEROBIC_RESPIRATION	GOBP_AEROBIC_RESPIRATION	GOBP_AEROBIC_RESPIRATION	17/486	187/17872	1.45371e-05	0.00069468	0.000574956	PINK1/MTFR1L/NDUFA10/UQCRC1/PDHB/PDHA1/CYC1/STOML2/NDUFS3/NDUFV1/ME3/NDUFB8/HIF1A/UQCRC2/CBFA2T3/COX4I2/ACO2	17
GOBP_REGULATION_OF_MEMBRANE_POTENTIAL	GOBP_REGULATION_OF_MEMBRANE_POTENTIAL	GOBP_REGULATION_OF_MEMBRANE_POTENTIAL	28/486	425/17872	1.60795e-05	0.000758277	0.000627592	PINK1/CASQ2/PIAS3/ATP1A2/RGS4/SLC8A1/GPD1L/SLMAP/WDR1/ANK2/RGS7BP/MEF2C/DSP/FHL1/FLNA/STOML2/NTRK2/SCN4B/CACNA1C/KCNA5/KCNJ8/ATP2A2/AKAP6/CACNA1H/CBLN1/ATP1B2/GJC1/DMPK	28
GOBP_ACTIN_FILAMENT_ORGANIZATION	GOBP_ACTIN_FILAMENT_ORGANIZATION	GOBP_ACTIN_FILAMENT_ORGANIZATION	29/486	449/17872	1.64795e-05	0.000767048	0.000634851	ARHGEF10L/RGS4/LMOD1/RHOB/NCK2/MYO1B/PHLDB2/WDR1/SYNPO2/SORBS2/FAT1/DAAM2/MICAL1/CALD1/PLS3/FLNA/DLC1/KANK1/TPM2/GBA2/PAK1/ITGB1/SORBS1/ARHGAP17/MPRIP/MYO1D/CDC42EP4/DSTN/ELMO2	29
GOBP_PLATELET_AGGREGATION	GOBP_PLATELET_AGGREGATION	GOBP_PLATELET_AGGREGATION	10/486	70/17872	1.85326e-05	0.000851551	0.00070479	PEAR1/CSRP1/FLNA/TLN1/ILK/PRKG1/VCL/C1QTNF1/MYL9/MYH9	10
GOBP_MEMBRANE_DEPOLARIZATION_DURING_CARDIAC_MUSCLE_CELL_ACTION_POTENTIAL	GOBP_MEMBRANE_DEPOLARIZATION_DURING_CARDIAC_MUSCLE_CELL_ACTION_POTENTIAL	GOBP_MEMBRANE_DEPOLARIZATION_DURING_CARDIAC_MUSCLE_CELL_ACTION_POTENTIAL	6/486	22/17872	2.01915e-05	0.00091603	0.000758157	ATP1A2/SLC8A1/SLMAP/ANK2/SCN4B/CACNA1C	6
GOBP_HEART_MORPHOGENESIS	GOBP_HEART_MORPHOGENESIS	GOBP_HEART_MORPHOGENESIS	20/486	255/17872	2.34542e-05	0.00105075	0.000869659	HEYL/EDNRA/CPE/MEF2C/SLIT3/DSP/HEY2/FZD1/SMARCD3/FLNA/GATA4/DLC1/PTK2/ILK/HIF1A/ASB2/FOXC2/TBX2/JAG1/ADAMTS1	20
GOBP_RHO_PROTEIN_SIGNAL_TRANSDUCTION	GOBP_RHO_PROTEIN_SIGNAL_TRANSDUCTION	GOBP_RHO_PROTEIN_SIGNAL_TRANSDUCTION	14/486	139/17872	2.63585e-05	0.00116628	0.000965281	RHOB/PDGFRB/DLC1/GPR20/KANK1/ARHGAP1/NET1/ITGB1/ADRA2A/NGFR/ITGA3/CDC42EP4/KANK2/GPR4	14
GOBP_CELL_GROWTH	GOBP_CELL_GROWTH	GOBP_CELL_GROWTH	30/486	487/17872	2.89353e-05	0.00126326	0.00104554	RGS4/AGT/FRZB/IGFBP5/SEMA5B/JADE1/EDNRA/SORBS2/MAP1B/SPOCK1/SLIT3/RBBP7/FHL1/GDI1/GATA4/EXTL3/EIF4G2/NDUFS3/NET1/ITGB1/VCL/PLCE1/RERG/AKAP6/WFDC1/MYOCD/TRPV2/KAT7/DACT3/PPP2R1A	30
GOBP_BLOOD_VESSEL_REMODELING	GOBP_BLOOD_VESSEL_REMODELING	GOBP_BLOOD_VESSEL_REMODELING	8/486	46/17872	2.96829e-05	0.00126326	0.00104554	AGT/EDNRA/MEF2C/FLNA/NOL3/FOXC2/JAG1/AXL	8
GOBP_CELL_CELL_SIGNALING_INVOLVED_IN_CARDIAC_CONDUCTION	GOBP_CELL_CELL_SIGNALING_INVOLVED_IN_CARDIAC_CONDUCTION	GOBP_CELL_CELL_SIGNALING_INVOLVED_IN_CARDIAC_CONDUCTION	7/486	34/17872	2.99601e-05	0.00126326	0.00104554	CASQ2/ANK2/FLNA/SCN4B/CACNA1C/KCNA5/GJC1	7
GOBP_CELL_COMMUNICATION_BY_ELECTRICAL_COUPLING	GOBP_CELL_COMMUNICATION_BY_ELECTRICAL_COUPLING	GOBP_CELL_COMMUNICATION_BY_ELECTRICAL_COUPLING	7/486	34/17872	2.99601e-05	0.00126326	0.00104554	CASQ2/ATP1A2/SLC8A1/CACNA1C/ATP1B2/GJC1/HRC	7
GOBP_ACTOMYOSIN_STRUCTURE_ORGANIZATION	GOBP_ACTOMYOSIN_STRUCTURE_ORGANIZATION	GOBP_ACTOMYOSIN_STRUCTURE_ORGANIZATION	17/486	199/17872	3.25149e-05	0.00135504	0.00112151	ARHGEF10L/CSRP1/LMOD1/OBSL1/PHLDB2/WDR1/PDGFRB/DLC1/PAK1/ITGB1/MYOZ1/SORBS1/CSRP2/MYH11/MYL9/CNN1/MYH9	17
GOBP_REGULATION_OF_CATION_CHANNEL_ACTIVITY	GOBP_REGULATION_OF_CATION_CHANNEL_ACTIVITY	GOBP_REGULATION_OF_CATION_CHANNEL_ACTIVITY	16/486	180/17872	3.40589e-05	0.00139871	0.00115765	PINK1/SLC6A9/CASQ2/SLMAP/KCNAB1/ANK2/EDNRA/MEF2C/GEM/ARC/STIM1/ITGB1/AKAP6/RRAD/JPH2/HRC	16
GOBP_RESPONSE_TO_TRANSFORMING_GROWTH_FACTOR_BETA	GOBP_RESPONSE_TO_TRANSFORMING_GROWTH_FACTOR_BETA	GOBP_RESPONSE_TO_TRANSFORMING_GROWTH_FACTOR_BETA	20/486	262/17872	3.4553e-05	0.00139871	0.00115765	PPARG/RASL11B/MEF2C/PTPRK/PDGFA/CAV2/ADAM9/PTK2/DKK3/LRRC32/ITGA8/BAMBI/ITGB1/PDE3A/THBS1/VASN/MYOCD/ITGA3/TWSG1/PMEPA1	20
GOBP_FIBROBLAST_MIGRATION	GOBP_FIBROBLAST_MIGRATION	GOBP_FIBROBLAST_MIGRATION	8/486	47/17872	3.49298e-05	0.00139871	0.00115765	SLC8A1/PTK2/ILK/ITGB1/SGPL1/ACTA2/ARHGEF7/THBS1	8
GOBP_EPITHELIAL_TUBE_MORPHOGENESIS	GOBP_EPITHELIAL_TUBE_MORPHOGENESIS	GOBP_EPITHELIAL_TUBE_MORPHOGENESIS	23/486	328/17872	3.51239e-05	0.00139871	0.00115765	CLIC4/AGT/RHOB/DAG1/DVL3/EDNRA/MEF2C/FGF1/BRD2/FZD1/GATA4/DLC1/NRARP/ILK/PAK1/LZTS2/HIF1A/ASB2/TSC2/FOXC2/TBX2/LAMA5/PLXNB2	23
GOBP_MEMBRANE_DEPOLARIZATION_DURING_ACTION_POTENTIAL	GOBP_MEMBRANE_DEPOLARIZATION_DURING_ACTION_POTENTIAL	GOBP_MEMBRANE_DEPOLARIZATION_DURING_ACTION_POTENTIAL	7/486	36/17872	4.43548e-05	0.00173033	0.00143211	ATP1A2/SLC8A1/SLMAP/ANK2/SCN4B/CACNA1C/CACNA1H	7
GOBP_TRANSFORMING_GROWTH_FACTOR_BETA_RECEPTOR_SIGNALING_PATHWAY	GOBP_TRANSFORMING_GROWTH_FACTOR_BETA_RECEPTOR_SIGNALING_PATHWAY	GOBP_TRANSFORMING_GROWTH_FACTOR_BETA_RECEPTOR_SIGNALING_PATHWAY	17/486	204/17872	4.456e-05	0.00173033	0.00143211	PPARG/RASL11B/PTPRK/CAV2/ADAM9/PTK2/DKK3/LRRC32/ITGA8/BAMBI/ITGB1/THBS1/VASN/MYOCD/ITGA3/TWSG1/PMEPA1	17
GOBP_REGULATION_OF_POTASSIUM_ION_TRANSPORT	GOBP_REGULATION_OF_POTASSIUM_ION_TRANSPORT	GOBP_REGULATION_OF_POTASSIUM_ION_TRANSPORT	12/486	110/17872	4.48997e-05	0.00173033	0.00143211	CASQ2/RGS4/KCNAB1/ANK2/KCNMB1/FHL1/FLNA/ITGB1/ADRA2A/KCNA5/AKAP6/ATP1B2	12
GOBP_ARTERY_MORPHOGENESIS	GOBP_ARTERY_MORPHOGENESIS	GOBP_ARTERY_MORPHOGENESIS	10/486	79/17872	5.41142e-05	0.00206325	0.00170766	MYLK/EDNRA/PDGFRB/HEY2/NPRL3/FOXC2/MYOCD/TBX2/JAG1/NOTCH3	10
GOBP_VASCULAR_ASSOCIATED_SMOOTH_MUSCLE_CONTRACTION	GOBP_VASCULAR_ASSOCIATED_SMOOTH_MUSCLE_CONTRACTION	GOBP_VASCULAR_ASSOCIATED_SMOOTH_MUSCLE_CONTRACTION	6/486	26/17872	5.68034e-05	0.00214298	0.00177365	AGT/CHRM3/SLC8A1/GRIP2/EDNRA/ACTA2	6
GOBP_POSITIVE_REGULATION_OF_ION_TRANSPORT	GOBP_POSITIVE_REGULATION_OF_ION_TRANSPORT	GOBP_POSITIVE_REGULATION_OF_ION_TRANSPORT	20/486	273/17872	6.16008e-05	0.00229976	0.00190341	PINK1/SLC6A9/AGT/GPD1L/MYLK/ANK2/EDNRA/PDGFRB/KCNMB1/FHL1/FLNA/ARC/STIM1/SCN4B/ITGB1/ADRA2A/AKAP6/ATP1B2/TRPV2/JPH2	20
GOBP_OUTFLOW_TRACT_MORPHOGENESIS	GOBP_OUTFLOW_TRACT_MORPHOGENESIS	GOBP_OUTFLOW_TRACT_MORPHOGENESIS	10/486	81/17872	6.72209e-05	0.00248371	0.00205566	HEYL/EDNRA/MEF2C/HEY2/FZD1/ILK/HIF1A/FOXC2/TBX2/JAG1	10
GOBP_GLOMERULAR_MESANGIUM_DEVELOPMENT	GOBP_GLOMERULAR_MESANGIUM_DEVELOPMENT	GOBP_GLOMERULAR_MESANGIUM_DEVELOPMENT	5/486	17/17872	6.87549e-05	0.00251446	0.00208111	PDGFRB/PDGFA/ACTA2/FOXC2/GPR4	5
GOBP_NEGATIVE_REGULATION_OF_CELLULAR_RESPONSE_TO_GROWTH_FACTOR_STIMULUS	GOBP_NEGATIVE_REGULATION_OF_CELLULAR_RESPONSE_TO_GROWTH_FACTOR_STIMULUS	GOBP_NEGATIVE_REGULATION_OF_CELLULAR_RESPONSE_TO_GROWTH_FACTOR_STIMULUS	12/486	115/17872	6.96463e-05	0.00252134	0.0020868	AGT/GPC1/PPARG/CHRD/FZD1/ADGRA2/BAMBI/THBS1/RBPMS2/NGFR/TOB1/TWSG1	12
GOBP_CELL_COMMUNICATION_BY_ELECTRICAL_COUPLING_INVOLVED_IN_CARDIAC_CONDUCTION	GOBP_CELL_COMMUNICATION_BY_ELECTRICAL_COUPLING_INVOLVED_IN_CARDIAC_CONDUCTION	GOBP_CELL_COMMUNICATION_BY_ELECTRICAL_COUPLING_INVOLVED_IN_CARDIAC_CONDUCTION	6/486	27/17872	7.13667e-05	0.00255778	0.00211696	ATP1A2/SLC8A1/CACNA1C/ATP1B2/GJC1/HRC	6
GOBP_MUSCLE_CELL_PROLIFERATION	GOBP_MUSCLE_CELL_PROLIFERATION	GOBP_MUSCLE_CELL_PROLIFERATION	18/486	233/17872	7.23565e-05	0.00256758	0.00212507	MEF2D/AGT/IGFBP5/PPARG/MEF2C/PDGFRB/HEY2/PRKG1/NDRG2/THBS1/RBPMS2/FOXC2/MYOCD/POLDIP2/TBX2/CNN1/NOTCH3/ADAMTS1	18
GOBP_REGULATION_OF_MEMBRANE_REPOLARIZATION	GOBP_REGULATION_OF_MEMBRANE_REPOLARIZATION	GOBP_REGULATION_OF_MEMBRANE_REPOLARIZATION	7/486	39/17872	7.61662e-05	0.00267627	0.00221503	CASQ2/WDR1/ANK2/FLNA/SCN4B/KCNA5/AKAP6	7
GOBP_SMOOTH_MUSCLE_CELL_PROLIFERATION	GOBP_SMOOTH_MUSCLE_CELL_PROLIFERATION	GOBP_SMOOTH_MUSCLE_CELL_PROLIFERATION	15/486	173/17872	7.91182e-05	0.00275301	0.00227854	MEF2D/AGT/IGFBP5/PPARG/MEF2C/PDGFRB/PRKG1/NDRG2/THBS1/RBPMS2/MYOCD/POLDIP2/CNN1/NOTCH3/ADAMTS1	15
GOBP_FOCAL_ADHESION_ASSEMBLY	GOBP_FOCAL_ADHESION_ASSEMBLY	GOBP_FOCAL_ADHESION_ASSEMBLY	10/486	83/17872	8.29327e-05	0.00285799	0.00236543	EPHA3/PHLDB2/PTPRK/DLC1/PTK2/VCL/SORBS1/ARHGEF7/THBS1/POLDIP2	10
GOBP_RAS_PROTEIN_SIGNAL_TRANSDUCTION	GOBP_RAS_PROTEIN_SIGNAL_TRANSDUCTION	GOBP_RAS_PROTEIN_SIGNAL_TRANSDUCTION	23/486	348/17872	8.69113e-05	0.00296657	0.0024553	RHOB/PDGFRB/RASA4B/RASA4/GDI1/DLC1/GPR20/KANK1/ARHGAP1/NET1/ITGB1/PLCE1/ADRA2A/RERG/ARHGAP17/ARHGAP44/NGFR/ITGA3/CDC42EP4/MAPRE2/KANK2/RGL3/GPR4	23
GOBP_MUSCLE_ADAPTATION	GOBP_MUSCLE_ADAPTATION	GOBP_MUSCLE_ADAPTATION	12/486	118/17872	8.95389e-05	0.00302066	0.00250006	RGS4/AGT/IGFBP5/PPARG/DAG1/PDE5A/HEY2/MYOZ1/ATP2A2/AKAP6/NOL3/SGCA	12
GOBP_REGULATION_OF_ACTIN_FILAMENT_BASED_MOVEMENT	GOBP_REGULATION_OF_ACTIN_FILAMENT_BASED_MOVEMENT	GOBP_REGULATION_OF_ACTIN_FILAMENT_BASED_MOVEMENT	7/486	40/17872	9.01815e-05	0.00302066	0.00250006	ATP1A2/ANK2/DSP/GATA4/ACTA2/CACNA1C/ATP2A2	7
GOBP_TRANSMEMBRANE_RECEPTOR_PROTEIN_SERINE_THREONINE_KINASE_SIGNALING_PATHWAY	GOBP_TRANSMEMBRANE_RECEPTOR_PROTEIN_SERINE_THREONINE_KINASE_SIGNALING_PATHWAY	GOBP_TRANSMEMBRANE_RECEPTOR_PROTEIN_SERINE_THREONINE_KINASE_SIGNALING_PATHWAY	24/486	373/17872	9.30274e-05	0.00308713	0.00255508	PPARG/CHRD/RASL11B/PTPRK/FZD1/CAV2/GATA4/RBPMS/ADAM9/PTK2/ILK/DKK3/LRRC32/ITGA8/BAMBI/ITGB1/THBS1/RBPMS2/VASN/MYOCD/ITGA3/TOB1/TWSG1/PMEPA1	24
GOBP_RESPONSE_TO_METAL_ION	GOBP_RESPONSE_TO_METAL_ION	GOBP_RESPONSE_TO_METAL_ION	23/486	350/17872	9.4716e-05	0.00311433	0.00257759	CASP9/CLIC4/CASQ2/SLC40A1/SOD3/MEF2C/KCNMB1/RASA4B/RASA4/MAOB/GDI1/ADAM9/FABP4/STIM1/CCND1/HIF1A/CRIP1/THBS1/CACNA1H/MT1M/MAP1LC3A/GPI/FOSB	23
GOBP_REGULATION_OF_CELL_MORPHOGENESIS	GOBP_REGULATION_OF_CELL_MORPHOGENESIS	GOBP_REGULATION_OF_CELL_MORPHOGENESIS	21/486	305/17872	9.88043e-05	0.00321488	0.00266081	FBLIM1/RHOB/OBSL1/DAG1/DVL3/WDR1/FLNA/DLC1/PTK2/ARC/KANK1/ILK/BAMBI/ITGA7/ARHGEF7/ATP10A/C1QBP/CDC42EP4/WTIP/MYH9/PLXNB2	21
GOBP_CAMP_BIOSYNTHETIC_PROCESS	GOBP_CAMP_BIOSYNTHETIC_PROCESS	GOBP_CAMP_BIOSYNTHETIC_PROCESS	4/486	10/17872	9.9568e-05	0.00321488	0.00266081	ADCY3/ADCY5/ADCY6/ADCY9	4
GOBP_ENDOTHELIUM_DEVELOPMENT	GOBP_ENDOTHELIUM_DEVELOPMENT	GOBP_ENDOTHELIUM_DEVELOPMENT	13/486	138/17872	0.000101598	0.00325113	0.00269082	CLIC4/GJA4/RHOB/SLC40A1/EDNRA/FGF1/HEY2/S1PR3/VCL/PPP1R12A/NR2F2/FOXC2/JAG1	13
GOBP_CALCIUM_ION_TRANSPORT	GOBP_CALCIUM_ION_TRANSPORT	GOBP_CALCIUM_ION_TRANSPORT	26/486	424/17872	0.000105525	0.00334692	0.00277009	GJA4/CASQ2/ATP1A2/RGS4/AGT/SLC8A1/MYLK/ANK2/EDNRA/PDGFRB/ANXA6/GEM/STOML2/TMEM38B/NCS1/STIM1/ADRA2A/CACNA1C/ATP2A2/AKAP6/CACNA1H/RRAD/NOL3/TRPV2/JPH2/HRC	26
GOBP_MAINTENANCE_OF_LOCATION	GOBP_MAINTENANCE_OF_LOCATION	GOBP_MAINTENANCE_OF_LOCATION	22/486	330/17872	0.000108726	0.00341819	0.00282909	VPS13D/PINK1/CASQ2/ATP1A2/SLC8A1/PPARG/ANK2/ANXA6/SUN1/FLNA/TMEM38B/CRY2/CACNA1C/B4GALNT1/AKAP6/FTO/NOL3/STAT5B/CDS2/JPH2/HRC/SREBF2	22
GOBP_ATRIAL_CARDIAC_MUSCLE_CELL_TO_AV_NODE_CELL_SIGNALING	GOBP_ATRIAL_CARDIAC_MUSCLE_CELL_TO_AV_NODE_CELL_SIGNALING	GOBP_ATRIAL_CARDIAC_MUSCLE_CELL_TO_AV_NODE_CELL_SIGNALING	5/486	19/17872	0.000123511	0.00382606	0.00316666	ANK2/FLNA/CACNA1C/KCNA5/GJC1	5
GOBP_VASCULAR_ASSOCIATED_SMOOTH_MUSCLE_CELL_PROLIFERATION	GOBP_VASCULAR_ASSOCIATED_SMOOTH_MUSCLE_CELL_PROLIFERATION	GOBP_VASCULAR_ASSOCIATED_SMOOTH_MUSCLE_CELL_PROLIFERATION	10/486	87/17872	0.000123834	0.00382606	0.00316666	MEF2D/AGT/IGFBP5/PPARG/MEF2C/PRKG1/MYOCD/POLDIP2/CNN1/ADAMTS1	10
GOBP_POSITIVE_REGULATION_OF_TRANSLATION	GOBP_POSITIVE_REGULATION_OF_TRANSLATION	GOBP_POSITIVE_REGULATION_OF_TRANSLATION	13/486	141/17872	0.000126434	0.00387299	0.0032055	PINK1/CSDE1/NCK2/EIF4G2/THBS1/PKM/NGRN/C1QBP/TOB1/MIF4GD/PCIF1/PPP1R15A/PLXNB2	13
GOBP_NEGATIVE_REGULATION_OF_GROWTH	GOBP_NEGATIVE_REGULATION_OF_GROWTH	GOBP_NEGATIVE_REGULATION_OF_GROWTH	18/486	245/17872	0.000137075	0.00413342	0.00342105	RGS4/AGT/FRZB/IGFBP5/SEMA5B/FGFR3/JADE1/SLIT3/RBBP7/FHL1/NDUFS3/MYOZ1/RERG/HIF1A/MT1M/WFDC1/DACT3/PPP2R1A	18
GOBP_REGULATION_OF_NEURON_PROJECTION_DEVELOPMENT	GOBP_REGULATION_OF_NEURON_PROJECTION_DEVELOPMENT	GOBP_REGULATION_OF_NEURON_PROJECTION_DEVELOPMENT	26/486	431/17872	0.000137243	0.00413342	0.00342105	ROR1/AGT/OBSL1/CAMK1/EPHA3/SEMA5B/SERPINI1/DGKG/MAP1B/SPOCK1/FZD1/FLNA/GDI1/ARC/KANK1/NTRK2/NCS1/EIF4G2/PAK1/ADCY6/NTRK3/ATP1B2/ARHGAP44/TRPV2/ITGA3/PLXNB2	26
GOBP_POSITIVE_REGULATION_OF_RESPONSE_TO_WOUNDING	GOBP_POSITIVE_REGULATION_OF_RESPONSE_TO_WOUNDING	GOBP_POSITIVE_REGULATION_OF_RESPONSE_TO_WOUNDING	9/486	72/17872	0.000140498	0.00419448	0.00347159	MYLK/SMOC2/FLNA/PTK2/KANK1/ITGB1/ADRA2A/THBS1/FOXC2	9
GOBP_CALCIUM_ION_TRANSMEMBRANE_TRANSPORT	GOBP_CALCIUM_ION_TRANSMEMBRANE_TRANSPORT	GOBP_CALCIUM_ION_TRANSMEMBRANE_TRANSPORT	21/486	313/17872	0.000141907	0.00419448	0.00347159	CASQ2/ATP1A2/SLC8A1/ANK2/EDNRA/ANXA6/GEM/STOML2/TMEM38B/NCS1/STIM1/ADRA2A/CACNA1C/ATP2A2/AKAP6/CACNA1H/RRAD/NOL3/TRPV2/JPH2/HRC	21
GOBP_CALCIUM_MEDIATED_SIGNALING	GOBP_CALCIUM_MEDIATED_SIGNALING	GOBP_CALCIUM_MEDIATED_SIGNALING	16/486	203/17872	0.000142781	0.00419448	0.00347159	CASQ2/ATP1A2/CHRM3/SLC8A1/ANK2/RCAN2/TMEM38B/MYOZ1/PLCE1/CACNA1C/NUDT4/ATP2A2/AKAP6/PDK2/DMPK/HRC	16
GOBP_MESENCHYMAL_CELL_DIFFERENTIATION	GOBP_MESENCHYMAL_CELL_DIFFERENTIATION	GOBP_MESENCHYMAL_CELL_DIFFERENTIATION	18/486	246/17872	0.000144261	0.00420351	0.00347905	HEYL/FRZB/DAG1/EPHA3/PHLDB2/SEMA5B/EDNRA/MEF2C/ANXA6/HEY2/FLNA/BAMBI/HIF1A/VASN/FOXC2/JAG1/LAMA5/DACT3	18
GOBP_ARTERY_DEVELOPMENT	GOBP_ARTERY_DEVELOPMENT	GOBP_ARTERY_DEVELOPMENT	11/486	106/17872	0.000145777	0.00421343	0.00348727	MYLK/EDNRA/PDGFRB/HEY2/NPRL3/FOXC2/MYOCD/NGFR/TBX2/JAG1/NOTCH3	11
GOBP_REGULATION_OF_TRANSMEMBRANE_RECEPTOR_PROTEIN_SERINE_THREONINE_KINASE_SIGNALING_PATHWAY	GOBP_REGULATION_OF_TRANSMEMBRANE_RECEPTOR_PROTEIN_SERINE_THREONINE_KINASE_SIGNALING_PATHWAY	GOBP_REGULATION_OF_TRANSMEMBRANE_RECEPTOR_PROTEIN_SERINE_THREONINE_KINASE_SIGNALING_PATHWAY	19/486	269/17872	0.000150898	0.00432071	0.00357605	PPARG/CHRD/RASL11B/FZD1/CAV2/GATA4/RBPMS/ILK/DKK3/ITGA8/BAMBI/THBS1/RBPMS2/VASN/MYOCD/ITGA3/TOB1/TWSG1/PMEPA1	19
GOBP_NOTCH_SIGNALING_INVOLVED_IN_HEART_DEVELOPMENT	GOBP_NOTCH_SIGNALING_INVOLVED_IN_HEART_DEVELOPMENT	GOBP_NOTCH_SIGNALING_INVOLVED_IN_HEART_DEVELOPMENT	4/486	11/17872	0.000153105	0.00432071	0.00357605	HEYL/HEY2/GALNT11/JAG1	4
GOBP_TONIC_SMOOTH_MUSCLE_CONTRACTION	GOBP_TONIC_SMOOTH_MUSCLE_CONTRACTION	GOBP_TONIC_SMOOTH_MUSCLE_CONTRACTION	4/486	11/17872	0.000153105	0.00432071	0.00357605	AGT/GRIP2/MYLK/EDNRA	4
GOBP_POSITIVE_REGULATION_OF_WOUND_HEALING	GOBP_POSITIVE_REGULATION_OF_WOUND_HEALING	GOBP_POSITIVE_REGULATION_OF_WOUND_HEALING	8/486	58/17872	0.000163932	0.00459009	0.00379901	MYLK/SMOC2/PTK2/KANK1/ITGB1/ADRA2A/THBS1/FOXC2	8
GOBP_HEMOSTASIS	GOBP_HEMOSTASIS	GOBP_HEMOSTASIS	17/486	228/17872	0.000175045	0.00486326	0.0040251	PEAR1/CSRP1/DGKG/PDGFA/FLNA/TLN1/ILK/PRKG1/VCL/ADRA2A/ITPK1/THBS1/C1QTNF1/MYL9/GPI/AXL/MYH9	17
GOBP_REGULATION_OF_CALCIUM_ION_TRANSMEMBRANE_TRANSPORTER_ACTIVITY	GOBP_REGULATION_OF_CALCIUM_ION_TRANSMEMBRANE_TRANSPORTER_ACTIVITY	GOBP_REGULATION_OF_CALCIUM_ION_TRANSMEMBRANE_TRANSPORTER_ACTIVITY	10/486	91/17872	0.000180608	0.00494921	0.00409624	CASQ2/ATP1A2/ANK2/GEM/STIM1/ADRA2A/AKAP6/RRAD/JPH2/HRC	10
GOBP_PURINE_CONTAINING_COMPOUND_METABOLIC_PROCESS	GOBP_PURINE_CONTAINING_COMPOUND_METABOLIC_PROCESS	GOBP_PURINE_CONTAINING_COMPOUND_METABOLIC_PROCESS	25/486	414/17872	0.0001809	0.00494921	0.00409624	PINK1/ADCY3/PDHB/ADCY5/PDE5A/ELOVL5/PDHA1/STOML2/AK1/HACD1/PGAM1/PFKM/ADCY6/NUDT4/HIF1A/PKM/NME4/ADCY9/CBFA2T3/ADORA2B/PDK2/ACSS1/PDE4C/GPI/GTPBP1	25
GOBP_REGULATION_OF_CALCIUM_ION_TRANSPORT	GOBP_REGULATION_OF_CALCIUM_ION_TRANSPORT	GOBP_REGULATION_OF_CALCIUM_ION_TRANSPORT	18/486	251/17872	0.000185375	0.00503322	0.00416577	CASQ2/ATP1A2/RGS4/AGT/SLC8A1/MYLK/ANK2/PDGFRB/GEM/TMEM38B/STIM1/ADRA2A/CACNA1C/AKAP6/RRAD/TRPV2/JPH2/HRC	18
GOBP_SUBSTRATE_ADHESION_DEPENDENT_CELL_SPREADING	GOBP_SUBSTRATE_ADHESION_DEPENDENT_CELL_SPREADING	GOBP_SUBSTRATE_ADHESION_DEPENDENT_CELL_SPREADING	11/486	109/17872	0.000187063	0.00504085	0.00417209	ANTXR1/FLNA/PTK2/KANK1/ILK/ITGA8/NTN4/ARHGEF7/C1QBP/LAMA5/AXL	11
GOBP_POSITIVE_REGULATION_OF_CELLULAR_AMIDE_METABOLIC_PROCESS	GOBP_POSITIVE_REGULATION_OF_CELLULAR_AMIDE_METABOLIC_PROCESS	GOBP_POSITIVE_REGULATION_OF_CELLULAR_AMIDE_METABOLIC_PROCESS	14/486	167/17872	0.000193858	0.00518499	0.00429138	PINK1/CSDE1/NCK2/CLU/EIF4G2/THBS1/PKM/NGRN/C1QBP/TOB1/MIF4GD/PCIF1/PPP1R15A/PLXNB2	14
GOBP_REGULATION_OF_RAS_PROTEIN_SIGNAL_TRANSDUCTION	GOBP_REGULATION_OF_RAS_PROTEIN_SIGNAL_TRANSDUCTION	GOBP_REGULATION_OF_RAS_PROTEIN_SIGNAL_TRANSDUCTION	15/486	188/17872	0.00020005	0.00529334	0.00438106	PDGFRB/RASA4B/RASA4/DLC1/GPR20/KANK1/NET1/ITGB1/PLCE1/ARHGAP17/ARHGAP44/ITGA3/MAPRE2/KANK2/GPR4	15
GOBP_ENERGY_DERIVATION_BY_OXIDATION_OF_ORGANIC_COMPOUNDS	GOBP_ENERGY_DERIVATION_BY_OXIDATION_OF_ORGANIC_COMPOUNDS	GOBP_ENERGY_DERIVATION_BY_OXIDATION_OF_ORGANIC_COMPOUNDS	21/486	321/17872	0.000200863	0.00529334	0.00438106	PINK1/MTFR1L/NDUFA10/UQCRC1/PDHB/PDHA1/CYC1/STOML2/PHLDA2/NDUFS3/PYGM/NDUFV1/ME3/SORBS1/NDUFB8/PFKM/HIF1A/UQCRC2/CBFA2T3/COX4I2/ACO2	21
GOBP_CELLULAR_RESPIRATION	GOBP_CELLULAR_RESPIRATION	GOBP_CELLULAR_RESPIRATION	17/486	231/17872	0.000204572	0.00535172	0.00442938	PINK1/MTFR1L/NDUFA10/UQCRC1/PDHB/PDHA1/CYC1/STOML2/NDUFS3/NDUFV1/ME3/NDUFB8/HIF1A/UQCRC2/CBFA2T3/COX4I2/ACO2	17
GOBP_REGULATION_OF_SMALL_GTPASE_MEDIATED_SIGNAL_TRANSDUCTION	GOBP_REGULATION_OF_SMALL_GTPASE_MEDIATED_SIGNAL_TRANSDUCTION	GOBP_REGULATION_OF_SMALL_GTPASE_MEDIATED_SIGNAL_TRANSDUCTION	20/486	300/17872	0.000220981	0.00570498	0.00472176	ARHGEF10L/PDGFRB/RASA4B/RASA4/DLC1/GPR20/KANK1/ARHGAP1/ARHGEF17/NET1/ITGB1/PLCE1/TSC2/ARHGAP17/ABR/ARHGAP44/ITGA3/MAPRE2/KANK2/GPR4	20
GOBP_RIBOSE_PHOSPHATE_METABOLIC_PROCESS	GOBP_RIBOSE_PHOSPHATE_METABOLIC_PROCESS	GOBP_RIBOSE_PHOSPHATE_METABOLIC_PROCESS	24/486	395/17872	0.000221259	0.00570498	0.00472176	PINK1/ADCY3/PDHB/ADCY5/PDE5A/ELOVL5/PDHA1/STOML2/AK1/HACD1/PGAM1/PFKM/ADCY6/NUDT4/HIF1A/PKM/NME4/ADCY9/CBFA2T3/PDK2/ACSS1/PDE4C/GPI/GTPBP1	24
GOBP_NEURON_PROJECTION_GUIDANCE	GOBP_NEURON_PROJECTION_GUIDANCE	GOBP_NEURON_PROJECTION_GUIDANCE	17/486	235/17872	0.000250638	0.00641633	0.00531051	LGR6/NFASC/B3GNT2/DAG1/EPHA3/SEMA5B/EDNRA/PALLD/SLIT3/EPHB6/PTK2/UNC5B/NGFR/LAMA3/LAMA5/NOTCH3/PLXNB2	17
GOBP_REGULATION_OF_MUSCLE_ADAPTATION	GOBP_REGULATION_OF_MUSCLE_ADAPTATION	GOBP_REGULATION_OF_MUSCLE_ADAPTATION	10/486	95/17872	0.000257837	0.00655381	0.00542429	RGS4/AGT/IGFBP5/PPARG/DAG1/PDE5A/ATP2A2/AKAP6/NOL3/SGCA	10
GOBP_CAMP_METABOLIC_PROCESS	GOBP_CAMP_METABOLIC_PROCESS	GOBP_CAMP_METABOLIC_PROCESS	5/486	22/17872	0.00026148	0.00659156	0.00545554	ADCY3/ADCY5/ADCY6/ADCY9/PDE4C	5
GOBP_AORTA_DEVELOPMENT	GOBP_AORTA_DEVELOPMENT	GOBP_AORTA_DEVELOPMENT	8/486	62/17872	0.000263	0.00659156	0.00545554	MYLK/EDNRA/PDGFRB/HEY2/NPRL3/NGFR/TBX2/JAG1	8
GOBP_REGULATION_OF_CELL_DEVELOPMENT	GOBP_REGULATION_OF_CELL_DEVELOPMENT	GOBP_REGULATION_OF_CELL_DEVELOPMENT	28/486	500/17872	0.000264985	0.00659517	0.00545853	HEYL/FRZB/OBSL1/DAG1/SEMA5B/PDE5A/MAP1B/ID4/DAAM2/HEY2/SMARCD3/FLNA/GDI1/ADGRA2/KANK1/NTRK2/S1PR3/ILK/EIF4G2/VCL/PDE3A/PPP1R12A/ARHGEF7/HIF1A/NTRK3/C1QBP/TRPV2/PLXNB2	28
GOBP_POSITIVE_REGULATION_OF_KINASE_ACTIVITY	GOBP_POSITIVE_REGULATION_OF_KINASE_ACTIVITY	GOBP_POSITIVE_REGULATION_OF_KINASE_ACTIVITY	27/486	477/17872	0.000287006	0.00709399	0.00587138	PINK1/ROR1/AGT/CAMK1/DAG1/EPHA3/DVL3/FGFR3/PDE5A/FGF1/PDGFRB/PDGFA/EPHB6/CLU/ADAM9/PTK2/NTRK2/MOB2/CCND1/PAK1/ADRA2A/CCND2/NTF3/THBS1/NTRK3/GPRC5C/AXL	27
GOBP_PROTEIN_KINASE_B_SIGNALING	GOBP_PROTEIN_KINASE_B_SIGNALING	GOBP_PROTEIN_KINASE_B_SIGNALING	16/486	216/17872	0.000290019	0.00711936	0.00589238	PINK1/PEAR1/IGFBP5/DAG1/PDGFA/GATA4/PTK2/NTRK2/ILK/ITGB1/THBS1/NTRK3/TSC2/C1QBP/C1QTNF1/AXL	16
GOBP_RESPONSE_TO_STEROID_HORMONE	GOBP_RESPONSE_TO_STEROID_HORMONE	GOBP_RESPONSE_TO_STEROID_HORMONE	21/486	330/17872	0.00029208	0.00712119	0.00589389	CASP9/HEYL/ATP1A2/LBH/SLIT3/RBBP7/MAOB/ADAM9/CRY2/CCND1/PAK1/A2M/THBS1/NTRK3/ABHD2/CNOT1/PMEPA1/KANK2/GPI/FOSB/RBFOX2	21
GOBP_REGULATION_OF_CELL_SUBSTRATE_ADHESION	GOBP_REGULATION_OF_CELL_SUBSTRATE_ADHESION	GOBP_REGULATION_OF_CELL_SUBSTRATE_ADHESION	16/486	217/17872	0.000305451	0.00737389	0.00610303	DAG1/EPHA3/PHLDB2/SPOCK1/FLNA/DLC1/PTK2/KANK1/ILK/VCL/ARHGEF7/THBS1/C1QBP/POLDIP2/ITGA3/JAG1	16
GOBP_AXON_DEVELOPMENT	GOBP_AXON_DEVELOPMENT	GOBP_AXON_DEVELOPMENT	27/486	479/17872	0.000306559	0.00737389	0.00610303	LGR6/NFASC/B3GNT2/DAG1/EPHA3/SEMA5B/EDNRA/PALLD/MAP1B/SLIT3/EPHB6/FLNA/GDI1/PTK2/NTRK2/APBB1/EIF4G2/PAK1/ITGB1/UNC5B/VCL/TRPV2/NGFR/LAMA3/LAMA5/NOTCH3/PLXNB2	27
GOBP_ORGAN_GROWTH	GOBP_ORGAN_GROWTH	GOBP_ORGAN_GROWTH	14/486	175/17872	0.000314708	0.00744109	0.00615866	RGS4/AGT/FGFR3/SORBS2/MEF2C/PDGFRB/ANXA6/HEY2/GATA4/TMEM38B/COL27A1/AKAP6/FOXC2/TBX2	14
GOBP_TISSUE_REMODELING	GOBP_TISSUE_REMODELING	GOBP_TISSUE_REMODELING	14/486	175/17872	0.000314708	0.00744109	0.00615866	AGT/IGFBP5/PPARG/PTH1R/EDNRA/MEF2C/FLNA/HIF1A/CSPG4/NOL3/FOXC2/JAG1/RAB3D/AXL	14
GOBP_REGULATION_OF_RELEASE_OF_SEQUESTERED_CALCIUM_ION_INTO_CYTOSOL	GOBP_REGULATION_OF_RELEASE_OF_SEQUESTERED_CALCIUM_ION_INTO_CYTOSOL	GOBP_REGULATION_OF_RELEASE_OF_SEQUESTERED_CALCIUM_ION_INTO_CYTOSOL	9/486	80/17872	0.00031607	0.00744109	0.00615866	CASQ2/ATP1A2/SLC8A1/ANK2/TMEM38B/CACNA1C/AKAP6/JPH2/HRC	9
GOBP_RESPONSE_TO_STIMULUS_INVOLVED_IN_REGULATION_OF_MUSCLE_ADAPTATION	GOBP_RESPONSE_TO_STIMULUS_INVOLVED_IN_REGULATION_OF_MUSCLE_ADAPTATION	GOBP_RESPONSE_TO_STIMULUS_INVOLVED_IN_REGULATION_OF_MUSCLE_ADAPTATION	4/486	13/17872	0.000317658	0.00744109	0.00615866	AGT/DAG1/NOL3/SGCA	4
GOBP_REGULATION_OF_FIBROBLAST_MIGRATION	GOBP_REGULATION_OF_FIBROBLAST_MIGRATION	GOBP_REGULATION_OF_FIBROBLAST_MIGRATION	6/486	35/17872	0.000325498	0.00752636	0.00622923	SLC8A1/PTK2/ITGB1/ACTA2/ARHGEF7/THBS1	6
GOBP_RELAXATION_OF_MUSCLE	GOBP_RELAXATION_OF_MUSCLE	GOBP_RELAXATION_OF_MUSCLE	6/486	35/17872	0.000325498	0.00752636	0.00622923	ATP1A2/SLC8A1/PDE5A/PRKG1/ADORA2B/HRC	6
GOBP_OSTEOBLAST_DIFFERENTIATION	GOBP_OSTEOBLAST_DIFFERENTIATION	GOBP_OSTEOBLAST_DIFFERENTIATION	17/486	241/17872	0.000336589	0.00773291	0.00640018	MEF2D/IGFBP5/PPARG/PTH1R/CHRD/MEF2C/PDLIM7/ID4/FZD1/LRRC17/PTK2/ILK/BAMBI/TOB1/TWSG1/JAG1/TP53INP2	17
GOBP_REGULATION_OF_CALCIUM_ION_TRANSMEMBRANE_TRANSPORT	GOBP_REGULATION_OF_CALCIUM_ION_TRANSMEMBRANE_TRANSPORT	GOBP_REGULATION_OF_CALCIUM_ION_TRANSMEMBRANE_TRANSPORT	13/486	156/17872	0.000344627	0.00786715	0.00651128	CASQ2/ATP1A2/SLC8A1/ANK2/GEM/TMEM38B/STIM1/ADRA2A/CACNA1C/AKAP6/RRAD/JPH2/HRC	13
GOBP_REGULATION_OF_SMOOTH_MUSCLE_CONTRACTION	GOBP_REGULATION_OF_SMOOTH_MUSCLE_CONTRACTION	GOBP_REGULATION_OF_SMOOTH_MUSCLE_CONTRACTION	8/486	65/17872	0.000365687	0.00829508	0.00686547	ATP1A2/CHRM3/PRKG1/PLCE1/ADRA2A/MYOCD/ADORA2B/CNN1	8
GOBP_POSITIVE_REGULATION_OF_MAP_KINASE_ACTIVITY	GOBP_POSITIVE_REGULATION_OF_MAP_KINASE_ACTIVITY	GOBP_POSITIVE_REGULATION_OF_MAP_KINASE_ACTIVITY	11/486	118/17872	0.00037492	0.00844511	0.00698964	DVL3/PDE5A/FGF1/PDGFRB/PDGFA/ADAM9/PAK1/ADRA2A/NTF3/THBS1/NTRK3	11
GOBP_REGULATION_OF_BODY_FLUID_LEVELS	GOBP_REGULATION_OF_BODY_FLUID_LEVELS	GOBP_REGULATION_OF_BODY_FLUID_LEVELS	23/486	385/17872	0.000377898	0.00844511	0.00698964	PEAR1/COPA/CSRP1/CHRM3/DGKG/PDGFA/FLNA/TLN1/ILK/CCND1/PRKG1/VCL/ADRA2A/ADCY6/HIF1A/ITPK1/THBS1/STAT5B/C1QTNF1/MYL9/GPI/AXL/MYH9	23
GOBP_VASOCONSTRICTION	GOBP_VASOCONSTRICTION	GOBP_VASOCONSTRICTION	9/486	82/17872	0.000380765	0.00844511	0.00698964	ATP1A2/AGT/CHRM3/SLC8A1/GRIP2/EDNRA/ACTA2/ADRA2A/KCNA5	9
GOBP_AORTA_MORPHOGENESIS	GOBP_AORTA_MORPHOGENESIS	GOBP_AORTA_MORPHOGENESIS	6/486	36/17872	0.000381727	0.00844511	0.00698964	MYLK/PDGFRB/HEY2/NPRL3/TBX2/JAG1	6
GOBP_PURINE_CONTAINING_COMPOUND_BIOSYNTHETIC_PROCESS	GOBP_PURINE_CONTAINING_COMPOUND_BIOSYNTHETIC_PROCESS	GOBP_PURINE_CONTAINING_COMPOUND_BIOSYNTHETIC_PROCESS	15/486	200/17872	0.000389863	0.0085722	0.00709482	PINK1/ADCY3/PDHB/ADCY5/ELOVL5/PDHA1/STOML2/AK1/HACD1/ADCY6/NME4/ADCY9/ADORA2B/PDK2/ACSS1	15
GOBP_MUSCLE_HYPERTROPHY	GOBP_MUSCLE_HYPERTROPHY	GOBP_MUSCLE_HYPERTROPHY	10/486	101/17872	0.000424214	0.00927062	0.00767287	RGS4/AGT/IGFBP5/PPARG/PDE5A/SORBS2/HEY2/GATA4/ATP2A2/AKAP6	10
GOBP_POSITIVE_REGULATION_OF_POTASSIUM_ION_TRANSPORT	GOBP_POSITIVE_REGULATION_OF_POTASSIUM_ION_TRANSPORT	GOBP_POSITIVE_REGULATION_OF_POTASSIUM_ION_TRANSPORT	7/486	51/17872	0.000432893	0.00933989	0.00773021	ANK2/KCNMB1/FHL1/FLNA/ADRA2A/AKAP6/ATP1B2	7
GOBP_CARDIAC_CHAMBER_FORMATION	GOBP_CARDIAC_CHAMBER_FORMATION	GOBP_CARDIAC_CHAMBER_FORMATION	4/486	14/17872	0.000435201	0.00933989	0.00773021	EDNRA/MEF2C/SMARCD3/TBX2	4
GOBP_REGULATION_OF_AMINO_ACID_TRANSMEMBRANE_TRANSPORT	GOBP_REGULATION_OF_AMINO_ACID_TRANSMEMBRANE_TRANSPORT	GOBP_REGULATION_OF_AMINO_ACID_TRANSMEMBRANE_TRANSPORT	4/486	14/17872	0.000435201	0.00933989	0.00773021	ATP1A2/RGS4/AGT/ITGB1	4
GOBP_POSITIVE_REGULATION_OF_CELL_PROJECTION_ORGANIZATION	GOBP_POSITIVE_REGULATION_OF_CELL_PROJECTION_ORGANIZATION	GOBP_POSITIVE_REGULATION_OF_CELL_PROJECTION_ORGANIZATION	21/486	341/17872	0.000451377	0.00961355	0.00795671	ROR1/AGT/OBSL1/CAMK1/EPHA3/SERPINI1/DVL3/MAP1B/FZD1/FLNA/GDI1/NTRK2/EIF4G2/PLCE1/ARHGEF7/NTRK3/ATP1B2/TRPV2/ITGA3/CDC42EP4/PLXNB2	21
GOBP_MEMBRANE_DEPOLARIZATION	GOBP_MEMBRANE_DEPOLARIZATION	GOBP_MEMBRANE_DEPOLARIZATION	9/486	84/17872	0.000456	0.00961355	0.00795671	ATP1A2/SLC8A1/GPD1L/SLMAP/ANK2/FHL1/SCN4B/CACNA1C/CACNA1H	9
GOBP_MICROTUBULE_POLYMERIZATION	GOBP_MICROTUBULE_POLYMERIZATION	GOBP_MICROTUBULE_POLYMERIZATION	9/486	84/17872	0.000456	0.00961355	0.00795671	MAP1B/GBA2/PAK1/ARL3/ARHGEF7/NDE1/TPPP3/TUBG1/TUBG2	9
GOBP_EPHRIN_RECEPTOR_SIGNALING_PATHWAY	GOBP_EPHRIN_RECEPTOR_SIGNALING_PATHWAY	GOBP_EPHRIN_RECEPTOR_SIGNALING_PATHWAY	7/486	52/17872	0.000488687	0.0102424	0.00847719	NCK2/EPHA3/EPHB6/PTK2/PAK1/ARHGEF7/NTRK3	7
GOBP_NEGATIVE_REGULATION_OF_MUSCLE_CONTRACTION	GOBP_NEGATIVE_REGULATION_OF_MUSCLE_CONTRACTION	GOBP_NEGATIVE_REGULATION_OF_MUSCLE_CONTRACTION	5/486	25/17872	0.000493221	0.0102517	0.00848487	ATP1A2/PDE5A/PRKG1/ADRA2A/ADORA2B	5
GOBP_RESPONSE_TO_PEPTIDE	GOBP_RESPONSE_TO_PEPTIDE	GOBP_RESPONSE_TO_PEPTIDE	27/486	494/17872	0.000494851	0.0102517	0.00848487	SORT1/AGT/HADHA/IGFBP5/PPARG/DAG1/EDNRA/MAP1B/CAV2/PTK2/CYC1/KANK1/CRY2/ANO1/SORBS1/ADCY6/STAT6/CDK4/PKM/TSC2/FOXC2/STAT5B/HDAC5/NGFR/KAT7/PDK2/JAG1	27
GOBP_REGULATION_OF_CELL_SUBSTRATE_JUNCTION_ORGANIZATION	GOBP_REGULATION_OF_CELL_SUBSTRATE_JUNCTION_ORGANIZATION	GOBP_REGULATION_OF_CELL_SUBSTRATE_JUNCTION_ORGANIZATION	8/486	68/17872	0.000498865	0.0102755	0.00850454	EPHA3/PHLDB2/DLC1/PTK2/VCL/THBS1/POLDIP2/MAPRE2	8
GOBP_ATP_METABOLIC_PROCESS	GOBP_ATP_METABOLIC_PROCESS	GOBP_ATP_METABOLIC_PROCESS	18/486	273/17872	0.000512494	0.0104959	0.00868697	PINK1/ATP1A2/NDUFA10/UQCRC1/CYC1/STOML2/AK1/NDUFS3/NDUFV1/PGAM1/NDUFB8/PFKM/HIF1A/PKM/UQCRC2/CBFA2T3/COX4I2/GPI	18
GOBP_POSITIVE_REGULATION_OF_ION_TRANSMEMBRANE_TRANSPORT	GOBP_POSITIVE_REGULATION_OF_ION_TRANSMEMBRANE_TRANSPORT	GOBP_POSITIVE_REGULATION_OF_ION_TRANSMEMBRANE_TRANSPORT	13/486	163/17872	0.000525507	0.0107012	0.00885693	PINK1/SLC6A9/AGT/ANK2/EDNRA/KCNMB1/FLNA/ARC/STIM1/ITGB1/AKAP6/ATP1B2/JPH2	13
GOBP_GLAND_MORPHOGENESIS	GOBP_GLAND_MORPHOGENESIS	GOBP_GLAND_MORPHOGENESIS	11/486	123/17872	0.00053493	0.0108316	0.00896481	IGFBP5/DAG1/FGF1/ID4/PDGFA/STAT6/NTN4/CRIP1/TBX2/TWSG1/LAMA5	11
GOBP_RESPONSE_TO_CALCIUM_ION	GOBP_RESPONSE_TO_CALCIUM_ION	GOBP_RESPONSE_TO_CALCIUM_ION	12/486	144/17872	0.000576481	0.0115637	0.00957071	CLIC4/CASQ2/MEF2C/KCNMB1/RASA4B/RASA4/GDI1/ADAM9/STIM1/CCND1/THBS1/FOSB	12
GOBP_REGULATION_OF_BMP_SIGNALING_PATHWAY	GOBP_REGULATION_OF_BMP_SIGNALING_PATHWAY	GOBP_REGULATION_OF_BMP_SIGNALING_PATHWAY	10/486	105/17872	0.000578495	0.0115637	0.00957071	PPARG/CHRD/FZD1/GATA4/ILK/BAMBI/RBPMS2/ITGA3/TOB1/TWSG1	10
GOBP_MEIOTIC_SPINDLE_ORGANIZATION	GOBP_MEIOTIC_SPINDLE_ORGANIZATION	GOBP_MEIOTIC_SPINDLE_ORGANIZATION	4/486	15/17872	0.000580764	0.0115637	0.00957071	TUBG1/TUBG2/PPP2R1A/MYH9	4
GOBP_CYCLIC_NUCLEOTIDE_METABOLIC_PROCESS	GOBP_CYCLIC_NUCLEOTIDE_METABOLIC_PROCESS	GOBP_CYCLIC_NUCLEOTIDE_METABOLIC_PROCESS	6/486	39/17872	0.000596866	0.0118186	0.00978174	ADCY3/ADCY5/PDE5A/ADCY6/ADCY9/PDE4C	6
GOBP_PYRUVATE_METABOLIC_PROCESS	GOBP_PYRUVATE_METABOLIC_PROCESS	GOBP_PYRUVATE_METABOLIC_PROCESS	10/486	106/17872	0.000623569	0.0122334	0.010125	PDHB/PDHA1/ME3/PGAM1/PFKM/HIF1A/PKM/CBFA2T3/PDK2/GPI	10
GOBP_SKELETAL_MUSCLE_ORGAN_DEVELOPMENT	GOBP_SKELETAL_MUSCLE_ORGAN_DEVELOPMENT	GOBP_SKELETAL_MUSCLE_ORGAN_DEVELOPMENT	13/486	166/17872	0.000624638	0.0122334	0.010125	HEYL/MEF2D/ATF3/GPC1/USP19/DAG1/MEF2C/CAV2/MYOZ1/ITGA7/ASB2/NR2F2/MYOCD	13
GOBP_NON_MEMBRANE_BOUNDED_ORGANELLE_ASSEMBLY	GOBP_NON_MEMBRANE_BOUNDED_ORGANELLE_ASSEMBLY	GOBP_NON_MEMBRANE_BOUNDED_ORGANELLE_ASSEMBLY	23/486	400/17872	0.000641613	0.0124617	0.010314	CSDE1/CSRP1/LMOD1/OBSL1/RNF4/WDR1/PDGFRB/SBDS/FLNA/CHMP4C/ITGB1/MYOZ1/LZTS2/CSRP2/ASB2/NGRN/MYH11/CNOT1/C1QBP/POLDIP2/MAPRE2/CDS2/MYL9	23
GOBP_REGULATION_OF_RHO_PROTEIN_SIGNAL_TRANSDUCTION	GOBP_REGULATION_OF_RHO_PROTEIN_SIGNAL_TRANSDUCTION	GOBP_REGULATION_OF_RHO_PROTEIN_SIGNAL_TRANSDUCTION	9/486	88/17872	0.000643251	0.0124617	0.010314	PDGFRB/DLC1/GPR20/KANK1/NET1/ITGB1/ITGA3/KANK2/GPR4	9
GOBP_REGULATION_OF_CYTOSOLIC_CALCIUM_ION_CONCENTRATION	GOBP_REGULATION_OF_CYTOSOLIC_CALCIUM_ION_CONCENTRATION	GOBP_REGULATION_OF_CYTOSOLIC_CALCIUM_ION_CONCENTRATION	21/486	352/17872	0.000681672	0.013135	0.0108713	CASQ2/ATP1A2/AGT/SLC8A1/ADCY5/ANK2/EDNRA/CAV2/GPR20/S1PR3/TMEM38B/PLCE1/CACNA1C/KCNA5/AKAP6/NOL3/TRPV2/C1QTNF1/JPH2/GPR4/HRC	21
GOBP_CARDIAC_MUSCLE_CELL_MEMBRANE_REPOLARIZATION	GOBP_CARDIAC_MUSCLE_CELL_MEMBRANE_REPOLARIZATION	GOBP_CARDIAC_MUSCLE_CELL_MEMBRANE_REPOLARIZATION	6/486	40/17872	0.000686281	0.0131531	0.0108862	WDR1/ANK2/FLNA/SCN4B/KCNA5/KCNJ8	6
GOBP_MESENCHYMAL_CELL_DEVELOPMENT	GOBP_MESENCHYMAL_CELL_DEVELOPMENT	GOBP_MESENCHYMAL_CELL_DEVELOPMENT	9/486	89/17872	0.000698745	0.0133208	0.011025	HEYL/SEMA5B/EDNRA/ANXA6/HEY2/HIF1A/FOXC2/JAG1/LAMA5	9
GOBP_ENDOTHELIAL_CELL_MIGRATION	GOBP_ENDOTHELIAL_CELL_MIGRATION	GOBP_ENDOTHELIAL_CELL_MIGRATION	18/486	281/17872	0.000718562	0.0135594	0.0112225	AGT/RHOB/PPARG/MEF2C/FGF1/SMOC2/ADGRA2/PTK2/PTP4A3/ITGB1/VSTM4/HIF1A/THBS1/NR2F2/FOXC2/HDAC5/GPI/MYH9	18
GOBP_RESPONSE_TO_KETONE	GOBP_RESPONSE_TO_KETONE	GOBP_RESPONSE_TO_KETONE	14/486	190/17872	0.000718832	0.0135594	0.0112225	CASP9/ADCY3/ADCY5/SLIT3/MAOB/CCND1/A2M/ADCY6/CDK4/THBS1/NTRK3/ABHD2/GPI/FOSB	14
GOBP_CELL_CELL_SIGNALING_BY_WNT	GOBP_CELL_CELL_SIGNALING_BY_WNT	GOBP_CELL_CELL_SIGNALING_BY_WNT	25/486	455/17872	0.000733806	0.0137123	0.011349	ROR1/PBXIP1/LGR6/FRZB/DVL3/JADE1/EDNRA/CPE/DAAM2/FZD1/HBP1/ADGRA2/KANK1/TLE1/NRARP/ILK/DKK3/CCND1/BAMBI/LZTS2/NDRG2/TSC2/ITGA3/DACT3/PPP2R1A	25
GOBP_RESPONSE_TO_PEPTIDE_HORMONE	GOBP_RESPONSE_TO_PEPTIDE_HORMONE	GOBP_RESPONSE_TO_PEPTIDE_HORMONE	23/486	404/17872	0.000734586	0.0137123	0.011349	SORT1/AGT/HADHA/IGFBP5/PPARG/DAG1/EDNRA/MAP1B/CAV2/PTK2/CYC1/KANK1/CRY2/SORBS1/ADCY6/STAT6/CDK4/PKM/TSC2/FOXC2/STAT5B/HDAC5/PDK2	23
GOBP_SEQUESTERING_OF_CALCIUM_ION	GOBP_SEQUESTERING_OF_CALCIUM_ION	GOBP_SEQUESTERING_OF_CALCIUM_ION	11/486	128/17872	0.000748357	0.013897	0.0115019	CASQ2/ATP1A2/SLC8A1/ANK2/ANXA6/TMEM38B/CACNA1C/AKAP6/NOL3/JPH2/HRC	11
GOBP_RIBOSE_PHOSPHATE_BIOSYNTHETIC_PROCESS	GOBP_RIBOSE_PHOSPHATE_BIOSYNTHETIC_PROCESS	GOBP_RIBOSE_PHOSPHATE_BIOSYNTHETIC_PROCESS	14/486	191/17872	0.000756884	0.0139281	0.0115276	PINK1/ADCY3/PDHB/ADCY5/ELOVL5/PDHA1/STOML2/AK1/HACD1/ADCY6/NME4/ADCY9/PDK2/ACSS1	14
GOBP_REGULATION_OF_EXTRACELLULAR_MATRIX_ASSEMBLY	GOBP_REGULATION_OF_EXTRACELLULAR_MATRIX_ASSEMBLY	GOBP_REGULATION_OF_EXTRACELLULAR_MATRIX_ASSEMBLY	4/486	16/17872	0.000757805	0.0139281	0.0115276	AGT/ANTXR1/DAG1/PHLDB2	4
GOBP_POSITIVE_REGULATION_OF_NEURON_PROJECTION_DEVELOPMENT	GOBP_POSITIVE_REGULATION_OF_NEURON_PROJECTION_DEVELOPMENT	GOBP_POSITIVE_REGULATION_OF_NEURON_PROJECTION_DEVELOPMENT	12/486	150/17872	0.00082892	0.0151574	0.0125451	ROR1/AGT/CAMK1/EPHA3/SERPINI1/FZD1/FLNA/NTRK2/NTRK3/ATP1B2/ITGA3/PLXNB2	12
GOBP_NEGATIVE_REGULATION_OF_SMALL_GTPASE_MEDIATED_SIGNAL_TRANSDUCTION	GOBP_NEGATIVE_REGULATION_OF_SMALL_GTPASE_MEDIATED_SIGNAL_TRANSDUCTION	GOBP_NEGATIVE_REGULATION_OF_SMALL_GTPASE_MEDIATED_SIGNAL_TRANSDUCTION	7/486	57/17872	0.000859459	0.015636	0.0129413	RASA4B/RASA4/DLC1/KANK1/ITGB1/ARHGAP44/ITGA3	7
GOBP_REGULATION_OF_CELL_SHAPE	GOBP_REGULATION_OF_CELL_SHAPE	GOBP_REGULATION_OF_CELL_SHAPE	12/486	151/17872	0.000878844	0.015908	0.0131663	FBLIM1/RHOB/DAG1/WDR1/DLC1/PTK2/BAMBI/ITGA7/ATP10A/CDC42EP4/MYH9/PLXNB2	12
GOBP_NEPHRON_EPITHELIUM_DEVELOPMENT	GOBP_NEPHRON_EPITHELIUM_DEVELOPMENT	GOBP_NEPHRON_EPITHELIUM_DEVELOPMENT	10/486	111/17872	0.000894693	0.0161135	0.0133364	HEYL/AGT/EDNRA/MEF2C/FGF1/ILK/LZTS2/FOXC2/JAG1/LAMA5	10
GOBP_STEM_CELL_DIFFERENTIATION	GOBP_STEM_CELL_DIFFERENTIATION	GOBP_STEM_CELL_DIFFERENTIATION	15/486	217/17872	0.000910335	0.0163132	0.0135017	LBH/FRZB/SEMA5B/EDNRA/MEF2C/ANXA6/FZD1/GATA4/A2M/HIF1A/FOXC2/MYOCD/TBX2/JAG1/LAMA5	15
GOBP_NEGATIVE_REGULATION_OF_BMP_SIGNALING_PATHWAY	GOBP_NEGATIVE_REGULATION_OF_BMP_SIGNALING_PATHWAY	GOBP_NEGATIVE_REGULATION_OF_BMP_SIGNALING_PATHWAY	7/486	58/17872	0.000954924	0.0170271	0.0140926	PPARG/CHRD/FZD1/BAMBI/RBPMS2/TOB1/TWSG1	7
GOBP_NEGATIVE_REGULATION_OF_ANOIKIS	GOBP_NEGATIVE_REGULATION_OF_ANOIKIS	GOBP_NEGATIVE_REGULATION_OF_ANOIKIS	4/486	17/17872	0.000969821	0.0170384	0.0141019	PTK2/TLE1/NTRK2/ITGB1	4
GOBP_RELAXATION_OF_CARDIAC_MUSCLE	GOBP_RELAXATION_OF_CARDIAC_MUSCLE	GOBP_RELAXATION_OF_CARDIAC_MUSCLE	4/486	17/17872	0.000969821	0.0170384	0.0141019	ATP1A2/SLC8A1/PDE5A/HRC	4
GOBP_RESPONSE_TO_CORTICOSTERONE	GOBP_RESPONSE_TO_CORTICOSTERONE	GOBP_RESPONSE_TO_CORTICOSTERONE	4/486	17/17872	0.000969821	0.0170384	0.0141019	MAOB/CCND1/NTRK3/FOSB	4
GOBP_EXTERNAL_ENCAPSULATING_STRUCTURE_ORGANIZATION	GOBP_EXTERNAL_ENCAPSULATING_STRUCTURE_ORGANIZATION	GOBP_EXTERNAL_ENCAPSULATING_STRUCTURE_ORGANIZATION	19/486	313/17872	0.000985468	0.0172289	0.0142596	PBXIP1/ADAMTS4/AGT/ANTXR1/DAG1/PHLDB2/SMOC2/CAV2/COL4A5/TMEM38B/COL27A1/OLFML2A/ITGA8/ITGB1/COL13A1/NTN4/MYH11/FOXC2/ADAMTS1	19
GOBP_PHYSIOLOGICAL_CARDIAC_MUSCLE_HYPERTROPHY	GOBP_PHYSIOLOGICAL_CARDIAC_MUSCLE_HYPERTROPHY	GOBP_PHYSIOLOGICAL_CARDIAC_MUSCLE_HYPERTROPHY	5/486	29/17872	0.00100806	0.0175383	0.0145157	RGS4/AGT/SORBS2/GATA4/AKAP6	5
GOBP_REGULATION_OF_LIPID_METABOLIC_PROCESS	GOBP_REGULATION_OF_LIPID_METABOLIC_PROCESS	GOBP_REGULATION_OF_LIPID_METABOLIC_PROCESS	20/486	339/17872	0.0010394	0.0179962	0.0148947	AGT/PPARG/FGFR3/FGF1/PDGFRB/C1QTNF2/ELOVL5/PDGFA/ASAH1/PTK2/STOML2/DKK3/CCDC3/SORBS1/ADRA2A/CDK4/CRTC3/THRA/STAT5B/PDK2	20
GOBP_GENERATION_OF_PRECURSOR_METABOLITES_AND_ENERGY	GOBP_GENERATION_OF_PRECURSOR_METABOLITES_AND_ENERGY	GOBP_GENERATION_OF_PRECURSOR_METABOLITES_AND_ENERGY	26/486	494/17872	0.00108301	0.0186611	0.015445	PINK1/MTFR1L/NDUFA10/UQCRC1/PDHB/PDHA1/MAOB/CYC1/STOML2/PHLDA2/NDUFS3/PYGM/NDUFV1/ME3/SORBS1/PGAM1/NDUFB8/PFKM/HIF1A/PKM/UQCRC2/CBFA2T3/ACSS1/COX4I2/GPI/ACO2	26
GOBP_REGULATION_OF_CELLULAR_RESPONSE_TO_TRANSFORMING_GROWTH_FACTOR_BETA_STIMULUS	GOBP_REGULATION_OF_CELLULAR_RESPONSE_TO_TRANSFORMING_GROWTH_FACTOR_BETA_STIMULUS	GOBP_REGULATION_OF_CELLULAR_RESPONSE_TO_TRANSFORMING_GROWTH_FACTOR_BETA_STIMULUS	11/486	134/17872	0.00109336	0.0187494	0.015518	PPARG/RASL11B/CAV2/DKK3/ITGA8/BAMBI/THBS1/VASN/MYOCD/ITGA3/PMEPA1	11
GOBP_MORPHOGENESIS_OF_A_BRANCHING_STRUCTURE	GOBP_MORPHOGENESIS_OF_A_BRANCHING_STRUCTURE	GOBP_MORPHOGENESIS_OF_A_BRANCHING_STRUCTURE	14/486	199/17872	0.00112725	0.0192385	0.0159228	CLIC4/AGT/DAG1/EDNRA/FGF1/PDGFA/NRARP/ILK/PAK1/COL13A1/NTN4/FOXC2/TBX2/LAMA5	14
GOBP_NEGATIVE_REGULATION_OF_TRANSMEMBRANE_RECEPTOR_PROTEIN_SERINE_THREONINE_KINASE_SIGNALING_PATHWAY	GOBP_NEGATIVE_REGULATION_OF_TRANSMEMBRANE_RECEPTOR_PROTEIN_SERINE_THREONINE_KINASE_SIGNALING_PATHWAY	GOBP_NEGATIVE_REGULATION_OF_TRANSMEMBRANE_RECEPTOR_PROTEIN_SERINE_THREONINE_KINASE_SIGNALING_PATHWAY	11/486	135/17872	0.00116194	0.0196433	0.0162579	PPARG/CHRD/RASL11B/FZD1/CAV2/BAMBI/RBPMS2/VASN/TOB1/TWSG1/PMEPA1	11
GOBP_REGULATION_OF_OSTEOBLAST_DIFFERENTIATION	GOBP_REGULATION_OF_OSTEOBLAST_DIFFERENTIATION	GOBP_REGULATION_OF_OSTEOBLAST_DIFFERENTIATION	11/486	135/17872	0.00116194	0.0196433	0.0162579	IGFBP5/PPARG/CHRD/MEF2C/PDLIM7/PTK2/ILK/BAMBI/TOB1/TWSG1/JAG1	11
GOBP_REGULATION_OF_CARDIAC_MUSCLE_CELL_MEMBRANE_REPOLARIZATION	GOBP_REGULATION_OF_CARDIAC_MUSCLE_CELL_MEMBRANE_REPOLARIZATION	GOBP_REGULATION_OF_CARDIAC_MUSCLE_CELL_MEMBRANE_REPOLARIZATION	5/486	30/17872	0.00118296	0.0199048	0.0164743	WDR1/ANK2/FLNA/SCN4B/KCNA5	5
GOBP_HEART_GROWTH	GOBP_HEART_GROWTH	GOBP_HEART_GROWTH	9/486	96/17872	0.00120631	0.0201089	0.0166432	RGS4/AGT/SORBS2/MEF2C/HEY2/GATA4/AKAP6/FOXC2/TBX2	9
GOBP_NEURAL_CREST_CELL_DIFFERENTIATION	GOBP_NEURAL_CREST_CELL_DIFFERENTIATION	GOBP_NEURAL_CREST_CELL_DIFFERENTIATION	9/486	96/17872	0.00120631	0.0201089	0.0166432	FRZB/SEMA5B/EDNRA/MEF2C/ANXA6/HIF1A/FOXC2/JAG1/LAMA5	9
GOBP_ACETYL_COA_BIOSYNTHETIC_PROCESS	GOBP_ACETYL_COA_BIOSYNTHETIC_PROCESS	GOBP_ACETYL_COA_BIOSYNTHETIC_PROCESS	4/486	18/17872	0.00122032	0.0202482	0.0167586	PDHB/PDHA1/PDK2/ACSS1	4
GOBP_REGULATION_OF_CELL_JUNCTION_ASSEMBLY	GOBP_REGULATION_OF_CELL_JUNCTION_ASSEMBLY	GOBP_REGULATION_OF_CELL_JUNCTION_ASSEMBLY	14/486	201/17872	0.00124053	0.0204888	0.0169576	AGT/LRRTM1/EPHA3/PHLDB2/MEF2C/FZD1/DLC1/PTK2/NTRK2/VCL/THBS1/NTRK3/CBLN1/POLDIP2	14
GOBP_PERIPHERAL_NERVOUS_SYSTEM_DEVELOPMENT	GOBP_PERIPHERAL_NERVOUS_SYSTEM_DEVELOPMENT	GOBP_PERIPHERAL_NERVOUS_SYSTEM_DEVELOPMENT	8/486	78/17872	0.00124967	0.0205451	0.0170043	NFASC/GPC1/DAG1/SERPINI1/NTRK2/ILK/NTF3/LGI4	8
GOBP_POSITIVE_REGULATION_OF_DEPHOSPHORYLATION	GOBP_POSITIVE_REGULATION_OF_DEPHOSPHORYLATION	GOBP_POSITIVE_REGULATION_OF_DEPHOSPHORYLATION	7/486	61/17872	0.00129215	0.0209207	0.0173152	PINK1/MEF2C/PDGFRB/PPP2R5D/DLC1/PPP1R12A/PPP1R15A	7
GOBP_AMINO_ACID_IMPORT_ACROSS_PLASMA_MEMBRANE	GOBP_AMINO_ACID_IMPORT_ACROSS_PLASMA_MEMBRANE	GOBP_AMINO_ACID_IMPORT_ACROSS_PLASMA_MEMBRANE	6/486	45/17872	0.00129882	0.0209207	0.0173152	SLC6A9/ATP1A2/RGS4/AGT/SLC7A2/ITGB1	6
GOBP_THIOESTER_BIOSYNTHETIC_PROCESS	GOBP_THIOESTER_BIOSYNTHETIC_PROCESS	GOBP_THIOESTER_BIOSYNTHETIC_PROCESS	6/486	45/17872	0.00129882	0.0209207	0.0173152	PDHB/ELOVL5/PDHA1/HACD1/PDK2/ACSS1	6
GOBP_VASCULAR_ASSOCIATED_SMOOTH_MUSCLE_CELL_MIGRATION	GOBP_VASCULAR_ASSOCIATED_SMOOTH_MUSCLE_CELL_MIGRATION	GOBP_VASCULAR_ASSOCIATED_SMOOTH_MUSCLE_CELL_MIGRATION	6/486	45/17872	0.00129882	0.0209207	0.0173152	AGT/IGFBP5/MEF2C/PRKG1/MYOCD/ADAMTS1	6
GOBP_NEGATIVE_REGULATION_OF_LOCOMOTION	GOBP_NEGATIVE_REGULATION_OF_LOCOMOTION	GOBP_NEGATIVE_REGULATION_OF_LOCOMOTION	22/486	396/17872	0.00130171	0.0209207	0.0173152	CLIC4/RHOB/IGFBP5/PPARG/DAG1/PHLDB2/SEMA5B/CHRD/MEF2C/PTPRK/DLC1/KANK1/PRKG1/VCL/THBS1/ABHD2/NR2F2/ATP1B2/MYOCD/HDAC5/NGFR/JAG1	22
GOBP_POSITIVE_REGULATION_OF_PHOSPHATIDYLINOSITOL_3_KINASE_SIGNALING	GOBP_POSITIVE_REGULATION_OF_PHOSPHATIDYLINOSITOL_3_KINASE_SIGNALING	GOBP_POSITIVE_REGULATION_OF_PHOSPHATIDYLINOSITOL_3_KINASE_SIGNALING	8/486	79/17872	0.00135811	0.0217298	0.0179848	ROR1/AGT/PDGFRB/PDGFA/PTK2/NTRK2/UNC5B/NTRK3	8
GOBP_ACTIVATION_OF_PROTEIN_KINASE_B_ACTIVITY	GOBP_ACTIVATION_OF_PROTEIN_KINASE_B_ACTIVITY	GOBP_ACTIVATION_OF_PROTEIN_KINASE_B_ACTIVITY	5/486	31/17872	0.00137932	0.0218738	0.0181039	PINK1/FGF1/ADRA2A/NTF3/NTRK3	5
GOBP_ANGIOGENESIS_INVOLVED_IN_WOUND_HEALING	GOBP_ANGIOGENESIS_INVOLVED_IN_WOUND_HEALING	GOBP_ANGIOGENESIS_INVOLVED_IN_WOUND_HEALING	5/486	31/17872	0.00137932	0.0218738	0.0181039	DAG1/SMOC2/MCAM/FOXC2/GPR4	5
GOBP_INOSITOL_LIPID_MEDIATED_SIGNALING	GOBP_INOSITOL_LIPID_MEDIATED_SIGNALING	GOBP_INOSITOL_LIPID_MEDIATED_SIGNALING	13/486	181/17872	0.00138897	0.0219298	0.0181503	ROR1/PEAR1/AGT/PDGFRB/PDGFA/PTK2/NTRK2/UNC5B/PLCE1/NTRK3/TSC2/C1QBP/PLCB4	13
GOBP_PROTEIN_POLYMERIZATION	GOBP_PROTEIN_POLYMERIZATION	GOBP_PROTEIN_POLYMERIZATION	17/486	274/17872	0.00141441	0.0222335	0.0184017	PINK1/CASQ2/LMOD1/NCK2/MAP1B/DAAM2/KANK1/GBA2/PAK1/VDAC2/ARL3/ARHGEF7/NDE1/TPPP3/TUBG1/TUBG2/CDC42EP4	17
GOBP_RESPONSE_TO_REACTIVE_OXYGEN_SPECIES	GOBP_RESPONSE_TO_REACTIVE_OXYGEN_SPECIES	GOBP_RESPONSE_TO_REACTIVE_OXYGEN_SPECIES	14/486	204/17872	0.00142822	0.0223527	0.0185003	PINK1/RHOB/SLC8A1/SOD3/PDGFRB/PTPRK/ADAM9/NET1/KCNA5/STAT6/HIF1A/PDK2/MAP1LC3A/AXL	14
GOBP_EXTRACELLULAR_MATRIX_ASSEMBLY	GOBP_EXTRACELLULAR_MATRIX_ASSEMBLY	GOBP_EXTRACELLULAR_MATRIX_ASSEMBLY	6/486	46/17872	0.0014599	0.022553	0.0186661	AGT/ANTXR1/DAG1/PHLDB2/NTN4/MYH11	6
GOBP_POSITIVE_REGULATION_OF_PROTEIN_DEPHOSPHORYLATION	GOBP_POSITIVE_REGULATION_OF_PROTEIN_DEPHOSPHORYLATION	GOBP_POSITIVE_REGULATION_OF_PROTEIN_DEPHOSPHORYLATION	6/486	46/17872	0.0014599	0.022553	0.0186661	PINK1/PDGFRB/PPP2R5D/DLC1/PPP1R12A/PPP1R15A	6
GOBP_RESPONSE_TO_ANTIBIOTIC	GOBP_RESPONSE_TO_ANTIBIOTIC	GOBP_RESPONSE_TO_ANTIBIOTIC	6/486	46/17872	0.0014599	0.022553	0.0186661	CASP9/JAK1/MEF2C/CRIP1/AOC3/KAT7	6
GOBP_CYCLIC_NUCLEOTIDE_MEDIATED_SIGNALING	GOBP_CYCLIC_NUCLEOTIDE_MEDIATED_SIGNALING	GOBP_CYCLIC_NUCLEOTIDE_MEDIATED_SIGNALING	8/486	80/17872	0.00147389	0.0226714	0.0187641	SCTR/CAP2/PRKG1/PDE3A/NUDT4/AKAP6/THBS1/ADORA2B	8
GOBP_RETINA_VASCULATURE_DEVELOPMENT_IN_CAMERA_TYPE_EYE	GOBP_RETINA_VASCULATURE_DEVELOPMENT_IN_CAMERA_TYPE_EYE	GOBP_RETINA_VASCULATURE_DEVELOPMENT_IN_CAMERA_TYPE_EYE	4/486	19/17872	0.0015128	0.0231704	0.0191771	CLIC4/PDGFRB/VSTM4/HIF1A	4
GOBP_ENSHEATHMENT_OF_NEURONS	GOBP_ENSHEATHMENT_OF_NEURONS	GOBP_ENSHEATHMENT_OF_NEURONS	11/486	140/17872	0.00156006	0.0236918	0.0196086	NFASC/GPC1/DAG1/ANK2/ID4/CLU/NTRK2/ILK/JAM3/MARVELD1/LGI4	11
GOBP_KIDNEY_EPITHELIUM_DEVELOPMENT	GOBP_KIDNEY_EPITHELIUM_DEVELOPMENT	GOBP_KIDNEY_EPITHELIUM_DEVELOPMENT	11/486	140/17872	0.00156006	0.0236918	0.0196086	HEYL/AGT/EDNRA/MEF2C/FGF1/ILK/LZTS2/FOXC2/JAG1/LAMA5/KANK2	11
GOBP_AORTIC_VALVE_MORPHOGENESIS	GOBP_AORTIC_VALVE_MORPHOGENESIS	GOBP_AORTIC_VALVE_MORPHOGENESIS	5/486	32/17872	0.00159869	0.0240744	0.0199253	HEYL/SLIT3/HEY2/GATA4/JAG1	5
GOBP_BASEMENT_MEMBRANE_ORGANIZATION	GOBP_BASEMENT_MEMBRANE_ORGANIZATION	GOBP_BASEMENT_MEMBRANE_ORGANIZATION	5/486	32/17872	0.00159869	0.0240744	0.0199253	DAG1/PHLDB2/CAV2/ITGB1/NTN4	5
GOBP_REGULATION_OF_DEVELOPMENTAL_GROWTH	GOBP_REGULATION_OF_DEVELOPMENTAL_GROWTH	GOBP_REGULATION_OF_DEVELOPMENTAL_GROWTH	19/486	329/17872	0.00175594	0.0263318	0.0217937	RGS4/SEMA5B/FGFR3/MAP1B/MEF2C/HEY2/GDI1/EIF4G2/SGPL1/MYOZ1/CDK4/AKAP6/FTO/FOXC2/TRPV2/STAT5B/TBX2/FOXS1/GAMT	19
GOBP_NEGATIVE_REGULATION_OF_CELL_GROWTH	GOBP_NEGATIVE_REGULATION_OF_CELL_GROWTH	GOBP_NEGATIVE_REGULATION_OF_CELL_GROWTH	13/486	186/17872	0.00177363	0.0264862	0.0219214	RGS4/AGT/FRZB/SEMA5B/JADE1/SLIT3/RBBP7/FHL1/NDUFS3/RERG/WFDC1/DACT3/PPP2R1A	13
GOBP_ACTIN_FILAMENT_BUNDLE_ORGANIZATION	GOBP_ACTIN_FILAMENT_BUNDLE_ORGANIZATION	GOBP_ACTIN_FILAMENT_BUNDLE_ORGANIZATION	12/486	164/17872	0.00179065	0.0265194	0.0219489	ARHGEF10L/MYO1B/PHLDB2/SYNPO2/MICAL1/CALD1/PLS3/FLNA/DLC1/PAK1/ITGB1/SORBS1	12
GOBP_EPITHELIAL_TO_MESENCHYMAL_TRANSITION	GOBP_EPITHELIAL_TO_MESENCHYMAL_TRANSITION	GOBP_EPITHELIAL_TO_MESENCHYMAL_TRANSITION	12/486	164/17872	0.00179065	0.0265194	0.0219489	HEYL/DAG1/EPHA3/PHLDB2/EDNRA/HEY2/FLNA/BAMBI/HIF1A/VASN/JAG1/DACT3	12
GOBP_EPITHELIAL_CELL_DIFFERENTIATION_INVOLVED_IN_KIDNEY_DEVELOPMENT	GOBP_EPITHELIAL_CELL_DIFFERENTIATION_INVOLVED_IN_KIDNEY_DEVELOPMENT	GOBP_EPITHELIAL_CELL_DIFFERENTIATION_INVOLVED_IN_KIDNEY_DEVELOPMENT	6/486	48/17872	0.00182725	0.0268397	0.022214	EDNRA/MEF2C/ACTA2/FOXC2/JAG1/GPR4	6
GOBP_VASODILATION	GOBP_VASODILATION	GOBP_VASODILATION	6/486	48/17872	0.00182725	0.0268397	0.022214	AGT/KCNMB1/VSTM4/PRKG1/ADRA2A/ADORA2B	6
GOBP_REGULATION_OF_MAP_KINASE_ACTIVITY	GOBP_REGULATION_OF_MAP_KINASE_ACTIVITY	GOBP_REGULATION_OF_MAP_KINASE_ACTIVITY	13/486	187/17872	0.00186025	0.0272128	0.0225228	AGT/PPARG/DVL3/PDE5A/FGF1/PDGFRB/PDGFA/ADAM9/PAK1/ADRA2A/NTF3/THBS1/NTRK3	13
GOBP_POSITIVE_REGULATION_OF_PROTEIN_SERINE_THREONINE_KINASE_ACTIVITY	GOBP_POSITIVE_REGULATION_OF_PROTEIN_SERINE_THREONINE_KINASE_ACTIVITY	GOBP_POSITIVE_REGULATION_OF_PROTEIN_SERINE_THREONINE_KINASE_ACTIVITY	14/486	210/17872	0.0018752	0.0272644	0.0225655	CAMK1/DVL3/PDE5A/FGF1/PDGFRB/PDGFA/ADAM9/CCND1/PAK1/ADRA2A/CCND2/NTF3/THBS1/NTRK3	14
GOBP_SKELETAL_MUSCLE_CELL_DIFFERENTIATION	GOBP_SKELETAL_MUSCLE_CELL_DIFFERENTIATION	GOBP_SKELETAL_MUSCLE_CELL_DIFFERENTIATION	7/486	65/17872	0.00187899	0.0272644	0.0225655	HEYL/MEF2D/ATF3/GPC1/MEF2C/ASB2/MYOCD	7
GOBP_PHOSPHATIDYLINOSITOL_3_KINASE_SIGNALING	GOBP_PHOSPHATIDYLINOSITOL_3_KINASE_SIGNALING	GOBP_PHOSPHATIDYLINOSITOL_3_KINASE_SIGNALING	11/486	144/17872	0.00195345	0.0282305	0.0233651	ROR1/PEAR1/AGT/PDGFRB/PDGFA/PTK2/NTRK2/UNC5B/NTRK3/TSC2/C1QBP	11
GOBP_REGULATION_OF_CALCIUM_ION_TRANSPORT_INTO_CYTOSOL	GOBP_REGULATION_OF_CALCIUM_ION_TRANSPORT_INTO_CYTOSOL	GOBP_REGULATION_OF_CALCIUM_ION_TRANSPORT_INTO_CYTOSOL	9/486	103/17872	0.001977	0.0284561	0.0235519	CASQ2/ATP1A2/SLC8A1/ANK2/TMEM38B/CACNA1C/AKAP6/JPH2/HRC	9
GOBP_MICROTUBULE_POLYMERIZATION_OR_DEPOLYMERIZATION	GOBP_MICROTUBULE_POLYMERIZATION_OR_DEPOLYMERIZATION	GOBP_MICROTUBULE_POLYMERIZATION_OR_DEPOLYMERIZATION	10/486	124/17872	0.0020738	0.0295744	0.0244774	MAP1B/GBA2/PAK1/ARL3/ARHGEF7/NDE1/TPPP3/TUBG1/TUBG2/MAPRE2	10
GOBP_MYOTUBE_DIFFERENTIATION	GOBP_MYOTUBE_DIFFERENTIATION	GOBP_MYOTUBE_DIFFERENTIATION	10/486	124/17872	0.0020738	0.0295744	0.0244774	SORT1/MEF2C/CAV2/ITGB1/CACNA1H/MYOCD/HDAC5/DMPK/EHD2/MYH9	10
GOBP_CELLULAR_RESPONSE_TO_CAFFEINE	GOBP_CELLULAR_RESPONSE_TO_CAFFEINE	GOBP_CELLULAR_RESPONSE_TO_CAFFEINE	3/486	10/17872	0.00207945	0.0295744	0.0244774	CASQ2/SLC8A1/TMEM38B	3
GOBP_ANOIKIS	GOBP_ANOIKIS	GOBP_ANOIKIS	5/486	34/17872	0.00211276	0.029822	0.0246824	PTK2/TLE1/NTRK2/ITGB1/TSC2	5
GOBP_MUSCLE_CELL_MIGRATION	GOBP_MUSCLE_CELL_MIGRATION	GOBP_MUSCLE_CELL_MIGRATION	9/486	104/17872	0.0021135	0.029822	0.0246824	AGT/IGFBP5/MEF2C/PDGFRB/PDGFA/NET1/PRKG1/MYOCD/ADAMTS1	9
GOBP_POSITIVE_REGULATION_OF_TRANSMEMBRANE_TRANSPORT	GOBP_POSITIVE_REGULATION_OF_TRANSMEMBRANE_TRANSPORT	GOBP_POSITIVE_REGULATION_OF_TRANSMEMBRANE_TRANSPORT	14/486	213/17872	0.00213891	0.0300622	0.0248811	PINK1/SLC6A9/AGT/ANK2/EDNRA/KCNMB1/FLNA/ARC/STIM1/ITGB1/SORBS1/AKAP6/ATP1B2/JPH2	14
GOBP_CARDIAC_RIGHT_VENTRICLE_MORPHOGENESIS	GOBP_CARDIAC_RIGHT_VENTRICLE_MORPHOGENESIS	GOBP_CARDIAC_RIGHT_VENTRICLE_MORPHOGENESIS	4/486	21/17872	0.00223759	0.0312481	0.0258626	HEY2/SMARCD3/GATA4/JAG1	4
GOBP_REGULATION_OF_POTASSIUM_ION_TRANSMEMBRANE_TRANSPORTER_ACTIVITY	GOBP_REGULATION_OF_POTASSIUM_ION_TRANSMEMBRANE_TRANSPORTER_ACTIVITY	GOBP_REGULATION_OF_POTASSIUM_ION_TRANSMEMBRANE_TRANSPORTER_ACTIVITY	7/486	67/17872	0.00224072	0.0312481	0.0258626	CASQ2/KCNAB1/ANK2/FHL1/ITGB1/AKAP6/ATP1B2	7
GOBP_CELL_ADHESION_MEDIATED_BY_INTEGRIN	GOBP_CELL_ADHESION_MEDIATED_BY_INTEGRIN	GOBP_CELL_ADHESION_MEDIATED_BY_INTEGRIN	8/486	86/17872	0.00234285	0.0325457	0.0269366	ADAM9/PTK2/JAM3/ITGA8/ITGB1/ITGA7/FOXC2/ITGA3	8
GOBP_CARDIAC_SEPTUM_DEVELOPMENT	GOBP_CARDIAC_SEPTUM_DEVELOPMENT	GOBP_CARDIAC_SEPTUM_DEVELOPMENT	9/486	106/17872	0.002409	0.0331023	0.0273973	HEYL/ANK2/SLIT3/HEY2/FZD1/GATA4/NPRL3/TBX2/JAG1	9
GOBP_MICROTUBULE_NUCLEATION	GOBP_MICROTUBULE_NUCLEATION	GOBP_MICROTUBULE_NUCLEATION	5/486	35/17872	0.00241063	0.0331023	0.0273973	PAK1/ARHGEF7/NDE1/TUBG1/TUBG2	5
GOBP_VENTRICULAR_CARDIAC_MUSCLE_CELL_ACTION_POTENTIAL	GOBP_VENTRICULAR_CARDIAC_MUSCLE_CELL_ACTION_POTENTIAL	GOBP_VENTRICULAR_CARDIAC_MUSCLE_CELL_ACTION_POTENTIAL	5/486	35/17872	0.00241063	0.0331023	0.0273973	GPD1L/ANK2/DSP/CACNA1C/KCNJ8	5
GOBP_NEGATIVE_REGULATION_OF_OSTEOBLAST_DIFFERENTIATION	GOBP_NEGATIVE_REGULATION_OF_OSTEOBLAST_DIFFERENTIATION	GOBP_NEGATIVE_REGULATION_OF_OSTEOBLAST_DIFFERENTIATION	6/486	51/17872	0.00250436	0.0342582	0.028354	IGFBP5/PPARG/CHRD/BAMBI/TOB1/TWSG1	6
GOBP_RESPONSE_TO_HYDROGEN_PEROXIDE	GOBP_RESPONSE_TO_HYDROGEN_PEROXIDE	GOBP_RESPONSE_TO_HYDROGEN_PEROXIDE	10/486	128/17872	0.00261979	0.0355311	0.0294075	PINK1/RHOB/SLC8A1/PDGFRB/ADAM9/NET1/KCNA5/STAT6/MAP1LC3A/AXL	10
GOBP_MAINTENANCE_OF_LOCATION_IN_CELL	GOBP_MAINTENANCE_OF_LOCATION_IN_CELL	GOBP_MAINTENANCE_OF_LOCATION_IN_CELL	14/486	218/17872	0.00264626	0.0355311	0.0294075	VPS13D/PINK1/CASQ2/ATP1A2/SLC8A1/ANK2/ANXA6/SUN1/TMEM38B/CACNA1C/AKAP6/NOL3/JPH2/HRC	14
GOBP_REGULATION_OF_EPITHELIAL_CELL_MIGRATION	GOBP_REGULATION_OF_EPITHELIAL_CELL_MIGRATION	GOBP_REGULATION_OF_EPITHELIAL_CELL_MIGRATION	17/486	291/17872	0.00266574	0.0355311	0.0294075	AGT/RHOB/PPARG/MEF2C/FGF1/SMOC2/ADGRA2/ADAM9/PTK2/HIF1A/THBS1/NR2F2/FOXC2/HDAC5/ITGA3/MAPRE2/GPI	17
GOBP_BRANCHING_INVOLVED_IN_SALIVARY_GLAND_MORPHOGENESIS	GOBP_BRANCHING_INVOLVED_IN_SALIVARY_GLAND_MORPHOGENESIS	GOBP_BRANCHING_INVOLVED_IN_SALIVARY_GLAND_MORPHOGENESIS	4/486	22/17872	0.00267673	0.0355311	0.0294075	DAG1/PDGFA/NTN4/LAMA5	4
GOBP_CELLULAR_SODIUM_ION_HOMEOSTASIS	GOBP_CELLULAR_SODIUM_ION_HOMEOSTASIS	GOBP_CELLULAR_SODIUM_ION_HOMEOSTASIS	4/486	22/17872	0.00267673	0.0355311	0.0294075	ATP1A2/AGT/SLC8A1/ATP1B2	4
GOBP_CYCLIC_NUCLEOTIDE_BIOSYNTHETIC_PROCESS	GOBP_CYCLIC_NUCLEOTIDE_BIOSYNTHETIC_PROCESS	GOBP_CYCLIC_NUCLEOTIDE_BIOSYNTHETIC_PROCESS	4/486	22/17872	0.00267673	0.0355311	0.0294075	ADCY3/ADCY5/ADCY6/ADCY9	4
GOBP_NEGATIVE_REGULATION_OF_RHO_PROTEIN_SIGNAL_TRANSDUCTION	GOBP_NEGATIVE_REGULATION_OF_RHO_PROTEIN_SIGNAL_TRANSDUCTION	GOBP_NEGATIVE_REGULATION_OF_RHO_PROTEIN_SIGNAL_TRANSDUCTION	4/486	22/17872	0.00267673	0.0355311	0.0294075	DLC1/KANK1/ITGB1/ITGA3	4
GOBP_PLATELET_MORPHOGENESIS	GOBP_PLATELET_MORPHOGENESIS	GOBP_PLATELET_MORPHOGENESIS	4/486	22/17872	0.00267673	0.0355311	0.0294075	CASP9/WDR1/MEF2C/MYH9	4
GOBP_REGULATION_OF_AUTOPHAGY_OF_MITOCHONDRION	GOBP_REGULATION_OF_AUTOPHAGY_OF_MITOCHONDRION	GOBP_REGULATION_OF_AUTOPHAGY_OF_MITOCHONDRION	5/486	36/17872	0.00273788	0.0360756	0.0298581	VPS13D/PINK1/HIF1A/TSC2/SREBF2	5
GOBP_SALIVARY_GLAND_DEVELOPMENT	GOBP_SALIVARY_GLAND_DEVELOPMENT	GOBP_SALIVARY_GLAND_DEVELOPMENT	5/486	36/17872	0.00273788	0.0360756	0.0298581	DAG1/PDGFA/NTN4/TWSG1/LAMA5	5
GOBP_APOPTOTIC_CELL_CLEARANCE	GOBP_APOPTOTIC_CELL_CLEARANCE	GOBP_APOPTOTIC_CELL_CLEARANCE	6/486	52/17872	0.00276728	0.0362352	0.0299903	PEAR1/C4A/C4B/THBS1/MFGE8/AXL	6
GOBP_POTASSIUM_ION_TRANSPORT	GOBP_POTASSIUM_ION_TRANSPORT	GOBP_POTASSIUM_ION_TRANSPORT	15/486	243/17872	0.00277022	0.0362352	0.0299903	CASQ2/ATP1A2/RGS4/KCNAB1/ANK2/KCNMB1/FHL1/FLNA/TMEM38B/ITGB1/ADRA2A/KCNA5/KCNJ8/AKAP6/ATP1B2	15
GOBP_ACETYL_COA_BIOSYNTHETIC_PROCESS_FROM_PYRUVATE	GOBP_ACETYL_COA_BIOSYNTHETIC_PROCESS_FROM_PYRUVATE	GOBP_ACETYL_COA_BIOSYNTHETIC_PROCESS_FROM_PYRUVATE	3/486	11/17872	0.00280183	0.0362519	0.030004	PDHB/PDHA1/PDK2	3
GOBP_RELAXATION_OF_SMOOTH_MUSCLE	GOBP_RELAXATION_OF_SMOOTH_MUSCLE	GOBP_RELAXATION_OF_SMOOTH_MUSCLE	3/486	11/17872	0.00280183	0.0362519	0.030004	SLC8A1/PRKG1/ADORA2B	3
GOBP_SA_NODE_CELL_TO_ATRIAL_CARDIAC_MUSCLE_CELL_COMMUNICATION	GOBP_SA_NODE_CELL_TO_ATRIAL_CARDIAC_MUSCLE_CELL_COMMUNICATION	GOBP_SA_NODE_CELL_TO_ATRIAL_CARDIAC_MUSCLE_CELL_COMMUNICATION	3/486	11/17872	0.00280183	0.0362519	0.030004	ANK2/KCNA5/GJC1	3
GOBP_CELLULAR_RESPONSE_TO_PEPTIDE_HORMONE_STIMULUS	GOBP_CELLULAR_RESPONSE_TO_PEPTIDE_HORMONE_STIMULUS	GOBP_CELLULAR_RESPONSE_TO_PEPTIDE_HORMONE_STIMULUS	17/486	294/17872	0.00296187	0.0381846	0.0316037	AGT/PPARG/EDNRA/MAP1B/CAV2/PTK2/KANK1/SORBS1/ADCY6/STAT6/CDK4/PKM/TSC2/FOXC2/STAT5B/HDAC5/PDK2	17
GOBP_POSITIVE_REGULATION_OF_PROTEIN_KINASE_ACTIVITY	GOBP_POSITIVE_REGULATION_OF_PROTEIN_KINASE_ACTIVITY	GOBP_POSITIVE_REGULATION_OF_PROTEIN_KINASE_ACTIVITY	21/486	397/17872	0.00298233	0.0383106	0.031708	PINK1/AGT/CAMK1/DAG1/DVL3/PDE5A/FGF1/PDGFRB/PDGFA/CLU/ADAM9/PTK2/MOB2/CCND1/PAK1/ADRA2A/CCND2/NTF3/THBS1/NTRK3/GPRC5C	21
GOBP_RESPONSE_TO_OXYGEN_LEVELS	GOBP_RESPONSE_TO_OXYGEN_LEVELS	GOBP_RESPONSE_TO_OXYGEN_LEVELS	18/486	320/17872	0.00304077	0.0389219	0.0322139	PINK1/SLC8A1/PPARG/USP19/SOD3/EDNRA/PDGFRB/KCNMB1/PDGFA/KCNA5/HIF1A/PGF/THBS1/VASN/NOL3/CBFA2T3/MYOCD/WTIP	18
GOBP_POSITIVE_REGULATION_OF_EPITHELIAL_CELL_MIGRATION	GOBP_POSITIVE_REGULATION_OF_EPITHELIAL_CELL_MIGRATION	GOBP_POSITIVE_REGULATION_OF_EPITHELIAL_CELL_MIGRATION	12/486	175/17872	0.00306978	0.0390719	0.032338	AGT/RHOB/FGF1/SMOC2/ADGRA2/ADAM9/HIF1A/THBS1/FOXC2/ITGA3/MAPRE2/GPI	12
GOBP_NEGATIVE_REGULATION_OF_INTRACELLULAR_STEROID_HORMONE_RECEPTOR_SIGNALING_PATHWAY	GOBP_NEGATIVE_REGULATION_OF_INTRACELLULAR_STEROID_HORMONE_RECEPTOR_SIGNALING_PATHWAY	GOBP_NEGATIVE_REGULATION_OF_INTRACELLULAR_STEROID_HORMONE_RECEPTOR_SIGNALING_PATHWAY	5/486	37/17872	0.0030961	0.0390719	0.032338	HEYL/LBH/CRY2/CNOT1/KANK2	5
GOBP_NEUROTROPHIN_SIGNALING_PATHWAY	GOBP_NEUROTROPHIN_SIGNALING_PATHWAY	GOBP_NEUROTROPHIN_SIGNALING_PATHWAY	5/486	37/17872	0.0030961	0.0390719	0.032338	SORT1/AGT/NTRK2/NTF3/NTRK3	5
GOBP_SCHWANN_CELL_DIFFERENTIATION	GOBP_SCHWANN_CELL_DIFFERENTIATION	GOBP_SCHWANN_CELL_DIFFERENTIATION	5/486	37/17872	0.0030961	0.0390719	0.032338	GPC1/DAG1/NTRK2/ILK/LGI4	5
GOBP_CARDIAC_SEPTUM_MORPHOGENESIS	GOBP_CARDIAC_SEPTUM_MORPHOGENESIS	GOBP_CARDIAC_SEPTUM_MORPHOGENESIS	7/486	71/17872	0.00312329	0.0391394	0.0323939	HEYL/SLIT3/HEY2/FZD1/GATA4/TBX2/JAG1	7
GOBP_POSITIVE_REGULATION_OF_CATION_CHANNEL_ACTIVITY	GOBP_POSITIVE_REGULATION_OF_CATION_CHANNEL_ACTIVITY	GOBP_POSITIVE_REGULATION_OF_CATION_CHANNEL_ACTIVITY	7/486	71/17872	0.00312329	0.0391394	0.0323939	PINK1/ANK2/EDNRA/ARC/STIM1/AKAP6/JPH2	7
GOBP_BRANCHING_MORPHOGENESIS_OF_AN_EPITHELIAL_TUBE	GOBP_BRANCHING_MORPHOGENESIS_OF_AN_EPITHELIAL_TUBE	GOBP_BRANCHING_MORPHOGENESIS_OF_AN_EPITHELIAL_TUBE	11/486	153/17872	0.00313706	0.039175	0.0324234	CLIC4/AGT/DAG1/EDNRA/FGF1/NRARP/ILK/PAK1/FOXC2/TBX2/LAMA5	11
GOBP_POSITIVE_REGULATION_OF_GTPASE_ACTIVITY	GOBP_POSITIVE_REGULATION_OF_GTPASE_ACTIVITY	GOBP_POSITIVE_REGULATION_OF_GTPASE_ACTIVITY	16/486	271/17872	0.00316677	0.0394086	0.0326168	RGS4/RGS16/DVL3/TBC1D1/CAV2/RABGAP1/NET1/ITGB1/NTF3/ARHGEF7/NTRK3/TSC2/ABR/MAPRE2/RGL3/TBC1D17	16
GOBP_REGULATION_OF_PHOSPHATIDYLINOSITOL_3_KINASE_SIGNALING	GOBP_REGULATION_OF_PHOSPHATIDYLINOSITOL_3_KINASE_SIGNALING	GOBP_REGULATION_OF_PHOSPHATIDYLINOSITOL_3_KINASE_SIGNALING	9/486	111/17872	0.00329245	0.0408309	0.0337939	ROR1/AGT/PDGFRB/PDGFA/PTK2/NTRK2/UNC5B/NTRK3/TSC2	9
GOBP_SMOOTH_MUSCLE_CELL_MIGRATION	GOBP_SMOOTH_MUSCLE_CELL_MIGRATION	GOBP_SMOOTH_MUSCLE_CELL_MIGRATION	8/486	91/17872	0.00333709	0.0411524	0.03406	AGT/IGFBP5/MEF2C/PDGFRB/PDGFA/PRKG1/MYOCD/ADAMTS1	8
GOBP_REGULATION_OF_PROTEIN_POLYMERIZATION	GOBP_REGULATION_OF_PROTEIN_POLYMERIZATION	GOBP_REGULATION_OF_PROTEIN_POLYMERIZATION	13/486	200/17872	0.00334134	0.0411524	0.03406	PINK1/LMOD1/NCK2/MAP1B/DAAM2/KANK1/GBA2/PAK1/VDAC2/ARL3/ARHGEF7/TPPP3/CDC42EP4	13
GOBP_AMINO_ACID_IMPORT	GOBP_AMINO_ACID_IMPORT	GOBP_AMINO_ACID_IMPORT	6/486	54/17872	0.00335444	0.0411723	0.0340765	SLC6A9/ATP1A2/RGS4/AGT/SLC7A2/ITGB1	6
GOBP_NEGATIVE_REGULATION_OF_SMOOTH_MUSCLE_CELL_PROLIFERATION	GOBP_NEGATIVE_REGULATION_OF_SMOOTH_MUSCLE_CELL_PROLIFERATION	GOBP_NEGATIVE_REGULATION_OF_SMOOTH_MUSCLE_CELL_PROLIFERATION	7/486	73/17872	0.00365354	0.0441769	0.0365632	IGFBP5/PPARG/MEF2C/PRKG1/NDRG2/MYOCD/CNN1	7
GOBP_SMOOTH_MUSCLE_CELL_DIFFERENTIATION	GOBP_SMOOTH_MUSCLE_CELL_DIFFERENTIATION	GOBP_SMOOTH_MUSCLE_CELL_DIFFERENTIATION	7/486	73/17872	0.00365354	0.0441769	0.0365632	EDNRA/MEF2C/HEY2/ITGA8/RBPMS2/MYOCD/TBX2	7
GOBP_LUTEINIZATION	GOBP_LUTEINIZATION	GOBP_LUTEINIZATION	3/486	12/17872	0.00366087	0.0441769	0.0365632	SGPL1/A2M/STAT5B	3
GOBP_NEGATIVE_REGULATION_OF_MUSCLE_ADAPTATION	GOBP_NEGATIVE_REGULATION_OF_MUSCLE_ADAPTATION	GOBP_NEGATIVE_REGULATION_OF_MUSCLE_ADAPTATION	3/486	12/17872	0.00366087	0.0441769	0.0365632	IGFBP5/PPARG/NOL3	3
GOBP_RESPONSE_TO_FORSKOLIN	GOBP_RESPONSE_TO_FORSKOLIN	GOBP_RESPONSE_TO_FORSKOLIN	3/486	12/17872	0.00366087	0.0441769	0.0365632	ADCY3/ADCY5/ADCY6	3
GOBP_HEART_VALVE_MORPHOGENESIS	GOBP_HEART_VALVE_MORPHOGENESIS	GOBP_HEART_VALVE_MORPHOGENESIS	6/486	55/17872	0.00368056	0.0442655	0.0366366	HEYL/MEF2C/SLIT3/HEY2/GATA4/JAG1	6
GOBP_REGULATION_OF_ANOIKIS	GOBP_REGULATION_OF_ANOIKIS	GOBP_REGULATION_OF_ANOIKIS	4/486	24/17872	0.00372506	0.0446509	0.0369556	PTK2/TLE1/NTRK2/ITGB1	4
GOBP_DEVELOPMENTAL_CELL_GROWTH	GOBP_DEVELOPMENTAL_CELL_GROWTH	GOBP_DEVELOPMENTAL_CELL_GROWTH	14/486	227/17872	0.00380774	0.0454345	0.0376041	RGS4/AGT/SEMA5B/EDNRA/SORBS2/MAP1B/SLIT3/GDI1/GATA4/EIF4G2/ITGB1/VCL/AKAP6/TRPV2	14
GOBP_POSITIVE_REGULATION_OF_PROTEIN_POLYMERIZATION	GOBP_POSITIVE_REGULATION_OF_PROTEIN_POLYMERIZATION	GOBP_POSITIVE_REGULATION_OF_PROTEIN_POLYMERIZATION	8/486	93/17872	0.00381579	0.0454345	0.0376041	PINK1/LMOD1/NCK2/MAP1B/PAK1/ARL3/TPPP3/CDC42EP4	8
GOBP_REGULATION_OF_HEART_RATE_BY_CARDIAC_CONDUCTION	GOBP_REGULATION_OF_HEART_RATE_BY_CARDIAC_CONDUCTION	GOBP_REGULATION_OF_HEART_RATE_BY_CARDIAC_CONDUCTION	5/486	39/17872	0.00391191	0.0464248	0.0384237	ANK2/DSP/SCN4B/CACNA1C/KCNA5	5
GOBP_MESENCHYME_MORPHOGENESIS	GOBP_MESENCHYME_MORPHOGENESIS	GOBP_MESENCHYME_MORPHOGENESIS	6/486	56/17872	0.00402962	0.0476639	0.0394493	HEYL/ACTG2/HEY2/ACTA2/FOXC2/TBX2	6
GOBP_RENAL_TUBULE_DEVELOPMENT	GOBP_RENAL_TUBULE_DEVELOPMENT	GOBP_RENAL_TUBULE_DEVELOPMENT	8/486	94/17872	0.00407419	0.0480326	0.0397544	HEYL/AGT/MEF2C/FGF1/ILK/LZTS2/JAG1/LAMA5	8
GOBP_RESPONSE_TO_OXIDATIVE_STRESS	GOBP_RESPONSE_TO_OXIDATIVE_STRESS	GOBP_RESPONSE_TO_OXIDATIVE_STRESS	22/486	436/17872	0.00421928	0.04958	0.0410352	PINK1/RHOB/SLC8A1/SOD3/EDNRA/PDGFRB/PTPRK/FZD1/GATA4/SCARA3/RBPMS/ADAM9/NET1/KCNA5/STAT6/MSRB3/ATP2A2/HIF1A/NOL3/PDK2/MAP1LC3A/AXL	22
GOBP_HISTONE_H3_ACETYLATION	GOBP_HISTONE_H3_ACETYLATION	GOBP_HISTONE_H3_ACETYLATION	7/486	75/17872	0.00424958	0.0497729	0.0411948	PBXIP1/CAMK1/JADE1/TAF10/HDAC5/KAT7/SMARCB1	7

## Sheet: cluster2_KEGGenrichment
	ID	Description	GeneRatio	BgRatio	pvalue	p.adjust	qvalue	geneID	Count
KEGG_VASCULAR_SMOOTH_MUSCLE_CONTRACTION	KEGG_VASCULAR_SMOOTH_MUSCLE_CONTRACTION	KEGG_VASCULAR_SMOOTH_MUSCLE_CONTRACTION	19/176	115/5245	5.46707e-09	7.6539e-07	6.50293e-07	PLA2G5/ADCY3/ACTG2/ADCY5/MYLK/EDNRA/KCNMB1/CALD1/PRKG1/ACTA2/CACNA1C/ADCY6/PPP1R12A/ADCY9/MYH11/ADORA2B/PLCB4/MYL9/PPP1R14A	19
KEGG_FOCAL_ADHESION	KEGG_FOCAL_ADHESION	KEGG_FOCAL_ADHESION	22/176	199/5245	5.87904e-07	4.11533e-05	3.49648e-05	MYLK/PDGFRB/PDGFA/CAV2/FLNA/PTK2/TLN1/ILK/CCND1/PAK1/ITGA8/ITGB1/VCL/CCND2/ITGA7/PPP1R12A/PGF/THBS1/ITGA3/LAMA3/MYL9/LAMA5	22
KEGG_DILATED_CARDIOMYOPATHY	KEGG_DILATED_CARDIOMYOPATHY	KEGG_DILATED_CARDIOMYOPATHY	14/176	90/5245	1.33223e-06	6.21707e-05	5.28217e-05	ADCY3/SLC8A1/DAG1/ADCY5/TPM2/ITGA8/ITGB1/CACNA1C/ADCY6/ITGA7/ATP2A2/ADCY9/ITGA3/SGCA	14
KEGG_ARRHYTHMOGENIC_RIGHT_VENTRICULAR_CARDIOMYOPATHY_ARVC	KEGG_ARRHYTHMOGENIC_RIGHT_VENTRICULAR_CARDIOMYOPATHY_ARVC	KEGG_ARRHYTHMOGENIC_RIGHT_VENTRICULAR_CARDIOMYOPATHY_ARVC	10/176	74/5245	0.000156406	0.00546305	0.00464154	SLC8A1/DAG1/DSP/ITGA8/ITGB1/CACNA1C/ITGA7/ATP2A2/ITGA3/SGCA	10
KEGG_PURINE_METABOLISM	KEGG_PURINE_METABOLISM	KEGG_PURINE_METABOLISM	15/176	159/5245	0.000251538	0.00546305	0.00464154	ADCY3/PDE1A/ENTPD3/ADCY5/PDE5A/POLD2/AK1/PDE3A/ADCY6/PDE1B/PKM/NME4/ADCY9/PDE4C/POLR3H	15
KEGG_CARDIAC_MUSCLE_CONTRACTION	KEGG_CARDIAC_MUSCLE_CONTRACTION	KEGG_CARDIAC_MUSCLE_CONTRACTION	10/176	79/5245	0.000271289	0.00546305	0.00464154	ATP1A2/SLC8A1/UQCRC1/CYC1/TPM2/CACNA1C/ATP2A2/UQCRC2/ATP1B2/COX4I2	10
KEGG_CALCIUM_SIGNALING_PATHWAY	KEGG_CALCIUM_SIGNALING_PATHWAY	KEGG_CALCIUM_SIGNALING_PATHWAY	16/176	178/5245	0.000273152	0.00546305	0.00464154	CHRM3/ADCY3/SLC8A1/PDE1A/MYLK/EDNRA/PDGFRB/VDAC2/PLCE1/CACNA1C/PDE1B/ATP2A2/CACNA1H/ADCY9/ADORA2B/PLCB4	16
KEGG_HYPERTROPHIC_CARDIOMYOPATHY_HCM	KEGG_HYPERTROPHIC_CARDIOMYOPATHY_HCM	KEGG_HYPERTROPHIC_CARDIOMYOPATHY_HCM	10/176	83/5245	0.00040786	0.00713755	0.00606423	SLC8A1/DAG1/TPM2/ITGA8/ITGB1/CACNA1C/ITGA7/ATP2A2/ITGA3/SGCA	10
KEGG_REGULATION_OF_ACTIN_CYTOSKELETON	KEGG_REGULATION_OF_ACTIN_CYTOSKELETON	KEGG_REGULATION_OF_ACTIN_CYTOSKELETON	17/176	213/5245	0.00071216	0.0109646	0.00931581	CHRM3/MYLK/FGFR3/FGF1/PDGFRB/PDGFA/PTK2/PAK1/ITGA8/ITGB1/VCL/ITGA7/PPP1R12A/ARHGEF7/ITGA3/MYL9/MYH9	17
KEGG_GAP_JUNCTION	KEGG_GAP_JUNCTION	KEGG_GAP_JUNCTION	10/176	90/5245	0.000783187	0.0109646	0.00931581	ADCY3/ADCY5/PDGFRB/PDGFA/TUBB4B/PRKG1/ADCY6/ADCY9/TUBB6/PLCB4	10
KEGG_ALZHEIMERS_DISEASE	KEGG_ALZHEIMERS_DISEASE	KEGG_ALZHEIMERS_DISEASE	14/176	166/5245	0.00124647	0.0149124	0.0126699	CASP9/NDUFA10/UQCRC1/CYC1/APBB1/NDUFS3/NDUFV1/NDUFB8/CACNA1C/NDUFA4L2/ATP2A2/UQCRC2/PLCB4/COX4I2	14
KEGG_PARKINSONS_DISEASE	KEGG_PARKINSONS_DISEASE	KEGG_PARKINSONS_DISEASE	12/176	130/5245	0.0012782	0.0149124	0.0126699	CASP9/PINK1/NDUFA10/UQCRC1/CYC1/NDUFS3/NDUFV1/VDAC2/NDUFB8/NDUFA4L2/UQCRC2/COX4I2	12
KEGG_SMALL_CELL_LUNG_CANCER	KEGG_SMALL_CELL_LUNG_CANCER	KEGG_SMALL_CELL_LUNG_CANCER	9/176	84/5245	0.00185301	0.0199555	0.0169547	CASP9/PIAS3/PTK2/CCND1/ITGB1/CDK4/ITGA3/LAMA3/LAMA5	9
KEGG_HUNTINGTONS_DISEASE	KEGG_HUNTINGTONS_DISEASE	KEGG_HUNTINGTONS_DISEASE	14/176	182/5245	0.00297656	0.0297656	0.0252895	CASP9/NDUFA10/PPARG/UQCRC1/CYC1/CREB3/NDUFS3/NDUFV1/VDAC2/NDUFB8/NDUFA4L2/UQCRC2/PLCB4/COX4I2	14
KEGG_AXON_GUIDANCE	KEGG_AXON_GUIDANCE	KEGG_AXON_GUIDANCE	11/176	129/5245	0.00378839	0.0353583	0.0300413	NCK2/EPHA3/SEMA5B/SLIT3/EPHB6/PTK2/PAK1/ITGB1/UNC5B/NTN4/PLXNB2	11
KEGG_GLYCOLYSIS_GLUCONEOGENESIS	KEGG_GLYCOLYSIS_GLUCONEOGENESIS	KEGG_GLYCOLYSIS_GLUCONEOGENESIS	7/176	62/5245	0.00440364	0.0385318	0.0327376	PDHB/PDHA1/PGAM1/PFKM/PKM/ACSS1/GPI	7
KEGG_PATHWAYS_IN_CANCER	KEGG_PATHWAYS_IN_CANCER	KEGG_PATHWAYS_IN_CANCER	20/176	325/5245	0.00578544	0.0476448	0.0404801	CASP9/JAK1/PIAS3/PPARG/DVL3/FGFR3/FGF1/PDGFRB/PDGFA/FZD1/PTK2/CCND1/ITGB1/CDK4/HIF1A/PGF/STAT5B/ITGA3/LAMA3/LAMA5	20

## Sheet: cluster3_GOenrichment
	ID	Description	GeneRatio	BgRatio	pvalue	p.adjust	qvalue	geneID	Count
GOBP_CELL_SUBSTRATE_ADHESION	GOBP_CELL_SUBSTRATE_ADHESION	GOBP_CELL_SUBSTRATE_ADHESION	28/392	365/17872	1.0135e-08	1.94266e-05	1.58358e-05	VAMP3/ITGA10/EMILIN1/COL3A1/CTNNB1/LAMB2/SPRY4/VEGFA/UTRN/SGCE/ZYX/SORBS3/EFEMP2/RSU1/NRP1/CORO1C/GAS6/FERMT2/ACTN1/CX3CL1/CRK/BCAS3/ACTG1/P4HB/ROCK1/ACTN4/RRAS/MYADM	28
GOBP_REGULATION_OF_PROTEIN_CATABOLIC_PROCESS	GOBP_REGULATION_OF_PROTEIN_CATABOLIC_PROCESS	GOBP_REGULATION_OF_PROTEIN_CATABOLIC_PROCESS	29/392	395/17872	1.46255e-08	1.94266e-05	1.58358e-05	TMEM9/PSMD1/ARIH2/RAB7A/PSMD2/PLK2/NDFIP1/HSPA1A/HSPA1B/GNA12/PSMC2/CAV1/UBQLN2/MSN/VCP/CD81/RHBDF1/NUPR1/VPS35/WWP2/TNFSF12/PSME3/HGS/ROCK1/PSMF1/TMEM259/GIPC1/TIMP3/CSNK1E	29
GOBP_REGULATION_OF_DNA_TEMPLATED_TRANSCRIPTION_IN_RESPONSE_TO_STRESS	GOBP_REGULATION_OF_DNA_TEMPLATED_TRANSCRIPTION_IN_RESPONSE_TO_STRESS	GOBP_REGULATION_OF_DNA_TEMPLATED_TRANSCRIPTION_IN_RESPONSE_TO_STRESS	11/392	53/17872	1.63937e-08	1.94266e-05	1.58358e-05	JUN/EPAS1/EGR1/HSPA1A/VEGFA/HSPA5/TMBIM6/DDIT3/MAPK7/CEBPB/ATF4	11
GOBP_BIOLOGICAL_PROCESS_INVOLVED_IN_INTERACTION_WITH_HOST	GOBP_BIOLOGICAL_PROCESS_INVOLVED_IN_INTERACTION_WITH_HOST	GOBP_BIOLOGICAL_PROCESS_INVOLVED_IN_INTERACTION_WITH_HOST	19/392	192/17872	4.83971e-08	3.24937e-05	2.64876e-05	RAB7A/HSPA1A/HSPA1B/DYNLT1/CAV1/CTSL/CD81/NRP1/TPCN1/GAS6/SIVA1/VPS4A/WWP2/IST1/CHMP1A/EXOC7/P4HB/BSG/INSR	19
GOBP_PROTEASOMAL_PROTEIN_CATABOLIC_PROCESS	GOBP_PROTEASOMAL_PROTEIN_CATABOLIC_PROCESS	GOBP_PROTEASOMAL_PROTEIN_CATABOLIC_PROCESS	32/392	494/17872	5.0315e-08	3.24937e-05	2.64876e-05	UBE2J2/RNF187/DNAJC10/PSMD1/CTNNB1/ARIH2/PSMD2/TMEM129/HSPA1A/HSPA1B/GNA12/PSMC2/CAV1/CUL1/UBQLN2/VCP/HSPA5/DDIT3/OS9/KCTD10/FBXL3/PSMB5/RHBDF1/NUPR1/WWP2/PSME3/SPOP/PSMF1/TMEM259/GIPC1/UBE2S/CSNK1E	32
GOBP_RESPONSE_TO_ENDOPLASMIC_RETICULUM_STRESS	GOBP_RESPONSE_TO_ENDOPLASMIC_RETICULUM_STRESS	GOBP_RESPONSE_TO_ENDOPLASMIC_RETICULUM_STRESS	22/392	256/17872	5.48417e-08	3.24937e-05	2.64876e-05	UBE2J2/JUN/DNAJC10/EIF4G1/TMEM129/HSPA1A/CAV1/UBQLN2/VCP/HSPA5/TMBIM6/DDIT3/OS9/TMED2/NUPR1/MBTPS1/P4HB/SERINC3/CEBPB/TMEM259/NR1H2/ATF4	22
GOBP_PROTEASOME_MEDIATED_UBIQUITIN_DEPENDENT_PROTEIN_CATABOLIC_PROCESS	GOBP_PROTEASOME_MEDIATED_UBIQUITIN_DEPENDENT_PROTEIN_CATABOLIC_PROCESS	GOBP_PROTEASOME_MEDIATED_UBIQUITIN_DEPENDENT_PROTEIN_CATABOLIC_PROCESS	27/392	413/17872	4.8189e-07	0.000244731	0.000199495	UBE2J2/RNF187/DNAJC10/PSMD1/CTNNB1/ARIH2/PSMD2/TMEM129/HSPA1A/HSPA1B/GNA12/PSMC2/CAV1/CUL1/UBQLN2/VCP/HSPA5/DDIT3/OS9/KCTD10/FBXL3/WWP2/SPOP/PSMF1/GIPC1/UBE2S/CSNK1E	27
GOBP_INTRINSIC_APOPTOTIC_SIGNALING_PATHWAY	GOBP_INTRINSIC_APOPTOTIC_SIGNALING_PATHWAY	GOBP_INTRINSIC_APOPTOTIC_SIGNALING_PATHWAY	22/392	295/17872	6.44134e-07	0.000257542	0.000209938	PHLDA3/DNAJC10/ACKR3/PRKCD/HSPA1A/CDKN1A/CAV1/CUL1/MYC/HNRNPK/TMEM109/TMBIM6/DDIT3/NFATC4/NUPR1/MAPK7/DDX5/P4HB/SERINC3/CEBPB/ATF4/SOD1	22
GOBP_REGULATION_OF_MIRNA_TRANSCRIPTION	GOBP_REGULATION_OF_MIRNA_TRANSCRIPTION	GOBP_REGULATION_OF_MIRNA_TRANSCRIPTION	10/392	60/17872	6.52005e-07	0.000257542	0.000209938	JUN/ATOH8/EGR1/MYC/NFATC4/FOS/STAT3/DDX5/GATA6/NR1H2	10
GOBP_TRANSMEMBRANE_RECEPTOR_PROTEIN_SERINE_THREONINE_KINASE_SIGNALING_PATHWAY	GOBP_TRANSMEMBRANE_RECEPTOR_PROTEIN_SERINE_THREONINE_KINASE_SIGNALING_PATHWAY	GOBP_TRANSMEMBRANE_RECEPTOR_PROTEIN_SERINE_THREONINE_KINASE_SIGNALING_PATHWAY	25/392	373/17872	8.1825e-07	0.000290888	0.00023712	JUN/NOTCH2/EMILIN1/LTBP1/ATOH8/COL3A1/EGR1/HSPA1A/COL1A2/CAV1/ZYX/HSPA5/RBM14/NUMA1/HTRA1/SPRY2/FERMT2/FOS/TGFB1I1/STAT3/DDX5/GATA6/C20orf27/GIPC1/FKBP8	25
GOBP_RESPONSE_TO_TRANSFORMING_GROWTH_FACTOR_BETA	GOBP_RESPONSE_TO_TRANSFORMING_GROWTH_FACTOR_BETA	GOBP_RESPONSE_TO_TRANSFORMING_GROWTH_FACTOR_BETA	20/392	262/17872	1.45567e-06	0.000421706	0.000343758	JUN/EMILIN1/LTBP1/COL3A1/HSPA1A/COL1A2/CAV1/ZYX/HSPA5/HTRA1/SPRY2/FERMT2/FOS/TGFB1I1/CRK/MAPK7/STAT3/ROCK1/C20orf27/GIPC1	20
GOBP_REGULATION_OF_CELL_SUBSTRATE_ADHESION	GOBP_REGULATION_OF_CELL_SUBSTRATE_ADHESION	GOBP_REGULATION_OF_CELL_SUBSTRATE_ADHESION	18/392	217/17872	1.50135e-06	0.000421706	0.000343758	EMILIN1/SPRY4/VEGFA/UTRN/EFEMP2/RSU1/NRP1/CORO1C/FERMT2/CX3CL1/CRK/BCAS3/ACTG1/P4HB/ROCK1/ACTN4/RRAS/MYADM	18
GOBP_ENTRY_INTO_HOST	GOBP_ENTRY_INTO_HOST	GOBP_ENTRY_INTO_HOST	15/392	154/17872	1.5421e-06	0.000421706	0.000343758	HSPA1A/HSPA1B/DYNLT1/CAV1/CTSL/CD81/NRP1/TPCN1/GAS6/SIVA1/WWP2/EXOC7/P4HB/BSG/INSR	15
GOBP_SYNAPSE_ORGANIZATION	GOBP_SYNAPSE_ORGANIZATION	GOBP_SYNAPSE_ORGANIZATION	26/392	418/17872	1.99478e-06	0.000496704	0.000404893	RER1/CLSTN1/NFIA/CTNNB1/PLXNB1/LAMB2/RYK/EIF4G1/APBB2/SPARCL1/THBS2/YWHAZ/VCP/NRP1/SNCG/AMIGO2/TUBA1A/NFATC4/ACTN1/LGMN/CYFIP1/NPTN/VPS35/CX3CL1/ACTG1/INSR	26
GOBP_REGULATION_OF_APOPTOTIC_SIGNALING_PATHWAY	GOBP_REGULATION_OF_APOPTOTIC_SIGNALING_PATHWAY	GOBP_REGULATION_OF_APOPTOTIC_SIGNALING_PATHWAY	24/392	367/17872	2.0958e-06	0.000496704	0.000404893	LMNA/ITM2C/ACKR3/CTNNB1/PRKCD/HSPA1A/HSPA1B/CAV1/MYC/HNRNPK/GSTP1/NRP1/TMBIM6/DDIT3/NFATC4/NUPR1/CX3CL1/TNFSF12/MAPK7/PSME3/P4HB/SERINC3/TIMP3/SOD1	24
GOBP_TRANSFORMING_GROWTH_FACTOR_BETA_RECEPTOR_SIGNALING_PATHWAY	GOBP_TRANSFORMING_GROWTH_FACTOR_BETA_RECEPTOR_SIGNALING_PATHWAY	GOBP_TRANSFORMING_GROWTH_FACTOR_BETA_RECEPTOR_SIGNALING_PATHWAY	17/392	204/17872	2.7553e-06	0.000590373	0.000481248	JUN/EMILIN1/LTBP1/COL3A1/HSPA1A/COL1A2/CAV1/ZYX/HSPA5/HTRA1/SPRY2/FERMT2/FOS/TGFB1I1/STAT3/C20orf27/GIPC1	17
GOBP_POSITIVE_REGULATION_OF_CELL_SUBSTRATE_ADHESION	GOBP_POSITIVE_REGULATION_OF_CELL_SUBSTRATE_ADHESION	GOBP_POSITIVE_REGULATION_OF_CELL_SUBSTRATE_ADHESION	13/392	122/17872	2.82316e-06	0.000590373	0.000481248	EMILIN1/VEGFA/UTRN/EFEMP2/RSU1/NRP1/FERMT2/CX3CL1/CRK/P4HB/ROCK1/RRAS/MYADM	13
GOBP_NEURON_DEATH	GOBP_NEURON_DEATH	GOBP_NEURON_DEATH	23/392	352/17872	3.4718e-06	0.000685681	0.00055894	JUN/NGF/CTNNB1/EIF4G1/EGR1/SIGMAR1/HSPA5/NRP1/SNCG/DDIT3/NFATC4/FOS/LGMN/NUPR1/VPS35/CX3CL1/ROCK1/PIGT/CEBPB/TMEM259/FBXO7/ATF4/SOD1	23
GOBP_POSITIVE_REGULATION_OF_PROTEIN_CATABOLIC_PROCESS	GOBP_POSITIVE_REGULATION_OF_PROTEIN_CATABOLIC_PROCESS	GOBP_POSITIVE_REGULATION_OF_PROTEIN_CATABOLIC_PROCESS	18/392	234/17872	4.38642e-06	0.000820723	0.00066902	ARIH2/RAB7A/PLK2/NDFIP1/HSPA1A/HSPA1B/PSMC2/CAV1/UBQLN2/MSN/VCP/CD81/NUPR1/VPS35/WWP2/TNFSF12/TMEM259/CSNK1E	18
GOBP_CELL_MATRIX_ADHESION	GOBP_CELL_MATRIX_ADHESION	GOBP_CELL_MATRIX_ADHESION	18/392	236/17872	4.9412e-06	0.000878299	0.000715955	ITGA10/EMILIN1/COL3A1/CTNNB1/VEGFA/UTRN/SGCE/ZYX/EFEMP2/NRP1/CORO1C/FERMT2/ACTN1/CX3CL1/BCAS3/ACTG1/ROCK1/RRAS	18
GOBP_BIOLOGICAL_PROCESS_INVOLVED_IN_SYMBIOTIC_INTERACTION	GOBP_BIOLOGICAL_PROCESS_INVOLVED_IN_SYMBIOTIC_INTERACTION	GOBP_BIOLOGICAL_PROCESS_INVOLVED_IN_SYMBIOTIC_INTERACTION	20/392	287/17872	5.8371e-06	0.000988138	0.00080549	JUN/RAB7A/HSPA1A/HSPA1B/DYNLT1/CAV1/CTSL/CD81/NRP1/TPCN1/GAS6/SIVA1/VPS4A/WWP2/IST1/CHMP1A/EXOC7/P4HB/BSG/INSR	20
GOBP_PROTEIN_LOCALIZATION_TO_CELL_PERIPHERY	GOBP_PROTEIN_LOCALIZATION_TO_CELL_PERIPHERY	GOBP_PROTEIN_LOCALIZATION_TO_CELL_PERIPHERY	22/392	339/17872	6.31741e-06	0.00102084	0.000832145	RER1/VAMP3/CLSTN1/TMEM59/ATP2B4/EHD3/RAB7A/AP2M1/CAV1/ATP6AP1/CD81/NUMA1/KIF5B/TMED2/GAS6/VPS35/VPS4A/EXOC7/RAB31/ROCK1/BSG/MYADM	22
GOBP_REGULATION_OF_CELLULAR_RESPONSE_TO_GROWTH_FACTOR_STIMULUS	GOBP_REGULATION_OF_CELLULAR_RESPONSE_TO_GROWTH_FACTOR_STIMULUS	GOBP_REGULATION_OF_CELLULAR_RESPONSE_TO_GROWTH_FACTOR_STIMULUS	21/392	315/17872	6.7963e-06	0.00105047	0.000856303	NOTCH2/ATP2B4/EMILIN1/LTBP1/CTNNB1/SPRY4/HSPA1A/CAV1/HSPA5/NUMA1/HTRA1/SPRY2/CYFIP1/NPTN/TGFB1I1/MYO1C/HGS/GATA6/C20orf27/GIPC1/FKBP8	21
GOBP_COLLAGEN_FIBRIL_ORGANIZATION	GOBP_COLLAGEN_FIBRIL_ORGANIZATION	GOBP_COLLAGEN_FIBRIL_ORGANIZATION	9/392	62/17872	7.78555e-06	0.00115323	0.000940071	EMILIN1/COL3A1/CRTAP/AEBP1/COL1A2/BMP1/COL14A1/EFEMP2/SERPINH1	9
GOBP_POSITIVE_REGULATION_OF_TRANSCRIPTION_FROM_RNA_POLYMERASE_II_PROMOTER_IN_RESPONSE_TO_STRESS	GOBP_POSITIVE_REGULATION_OF_TRANSCRIPTION_FROM_RNA_POLYMERASE_II_PROMOTER_IN_RESPONSE_TO_STRESS	GOBP_POSITIVE_REGULATION_OF_TRANSCRIPTION_FROM_RNA_POLYMERASE_II_PROMOTER_IN_RESPONSE_TO_STRESS	6/392	24/17872	1.03204e-05	0.00146755	0.00119629	VEGFA/HSPA5/DDIT3/MAPK7/CEBPB/ATF4	6
GOBP_RESPONSE_TO_PEPTIDE_HORMONE	GOBP_RESPONSE_TO_PEPTIDE_HORMONE	GOBP_RESPONSE_TO_PEPTIDE_HORMONE	24/392	404/17872	1.075e-05	0.00146985	0.00119816	LEPROT/AHCYL1/COL3A1/PRKCD/EGR1/POR/PDK4/CAV1/MYC/CAT/NR4A1/TNS2/EIF2B1/EDNRB/SRSF5/CYFIP1/CRK/MYO1C/STAT3/RAB31/ROCK1/LPIN3/BSG/INSR	24
GOBP_REGULATION_OF_RESPONSE_TO_ENDOPLASMIC_RETICULUM_STRESS	GOBP_REGULATION_OF_RESPONSE_TO_ENDOPLASMIC_RETICULUM_STRESS	GOBP_REGULATION_OF_RESPONSE_TO_ENDOPLASMIC_RETICULUM_STRESS	10/392	82/17872	1.20527e-05	0.00158694	0.00129361	HSPA1A/CAV1/UBQLN2/HSPA5/TMBIM6/DDIT3/NUPR1/SERINC3/TMEM259/NR1H2	10
GOBP_RESPONSE_TO_PEPTIDE	GOBP_RESPONSE_TO_PEPTIDE	GOBP_RESPONSE_TO_PEPTIDE	27/392	494/17872	1.38005e-05	0.00169255	0.0013797	LEPROT/AHCYL1/KLF11/COL3A1/PRKCD/EGR1/POR/PDK4/CAV1/LDOC1/MYC/CAT/NR4A1/TNS2/EIF2B1/EDNRB/SRSF5/LGMN/CYFIP1/CRK/MYO1C/STAT3/RAB31/ROCK1/LPIN3/BSG/INSR	27
GOBP_NEGATIVE_REGULATION_OF_PHOSPHORYLATION	GOBP_NEGATIVE_REGULATION_OF_PHOSPHORYLATION	GOBP_NEGATIVE_REGULATION_OF_PHOSPHORYLATION	23/392	383/17872	1.3807e-05	0.00169255	0.0013797	JUN/GADD45A/EMILIN1/DNAJC10/PRKCD/EIF4G1/SPRY4/CDKN1A/CAV1/GSTP1/PRDX3/CTDSP2/CORO1C/TMED2/SPRY2/NUPR1/TERF2IP/STAT3/ROCK1/GADD45B/FKBP8/MYADM/FBXO7	23
GOBP_ENDOSOME_ORGANIZATION	GOBP_ENDOSOME_ORGANIZATION	GOBP_ENDOSOME_ORGANIZATION	10/392	85/17872	1.66309e-05	0.00189971	0.00154857	TMEM9/TMEM127/RAB7A/RAB5B/CORO1C/VPS4A/IST1/CHMP1A/HGS/HOOK2	10
GOBP_REGULATION_OF_CELLULAR_PROTEIN_CATABOLIC_PROCESS	GOBP_REGULATION_OF_CELLULAR_PROTEIN_CATABOLIC_PROCESS	GOBP_REGULATION_OF_CELLULAR_PROTEIN_CATABOLIC_PROCESS	18/392	258/17872	1.67925e-05	0.00189971	0.00154857	ARIH2/HSPA1A/HSPA1B/GNA12/PSMC2/CAV1/UBQLN2/MSN/VCP/CD81/RHBDF1/NUPR1/VPS35/PSME3/PSMF1/TMEM259/GIPC1/CSNK1E	18
GOBP_REGULATION_OF_CELL_DEVELOPMENT	GOBP_REGULATION_OF_CELL_DEVELOPMENT	GOBP_REGULATION_OF_CELL_DEVELOPMENT	27/392	500/17872	1.71001e-05	0.00189971	0.00154857	NGF/NOTCH2/PLXNA2/ID2/XRCC5/CTNNB1/PLXNB1/RYK/ADD1/SPRY4/VEGFA/DYNLT1/MYC/NRP1/CORO1C/EDNRB/NFATC4/FERMT2/CYFIP1/NPTN/CX3CL1/IST1/CRK/P4HB/ROCK1/ACTN4/MYADM	27
GOBP_CELLULAR_RESPONSE_TO_ESTROGEN_STIMULUS	GOBP_CELLULAR_RESPONSE_TO_ESTROGEN_STIMULUS	GOBP_CELLULAR_RESPONSE_TO_ESTROGEN_STIMULUS	5/392	16/17872	1.77078e-05	0.00190761	0.00155501	ARID5A/MYC/NCOA4/BCAS3/WBP2	5
GOBP_ENDOTHELIAL_CELL_DEVELOPMENT	GOBP_ENDOTHELIAL_CELL_DEVELOPMENT	GOBP_ENDOTHELIAL_CELL_DEVELOPMENT	9/392	69/17872	1.90007e-05	0.00198669	0.00161947	GSTM3/ADD1/VEGFA/MSN/EDNRB/VEZF1/ROCK1/MYADM/COL18A1	9
GOBP_REGULATION_OF_PROTEASOMAL_PROTEIN_CATABOLIC_PROCESS	GOBP_REGULATION_OF_PROTEASOMAL_PROTEIN_CATABOLIC_PROCESS	GOBP_REGULATION_OF_PROTEASOMAL_PROTEIN_CATABOLIC_PROCESS	15/392	190/17872	2.02168e-05	0.00205345	0.00167389	ARIH2/HSPA1A/HSPA1B/GNA12/PSMC2/CAV1/UBQLN2/VCP/RHBDF1/NUPR1/PSME3/PSMF1/TMEM259/GIPC1/CSNK1E	15
GOBP_POSITIVE_REGULATION_OF_CELL_MATRIX_ADHESION	GOBP_POSITIVE_REGULATION_OF_CELL_MATRIX_ADHESION	GOBP_POSITIVE_REGULATION_OF_CELL_MATRIX_ADHESION	8/392	55/17872	2.46575e-05	0.00243493	0.00198486	VEGFA/UTRN/EFEMP2/NRP1/FERMT2/CX3CL1/ROCK1/RRAS	8
GOBP_VIRAL_LIFE_CYCLE	GOBP_VIRAL_LIFE_CYCLE	GOBP_VIRAL_LIFE_CYCLE	20/392	318/17872	2.61314e-05	0.00251073	0.00204665	NFIA/RAB7A/HSPA1A/HSPA1B/DYNLT1/CAV1/VCP/CTSL/CD81/NRP1/TPCN1/GAS6/SIVA1/VPS4A/WWP2/IST1/CHMP1A/P4HB/BSG/INSR	20
GOBP_REGULATION_OF_SUPRAMOLECULAR_FIBER_ORGANIZATION	GOBP_REGULATION_OF_SUPRAMOLECULAR_FIBER_ORGANIZATION	GOBP_REGULATION_OF_SUPRAMOLECULAR_FIBER_ORGANIZATION	22/392	374/17872	2.90885e-05	0.00272131	0.0022183	ARPC5/EMILIN1/PRKCD/ADD1/HSPA1A/HSPA1B/AEBP1/ELN/ARPC1A/SORBS3/EFEMP2/NUMA1/ESAM/NRP1/EPS8/FERMT2/CYFIP1/CX3CL1/ACTG1/ROCK1/MYADM/CDC42EP1	22
GOBP_REGULATION_OF_SUBSTRATE_ADHESION_DEPENDENT_CELL_SPREADING	GOBP_REGULATION_OF_SUBSTRATE_ADHESION_DEPENDENT_CELL_SPREADING	GOBP_REGULATION_OF_SUBSTRATE_ADHESION_DEPENDENT_CELL_SPREADING	8/392	58/17872	3.6657e-05	0.00334143	0.0027238	SPRY4/NRP1/CORO1C/FERMT2/CRK/P4HB/ACTN4/MYADM	8
GOBP_CELLULAR_RESPONSE_TO_GAMMA_RADIATION	GOBP_CELLULAR_RESPONSE_TO_GAMMA_RADIATION	GOBP_CELLULAR_RESPONSE_TO_GAMMA_RADIATION	6/392	30/17872	4.07322e-05	0.00353178	0.00287897	XRCC5/EGR1/CDKN1A/HSPA5/TMEM109/XRCC6	6
GOBP_RESPONSE_TO_ANGIOTENSIN	GOBP_RESPONSE_TO_ANGIOTENSIN	GOBP_RESPONSE_TO_ANGIOTENSIN	6/392	30/17872	4.07322e-05	0.00353178	0.00287897	AHCYL1/COL3A1/PRKCD/CAV1/MYC/ROCK1	6
GOBP_POSITIVE_REGULATION_OF_CELLULAR_PROTEIN_CATABOLIC_PROCESS	GOBP_POSITIVE_REGULATION_OF_CELLULAR_PROTEIN_CATABOLIC_PROCESS	GOBP_POSITIVE_REGULATION_OF_CELLULAR_PROTEIN_CATABOLIC_PROCESS	13/392	158/17872	4.67296e-05	0.00381332	0.00310846	ARIH2/HSPA1A/HSPA1B/PSMC2/CAV1/UBQLN2/MSN/VCP/CD81/NUPR1/VPS35/TMEM259/CSNK1E	13
GOBP_RESPONSE_TO_TOPOLOGICALLY_INCORRECT_PROTEIN	GOBP_RESPONSE_TO_TOPOLOGICALLY_INCORRECT_PROTEIN	GOBP_RESPONSE_TO_TOPOLOGICALLY_INCORRECT_PROTEIN	13/392	158/17872	4.67296e-05	0.00381332	0.00310846	UBE2J2/TMEM129/HSPA1A/HSPA1B/VCP/HSPA5/SERPINH1/TMBIM6/DDIT3/OS9/TMED2/MBTPS1/ATF4	13
GOBP_REGULATION_OF_CELL_MORPHOGENESIS	GOBP_REGULATION_OF_CELL_MORPHOGENESIS	GOBP_REGULATION_OF_CELL_MORPHOGENESIS	19/392	305/17872	4.71972e-05	0.00381332	0.00310846	MUL1/PLEKHO1/PLXNA2/PLXNB1/SPRY4/SPARC/VEGFA/GNA12/MSN/NRP1/EPS8/CORO1C/FERMT2/CYFIP1/CRK/P4HB/ACTN4/MYADM/CDC42EP1	19
GOBP_MUSCLE_ORGAN_DEVELOPMENT	GOBP_MUSCLE_ORGAN_DEVELOPMENT	GOBP_MUSCLE_ORGAN_DEVELOPMENT	20/392	333/17872	5.0061e-05	0.00385878	0.00314553	ID3/FHL3/COL3A1/CTNNB1/SGCB/EGR1/CD164/TCF21/UTRN/ELN/SGCE/CAV1/MSC/EFEMP2/ARID5B/NR4A1/FOS/NUPR1/DDX5/MAFF	20
GOBP_POSITIVE_REGULATION_OF_MIRNA_TRANSCRIPTION	GOBP_POSITIVE_REGULATION_OF_MIRNA_TRANSCRIPTION	GOBP_POSITIVE_REGULATION_OF_MIRNA_TRANSCRIPTION	7/392	45/17872	5.11889e-05	0.00385878	0.00314553	JUN/ATOH8/EGR1/MYC/FOS/STAT3/NR1H2	7
GOBP_CELLULAR_RESPONSE_TO_CHEMICAL_STRESS	GOBP_CELLULAR_RESPONSE_TO_CHEMICAL_STRESS	GOBP_CELLULAR_RESPONSE_TO_CHEMICAL_STRESS	20/392	334/17872	5.21963e-05	0.00385878	0.00314553	JUN/EPAS1/XRCC5/CTNNB1/PRKCD/PKD2/HSPA1A/HSPA1B/CAV1/MYC/SIGMAR1/CAT/PRDX3/DDIT3/FOS/MAPK7/P4HB/FBXO7/ATF4/SOD1	20
GOBP_CELLULAR_RESPONSE_TO_UNFOLDED_PROTEIN	GOBP_CELLULAR_RESPONSE_TO_UNFOLDED_PROTEIN	GOBP_CELLULAR_RESPONSE_TO_UNFOLDED_PROTEIN	10/392	97/17872	5.29486e-05	0.00385878	0.00314553	HSPA1A/HSPA1B/VCP/HSPA5/TMBIM6/DDIT3/OS9/TMED2/MBTPS1/ATF4	10
GOBP_ENDOTHELIUM_DEVELOPMENT	GOBP_ENDOTHELIUM_DEVELOPMENT	GOBP_ENDOTHELIUM_DEVELOPMENT	12/392	138/17872	5.31872e-05	0.00385878	0.00314553	GSTM3/ATOH8/CTNNB1/ADD1/VEGFA/MSN/NRP1/EDNRB/VEZF1/ROCK1/MYADM/COL18A1	12
GOBP_CELLULAR_RESPONSE_TO_PEPTIDE	GOBP_CELLULAR_RESPONSE_TO_PEPTIDE	GOBP_CELLULAR_RESPONSE_TO_PEPTIDE	21/392	364/17872	5.83018e-05	0.00413008	0.00336668	LEPROT/AHCYL1/KLF11/PRKCD/POR/PDK4/CAV1/LDOC1/MYC/NR4A1/TNS2/SRSF5/LGMN/CYFIP1/CRK/MYO1C/STAT3/RAB31/ROCK1/LPIN3/INSR	21
GOBP_EXTRACELLULAR_MATRIX_ASSEMBLY	GOBP_EXTRACELLULAR_MATRIX_ASSEMBLY	GOBP_EXTRACELLULAR_MATRIX_ASSEMBLY	7/392	46/17872	5.92502e-05	0.00413008	0.00336668	EMILIN1/COL3A1/LAMB2/COL1A2/EFEMP2/GAS6/MFAP4	7
GOBP_NEGATIVE_REGULATION_OF_NEURON_DEATH	GOBP_NEGATIVE_REGULATION_OF_NEURON_DEATH	GOBP_NEGATIVE_REGULATION_OF_NEURON_DEATH	15/392	209/17872	6.10977e-05	0.00417697	0.0034049	JUN/NGF/CTNNB1/EIF4G1/NRP1/NFATC4/LGMN/VPS35/CX3CL1/ROCK1/CEBPB/TMEM259/FBXO7/ATF4/SOD1	15
GOBP_PROTEIN_LOCALIZATION_TO_PLASMA_MEMBRANE	GOBP_PROTEIN_LOCALIZATION_TO_PLASMA_MEMBRANE	GOBP_PROTEIN_LOCALIZATION_TO_PLASMA_MEMBRANE	18/392	285/17872	6.23624e-05	0.00418299	0.0034098	RER1/VAMP3/TMEM59/ATP2B4/EHD3/RAB7A/AP2M1/ATP6AP1/CD81/KIF5B/TMED2/GAS6/VPS35/VPS4A/RAB31/ROCK1/BSG/MYADM	18
GOBP_ELASTIC_FIBER_ASSEMBLY	GOBP_ELASTIC_FIBER_ASSEMBLY	GOBP_ELASTIC_FIBER_ASSEMBLY	4/392	11/17872	6.65703e-05	0.00430286	0.00350752	EMILIN1/COL3A1/EFEMP2/MFAP4	4
GOBP_POSITIVE_REGULATION_OF_TRANSCRIPTION_FROM_RNA_POLYMERASE_II_PROMOTER_IN_RESPONSE_TO_ENDOPLASMIC_RETICULUM_STRESS	GOBP_POSITIVE_REGULATION_OF_TRANSCRIPTION_FROM_RNA_POLYMERASE_II_PROMOTER_IN_RESPONSE_TO_ENDOPLASMIC_RETICULUM_STRESS	GOBP_POSITIVE_REGULATION_OF_TRANSCRIPTION_FROM_RNA_POLYMERASE_II_PROMOTER_IN_RESPONSE_TO_ENDOPLASMIC_RETICULUM_STRESS	4/392	11/17872	6.65703e-05	0.00430286	0.00350752	HSPA5/DDIT3/CEBPB/ATF4	4
GOBP_PROTEIN_TARGETING	GOBP_PROTEIN_TARGETING	GOBP_PROTEIN_TARGETING	19/392	315/17872	7.26979e-05	0.00456102	0.00371796	UBE2J2/LEPROT/YWHAQ/ARIH2/SEC61A1/RAB7A/YWHAZ/HSPA5/ATG13/SRPRA/NCOA4/OS9/LONP2/VPS4A/MYO1C/SRP68/HGS/GIPC1/FBXO7	19
GOBP_CELLULAR_RESPONSE_TO_OXYGEN_LEVELS	GOBP_CELLULAR_RESPONSE_TO_OXYGEN_LEVELS	GOBP_CELLULAR_RESPONSE_TO_OXYGEN_LEVELS	13/392	165/17872	7.31302e-05	0.00456102	0.00371796	HP1BP3/LMNA/NDUFS2/EPAS1/EGR1/VEGFA/CAV1/ATP6AP1/MYC/TMBIM6/P4HB/GATA6/ATF4	13
GOBP_MULTI_MULTICELLULAR_ORGANISM_PROCESS	GOBP_MULTI_MULTICELLULAR_ORGANISM_PROCESS	GOBP_MULTI_MULTICELLULAR_ORGANISM_PROCESS	15/392	213/17872	7.57573e-05	0.0046434	0.00378511	IGFBP7/VEGFA/MAGED2/TRO/LDOC1/PRDX3/SLC38A2/TMED2/FOS/BSG/JUNB/SYDE1/MAFF/SOD1/SLC19A1	15
GOBP_REGULATION_OF_ANATOMICAL_STRUCTURE_SIZE	GOBP_REGULATION_OF_ANATOMICAL_STRUCTURE_SIZE	GOBP_REGULATION_OF_ANATOMICAL_STRUCTURE_SIZE	25/392	487/17872	7.94841e-05	0.00475821	0.0038787	HP1BP3/NGF/ARPC5/PRKCD/RYK/AP2M1/ADD1/VEGFA/ELN/ARPC1A/CAV1/MSN/ESAM/NRP1/EPS8/ANO6/EDNRB/CYFIP1/SLC12A4/IST1/SCPEP1/ROCK1/MYADM/CDC42EP1/SOD1	25
GOBP_ESTABLISHMENT_OF_PROTEIN_LOCALIZATION_TO_ORGANELLE	GOBP_ESTABLISHMENT_OF_PROTEIN_LOCALIZATION_TO_ORGANELLE	GOBP_ESTABLISHMENT_OF_PROTEIN_LOCALIZATION_TO_ORGANELLE	23/392	429/17872	8.03073e-05	0.00475821	0.0038787	UBE2J2/LEPROT/LMNA/CCT3/CCT7/ARIH2/PRKCD/SEC61A1/RAB7A/CDKN1A/HSPA5/ATG13/SRPRA/NCOA4/HK1/DDIT3/LONP2/NUTF2/VPS4A/STAT3/SRP68/HGS/FBXO7	23
GOBP_RECEPTOR_METABOLIC_PROCESS	GOBP_RECEPTOR_METABOLIC_PROCESS	GOBP_RECEPTOR_METABOLIC_PROCESS	13/392	167/17872	8.27219e-05	0.0047612	0.00388114	VAMP3/EHD3/ACKR3/AP2M1/LRPAP1/VEGFA/CAV1/UBQLN2/CD81/CD9/LGMN/RAB31/INSR	13
GOBP_REGULATION_OF_CELL_MATRIX_ADHESION	GOBP_REGULATION_OF_CELL_MATRIX_ADHESION	GOBP_REGULATION_OF_CELL_MATRIX_ADHESION	11/392	123/17872	8.4135e-05	0.0047612	0.00388114	VEGFA/UTRN/EFEMP2/NRP1/CORO1C/FERMT2/CX3CL1/BCAS3/ACTG1/ROCK1/RRAS	11
GOBP_NEURON_APOPTOTIC_PROCESS	GOBP_NEURON_APOPTOTIC_PROCESS	GOBP_NEURON_APOPTOTIC_PROCESS	16/392	240/17872	8.43756e-05	0.0047612	0.00388114	JUN/NGF/CTNNB1/SIGMAR1/HSPA5/NRP1/DDIT3/NFATC4/LGMN/NUPR1/CX3CL1/ROCK1/PIGT/CEBPB/ATF4/SOD1	16
GOBP_WOUND_HEALING	GOBP_WOUND_HEALING	GOBP_WOUND_HEALING	23/392	431/17872	8.61098e-05	0.00478313	0.00389902	NOTCH2/COL3A1/PRKCD/CDKN1A/VEGFA/GNA12/CAV1/AK3/CD151/CD59/SERPING1/ENTPD1/CD9/ANO6/F10/GAS6/FERMT2/ACTN1/CX3CL1/CHMP1A/CRK/ACTG1/PROCR	23
GOBP_RAS_PROTEIN_SIGNAL_TRANSDUCTION	GOBP_RAS_PROTEIN_SIGNAL_TRANSDUCTION	GOBP_RAS_PROTEIN_SIGNAL_TRANSDUCTION	20/392	348/17872	9.18737e-05	0.00492402	0.00401387	GNB1/JUN/NGF/NOTCH2/COL3A1/PLK2/SPRY4/CDKN1A/GNA12/COL1A2/NRP1/EPS8/KCTD10/SPRY2/CYFIP1/CRK/ROCK1/CYTH2/RRAS/CDC42EP1	20
GOBP_NEPHRON_DEVELOPMENT	GOBP_NEPHRON_DEVELOPMENT	GOBP_NEPHRON_DEVELOPMENT	12/392	146/17872	9.19253e-05	0.00492402	0.00401387	NOTCH2/CTNNB1/LAMB2/SEC61A1/PKD2/EGR1/VEGFA/TCF21/MYC/ACAT1/EDNRB/MYO1E	12
GOBP_CELLULAR_RESPONSE_TO_PEPTIDE_HORMONE_STIMULUS	GOBP_CELLULAR_RESPONSE_TO_PEPTIDE_HORMONE_STIMULUS	GOBP_CELLULAR_RESPONSE_TO_PEPTIDE_HORMONE_STIMULUS	18/392	294/17872	9.28016e-05	0.00492402	0.00401387	LEPROT/AHCYL1/PRKCD/POR/PDK4/CAV1/MYC/NR4A1/TNS2/SRSF5/CYFIP1/CRK/MYO1C/STAT3/RAB31/ROCK1/LPIN3/INSR	18
GOBP_REGULATION_OF_CELLULAR_COMPONENT_SIZE	GOBP_REGULATION_OF_CELLULAR_COMPONENT_SIZE	GOBP_REGULATION_OF_CELLULAR_COMPONENT_SIZE	20/392	350/17872	9.93188e-05	0.0051309	0.0041825	HP1BP3/NGF/ARPC5/PRKCD/RYK/AP2M1/ADD1/VEGFA/ELN/ARPC1A/MSN/ESAM/NRP1/EPS8/ANO6/CYFIP1/SLC12A4/IST1/MYADM/CDC42EP1	20
GOBP_POSITIVE_REGULATION_OF_CELLULAR_COMPONENT_BIOGENESIS	GOBP_POSITIVE_REGULATION_OF_CELLULAR_COMPONENT_BIOGENESIS	GOBP_POSITIVE_REGULATION_OF_CELLULAR_COMPONENT_BIOGENESIS	25/392	494/17872	9.95871e-05	0.0051309	0.0041825	CLSTN1/EMILIN1/RAB7A/EIF4G1/HSPA1A/HSPA1B/VEGFA/THBS2/CAV1/MSN/SORBS3/VCP/NUMA1/NRP1/EPS8/AMIGO2/FERMT2/CYFIP1/CX3CL1/VPS4A/BCAS3/HGS/ROCK1/NR1H2/CDC42EP1	25
GOBP_RESPONSE_TO_OXIDATIVE_STRESS	GOBP_RESPONSE_TO_OXIDATIVE_STRESS	GOBP_RESPONSE_TO_OXIDATIVE_STRESS	23/392	436/17872	0.000102285	0.00519463	0.00423446	JUN/NDUFS2/EPAS1/CTNNB1/PRKCD/PKD2/GPX3/HSPA1A/HSPA1B/SIGMAR1/CAT/GSTP1/PRDX3/PSMB5/FOS/CRK/MAPK7/CYGB/P4HB/HNRNPM/FBXO7/ATF4/SOD1	23
GOBP_POSITIVE_REGULATION_OF_CELL_DEVELOPMENT	GOBP_POSITIVE_REGULATION_OF_CELL_DEVELOPMENT	GOBP_POSITIVE_REGULATION_OF_CELL_DEVELOPMENT	18/392	297/17872	0.000105525	0.00528367	0.00430704	NGF/PLXNA2/ID2/XRCC5/CTNNB1/PLXNB1/ADD1/VEGFA/MYC/NRP1/FERMT2/CYFIP1/NPTN/CX3CL1/IST1/CRK/P4HB/MYADM	18
GOBP_RESPONSE_TO_STARVATION	GOBP_RESPONSE_TO_STARVATION	GOBP_RESPONSE_TO_STARVATION	14/392	196/17872	0.000112456	0.00555252	0.00452619	GLUL/CDKN1A/PDK4/KLF10/RRAGA/HSPA5/FADS1/ACAT1/SLC38A2/DDIT3/GAS6/BCAS3/WDR45B/ATF4	14
GOBP_RESPONSE_TO_ESTROGEN	GOBP_RESPONSE_TO_ESTROGEN	GOBP_RESPONSE_TO_ESTROGEN	8/392	68/17872	0.000116831	0.00568949	0.00463785	GSTM3/ARID5A/CAV1/MYC/NCOA4/BCAS3/WBP2/GATA6	8
GOBP_GOLGI_VESICLE_TRANSPORT	GOBP_GOLGI_VESICLE_TRANSPORT	GOBP_GOLGI_VESICLE_TRANSPORT	18/392	301/17872	0.000124867	0.00593591	0.00483871	RER1/VAMP3/PEF1/TRAPPC3/EHD3/COPG1/COPB2/TMED4/VCP/SURF4/SCYL1/YIF1A/ARCN1/TMED2/TMED10/COG1/RAB31/PITPNB	18
GOBP_NEGATIVE_REGULATION_OF_PHOSPHORUS_METABOLIC_PROCESS	GOBP_NEGATIVE_REGULATION_OF_PHOSPHORUS_METABOLIC_PROCESS	GOBP_NEGATIVE_REGULATION_OF_PHOSPHORUS_METABOLIC_PROCESS	23/392	442/17872	0.00012523	0.00593591	0.00483871	JUN/GADD45A/EMILIN1/DNAJC10/PRKCD/EIF4G1/SPRY4/CDKN1A/CAV1/GSTP1/PRDX3/CTDSP2/CORO1C/TMED2/SPRY2/NUPR1/TERF2IP/STAT3/ROCK1/GADD45B/FKBP8/MYADM/FBXO7	23
GOBP_MAINTENANCE_OF_PROTEIN_LOCALIZATION_IN_ENDOPLASMIC_RETICULUM	GOBP_MAINTENANCE_OF_PROTEIN_LOCALIZATION_IN_ENDOPLASMIC_RETICULUM	GOBP_MAINTENANCE_OF_PROTEIN_LOCALIZATION_IN_ENDOPLASMIC_RETICULUM	4/392	13/17872	0.000139294	0.0064663	0.00527107	RER1/GPAA1/HSPA5/OS9	4
GOBP_SUBSTRATE_ADHESION_DEPENDENT_CELL_SPREADING	GOBP_SUBSTRATE_ADHESION_DEPENDENT_CELL_SPREADING	GOBP_SUBSTRATE_ADHESION_DEPENDENT_CELL_SPREADING	10/392	109/17872	0.000142254	0.0064663	0.00527107	VAMP3/LAMB2/SPRY4/NRP1/CORO1C/FERMT2/CRK/P4HB/ACTN4/MYADM	10
GOBP_REGULATION_OF_EXTRINSIC_APOPTOTIC_SIGNALING_PATHWAY	GOBP_REGULATION_OF_EXTRINSIC_APOPTOTIC_SIGNALING_PATHWAY	GOBP_REGULATION_OF_EXTRINSIC_APOPTOTIC_SIGNALING_PATHWAY	12/392	153/17872	0.000143696	0.0064663	0.00527107	LMNA/ITM2C/HSPA1A/HSPA1B/CAV1/GSTP1/NRP1/CX3CL1/TNFSF12/MAPK7/PSME3/TIMP3	12
GOBP_REGULATION_OF_RNA_SPLICING	GOBP_REGULATION_OF_RNA_SPLICING	GOBP_REGULATION_OF_RNA_SPLICING	12/392	153/17872	0.000143696	0.0064663	0.00527107	CCNL2/SF3B4/PCBP4/HSPA1A/SRSF3/RBMX/PUF60/HNRNPK/SLC38A2/TMBIM6/SRSF5/DDX5	12
GOBP_REGULATION_OF_CELL_JUNCTION_ASSEMBLY	GOBP_REGULATION_OF_CELL_JUNCTION_ASSEMBLY	GOBP_REGULATION_OF_CELL_JUNCTION_ASSEMBLY	14/392	201/17872	0.000146747	0.00652107	0.00531571	CLSTN1/EIF4G1/VEGFA/THBS2/CAV1/NRP1/AMIGO2/CORO1C/FERMT2/VPS35/MYO1C/BCAS3/ACTG1/ROCK1	14
GOBP_HEMOSTASIS	GOBP_HEMOSTASIS	GOBP_HEMOSTASIS	15/392	228/17872	0.00016166	0.00709506	0.00578361	COL3A1/PRKCD/GNA12/CAV1/AK3/CD59/SERPING1/ENTPD1/CD9/ANO6/F10/GAS6/ACTN1/ACTG1/PROCR	15
GOBP_NEPHRON_EPITHELIUM_DEVELOPMENT	GOBP_NEPHRON_EPITHELIUM_DEVELOPMENT	GOBP_NEPHRON_EPITHELIUM_DEVELOPMENT	10/392	111/17872	0.000165443	0.00717255	0.00584678	NOTCH2/CTNNB1/LAMB2/PKD2/VEGFA/TCF21/MYC/ACAT1/EDNRB/MYO1E	10
GOBP_MYELOID_CELL_DIFFERENTIATION	GOBP_MYELOID_CELL_DIFFERENTIATION	GOBP_MYELOID_CELL_DIFFERENTIATION	21/392	393/17872	0.000170705	0.00730295	0.00595308	JUN/NOTCH2/ID2/EPAS1/CTNNB1/NDFIP1/HSPA1A/HSPA1B/VEGFA/ATP6AP1/KLF10/MYC/CD81/ZBTB16/PRDX3/ACTN1/FOS/STAT3/CEBPB/FAM210B/JUNB	21
GOBP_VACUOLAR_TRANSPORT	GOBP_VACUOLAR_TRANSPORT	GOBP_VACUOLAR_TRANSPORT	12/392	156/17872	0.000172559	0.00730295	0.00595308	LEPROT/EHD3/RAB7A/NDFIP1/HSPA1A/VCP/NCOA4/VPS35/VPS4A/CHMP1A/HGS/HOOK2	12
GOBP_AMEBOIDAL_TYPE_CELL_MIGRATION	GOBP_AMEBOIDAL_TYPE_CELL_MIGRATION	GOBP_AMEBOIDAL_TYPE_CELL_MIGRATION	24/392	482/17872	0.000174673	0.00730543	0.0059551	JUN/GADD45A/GLUL/ATP2B4/ATOH8/AAMP/PTPRG/PLK2/SPARC/VEGFA/GNA12/NRP1/ARID5B/NR4A1/CORO1C/EDNRB/LGMN/TNFSF12/BCAS3/CYGB/ROCK1/GIPC1/SYDE1/RRAS	24
GOBP_POSITIVE_REGULATION_OF_APOPTOTIC_SIGNALING_PATHWAY	GOBP_POSITIVE_REGULATION_OF_APOPTOTIC_SIGNALING_PATHWAY	GOBP_POSITIVE_REGULATION_OF_APOPTOTIC_SIGNALING_PATHWAY	11/392	134/17872	0.000181124	0.00748716	0.00610323	ITM2C/PRKCD/CAV1/MYC/DDIT3/NFATC4/NUPR1/TNFSF12/SERINC3/TIMP3/SOD1	11
GOBP_MAINTENANCE_OF_PROTEIN_LOCATION	GOBP_MAINTENANCE_OF_PROTEIN_LOCATION	GOBP_MAINTENANCE_OF_PROTEIN_LOCATION	9/392	92/17872	0.000187096	0.00764513	0.006232	RER1/LTBP1/PKD2/CAV1/GPAA1/HSPA5/HK1/OS9/SUN2	9
GOBP_RECEPTOR_INTERNALIZATION	GOBP_RECEPTOR_INTERNALIZATION	GOBP_RECEPTOR_INTERNALIZATION	10/392	114/17872	0.000206145	0.00832779	0.00678848	ACKR3/AP2M1/LRPAP1/VEGFA/CAV1/UBQLN2/CD81/CD9/RAB31/INSR	10
GOBP_RESPONSE_TO_GAMMA_RADIATION	GOBP_RESPONSE_TO_GAMMA_RADIATION	GOBP_RESPONSE_TO_GAMMA_RADIATION	7/392	56/17872	0.00021272	0.00849685	0.0069263	XRCC5/EGR1/CDKN1A/MYC/HSPA5/TMEM109/XRCC6	7
GOBP_REGULATION_OF_PROTEIN_CONTAINING_COMPLEX_ASSEMBLY	GOBP_REGULATION_OF_PROTEIN_CONTAINING_COMPLEX_ASSEMBLY	GOBP_REGULATION_OF_PROTEIN_CONTAINING_COMPLEX_ASSEMBLY	21/392	401/17872	0.00022461	0.0088721	0.00723219	ARPC5/PRKCD/EIF4G1/ADD1/HSPA1A/HSPA1B/VEGFA/ELN/ARPC1A/MSN/VCP/HSPA5/NUMA1/ESAM/EPS8/FERMT2/CYFIP1/VPS35/NR1H2/MYADM/CDC42EP1	21
GOBP_CELLULAR_RESPONSE_TO_TOPOLOGICALLY_INCORRECT_PROTEIN	GOBP_CELLULAR_RESPONSE_TO_TOPOLOGICALLY_INCORRECT_PROTEIN	GOBP_CELLULAR_RESPONSE_TO_TOPOLOGICALLY_INCORRECT_PROTEIN	10/392	116/17872	0.000237704	0.00928615	0.0075697	HSPA1A/HSPA1B/VCP/HSPA5/TMBIM6/DDIT3/OS9/TMED2/MBTPS1/ATF4	10
GOBP_MAINTENANCE_OF_PROTEIN_LOCALIZATION_IN_ORGANELLE	GOBP_MAINTENANCE_OF_PROTEIN_LOCALIZATION_IN_ORGANELLE	GOBP_MAINTENANCE_OF_PROTEIN_LOCALIZATION_IN_ORGANELLE	6/392	41/17872	0.000251674	0.009725	0.00792743	RER1/GPAA1/HSPA5/HK1/OS9/SUN2	6
GOBP_TRANSFORMING_GROWTH_FACTOR_BETA1_PRODUCTION	GOBP_TRANSFORMING_GROWTH_FACTOR_BETA1_PRODUCTION	GOBP_TRANSFORMING_GROWTH_FACTOR_BETA1_PRODUCTION	4/392	15/17872	0.000256826	0.00981739	0.00800275	COL3A1/ATP6AP2/CX3CL1/GATA6	4
GOBP_KIDNEY_EPITHELIUM_DEVELOPMENT	GOBP_KIDNEY_EPITHELIUM_DEVELOPMENT	GOBP_KIDNEY_EPITHELIUM_DEVELOPMENT	11/392	140/17872	0.00026582	0.0100531	0.00819486	NOTCH2/CTNNB1/LAMB2/PKD2/VEGFA/TCF21/MYC/CAT/ACAT1/EDNRB/MYO1E	11
GOBP_REPRODUCTIVE_SYSTEM_DEVELOPMENT	GOBP_REPRODUCTIVE_SYSTEM_DEVELOPMENT	GOBP_REPRODUCTIVE_SYSTEM_DEVELOPMENT	22/392	437/17872	0.000277874	0.0103983	0.0084763	NOTCH2/EPAS1/CTNNB1/PKD2/MEA1/VEGFA/TCF21/LDOC1/MYC/HSPA5/NCOA4/ARID5B/PRDX3/HTRA1/TMED2/NUPR1/GATA6/CEBPB/BSG/INSR/JUNB/SOD1	22
GOBP_REGULATION_OF_ACTIN_FILAMENT_ORGANIZATION	GOBP_REGULATION_OF_ACTIN_FILAMENT_ORGANIZATION	GOBP_REGULATION_OF_ACTIN_FILAMENT_ORGANIZATION	16/392	268/17872	0.000298967	0.0110711	0.00902473	ARPC5/PRKCD/ADD1/ELN/ARPC1A/SORBS3/ESAM/NRP1/EPS8/FERMT2/CYFIP1/CX3CL1/ACTG1/ROCK1/MYADM/CDC42EP1	16
GOBP_POSITIVE_REGULATION_OF_NERVOUS_SYSTEM_DEVELOPMENT	GOBP_POSITIVE_REGULATION_OF_NERVOUS_SYSTEM_DEVELOPMENT	GOBP_POSITIVE_REGULATION_OF_NERVOUS_SYSTEM_DEVELOPMENT	16/392	269/17872	0.000311642	0.0114215	0.00931036	CLSTN1/NGF/PLXNA2/ID2/XRCC5/CTNNB1/PLXNB1/VEGFA/THBS2/MYC/NRP1/AMIGO2/CYFIP1/NPTN/CX3CL1/IST1	16
GOBP_UROGENITAL_SYSTEM_DEVELOPMENT	GOBP_UROGENITAL_SYSTEM_DEVELOPMENT	GOBP_UROGENITAL_SYSTEM_DEVELOPMENT	19/392	353/17872	0.000315348	0.0114394	0.00932494	ID3/NFIA/NOTCH2/CTNNB1/LAMB2/SEC61A1/PKD2/EGR1/VEGFA/TCF21/MYC/CAT/ACAT1/ZBTB16/NRP1/ARID5B/TNS2/EDNRB/MYO1E	19
GOBP_RESPONSE_TO_CALCIUM_ION	GOBP_RESPONSE_TO_CALCIUM_ION	GOBP_RESPONSE_TO_CALCIUM_ION	11/392	144/17872	0.000339141	0.0121782	0.00992721	PEF1/JUN/AHCYL1/ADD1/PKD2/CAV1/HSPA5/FOS/LGMN/ACTG1/JUNB	11
GOBP_VIRAL_PROCESS	GOBP_VIRAL_PROCESS	GOBP_VIRAL_PROCESS	21/392	415/17872	0.000355588	0.0124652	0.0101611	JUN/NFIA/RAB7A/HSPA1A/HSPA1B/DYNLT1/CAV1/VCP/CTSL/CD81/NRP1/TPCN1/GAS6/SIVA1/VPS4A/WWP2/IST1/CHMP1A/P4HB/BSG/INSR	21
GOBP_POSITIVE_REGULATION_OF_PROTEIN_LOCALIZATION	GOBP_POSITIVE_REGULATION_OF_PROTEIN_LOCALIZATION	GOBP_POSITIVE_REGULATION_OF_PROTEIN_LOCALIZATION	22/392	445/17872	0.000356456	0.0124652	0.0101611	UBE2J2/RER1/LEPROT/CCT3/GLUL/ATP2B4/CCT7/ARIH2/PRKCD/MSN/CD81/ATG13/NUMA1/KIF5B/GAS6/FERMT2/TMED10/NPTN/VPS35/MYO1C/BCAS3/NR1H2	22
GOBP_LYSOSOMAL_TRANSPORT	GOBP_LYSOSOMAL_TRANSPORT	GOBP_LYSOSOMAL_TRANSPORT	10/392	122/17872	0.000357651	0.0124652	0.0101611	EHD3/RAB7A/HSPA1A/VCP/NCOA4/VPS35/VPS4A/CHMP1A/HGS/HOOK2	10
GOBP_CELLULAR_RESPONSE_TO_INORGANIC_SUBSTANCE	GOBP_CELLULAR_RESPONSE_TO_INORGANIC_SUBSTANCE	GOBP_CELLULAR_RESPONSE_TO_INORGANIC_SUBSTANCE	14/392	220/17872	0.000372327	0.0128507	0.0104754	JUN/ADD1/PKD2/HSPA5/NFATC4/FOS/LGMN/MT2A/MT1E/CRK/EIF4A3/JUNB/ATF4/SOD1	14
GOBP_RESPONSE_TO_TOXIC_SUBSTANCE	GOBP_RESPONSE_TO_TOXIC_SUBSTANCE	GOBP_RESPONSE_TO_TOXIC_SUBSTANCE	15/392	247/17872	0.00038287	0.0130875	0.0106684	GSTM3/GPX3/CAT/GSTP1/PRDX3/ESD/RDH11/FOS/NUPR1/MT2A/MT1E/CYGB/GATA6/ATF4/SOD1	15
GOBP_EXTRINSIC_APOPTOTIC_SIGNALING_PATHWAY	GOBP_EXTRINSIC_APOPTOTIC_SIGNALING_PATHWAY	GOBP_EXTRINSIC_APOPTOTIC_SIGNALING_PATHWAY	14/392	221/17872	0.000389762	0.0131921	0.0107537	NGF/LMNA/ITM2C/HSPA1A/HSPA1B/CAV1/GSTP1/NRP1/SIVA1/CX3CL1/TNFSF12/MAPK7/PSME3/TIMP3	14
GOBP_FIBROBLAST_PROLIFERATION	GOBP_FIBROBLAST_PROLIFERATION	GOBP_FIBROBLAST_PROLIFERATION	8/392	81/17872	0.000397062	0.0131921	0.0107537	JUN/COL3A1/CTNNB1/CDKN1A/MYC/GSTP1/GAS6/NUPR1	8
GOBP_NEGATIVE_REGULATION_OF_TRANSFORMING_GROWTH_FACTOR_BETA_RECEPTOR_SIGNALING_PATHWAY	GOBP_NEGATIVE_REGULATION_OF_TRANSFORMING_GROWTH_FACTOR_BETA_RECEPTOR_SIGNALING_PATHWAY	GOBP_NEGATIVE_REGULATION_OF_TRANSFORMING_GROWTH_FACTOR_BETA_RECEPTOR_SIGNALING_PATHWAY	8/392	81/17872	0.000397062	0.0131921	0.0107537	EMILIN1/LTBP1/HSPA1A/CAV1/HSPA5/HTRA1/SPRY2/TGFB1I1	8
GOBP_REGULATION_OF_INTRINSIC_APOPTOTIC_SIGNALING_PATHWAY	GOBP_REGULATION_OF_INTRINSIC_APOPTOTIC_SIGNALING_PATHWAY	GOBP_REGULATION_OF_INTRINSIC_APOPTOTIC_SIGNALING_PATHWAY	12/392	171/17872	0.000402706	0.0132558	0.0108056	ACKR3/HSPA1A/CAV1/MYC/HNRNPK/TMBIM6/DDIT3/NUPR1/MAPK7/P4HB/SERINC3/SOD1	12
GOBP_PLACENTA_DEVELOPMENT	GOBP_PLACENTA_DEVELOPMENT	GOBP_PLACENTA_DEVELOPMENT	11/392	148/17872	0.000428776	0.0138848	0.0113183	NOTCH2/EPAS1/PKD2/LDOC1/PRDX3/HTRA1/TMED2/CEBPB/BSG/JUNB/SOD1	11
GOBP_CELL_JUNCTION_ASSEMBLY	GOBP_CELL_JUNCTION_ASSEMBLY	GOBP_CELL_JUNCTION_ASSEMBLY	21/392	421/17872	0.000429628	0.0138848	0.0113183	CLSTN1/CTNNB1/PLXNB1/RYK/EIF4G1/VEGFA/THBS2/CAV1/ESAM/NRP1/CD9/AMIGO2/CORO1C/FERMT2/ACTN1/NPTN/VPS35/MYO1C/BCAS3/ACTG1/ROCK1	21
GOBP_REGULATION_OF_ACTIN_FILAMENT_BASED_PROCESS	GOBP_REGULATION_OF_ACTIN_FILAMENT_BASED_PROCESS	GOBP_REGULATION_OF_ACTIN_FILAMENT_BASED_PROCESS	20/392	392/17872	0.000440249	0.0139917	0.0114055	NOTCH2/ARPC5/PRKCD/ADD1/ELN/ARPC1A/CAV1/SORBS3/ESAM/NRP1/EPS8/FERMT2/CYFIP1/CX3CL1/CRK/BCAS3/ACTG1/ROCK1/MYADM/CDC42EP1	20
GOBP_INTRINSIC_APOPTOTIC_SIGNALING_PATHWAY_IN_RESPONSE_TO_ENDOPLASMIC_RETICULUM_STRESS	GOBP_INTRINSIC_APOPTOTIC_SIGNALING_PATHWAY_IN_RESPONSE_TO_ENDOPLASMIC_RETICULUM_STRESS	GOBP_INTRINSIC_APOPTOTIC_SIGNALING_PATHWAY_IN_RESPONSE_TO_ENDOPLASMIC_RETICULUM_STRESS	7/392	63/17872	0.000445046	0.0139917	0.0114055	DNAJC10/HSPA1A/TMBIM6/DDIT3/SERINC3/CEBPB/ATF4	7
GOBP_MAINTENANCE_OF_PROTEIN_LOCATION_IN_CELL	GOBP_MAINTENANCE_OF_PROTEIN_LOCATION_IN_CELL	GOBP_MAINTENANCE_OF_PROTEIN_LOCATION_IN_CELL	7/392	63/17872	0.000445046	0.0139917	0.0114055	RER1/CAV1/GPAA1/HSPA5/HK1/OS9/SUN2	7
GOBP_RENAL_SYSTEM_VASCULATURE_DEVELOPMENT	GOBP_RENAL_SYSTEM_VASCULATURE_DEVELOPMENT	GOBP_RENAL_SYSTEM_VASCULATURE_DEVELOPMENT	5/392	30/17872	0.000448678	0.0139917	0.0114055	NOTCH2/PKD2/EGR1/TCF21/NRP1	5
GOBP_FOCAL_ADHESION_ASSEMBLY	GOBP_FOCAL_ADHESION_ASSEMBLY	GOBP_FOCAL_ADHESION_ASSEMBLY	8/392	83/17872	0.000468792	0.0144918	0.0118131	VEGFA/NRP1/CORO1C/FERMT2/ACTN1/BCAS3/ACTG1/ROCK1	8
GOBP_DETOXIFICATION	GOBP_DETOXIFICATION	GOBP_DETOXIFICATION	11/392	150/17872	0.000480558	0.0147275	0.0120052	GSTM3/GPX3/CAT/GSTP1/PRDX3/ESD/RDH11/MT2A/MT1E/CYGB/SOD1	11
GOBP_REGULATION_OF_PROTEIN_POLYMERIZATION	GOBP_REGULATION_OF_PROTEIN_POLYMERIZATION	GOBP_REGULATION_OF_PROTEIN_POLYMERIZATION	13/392	200/17872	0.000489056	0.0148598	0.0121131	ARPC5/PRKCD/ADD1/HSPA1A/HSPA1B/ELN/ARPC1A/NUMA1/ESAM/EPS8/CYFIP1/MYADM/CDC42EP1	13
GOBP_REGULATION_OF_CELL_SHAPE	GOBP_REGULATION_OF_CELL_SHAPE	GOBP_REGULATION_OF_CELL_SHAPE	11/392	151/17872	0.00050835	0.0152163	0.0124037	PLEKHO1/PLXNA2/PLXNB1/VEGFA/GNA12/MSN/EPS8/FERMT2/CYFIP1/CRK/CDC42EP1	11
GOBP_REGULATION_OF_BINDING	GOBP_REGULATION_OF_BINDING	GOBP_REGULATION_OF_BINDING	19/392	367/17872	0.00050935	0.0152163	0.0124037	JUN/NGF/CTNNB1/PRKCD/EIF4G1/ADD1/LRPAP1/CDKN1A/CAV1/LDOC1/MYC/NRP1/TMBIM6/DDIT3/NFATC4/CRK/EIF4A3/ROCK1/CSNK1E	19
GOBP_TISSUE_MIGRATION	GOBP_TISSUE_MIGRATION	GOBP_TISSUE_MIGRATION	19/392	368/17872	0.000526499	0.0155975	0.0127145	JUN/GADD45A/GLUL/ATP2B4/ATOH8/AAMP/PTPRG/PLK2/SPARC/VEGFA/NRP1/NR4A1/CORO1C/LGMN/TNFSF12/BCAS3/ROCK1/GIPC1/RRAS	19
GOBP_PERK_MEDIATED_UNFOLDED_PROTEIN_RESPONSE	GOBP_PERK_MEDIATED_UNFOLDED_PROTEIN_RESPONSE	GOBP_PERK_MEDIATED_UNFOLDED_PROTEIN_RESPONSE	4/392	18/17872	0.000546501	0.0157879	0.0128697	HSPA5/DDIT3/TMED2/ATF4	4
GOBP_TEMPERATURE_HOMEOSTASIS	GOBP_TEMPERATURE_HOMEOSTASIS	GOBP_TEMPERATURE_HOMEOSTASIS	12/392	177/17872	0.000549291	0.0157879	0.0128697	EPAS1/EGR1/VEGFA/CAV1/GADD45G/DDIT3/EDNRB/ACADVL/STAT3/CEBPB/NR1H2/ATF4	12
GOBP_CELLULAR_RESPONSE_TO_ACID_CHEMICAL	GOBP_CELLULAR_RESPONSE_TO_ACID_CHEMICAL	GOBP_CELLULAR_RESPONSE_TO_ACID_CHEMICAL	8/392	85/17872	0.000550689	0.0157879	0.0128697	COL3A1/PKD2/VEGFA/COL1A2/MYC/RRAGA/CEBPB/COL6A1	8
GOBP_UBIQUITIN_DEPENDENT_ERAD_PATHWAY	GOBP_UBIQUITIN_DEPENDENT_ERAD_PATHWAY	GOBP_UBIQUITIN_DEPENDENT_ERAD_PATHWAY	8/392	85/17872	0.000550689	0.0157879	0.0128697	UBE2J2/DNAJC10/TMEM129/CAV1/UBQLN2/VCP/HSPA5/OS9	8
GOBP_RESPONSE_TO_ACID_CHEMICAL	GOBP_RESPONSE_TO_ACID_CHEMICAL	GOBP_RESPONSE_TO_ACID_CHEMICAL	10/392	129/17872	0.000557498	0.0158552	0.0129246	ATP2B4/COL3A1/PKD2/VEGFA/COL1A2/MYC/RRAGA/TMBIM6/CEBPB/COL6A1	10
GOBP_EXTERNAL_ENCAPSULATING_STRUCTURE_ORGANIZATION	GOBP_EXTERNAL_ENCAPSULATING_STRUCTURE_ORGANIZATION	GOBP_EXTERNAL_ENCAPSULATING_STRUCTURE_ORGANIZATION	17/392	313/17872	0.000581953	0.0164194	0.0133844	EMILIN1/COL3A1/CRTAP/LAMB2/AEBP1/ELN/COL1A2/CAV1/BMP1/COL14A1/EFEMP2/SERPINH1/GAS6/MYO1E/CRISPLD2/MFAP4/COL18A1	17
GOBP_REGULATION_OF_ENDOTHELIAL_CELL_DIFFERENTIATION	GOBP_REGULATION_OF_ENDOTHELIAL_CELL_DIFFERENTIATION	GOBP_REGULATION_OF_ENDOTHELIAL_CELL_DIFFERENTIATION	6/392	48/17872	0.000603751	0.0169003	0.0137764	ATOH8/CTNNB1/ADD1/VEGFA/VEZF1/ROCK1	6
GOBP_POSITIVE_REGULATION_OF_P38MAPK_CASCADE	GOBP_POSITIVE_REGULATION_OF_P38MAPK_CASCADE	GOBP_POSITIVE_REGULATION_OF_P38MAPK_CASCADE	5/392	32/17872	0.000611636	0.0169872	0.0138473	GADD45A/PJA2/VEGFA/GADD45G/GADD45B	5
GOBP_ERAD_PATHWAY	GOBP_ERAD_PATHWAY	GOBP_ERAD_PATHWAY	9/392	108/17872	0.000619897	0.0170832	0.0139256	UBE2J2/DNAJC10/TMEM129/CAV1/UBQLN2/VCP/HSPA5/OS9/TMEM259	9
GOBP_MUSCLE_TISSUE_DEVELOPMENT	GOBP_MUSCLE_TISSUE_DEVELOPMENT	GOBP_MUSCLE_TISSUE_DEVELOPMENT	20/392	405/17872	0.000663094	0.0181331	0.0147814	NOTCH2/LMNA/ID2/COL3A1/CTNNB1/SGCB/PKD2/EGR1/VEGFA/TCF21/ELN/CAV1/MSC/EFEMP2/NR4A1/FOS/NUPR1/DDX5/GATA6/MAFF	20
GOBP_EPITHELIAL_CELL_DEVELOPMENT	GOBP_EPITHELIAL_CELL_DEVELOPMENT	GOBP_EPITHELIAL_CELL_DEVELOPMENT	13/392	208/17872	0.000707172	0.0189818	0.0154732	GSTM3/NOTCH2/LAMB2/ADD1/VEGFA/MSN/EDNRB/MYO1E/VEZF1/ROCK1/MYADM/ATF4/COL18A1	13
GOBP_MATERNAL_PLACENTA_DEVELOPMENT	GOBP_MATERNAL_PLACENTA_DEVELOPMENT	GOBP_MATERNAL_PLACENTA_DEVELOPMENT	5/392	33/17872	0.000708022	0.0189818	0.0154732	LDOC1/PRDX3/TMED2/BSG/JUNB	5
GOBP_REGULATION_OF_CELL_SUBSTRATE_JUNCTION_ORGANIZATION	GOBP_REGULATION_OF_CELL_SUBSTRATE_JUNCTION_ORGANIZATION	GOBP_REGULATION_OF_CELL_SUBSTRATE_JUNCTION_ORGANIZATION	7/392	68/17872	0.00071015	0.0189818	0.0154732	VEGFA/NRP1/CORO1C/FERMT2/BCAS3/ACTG1/ROCK1	7
GOBP_ESTABLISHMENT_OF_ORGANELLE_LOCALIZATION	GOBP_ESTABLISHMENT_OF_ORGANELLE_LOCALIZATION	GOBP_ESTABLISHMENT_OF_ORGANELLE_LOCALIZATION	20/392	408/17872	0.00072657	0.0191999	0.015651	VAMP3/PEF1/CTNNB1/RAB7A/COPG1/DYNLT1/YWHAZ/NUMA1/KIF5B/DCTN2/TMED2/SPRY2/TMED10/MYO1E/VPS4A/CHMP1A/MYO1C/HGS/ACTN4/SUN2	20
GOBP_REGULATION_OF_MYELOID_CELL_DIFFERENTIATION	GOBP_REGULATION_OF_MYELOID_CELL_DIFFERENTIATION	GOBP_REGULATION_OF_MYELOID_CELL_DIFFERENTIATION	13/392	209/17872	0.000739457	0.0191999	0.015651	NOTCH2/ID2/CTNNB1/NDFIP1/HSPA1A/HSPA1B/KLF10/MYC/ZBTB16/FOS/STAT3/CEBPB/FAM210B	13
GOBP_REGULATION_OF_EPITHELIAL_CELL_DIFFERENTIATION	GOBP_REGULATION_OF_EPITHELIAL_CELL_DIFFERENTIATION	GOBP_REGULATION_OF_EPITHELIAL_CELL_DIFFERENTIATION	11/392	158/17872	0.000743025	0.0191999	0.015651	ATOH8/CTNNB1/ADD1/VEGFA/CAV1/NUMA1/SPRY2/VEZF1/ROCK1/CEBPB/MAFF	11
GOBP_RESPONSE_TO_OXYGEN_LEVELS	GOBP_RESPONSE_TO_OXYGEN_LEVELS	GOBP_RESPONSE_TO_OXYGEN_LEVELS	17/392	320/17872	0.000745118	0.0191999	0.015651	HP1BP3/LMNA/NDUFS2/EPAS1/EGR1/VEGFA/CAV1/ATP6AP1/MYC/CAT/TMBIM6/ALKBH5/CYGB/P4HB/GATA6/ACTN4/ATF4	17
GOBP_METANEPHROS_DEVELOPMENT	GOBP_METANEPHROS_DEVELOPMENT	GOBP_METANEPHROS_DEVELOPMENT	8/392	89/17872	0.00074919	0.0191999	0.015651	ID3/CTNNB1/LAMB2/PKD2/EGR1/TCF21/MYC/ACAT1	8
GOBP_REGULATION_OF_CELLULAR_RESPONSE_TO_TRANSFORMING_GROWTH_FACTOR_BETA_STIMULUS	GOBP_REGULATION_OF_CELLULAR_RESPONSE_TO_TRANSFORMING_GROWTH_FACTOR_BETA_STIMULUS	GOBP_REGULATION_OF_CELLULAR_RESPONSE_TO_TRANSFORMING_GROWTH_FACTOR_BETA_STIMULUS	10/392	134/17872	0.000750713	0.0191999	0.015651	EMILIN1/LTBP1/HSPA1A/CAV1/HSPA5/HTRA1/SPRY2/TGFB1I1/C20orf27/GIPC1	10
GOBP_RESPONSE_TO_METAL_ION	GOBP_RESPONSE_TO_METAL_ION	GOBP_RESPONSE_TO_METAL_ION	18/392	350/17872	0.000766541	0.0194647	0.0158668	PEF1/JUN/AHCYL1/ADD1/PKD2/CAV1/HSPA5/CAT/NFATC4/FOS/LGMN/MT2A/MT1E/ACTG1/BSG/JUNB/ATF4/SOD1	18
GOBP_POSITIVE_REGULATION_OF_PROTEOLYSIS_INVOLVED_IN_CELLULAR_PROTEIN_CATABOLIC_PROCESS	GOBP_POSITIVE_REGULATION_OF_PROTEOLYSIS_INVOLVED_IN_CELLULAR_PROTEIN_CATABOLIC_PROCESS	GOBP_POSITIVE_REGULATION_OF_PROTEOLYSIS_INVOLVED_IN_CELLULAR_PROTEIN_CATABOLIC_PROCESS	10/392	135/17872	0.000795298	0.0200517	0.0163453	ARIH2/HSPA1A/HSPA1B/PSMC2/CAV1/UBQLN2/VCP/NUPR1/TMEM259/CSNK1E	10
GOBP_MYELOID_LEUKOCYTE_DIFFERENTIATION	GOBP_MYELOID_LEUKOCYTE_DIFFERENTIATION	GOBP_MYELOID_LEUKOCYTE_DIFFERENTIATION	13/392	211/17872	0.000807757	0.0200809	0.0163692	JUN/NOTCH2/ID2/CTNNB1/NDFIP1/VEGFA/ATP6AP1/KLF10/MYC/CD81/FOS/CEBPB/JUNB	13
GOBP_REGULATION_OF_ENDOCYTOSIS	GOBP_REGULATION_OF_ENDOCYTOSIS	GOBP_REGULATION_OF_ENDOCYTOSIS	13/392	211/17872	0.000807757	0.0200809	0.0163692	AP2M1/LRPAP1/VEGFA/CAV1/UBQLN2/HNRNPK/CD151/ANO6/RAB5B/RAB31/ROCK1/INSR/NR1H2	13
GOBP_HEAD_MORPHOGENESIS	GOBP_HEAD_MORPHOGENESIS	GOBP_HEAD_MORPHOGENESIS	5/392	34/17872	0.000815324	0.0201283	0.0164078	CSRNP1/ATP6AP2/ARID5B/CRISPLD2/RRAS	5
GOBP_CELLULAR_RESPONSE_TO_STARVATION	GOBP_CELLULAR_RESPONSE_TO_STARVATION	GOBP_CELLULAR_RESPONSE_TO_STARVATION	11/392	160/17872	0.00082458	0.0202164	0.0164796	GLUL/CDKN1A/PDK4/KLF10/RRAGA/HSPA5/FADS1/SLC38A2/GAS6/WDR45B/ATF4	11
GOBP_TRANSPORT_OF_VIRUS	GOBP_TRANSPORT_OF_VIRUS	GOBP_TRANSPORT_OF_VIRUS	4/392	20/17872	0.000835795	0.020307	0.0165535	DYNLT1/CAV1/CTSL/TPCN1	4
GOBP_ENDOPLASMIC_RETICULUM_TO_GOLGI_VESICLE_MEDIATED_TRANSPORT	GOBP_ENDOPLASMIC_RETICULUM_TO_GOLGI_VESICLE_MEDIATED_TRANSPORT	GOBP_ENDOPLASMIC_RETICULUM_TO_GOLGI_VESICLE_MEDIATED_TRANSPORT	10/392	136/17872	0.00084204	0.020307	0.0165535	PEF1/TRAPPC3/COPG1/COPB2/TMED4/VCP/YIF1A/ARCN1/TMED2/TMED10	10
GOBP_REGULATION_OF_VASCULATURE_DEVELOPMENT	GOBP_REGULATION_OF_VASCULATURE_DEVELOPMENT	GOBP_REGULATION_OF_VASCULATURE_DEVELOPMENT	18/392	353/17872	0.000845411	0.020307	0.0165535	GADD45A/GLUL/ATP2B4/EMILIN1/CTNNB1/PLK2/SPARC/VEGFA/THBS2/NRP1/SPRY2/TNFSF12/MAPK7/STAT3/HGS/ROCK1/GATA6/RRAS	18
GOBP_REGULATION_OF_BODY_FLUID_LEVELS	GOBP_REGULATION_OF_BODY_FLUID_LEVELS	GOBP_REGULATION_OF_BODY_FLUID_LEVELS	19/392	385/17872	0.000904565	0.0215821	0.0175928	VAMP3/COL3A1/PRKCD/VEGFA/GNA12/CAV1/AK3/CD59/SERPING1/ENTPD1/CD9/ANO6/EDNRB/F10/GAS6/ACTN1/ACTG1/PROCR/NR1H2	19
GOBP_RETROGRADE_VESICLE_MEDIATED_TRANSPORT_GOLGI_TO_ENDOPLASMIC_RETICULUM	GOBP_RETROGRADE_VESICLE_MEDIATED_TRANSPORT_GOLGI_TO_ENDOPLASMIC_RETICULUM	GOBP_RETROGRADE_VESICLE_MEDIATED_TRANSPORT_GOLGI_TO_ENDOPLASMIC_RETICULUM	6/392	52/17872	0.000930618	0.0218666	0.0178247	RER1/COPB2/SCYL1/ARCN1/TMED10/PITPNB	6
GOBP_POSITIVE_REGULATION_OF_RESPONSE_TO_ENDOPLASMIC_RETICULUM_STRESS	GOBP_POSITIVE_REGULATION_OF_RESPONSE_TO_ENDOPLASMIC_RETICULUM_STRESS	GOBP_POSITIVE_REGULATION_OF_RESPONSE_TO_ENDOPLASMIC_RETICULUM_STRESS	5/392	35/17872	0.000934294	0.0218666	0.0178247	CAV1/UBQLN2/DDIT3/SERINC3/TMEM259	5
GOBP_CELLULAR_RESPONSE_TO_RADIATION	GOBP_CELLULAR_RESPONSE_TO_RADIATION	GOBP_CELLULAR_RESPONSE_TO_RADIATION	12/392	188/17872	0.000934941	0.0218666	0.0178247	GADD45A/XRCC5/PRKCD/EGR1/CDKN1A/MYC/HSPA5/TMEM109/NFATC4/MFAP4/ATF4/XRCC6	12
GOBP_ACTIN_FILAMENT_ORGANIZATION	GOBP_ACTIN_FILAMENT_ORGANIZATION	GOBP_ACTIN_FILAMENT_ORGANIZATION	21/392	449/17872	0.000981221	0.022799	0.0185848	ARPC5/PRKCD/ADD1/ELN/ARPC1A/ZYX/SORBS3/ESAM/NRP1/EPS8/CORO1C/FERMT2/ACTN1/CYFIP1/MYO1E/CX3CL1/MYO1C/ACTG1/ROCK1/MYADM/CDC42EP1	21
GOBP_ACTIN_FILAMENT_BUNDLE_ORGANIZATION	GOBP_ACTIN_FILAMENT_BUNDLE_ORGANIZATION	GOBP_ACTIN_FILAMENT_BUNDLE_ORGANIZATION	11/392	164/17872	0.00101004	0.023124	0.0188497	ADD1/ELN/ZYX/SORBS3/NRP1/EPS8/FERMT2/ACTN1/CX3CL1/ACTG1/ROCK1	11
GOBP_ACTIN_FILAMENT_BASED_TRANSPORT	GOBP_ACTIN_FILAMENT_BASED_TRANSPORT	GOBP_ACTIN_FILAMENT_BASED_TRANSPORT	4/392	21/17872	0.00101472	0.023124	0.0188497	MYO1E/MYO1C/ACTN4/SUN2	4
GOBP_CELLULAR_RESPONSE_TO_ARSENIC_CONTAINING_SUBSTANCE	GOBP_CELLULAR_RESPONSE_TO_ARSENIC_CONTAINING_SUBSTANCE	GOBP_CELLULAR_RESPONSE_TO_ARSENIC_CONTAINING_SUBSTANCE	4/392	21/17872	0.00101472	0.023124	0.0188497	MYC/VCP/SLC38A2/ATF4	4
GOBP_ESTABLISHMENT_OF_ENDOTHELIAL_BARRIER	GOBP_ESTABLISHMENT_OF_ENDOTHELIAL_BARRIER	GOBP_ESTABLISHMENT_OF_ENDOTHELIAL_BARRIER	6/392	53/17872	0.00103033	0.02333	0.0190177	ADD1/VEGFA/MSN/EDNRB/ROCK1/MYADM	6
GOBP_REGULATION_OF_DNA_BINDING_TRANSCRIPTION_FACTOR_ACTIVITY	GOBP_REGULATION_OF_DNA_BINDING_TRANSCRIPTION_FACTOR_ACTIVITY	GOBP_REGULATION_OF_DNA_BINDING_TRANSCRIPTION_FACTOR_ACTIVITY	21/392	451/17872	0.00103734	0.02334	0.0190259	ID3/ID2/CTNNB1/PKD2/HSPA1A/HSPA1B/VEGFA/CAV1/CAT/ARID5B/PRDX3/DDIT3/UBE2N/GAS6/NDN/SLCO3A1/NUPR1/CX3CL1/WWP2/TERF2IP/STAT3	21
GOBP_VESICLE_LOCALIZATION	GOBP_VESICLE_LOCALIZATION	GOBP_VESICLE_LOCALIZATION	12/392	191/17872	0.00107254	0.0238625	0.0194518	PEF1/CTNNB1/RAB7A/KIF5B/DCTN2/TMED2/TMED10/MYO1E/VPS4A/MYO1C/HGS/ACTN4	12
GOBP_REGULATION_OF_PROTEIN_MODIFICATION_BY_SMALL_PROTEIN_CONJUGATION_OR_REMOVAL	GOBP_REGULATION_OF_PROTEIN_MODIFICATION_BY_SMALL_PROTEIN_CONJUGATION_OR_REMOVAL	GOBP_REGULATION_OF_PROTEIN_MODIFICATION_BY_SMALL_PROTEIN_CONJUGATION_OR_REMOVAL	14/392	245/17872	0.00107398	0.0238625	0.0194518	MUL1/PEF1/EPAS1/CTNNB1/EGR1/NDFIP1/HSPA1A/HSPA1B/CAV1/VCP/HSPA5/UBE2N/SPRY2/UBE2S	14
GOBP_SMOOTH_MUSCLE_CELL_DIFFERENTIATION	GOBP_SMOOTH_MUSCLE_CELL_DIFFERENTIATION	GOBP_SMOOTH_MUSCLE_CELL_DIFFERENTIATION	7/392	73/17872	0.0010871	0.024004	0.0195671	CTNNB1/SGCB/VEGFA/EFEMP2/EDNRB/NFATC4/GATA6	7
GOBP_PROTEIN_POLYMERIZATION	GOBP_PROTEIN_POLYMERIZATION	GOBP_PROTEIN_POLYMERIZATION	15/392	274/17872	0.0011132	0.0241398	0.0196778	ARPC5/PRKCD/ADD1/HSPA1A/HSPA1B/ELN/ARPC1A/MAP7D3/NUMA1/ESAM/EPS8/CYFIP1/MYADM/UBE2S/CDC42EP1	15
GOBP_NEGATIVE_REGULATION_OF_BINDING	GOBP_NEGATIVE_REGULATION_OF_BINDING	GOBP_NEGATIVE_REGULATION_OF_BINDING	11/392	166/17872	0.00111495	0.0241398	0.0196778	JUN/PRKCD/LRPAP1/CDKN1A/CAV1/TMBIM6/DDIT3/NFATC4/EIF4A3/ROCK1/CSNK1E	11
GOBP_SKELETAL_MUSCLE_ORGAN_DEVELOPMENT	GOBP_SKELETAL_MUSCLE_ORGAN_DEVELOPMENT	GOBP_SKELETAL_MUSCLE_ORGAN_DEVELOPMENT	11/392	166/17872	0.00111495	0.0241398	0.0196778	CTNNB1/EGR1/TCF21/ELN/CAV1/MSC/NR4A1/FOS/NUPR1/DDX5/MAFF	11
GOBP_ESCRT_COMPLEX_DISASSEMBLY	GOBP_ESCRT_COMPLEX_DISASSEMBLY	GOBP_ESCRT_COMPLEX_DISASSEMBLY	3/392	10/17872	0.00112041	0.0241398	0.0196778	VPS4A/IST1/CHMP1A	3
GOBP_CELLULAR_RESPONSE_TO_CADMIUM_ION	GOBP_CELLULAR_RESPONSE_TO_CADMIUM_ION	GOBP_CELLULAR_RESPONSE_TO_CADMIUM_ION	5/392	37/17872	0.00121033	0.0256114	0.0208774	JUN/FOS/MT2A/MT1E/SOD1	5
GOBP_NEUROTROPHIN_SIGNALING_PATHWAY	GOBP_NEUROTROPHIN_SIGNALING_PATHWAY	GOBP_NEUROTROPHIN_SIGNALING_PATHWAY	5/392	37/17872	0.00121033	0.0256114	0.0208774	NGF/KIDINS220/SPRY2/CYFIP1/NDN	5
GOBP_POSITIVE_REGULATION_OF_RNA_SPLICING	GOBP_POSITIVE_REGULATION_OF_RNA_SPLICING	GOBP_POSITIVE_REGULATION_OF_RNA_SPLICING	5/392	37/17872	0.00121033	0.0256114	0.0208774	SF3B4/HSPA1A/RBMX/SLC38A2/SRSF5	5
GOBP_INTEGRATED_STRESS_RESPONSE_SIGNALING	GOBP_INTEGRATED_STRESS_RESPONSE_SIGNALING	GOBP_INTEGRATED_STRESS_RESPONSE_SIGNALING	4/392	22/17872	0.00121893	0.0256165	0.0208816	HSPA5/DDIT3/TMED2/ATF4	4
GOBP_OSTEOCLAST_DIFFERENTIATION	GOBP_OSTEOCLAST_DIFFERENTIATION	GOBP_OSTEOCLAST_DIFFERENTIATION	8/392	96/17872	0.00123219	0.0256165	0.0208816	NOTCH2/CTNNB1/ATP6AP1/KLF10/CD81/FOS/CEBPB/JUNB	8
GOBP_REGULATION_OF_CELL_MORPHOGENESIS_INVOLVED_IN_DIFFERENTIATION	GOBP_REGULATION_OF_CELL_MORPHOGENESIS_INVOLVED_IN_DIFFERENTIATION	GOBP_REGULATION_OF_CELL_MORPHOGENESIS_INVOLVED_IN_DIFFERENTIATION	8/392	96/17872	0.00123219	0.0256165	0.0208816	SPRY4/NRP1/CORO1C/FERMT2/CRK/P4HB/ACTN4/MYADM	8
GOBP_VESICLE_ORGANIZATION	GOBP_VESICLE_ORGANIZATION	GOBP_VESICLE_ORGANIZATION	16/392	306/17872	0.00124681	0.025769	0.0210059	VAMP3/PEF1/TMEM9/TMEM127/RAB7A/AP2M1/CAV1/RAB5B/CORO1C/TMED2/TMED10/VPS4A/IST1/CHMP1A/HGS/HOOK2	16
GOBP_PLATELET_DERIVED_GROWTH_FACTOR_RECEPTOR_SIGNALING_PATHWAY	GOBP_PLATELET_DERIVED_GROWTH_FACTOR_RECEPTOR_SIGNALING_PATHWAY	GOBP_PLATELET_DERIVED_GROWTH_FACTOR_RECEPTOR_SIGNALING_PATHWAY	6/392	55/17872	0.00125416	0.025769	0.0210059	CSRNP1/VEGFA/NRP1/ARID5B/MYO1E/HGS	6
GOBP_CELLULAR_RESPONSE_TO_IONIZING_RADIATION	GOBP_CELLULAR_RESPONSE_TO_IONIZING_RADIATION	GOBP_CELLULAR_RESPONSE_TO_IONIZING_RADIATION	7/392	75/17872	0.00127576	0.025769	0.0210059	GADD45A/XRCC5/EGR1/CDKN1A/HSPA5/TMEM109/XRCC6	7
GOBP_ENDOPLASMIC_RETICULUM_UNFOLDED_PROTEIN_RESPONSE	GOBP_ENDOPLASMIC_RETICULUM_UNFOLDED_PROTEIN_RESPONSE	GOBP_ENDOPLASMIC_RETICULUM_UNFOLDED_PROTEIN_RESPONSE	7/392	75/17872	0.00127576	0.025769	0.0210059	VCP/HSPA5/DDIT3/OS9/TMED2/MBTPS1/ATF4	7
GOBP_PROTEIN_LOCALIZATION_TO_ENDOPLASMIC_RETICULUM	GOBP_PROTEIN_LOCALIZATION_TO_ENDOPLASMIC_RETICULUM	GOBP_PROTEIN_LOCALIZATION_TO_ENDOPLASMIC_RETICULUM	7/392	75/17872	0.00127576	0.025769	0.0210059	RER1/SEC61A1/GPAA1/HSPA5/SRPRA/OS9/SRP68	7
GOBP_POSITIVE_REGULATION_OF_NEUROGENESIS	GOBP_POSITIVE_REGULATION_OF_NEUROGENESIS	GOBP_POSITIVE_REGULATION_OF_NEUROGENESIS	13/392	222/17872	0.0012854	0.0258169	0.0210449	NGF/PLXNA2/ID2/XRCC5/CTNNB1/PLXNB1/VEGFA/MYC/NRP1/CYFIP1/NPTN/CX3CL1/IST1	13
GOBP_NEGATIVE_REGULATION_OF_EXTRINSIC_APOPTOTIC_SIGNALING_PATHWAY	GOBP_NEGATIVE_REGULATION_OF_EXTRINSIC_APOPTOTIC_SIGNALING_PATHWAY	GOBP_NEGATIVE_REGULATION_OF_EXTRINSIC_APOPTOTIC_SIGNALING_PATHWAY	8/392	97/17872	0.00131781	0.0261721	0.0213345	LMNA/HSPA1A/HSPA1B/GSTP1/NRP1/CX3CL1/MAPK7/PSME3	8
GOBP_NEGATIVE_REGULATION_OF_PROTEIN_BINDING	GOBP_NEGATIVE_REGULATION_OF_PROTEIN_BINDING	GOBP_NEGATIVE_REGULATION_OF_PROTEIN_BINDING	8/392	97/17872	0.00131781	0.0261721	0.0213345	PRKCD/LRPAP1/CDKN1A/CAV1/TMBIM6/NFATC4/ROCK1/CSNK1E	8
GOBP_POSITIVE_REGULATION_OF_MAPK_CASCADE	GOBP_POSITIVE_REGULATION_OF_MAPK_CASCADE	GOBP_POSITIVE_REGULATION_OF_MAPK_CASCADE	22/392	492/17872	0.00133667	0.0263993	0.0215197	PLA2G2A/JUN/GADD45A/NOTCH2/ACKR3/CTNNB1/RYK/PJA2/VEGFA/SORBS3/GADD45G/CD81/NRP1/SPRY2/GAS6/FERMT2/NPTN/CX3CL1/ROCK1/GADD45B/INSR/SOD1	22
GOBP_NEGATIVE_REGULATION_OF_HYDROLASE_ACTIVITY	GOBP_NEGATIVE_REGULATION_OF_HYDROLASE_ACTIVITY	GOBP_NEGATIVE_REGULATION_OF_HYDROLASE_ACTIVITY	18/392	369/17872	0.00139387	0.0273166	0.0222674	NGF/VEGFA/POR/SERPING1/SERPINH1/APLP2/PRDX3/TMBIM6/NR4A1/TMED2/SPRY2/GAS6/TMED10/MAPK7/BCAS3/ROCK1/PSMF1/TIMP3	18
GOBP_REGULATION_OF_PROTEIN_BINDING	GOBP_REGULATION_OF_PROTEIN_BINDING	GOBP_REGULATION_OF_PROTEIN_BINDING	12/392	197/17872	0.00139849	0.0273166	0.0222674	PRKCD/ADD1/LRPAP1/CDKN1A/CAV1/LDOC1/NRP1/TMBIM6/NFATC4/CRK/ROCK1/CSNK1E	12
GOBP_CELL_SUBSTRATE_JUNCTION_ORGANIZATION	GOBP_CELL_SUBSTRATE_JUNCTION_ORGANIZATION	GOBP_CELL_SUBSTRATE_JUNCTION_ORGANIZATION	8/392	98/17872	0.0014081	0.0273541	0.0222979	VEGFA/NRP1/CORO1C/FERMT2/ACTN1/BCAS3/ACTG1/ROCK1	8
GOBP_ENDOTHELIAL_CELL_MIGRATION	GOBP_ENDOTHELIAL_CELL_MIGRATION	GOBP_ENDOTHELIAL_CELL_MIGRATION	15/392	281/17872	0.00143011	0.0276307	0.0225235	GADD45A/GLUL/ATP2B4/ATOH8/AAMP/PLK2/SPARC/VEGFA/NRP1/NR4A1/LGMN/TNFSF12/BCAS3/GIPC1/RRAS	15
GOBP_GLOMERULAR_EPITHELIAL_CELL_DIFFERENTIATION	GOBP_GLOMERULAR_EPITHELIAL_CELL_DIFFERENTIATION	GOBP_GLOMERULAR_EPITHELIAL_CELL_DIFFERENTIATION	4/392	23/17872	0.00145025	0.0277184	0.022595	NOTCH2/LAMB2/EDNRB/MYO1E	4
GOBP_PROTEIN_TARGETING_TO_LYSOSOME	GOBP_PROTEIN_TARGETING_TO_LYSOSOME	GOBP_PROTEIN_TARGETING_TO_LYSOSOME	4/392	23/17872	0.00145025	0.0277184	0.022595	RAB7A/NCOA4/VPS4A/HGS	4
GOBP_ERK1_AND_ERK2_CASCADE	GOBP_ERK1_AND_ERK2_CASCADE	GOBP_ERK1_AND_ERK2_CASCADE	17/392	341/17872	0.00148849	0.0277731	0.0226395	PLA2G2A/JUN/NOTCH2/EMILIN1/ACKR3/SPRY4/YWHAZ/MYC/GSTP1/NRP1/SPRY2/GAS6/FERMT2/NPTN/CX3CL1/RRAS/TIMP3	17
GOBP_POSITIVE_REGULATION_OF_AXONOGENESIS	GOBP_POSITIVE_REGULATION_OF_AXONOGENESIS	GOBP_POSITIVE_REGULATION_OF_AXONOGENESIS	7/392	77/17872	0.00148912	0.0277731	0.0226395	NGF/PLXNA2/PLXNB1/VEGFA/NRP1/CYFIP1/IST1	7
GOBP_CELL_DEATH_IN_RESPONSE_TO_OXIDATIVE_STRESS	GOBP_CELL_DEATH_IN_RESPONSE_TO_OXIDATIVE_STRESS	GOBP_CELL_DEATH_IN_RESPONSE_TO_OXIDATIVE_STRESS	8/392	99/17872	0.00150323	0.0277731	0.0226395	CTNNB1/PRKCD/SIGMAR1/MAPK7/P4HB/FBXO7/ATF4/SOD1	8
GOBP_EMBRYO_IMPLANTATION	GOBP_EMBRYO_IMPLANTATION	GOBP_EMBRYO_IMPLANTATION	6/392	57/17872	0.00151339	0.0277731	0.0226395	IGFBP7/VEGFA/TRO/BSG/SYDE1/SOD1	6
GOBP_CELLULAR_RESPONSE_TO_TESTOSTERONE_STIMULUS	GOBP_CELLULAR_RESPONSE_TO_TESTOSTERONE_STIMULUS	GOBP_CELLULAR_RESPONSE_TO_TESTOSTERONE_STIMULUS	3/392	11/17872	0.00151561	0.0277731	0.0226395	MSN/MYC/NCOA4	3
GOBP_COMMISSURAL_NEURON_AXON_GUIDANCE	GOBP_COMMISSURAL_NEURON_AXON_GUIDANCE	GOBP_COMMISSURAL_NEURON_AXON_GUIDANCE	3/392	11/17872	0.00151561	0.0277731	0.0226395	RYK/VEGFA/NRP1	3
GOBP_NEGATIVE_REGULATION_OF_NEURON_MIGRATION	GOBP_NEGATIVE_REGULATION_OF_NEURON_MIGRATION	GOBP_NEGATIVE_REGULATION_OF_NEURON_MIGRATION	3/392	11/17872	0.00151561	0.0277731	0.0226395	COL3A1/CX3CL1/STAT3	3
GOBP_VASCULAR_ASSOCIATED_SMOOTH_MUSCLE_CELL_DEVELOPMENT	GOBP_VASCULAR_ASSOCIATED_SMOOTH_MUSCLE_CELL_DEVELOPMENT	GOBP_VASCULAR_ASSOCIATED_SMOOTH_MUSCLE_CELL_DEVELOPMENT	3/392	11/17872	0.00151561	0.0277731	0.0226395	SGCB/VEGFA/EFEMP2	3
GOBP_RNA_SPLICING	GOBP_RNA_SPLICING	GOBP_RNA_SPLICING	20/392	434/17872	0.00153343	0.0279555	0.0227882	CCNL2/HNRNPR/SF3B4/PCBP4/HSPA1A/SRSF3/RBMX/PUF60/HNRNPK/RBM14/SLC38A2/TMBIM6/SRSF5/PRPF8/DDX5/EIF4A3/SNRPB/RALY/HNRNPM/TSEN34	20
GOBP_TOXIN_TRANSPORT	GOBP_TOXIN_TRANSPORT	GOBP_TOXIN_TRANSPORT	5/392	39/17872	0.00154242	0.027976	0.0228049	CCT3/CCT7/COPB2/HSPA5/NRP1	5
GOBP_SMOOTH_MUSCLE_CELL_PROLIFERATION	GOBP_SMOOTH_MUSCLE_CELL_PROLIFERATION	GOBP_SMOOTH_MUSCLE_CELL_PROLIFERATION	11/392	173/17872	0.0015553	0.0280665	0.0228787	JUN/ID2/XRCC5/CTNNB1/CDKN1A/GNA12/ELN/MYC/EFEMP2/CX3CL1/XRCC6	11
GOBP_CELLULAR_RESPONSE_TO_TOXIC_SUBSTANCE	GOBP_CELLULAR_RESPONSE_TO_TOXIC_SUBSTANCE	GOBP_CELLULAR_RESPONSE_TO_TOXIC_SUBSTANCE	9/392	123/17872	0.00156607	0.0281181	0.0229207	GSTM3/GPX3/CAT/GSTP1/PRDX3/ESD/RDH11/CYGB/SOD1	9
GOBP_POSITIVE_REGULATION_OF_MYELOID_CELL_DIFFERENTIATION	GOBP_POSITIVE_REGULATION_OF_MYELOID_CELL_DIFFERENTIATION	GOBP_POSITIVE_REGULATION_OF_MYELOID_CELL_DIFFERENTIATION	8/392	100/17872	0.00160339	0.0285003	0.0232323	NOTCH2/ID2/HSPA1A/HSPA1B/KLF10/FOS/STAT3/FAM210B	8
GOBP_RESPONSE_TO_LEUKEMIA_INHIBITORY_FACTOR	GOBP_RESPONSE_TO_LEUKEMIA_INHIBITORY_FACTOR	GOBP_RESPONSE_TO_LEUKEMIA_INHIBITORY_FACTOR	8/392	100/17872	0.00160339	0.0285003	0.0232323	MAT2A/XRCC5/SPRY4/SRSF3/MSC/ARID5B/EPS8/SPRY2	8
GOBP_REGULATION_OF_HEMOPOIESIS	GOBP_REGULATION_OF_HEMOPOIESIS	GOBP_REGULATION_OF_HEMOPOIESIS	18/392	374/17872	0.00161767	0.0286111	0.0233226	NOTCH2/SOX13/ID2/CTNNB1/NDFIP1/HSPA1A/HSPA1B/KLF10/MYC/ZBTB16/GAS6/FOS/STAT3/CEBPB/FAM210B/FBXO7/XRCC6/SOD1	18
GOBP_CELL_DIFFERENTIATION_INVOLVED_IN_KIDNEY_DEVELOPMENT	GOBP_CELL_DIFFERENTIATION_INVOLVED_IN_KIDNEY_DEVELOPMENT	GOBP_CELL_DIFFERENTIATION_INVOLVED_IN_KIDNEY_DEVELOPMENT	6/392	58/17872	0.00165736	0.0291679	0.0237765	NOTCH2/CTNNB1/LAMB2/TCF21/EDNRB/MYO1E	6
GOBP_INTRINSIC_APOPTOTIC_SIGNALING_PATHWAY_BY_P53_CLASS_MEDIATOR	GOBP_INTRINSIC_APOPTOTIC_SIGNALING_PATHWAY_BY_P53_CLASS_MEDIATOR	GOBP_INTRINSIC_APOPTOTIC_SIGNALING_PATHWAY_BY_P53_CLASS_MEDIATOR	7/392	79/17872	0.00172931	0.0301739	0.0245966	PHLDA3/CDKN1A/MYC/HNRNPK/TMEM109/NUPR1/DDX5	7
GOBP_METANEPHRIC_NEPHRON_DEVELOPMENT	GOBP_METANEPHRIC_NEPHRON_DEVELOPMENT	GOBP_METANEPHRIC_NEPHRON_DEVELOPMENT	5/392	40/17872	0.0017315	0.0301739	0.0245966	CTNNB1/LAMB2/PKD2/EGR1/TCF21	5
GOBP_RESPONSE_TO_CADMIUM_ION	GOBP_RESPONSE_TO_CADMIUM_ION	GOBP_RESPONSE_TO_CADMIUM_ION	6/392	59/17872	0.0018115	0.0314141	0.0256075	JUN/CAT/FOS/MT2A/MT1E/SOD1	6
GOBP_VASCULOGENESIS	GOBP_VASCULOGENESIS	GOBP_VASCULOGENESIS	7/392	80/17872	0.00186017	0.0321014	0.0261678	ACKR3/CTNNB1/VEGFA/CAV1/MYO1E/JUNB/RRAS	7
GOBP_MRNA_TRANSCRIPTION	GOBP_MRNA_TRANSCRIPTION	GOBP_MRNA_TRANSCRIPTION	5/392	41/17872	0.00193703	0.03294	0.0268513	EPAS1/TAF6/STAT3/DDX5/ATF4	5
GOBP_NEGATIVE_REGULATION_OF_VASCULATURE_DEVELOPMENT	GOBP_NEGATIVE_REGULATION_OF_VASCULATURE_DEVELOPMENT	GOBP_NEGATIVE_REGULATION_OF_VASCULATURE_DEVELOPMENT	10/392	152/17872	0.00195247	0.03294	0.0268513	GADD45A/ATP2B4/EMILIN1/CTNNB1/PLK2/SPARC/THBS2/SPRY2/HGS/ROCK1	10
GOBP_ENDOSOMAL_TRANSPORT	GOBP_ENDOSOMAL_TRANSPORT	GOBP_ENDOSOMAL_TRANSPORT	13/392	233/17872	0.00197813	0.03294	0.0268513	VAMP3/LEPROT/EHD3/RAB7A/ATP6AP1/VCP/SURF4/CORO1C/TMEM87A/VPS35/VPS4A/CHMP1A/HGS	13
GOBP_COMPLEMENT_ACTIVATION_LECTIN_PATHWAY	GOBP_COMPLEMENT_ACTIVATION_LECTIN_PATHWAY	GOBP_COMPLEMENT_ACTIVATION_LECTIN_PATHWAY	3/392	12/17872	0.0019881	0.03294	0.0268513	COLEC11/SERPING1/MFAP4	3
GOBP_NEGATIVE_REGULATION_OF_TRANSCRIPTION_FROM_RNA_POLYMERASE_II_PROMOTER_IN_RESPONSE_TO_STRESS	GOBP_NEGATIVE_REGULATION_OF_TRANSCRIPTION_FROM_RNA_POLYMERASE_II_PROMOTER_IN_RESPONSE_TO_STRESS	GOBP_NEGATIVE_REGULATION_OF_TRANSCRIPTION_FROM_RNA_POLYMERASE_II_PROMOTER_IN_RESPONSE_TO_STRESS	3/392	12/17872	0.0019881	0.03294	0.0268513	JUN/HSPA1A/TMBIM6	3
GOBP_PROTEIN_FOLDING_IN_ENDOPLASMIC_RETICULUM	GOBP_PROTEIN_FOLDING_IN_ENDOPLASMIC_RETICULUM	GOBP_PROTEIN_FOLDING_IN_ENDOPLASMIC_RETICULUM	3/392	12/17872	0.0019881	0.03294	0.0268513	DNAJC10/HSPA5/P4HB	3
GOBP_REGULATION_OF_TRANSFORMING_GROWTH_FACTOR_BETA1_PRODUCTION	GOBP_REGULATION_OF_TRANSFORMING_GROWTH_FACTOR_BETA1_PRODUCTION	GOBP_REGULATION_OF_TRANSFORMING_GROWTH_FACTOR_BETA1_PRODUCTION	3/392	12/17872	0.0019881	0.03294	0.0268513	ATP6AP2/CX3CL1/GATA6	3
GOBP_WNT_SIGNALING_PATHWAY_INVOLVED_IN_MIDBRAIN_DOPAMINERGIC_NEURON_DIFFERENTIATION	GOBP_WNT_SIGNALING_PATHWAY_INVOLVED_IN_MIDBRAIN_DOPAMINERGIC_NEURON_DIFFERENTIATION	GOBP_WNT_SIGNALING_PATHWAY_INVOLVED_IN_MIDBRAIN_DOPAMINERGIC_NEURON_DIFFERENTIATION	3/392	12/17872	0.0019881	0.03294	0.0268513	CTNNB1/RYK/CSNK1E	3
GOBP_NEGATIVE_REGULATION_OF_RNA_SPLICING	GOBP_NEGATIVE_REGULATION_OF_RNA_SPLICING	GOBP_NEGATIVE_REGULATION_OF_RNA_SPLICING	4/392	25/17872	0.00200142	0.03294	0.0268513	PCBP4/RBMX/HNRNPK/TMBIM6	4
GOBP_SYNAPSE_MATURATION	GOBP_SYNAPSE_MATURATION	GOBP_SYNAPSE_MATURATION	4/392	25/17872	0.00200142	0.03294	0.0268513	CLSTN1/NFIA/YWHAZ/NFATC4	4
GOBP_REGULATION_OF_EPITHELIAL_CELL_MIGRATION	GOBP_REGULATION_OF_EPITHELIAL_CELL_MIGRATION	GOBP_REGULATION_OF_EPITHELIAL_CELL_MIGRATION	15/392	291/17872	0.00201159	0.0329548	0.0268635	JUN/GADD45A/GLUL/ATP2B4/ATOH8/AAMP/PTPRG/PLK2/SPARC/VEGFA/NRP1/CORO1C/LGMN/BCAS3/RRAS	15
GOBP_MICROTUBULE_CYTOSKELETON_ORGANIZATION_INVOLVED_IN_MITOSIS	GOBP_MICROTUBULE_CYTOSKELETON_ORGANIZATION_INVOLVED_IN_MITOSIS	GOBP_MICROTUBULE_CYTOSKELETON_ORGANIZATION_INVOLVED_IN_MITOSIS	10/392	153/17872	0.00204929	0.0332563	0.0271092	PLK2/HSPA1A/HSPA1B/DYNLT1/VCP/NUMA1/DCTN2/SPRY2/CHMP1A/SUN2	10
GOBP_MUSCLE_CELL_MIGRATION	GOBP_MUSCLE_CELL_MIGRATION	GOBP_MUSCLE_CELL_MIGRATION	8/392	104/17872	0.00205806	0.0332563	0.0271092	PLEKHO1/ARPC5/AAMP/GNA12/MYC/NRP1/CRK/ROCK1	8
GOBP_POSITIVE_REGULATION_OF_CELL_JUNCTION_ASSEMBLY	GOBP_POSITIVE_REGULATION_OF_CELL_JUNCTION_ASSEMBLY	GOBP_POSITIVE_REGULATION_OF_CELL_JUNCTION_ASSEMBLY	8/392	104/17872	0.00205806	0.0332563	0.0271092	CLSTN1/VEGFA/THBS2/CAV1/NRP1/AMIGO2/FERMT2/ROCK1	8
GOBP_POSITIVE_REGULATION_OF_NF_KAPPAB_TRANSCRIPTION_FACTOR_ACTIVITY	GOBP_POSITIVE_REGULATION_OF_NF_KAPPAB_TRANSCRIPTION_FACTOR_ACTIVITY	GOBP_POSITIVE_REGULATION_OF_NF_KAPPAB_TRANSCRIPTION_FACTOR_ACTIVITY	10/392	154/17872	0.00214994	0.0343533	0.0280034	HSPA1A/HSPA1B/CAV1/CAT/PRDX3/UBE2N/SLCO3A1/CX3CL1/TERF2IP/STAT3	10
GOBP_POSITIVE_REGULATION_OF_INTRINSIC_APOPTOTIC_SIGNALING_PATHWAY	GOBP_POSITIVE_REGULATION_OF_INTRINSIC_APOPTOTIC_SIGNALING_PATHWAY	GOBP_POSITIVE_REGULATION_OF_INTRINSIC_APOPTOTIC_SIGNALING_PATHWAY	6/392	61/17872	0.00215211	0.0343533	0.0280034	CAV1/MYC/DDIT3/NUPR1/SERINC3/SOD1	6
GOBP_POSITIVE_REGULATION_OF_SUBSTRATE_ADHESION_DEPENDENT_CELL_SPREADING	GOBP_POSITIVE_REGULATION_OF_SUBSTRATE_ADHESION_DEPENDENT_CELL_SPREADING	GOBP_POSITIVE_REGULATION_OF_SUBSTRATE_ADHESION_DEPENDENT_CELL_SPREADING	5/392	42/17872	0.00215984	0.0343533	0.0280034	NRP1/FERMT2/CRK/P4HB/MYADM	5
GOBP_POSITIVE_REGULATION_OF_DNA_BINDING_TRANSCRIPTION_FACTOR_ACTIVITY	GOBP_POSITIVE_REGULATION_OF_DNA_BINDING_TRANSCRIPTION_FACTOR_ACTIVITY	GOBP_POSITIVE_REGULATION_OF_DNA_BINDING_TRANSCRIPTION_FACTOR_ACTIVITY	14/392	264/17872	0.00216459	0.0343533	0.0280034	CTNNB1/HSPA1A/HSPA1B/VEGFA/CAV1/CAT/ARID5B/PRDX3/DDIT3/UBE2N/SLCO3A1/CX3CL1/TERF2IP/STAT3	14
GOBP_DEVELOPMENTAL_MATURATION	GOBP_DEVELOPMENTAL_MATURATION	GOBP_DEVELOPMENTAL_MATURATION	15/392	294/17872	0.00222027	0.0350802	0.028596	CLSTN1/NFIA/EPAS1/CTNNB1/PLXNB1/VEGFA/ATP6AP2/YWHAZ/ZBTB16/ARCN1/DDIT3/EDNRB/NFATC4/CX3CL1/FAM210B	15
GOBP_CELLULAR_RESPONSE_TO_CALCIUM_ION	GOBP_CELLULAR_RESPONSE_TO_CALCIUM_ION	GOBP_CELLULAR_RESPONSE_TO_CALCIUM_ION	7/392	83/17872	0.00229918	0.0361663	0.0294813	JUN/ADD1/PKD2/HSPA5/FOS/LGMN/JUNB	7
GOBP_GLOMERULAR_EPITHELIUM_DEVELOPMENT	GOBP_GLOMERULAR_EPITHELIUM_DEVELOPMENT	GOBP_GLOMERULAR_EPITHELIUM_DEVELOPMENT	4/392	26/17872	0.00232484	0.0362492	0.0295489	NOTCH2/LAMB2/EDNRB/MYO1E	4
GOBP_POSITIVE_REGULATION_OF_FOCAL_ADHESION_ASSEMBLY	GOBP_POSITIVE_REGULATION_OF_FOCAL_ADHESION_ASSEMBLY	GOBP_POSITIVE_REGULATION_OF_FOCAL_ADHESION_ASSEMBLY	4/392	26/17872	0.00232484	0.0362492	0.0295489	VEGFA/NRP1/FERMT2/ROCK1	4
GOBP_INTRINSIC_APOPTOTIC_SIGNALING_PATHWAY_IN_RESPONSE_TO_DNA_DAMAGE_BY_P53_CLASS_MEDIATOR	GOBP_INTRINSIC_APOPTOTIC_SIGNALING_PATHWAY_IN_RESPONSE_TO_DNA_DAMAGE_BY_P53_CLASS_MEDIATOR	GOBP_INTRINSIC_APOPTOTIC_SIGNALING_PATHWAY_IN_RESPONSE_TO_DNA_DAMAGE_BY_P53_CLASS_MEDIATOR	5/392	43/17872	0.00240075	0.0371073	0.0302484	PHLDA3/CDKN1A/HNRNPK/TMEM109/NUPR1	5
GOBP_TRANSFORMING_GROWTH_FACTOR_BETA_PRODUCTION	GOBP_TRANSFORMING_GROWTH_FACTOR_BETA_PRODUCTION	GOBP_TRANSFORMING_GROWTH_FACTOR_BETA_PRODUCTION	5/392	43/17872	0.00240075	0.0371073	0.0302484	LTBP1/COL3A1/ATP6AP2/CX3CL1/GATA6	5
GOBP_POSITIVE_REGULATION_OF_PEPTIDYL_SERINE_PHOSPHORYLATION	GOBP_POSITIVE_REGULATION_OF_PEPTIDYL_SERINE_PHOSPHORYLATION	GOBP_POSITIVE_REGULATION_OF_PEPTIDYL_SERINE_PHOSPHORYLATION	8/392	107/17872	0.00246123	0.0378773	0.0308761	NGF/ATP2B4/EIF4G1/VEGFA/CAV1/SPRY2/GAS6/TERF2IP	8
GOBP_GLOMERULAR_EPITHELIAL_CELL_DEVELOPMENT	GOBP_GLOMERULAR_EPITHELIAL_CELL_DEVELOPMENT	GOBP_GLOMERULAR_EPITHELIAL_CELL_DEVELOPMENT	3/392	13/17872	0.00254274	0.0384805	0.0313678	NOTCH2/LAMB2/MYO1E	3
GOBP_NEGATIVE_REGULATION_OF_CELL_MORPHOGENESIS_INVOLVED_IN_DIFFERENTIATION	GOBP_NEGATIVE_REGULATION_OF_CELL_MORPHOGENESIS_INVOLVED_IN_DIFFERENTIATION	GOBP_NEGATIVE_REGULATION_OF_CELL_MORPHOGENESIS_INVOLVED_IN_DIFFERENTIATION	3/392	13/17872	0.00254274	0.0384805	0.0313678	SPRY4/CORO1C/ACTN4	3
GOBP_RESPONSE_TO_WATER	GOBP_RESPONSE_TO_WATER	GOBP_RESPONSE_TO_WATER	3/392	13/17872	0.00254274	0.0384805	0.0313678	ATP2B4/PKD2/MYC	3
GOBP_POSITIVE_REGULATION_OF_ENDOTHELIAL_CELL_MIGRATION	GOBP_POSITIVE_REGULATION_OF_ENDOTHELIAL_CELL_MIGRATION	GOBP_POSITIVE_REGULATION_OF_ENDOTHELIAL_CELL_MIGRATION	9/392	132/17872	0.00254372	0.0384805	0.0313678	ATOH8/AAMP/PLK2/SPARC/VEGFA/NRP1/LGMN/BCAS3/RRAS	9
GOBP_REGULATION_OF_TRANSMEMBRANE_RECEPTOR_PROTEIN_SERINE_THREONINE_KINASE_SIGNALING_PATHWAY	GOBP_REGULATION_OF_TRANSMEMBRANE_RECEPTOR_PROTEIN_SERINE_THREONINE_KINASE_SIGNALING_PATHWAY	GOBP_REGULATION_OF_TRANSMEMBRANE_RECEPTOR_PROTEIN_SERINE_THREONINE_KINASE_SIGNALING_PATHWAY	14/392	269/17872	0.00256933	0.0387032	0.0315493	NOTCH2/EMILIN1/LTBP1/HSPA1A/CAV1/HSPA5/NUMA1/HTRA1/SPRY2/TGFB1I1/GATA6/C20orf27/GIPC1/FKBP8	14
GOBP_REGULATION_OF_ACTIN_FILAMENT_LENGTH	GOBP_REGULATION_OF_ACTIN_FILAMENT_LENGTH	GOBP_REGULATION_OF_ACTIN_FILAMENT_LENGTH	10/392	158/17872	0.00259309	0.0388963	0.0317067	ARPC5/PRKCD/ADD1/ELN/ARPC1A/ESAM/EPS8/CYFIP1/MYADM/CDC42EP1	10
GOBP_IRON_ION_HOMEOSTASIS	GOBP_IRON_ION_HOMEOSTASIS	GOBP_IRON_ION_HOMEOSTASIS	7/392	85/17872	0.0026335	0.0393366	0.0320656	EPAS1/NDFIP1/ATP6AP1/MYC/NCOA4/SLC22A17/SOD1	7
GOBP_CELL_CELL_SIGNALING_BY_WNT	GOBP_CELL_CELL_SIGNALING_BY_WNT	GOBP_CELL_CELL_SIGNALING_BY_WNT	20/392	455/17872	0.00265392	0.0394062	0.0321224	TMEM9/SOX13/RBMS3/CTNNB1/RYK/PKD2/EGR1/CAV1/ATP6AP2/VCP/SPIN1/CALCOCO1/DDIT3/EDNRB/NFATC4/FERMT2/GPRC5B/TGFB1I1/VPS35/CSNK1E	20
GOBP_POSITIVE_REGULATION_OF_PATTERN_RECOGNITION_RECEPTOR_SIGNALING_PATHWAY	GOBP_POSITIVE_REGULATION_OF_PATTERN_RECOGNITION_RECEPTOR_SIGNALING_PATHWAY	GOBP_POSITIVE_REGULATION_OF_PATTERN_RECOGNITION_RECEPTOR_SIGNALING_PATHWAY	5/392	44/17872	0.00266061	0.0394062	0.0321224	PUM1/PJA2/HSPA1A/HSPA1B/CAV1	5
GOBP_CYTOPLASMIC_TRANSLATIONAL_INITIATION	GOBP_CYTOPLASMIC_TRANSLATIONAL_INITIATION	GOBP_CYTOPLASMIC_TRANSLATIONAL_INITIATION	4/392	27/17872	0.0026825	0.0394062	0.0321224	EIF3I/EIF4G1/EIF4A2/EIF4H	4
GOBP_PROTEIN_HETEROOLIGOMERIZATION	GOBP_PROTEIN_HETEROOLIGOMERIZATION	GOBP_PROTEIN_HETEROOLIGOMERIZATION	4/392	27/17872	0.0026825	0.0394062	0.0321224	MAT2A/PKD2/TMEM120A/COL1A2	4
GOBP_VESICLE_BUDDING_FROM_MEMBRANE	GOBP_VESICLE_BUDDING_FROM_MEMBRANE	GOBP_VESICLE_BUDDING_FROM_MEMBRANE	6/392	64/17872	0.00275084	0.0402437	0.0328051	PEF1/RAB7A/AP2M1/TMED2/TMED10/VPS4A	6
GOBP_DEVELOPMENT_OF_PRIMARY_FEMALE_SEXUAL_CHARACTERISTICS	GOBP_DEVELOPMENT_OF_PRIMARY_FEMALE_SEXUAL_CHARACTERISTICS	GOBP_DEVELOPMENT_OF_PRIMARY_FEMALE_SEXUAL_CHARACTERISTICS	8/392	109/17872	0.00276264	0.0402508	0.0328109	VEGFA/MYC/HSPA5/ARID5B/NUPR1/CEBPB/INSR/SOD1	8
GOBP_REGULATION_OF_PEPTIDASE_ACTIVITY	GOBP_REGULATION_OF_PEPTIDASE_ACTIVITY	GOBP_REGULATION_OF_PEPTIDASE_ACTIVITY	20/392	457/17872	0.00278967	0.0404786	0.0329966	MUL1/NGF/VEGFA/POR/CAV1/MYC/VCP/SERPING1/SERPINH1/APLP2/PRDX3/NR4A1/GAS6/TMED10/LGMN/STAT3/PSME3/ROCK1/PSMF1/TIMP3	20
GOBP_BODY_MORPHOGENESIS	GOBP_BODY_MORPHOGENESIS	GOBP_BODY_MORPHOGENESIS	5/392	45/17872	0.00294025	0.0423182	0.0344961	CSRNP1/ATP6AP2/ARID5B/CRISPLD2/RRAS	5
GOBP_ER_NUCLEUS_SIGNALING_PATHWAY	GOBP_ER_NUCLEUS_SIGNALING_PATHWAY	GOBP_ER_NUCLEUS_SIGNALING_PATHWAY	5/392	45/17872	0.00294025	0.0423182	0.0344961	HSPA5/DDIT3/TMED2/MBTPS1/ATF4	5
GOBP_SKELETAL_MUSCLE_CELL_DIFFERENTIATION	GOBP_SKELETAL_MUSCLE_CELL_DIFFERENTIATION	GOBP_SKELETAL_MUSCLE_CELL_DIFFERENTIATION	6/392	65/17872	0.00297573	0.0425916	0.034719	EGR1/NR4A1/FOS/NUPR1/DDX5/MAFF	6
GOBP_VACUOLE_ORGANIZATION	GOBP_VACUOLE_ORGANIZATION	GOBP_VACUOLE_ORGANIZATION	11/392	188/17872	0.00298321	0.0425916	0.034719	TMEM9/RAB7A/ATP6AP2/UBQLN2/ATG13/NUPR1/VPS35/VPS4A/MBTPS1/WDR45B/HOOK2	11
GOBP_CELLULAR_RESPONSE_TO_EXTRACELLULAR_STIMULUS	GOBP_CELLULAR_RESPONSE_TO_EXTRACELLULAR_STIMULUS	GOBP_CELLULAR_RESPONSE_TO_EXTRACELLULAR_STIMULUS	13/392	245/17872	0.00305878	0.0434959	0.0354561	GLUL/EIF4G1/CDKN1A/PDK4/KLF10/RRAGA/HSPA5/FADS1/SLC38A2/GAS6/FOS/WDR45B/ATF4	13
GOBP_VIRAL_RELEASE_FROM_HOST_CELL	GOBP_VIRAL_RELEASE_FROM_HOST_CELL	GOBP_VIRAL_RELEASE_FROM_HOST_CELL	4/392	28/17872	0.00307612	0.0435682	0.0355151	RAB7A/VPS4A/IST1/CHMP1A	4
GOBP_NEGATIVE_REGULATION_OF_CELL_ADHESION	GOBP_NEGATIVE_REGULATION_OF_CELL_ADHESION	GOBP_NEGATIVE_REGULATION_OF_CELL_ADHESION	15/392	305/17872	0.00314535	0.0440425	0.0359017	PLXNA2/PLXNB1/PRKCD/NDFIP1/SPRY4/VEGFA/CD164/CD9/CORO1C/CX3CL1/MAPK7/BCAS3/CEBPB/ACTN4/MYADM	15
GOBP_ANGIOTENSIN_ACTIVATED_SIGNALING_PATHWAY	GOBP_ANGIOTENSIN_ACTIVATED_SIGNALING_PATHWAY	GOBP_ANGIOTENSIN_ACTIVATED_SIGNALING_PATHWAY	3/392	14/17872	0.00318395	0.0440425	0.0359017	AHCYL1/CAV1/ROCK1	3
GOBP_GOLGI_LOCALIZATION	GOBP_GOLGI_LOCALIZATION	GOBP_GOLGI_LOCALIZATION	3/392	14/17872	0.00318395	0.0440425	0.0359017	COPG1/YWHAZ/ARCN1	3
GOBP_POSITIVE_REGULATION_OF_CELLULAR_RESPIRATION	GOBP_POSITIVE_REGULATION_OF_CELLULAR_RESPIRATION	GOBP_POSITIVE_REGULATION_OF_CELLULAR_RESPIRATION	3/392	14/17872	0.00318395	0.0440425	0.0359017	MYC/VCP/NUPR1	3
GOBP_POSITIVE_REGULATION_OF_ERAD_PATHWAY	GOBP_POSITIVE_REGULATION_OF_ERAD_PATHWAY	GOBP_POSITIVE_REGULATION_OF_ERAD_PATHWAY	3/392	14/17872	0.00318395	0.0440425	0.0359017	CAV1/UBQLN2/TMEM259	3
GOBP_REGULATION_OF_SYNAPSE_MATURATION	GOBP_REGULATION_OF_SYNAPSE_MATURATION	GOBP_REGULATION_OF_SYNAPSE_MATURATION	3/392	14/17872	0.00318395	0.0440425	0.0359017	CLSTN1/YWHAZ/NFATC4	3
GOBP_CELLULAR_IRON_ION_HOMEOSTASIS	GOBP_CELLULAR_IRON_ION_HOMEOSTASIS	GOBP_CELLULAR_IRON_ION_HOMEOSTASIS	6/392	66/17872	0.00321407	0.044287	0.036101	NDFIP1/ATP6AP1/MYC/NCOA4/SLC22A17/SOD1	6
GOBP_PROTEIN_LOCALIZATION_TO_LYSOSOME	GOBP_PROTEIN_LOCALIZATION_TO_LYSOSOME	GOBP_PROTEIN_LOCALIZATION_TO_LYSOSOME	5/392	46/17872	0.00324051	0.0444789	0.0362574	RAB7A/CD81/NCOA4/VPS4A/HGS	5
GOBP_HEPATICOBILIARY_SYSTEM_DEVELOPMENT	GOBP_HEPATICOBILIARY_SYSTEM_DEVELOPMENT	GOBP_HEPATICOBILIARY_SYSTEM_DEVELOPMENT	9/392	137/17872	0.00326605	0.0446569	0.0364026	JUN/NOTCH2/PKD2/MYC/ACAT1/ARID5B/SRSF5/GATA6/CEBPB	9
GOBP_REGULATION_OF_PROTEASOMAL_UBIQUITIN_DEPENDENT_PROTEIN_CATABOLIC_PROCESS	GOBP_REGULATION_OF_PROTEASOMAL_UBIQUITIN_DEPENDENT_PROTEIN_CATABOLIC_PROCESS	GOBP_REGULATION_OF_PROTEASOMAL_UBIQUITIN_DEPENDENT_PROTEIN_CATABOLIC_PROCESS	9/392	138/17872	0.00342817	0.046694	0.0380631	ARIH2/HSPA1A/HSPA1B/GNA12/CAV1/UBQLN2/VCP/GIPC1/CSNK1E	9
GOBP_POSITIVE_REGULATION_OF_ESTABLISHMENT_OF_PROTEIN_LOCALIZATION	GOBP_POSITIVE_REGULATION_OF_ESTABLISHMENT_OF_PROTEIN_LOCALIZATION	GOBP_POSITIVE_REGULATION_OF_ESTABLISHMENT_OF_PROTEIN_LOCALIZATION	15/392	308/17872	0.00344646	0.0467639	0.0381201	UBE2J2/LEPROT/CCT3/GLUL/CCT7/ARIH2/PRKCD/CD81/ATG13/GAS6/TMED10/VPS35/MYO1C/BCAS3/NR1H2	15
GOBP_GLOMERULUS_DEVELOPMENT	GOBP_GLOMERULUS_DEVELOPMENT	GOBP_GLOMERULUS_DEVELOPMENT	6/392	67/17872	0.00346637	0.0468553	0.0381946	NOTCH2/LAMB2/EGR1/TCF21/EDNRB/MYO1E	6
GOBP_RESPONSE_TO_NERVE_GROWTH_FACTOR	GOBP_RESPONSE_TO_NERVE_GROWTH_FACTOR	GOBP_RESPONSE_TO_NERVE_GROWTH_FACTOR	5/392	47/17872	0.00356223	0.0479687	0.0391021	NGF/KIDINS220/HSPA5/CRK/EIF4A3	5
GOBP_TRANSITION_METAL_ION_HOMEOSTASIS	GOBP_TRANSITION_METAL_ION_HOMEOSTASIS	GOBP_TRANSITION_METAL_ION_HOMEOSTASIS	9/392	139/17872	0.00359655	0.0482481	0.0393299	EPAS1/NDFIP1/ATP6AP1/MYC/NCOA4/SLC22A17/MT2A/MT1E/SOD1	9
GOBP_ACTIN_FILAMENT_POLYMERIZATION	GOBP_ACTIN_FILAMENT_POLYMERIZATION	GOBP_ACTIN_FILAMENT_POLYMERIZATION	10/392	166/17872	0.00369806	0.0494233	0.0402879	ARPC5/PRKCD/ADD1/ELN/ARPC1A/ESAM/EPS8/CYFIP1/MYADM/CDC42EP1	10

## Sheet: cluster3_KEGGenrichment
	ID	Description	GeneRatio	BgRatio	pvalue	p.adjust	qvalue	geneID	Count
KEGG_PATHOGENIC_ESCHERICHIA_COLI_INFECTION	KEGG_PATHOGENIC_ESCHERICHIA_COLI_INFECTION	KEGG_PATHOGENIC_ESCHERICHIA_COLI_INFECTION	10/158	56/5245	4.99672e-06	0.000634584	0.000594347	ARPC5/YWHAQ/CTNNB1/ARPC1A/YWHAZ/TUBA1B/TUBA1A/TUBA1C/ACTG1/ROCK1	10
KEGG_FOCAL_ADHESION	KEGG_FOCAL_ADHESION	KEGG_FOCAL_ADHESION	17/158	199/5245	8.59525e-05	0.00422242	0.00395469	JUN/ITGA10/COL3A1/CTNNB1/LAMB2/VEGFA/THBS2/COL1A2/CAV1/ZYX/ACTN1/CRK/ACTG1/ROCK1/ACTN4/COL6A1/COL6A2	17
KEGG_SPLICEOSOME	KEGG_SPLICEOSOME	KEGG_SPLICEOSOME	13/158	127/5245	9.97421e-05	0.00422242	0.00395469	SF3B4/HSPA1A/HSPA1B/SRSF3/RBMX/PUF60/HNRNPK/SRSF5/PRPF8/DDX5/EIF4A3/SNRPB/HNRNPM	13
KEGG_MAPK_SIGNALING_PATHWAY	KEGG_MAPK_SIGNALING_PATHWAY	KEGG_MAPK_SIGNALING_PATHWAY	18/158	267/5245	0.00100505	0.0319104	0.029887	PLA2G2A/JUN/GADD45A/NGF/HSPA1A/HSPA1B/GNA12/MYC/GADD45G/NR4A1/DDIT3/NFATC4/FOS/CRK/MAPK7/GADD45B/RRAS/ATF4	18

## Sheet: cluster4_GOenrichment
	ID	Description	GeneRatio	BgRatio	pvalue	p.adjust	qvalue	geneID	Count
GOBP_ENDOTHELIUM_DEVELOPMENT	GOBP_ENDOTHELIUM_DEVELOPMENT	GOBP_ENDOTHELIUM_DEVELOPMENT	25/344	138/17872	1.50516e-17	4.78791e-14	3.671e-14	TIE1/S1PR1/F11R/CXCR4/HEG1/KDR/BMP6/NOTCH4/AFDN/STC1/SOX17/TJP2/COL15A1/PDE2A/RDX/ROBO4/ACVRL1/DLL4/CDH5/PECAM1/PLCB1/PPP1R16B/SOX18/PRKD2/CLDN5	25
GOBP_ENDOTHELIAL_CELL_DEVELOPMENT	GOBP_ENDOTHELIAL_CELL_DEVELOPMENT	GOBP_ENDOTHELIAL_CELL_DEVELOPMENT	16/344	69/17872	1.90416e-13	3.02857e-10	2.32208e-10	F11R/HEG1/NOTCH4/AFDN/STC1/TJP2/COL15A1/PDE2A/RDX/ROBO4/CDH5/PECAM1/PLCB1/PPP1R16B/SOX18/CLDN5	16
GOBP_ANTIGEN_PROCESSING_AND_PRESENTATION_OF_PEPTIDE_ANTIGEN	GOBP_ANTIGEN_PROCESSING_AND_PRESENTATION_OF_PEPTIDE_ANTIGEN	GOBP_ANTIGEN_PROCESSING_AND_PRESENTATION_OF_PEPTIDE_ANTIGEN	15/344	63/17872	7.20513e-13	7.63984e-10	5.85765e-10	FCER1G/CD74/HLA-F/HLA-G/HLA-H/HLA-A/HLA-E/HLA-C/HLA-B/HLA-DRB5/HLA-DRB1/HLA-DQB1/HLA-DMA/B2M/ACE	15
GOBP_ANTIGEN_PROCESSING_AND_PRESENTATION	GOBP_ANTIGEN_PROCESSING_AND_PRESENTATION	GOBP_ANTIGEN_PROCESSING_AND_PRESENTATION	18/344	107/17872	2.07139e-12	1.64727e-09	1.263e-09	FCER1G/CD74/HLA-F/HLA-G/HLA-H/HLA-A/HLA-E/HLA-C/HLA-B/HLA-DRB5/HLA-DRB1/HLA-DQB1/PSMB8/HLA-DMA/FGL2/B2M/CTSH/ACE	18
GOBP_ANTIGEN_PROCESSING_AND_PRESENTATION_OF_ENDOGENOUS_ANTIGEN	GOBP_ANTIGEN_PROCESSING_AND_PRESENTATION_OF_ENDOGENOUS_ANTIGEN	GOBP_ANTIGEN_PROCESSING_AND_PRESENTATION_OF_ENDOGENOUS_ANTIGEN	10/344	26/17872	2.47622e-11	1.35086e-08	1.03573e-08	CD74/HLA-F/HLA-G/HLA-H/HLA-A/HLA-E/HLA-C/HLA-B/HLA-DRB1/B2M	10
GOBP_ANTIGEN_PROCESSING_AND_PRESENTATION_OF_ENDOGENOUS_PEPTIDE_ANTIGEN	GOBP_ANTIGEN_PROCESSING_AND_PRESENTATION_OF_ENDOGENOUS_PEPTIDE_ANTIGEN	GOBP_ANTIGEN_PROCESSING_AND_PRESENTATION_OF_ENDOGENOUS_PEPTIDE_ANTIGEN	9/344	19/17872	2.54798e-11	1.35086e-08	1.03573e-08	HLA-F/HLA-G/HLA-H/HLA-A/HLA-E/HLA-C/HLA-B/HLA-DRB1/B2M	9
GOBP_ENDOTHELIAL_CELL_MIGRATION	GOBP_ENDOTHELIAL_CELL_MIGRATION	GOBP_ENDOTHELIAL_CELL_MIGRATION	26/344	281/17872	3.98246e-11	1.80974e-08	1.38757e-08	PIK3R3/EFNA1/CYP1B1/NRP2/KDR/ANXA3/VEGFC/FLT4/EDN1/EPHB4/NOS3/TMSB4X/LOXL2/STC1/TEK/PRCP/MMRN2/ACVRL1/PXN/CLEC14A/DLL4/CDH5/PTPRM/SOX18/PRKD2/CARD10	26
GOBP_POSITIVE_REGULATION_OF_CYTOKINE_PRODUCTION	GOBP_POSITIVE_REGULATION_OF_CYTOKINE_PRODUCTION	GOBP_POSITIVE_REGULATION_OF_CYTOKINE_PRODUCTION	34/344	476/17872	4.99224e-11	1.98504e-08	1.52198e-08	LAPTM5/PDE4B/CD58/S100A13/IFI16/FCER1G/PTPRC/CYP1B1/HYAL2/CD200/HEG1/IL6ST/F2R/CD74/FLT4/BTN3A2/HLA-F/HLA-G/HLA-A/HLA-E/IFNGR1/IRF7/H19/CASP1/LUM/OAS1/OAS3/B2M/PLCG2/PLCB1/SULF2/TYROBP/PRKD2/CARD8	34
GOBP_ANTIGEN_PROCESSING_AND_PRESENTATION_OF_PEPTIDE_ANTIGEN_VIA_MHC_CLASS_I	GOBP_ANTIGEN_PROCESSING_AND_PRESENTATION_OF_PEPTIDE_ANTIGEN_VIA_MHC_CLASS_I	GOBP_ANTIGEN_PROCESSING_AND_PRESENTATION_OF_PEPTIDE_ANTIGEN_VIA_MHC_CLASS_I	10/344	29/17872	8.87019e-11	3.13512e-08	2.40377e-08	FCER1G/HLA-F/HLA-G/HLA-H/HLA-A/HLA-E/HLA-C/HLA-B/B2M/ACE	10
GOBP_TISSUE_MIGRATION	GOBP_TISSUE_MIGRATION	GOBP_TISSUE_MIGRATION	29/344	368/17872	1.42133e-10	4.52124e-08	3.46654e-08	PIK3R3/EFNA1/CYP1B1/NRP2/KDR/ANXA3/VEGFC/FLT4/EDN1/EPHB4/NOS3/TMSB4X/LOXL2/STC1/TEK/PRCP/MMRN2/ACVRL1/PXN/CLEC14A/DLL4/RAB11A/CTSH/CDH5/PLCG2/PTPRM/SOX18/PRKD2/CARD10	29
GOBP_POSITIVE_REGULATION_OF_CELL_ADHESION	GOBP_POSITIVE_REGULATION_OF_CELL_ADHESION	GOBP_POSITIVE_REGULATION_OF_CELL_ADHESION	32/344	446/17872	1.70422e-10	4.92829e-08	3.77864e-08	S100A10/F11R/SELP/PTPRC/FBLN2/COL8A1/CCDC80/KDR/MMRN1/DAB2/IL6ST/CD74/NEDD9/HLA-G/HLA-A/HLA-E/HLA-DRB5/HLA-DRB1/HLA-DQB1/HLA-DMA/AFDN/PODXL/TEK/APBB1IP/ITGA5/TNFSF13B/B2M/CORO1A/ADGRG1/TGM2/PRKD2/ITGB2	32
GOBP_LEUKOCYTE_MEDIATED_IMMUNITY	GOBP_LEUKOCYTE_MEDIATED_IMMUNITY	GOBP_LEUKOCYTE_MEDIATED_IMMUNITY	32/344	451/17872	2.26152e-10	5.99491e-08	4.59644e-08	TNFRSF1B/S100A13/FCER1G/PTPRC/VAMP8/DNASE1L3/ANXA3/CFI/C7/CD74/BTN3A2/HLA-F/HLA-G/HLA-H/HLA-A/HLA-E/HLA-B/HLA-DRB5/HLA-DRB1/HLA-DQB1/HLA-DMA/PTGDS/IRF7/CTSC/B2M/CTSH/CORO1A/PLCG2/ACE/TYROBP/RAC2/ITGB2	32
GOBP_REGULATION_OF_VASCULATURE_DEVELOPMENT	GOBP_REGULATION_OF_VASCULATURE_DEVELOPMENT	GOBP_REGULATION_OF_VASCULATURE_DEVELOPMENT	28/344	353/17872	2.57686e-10	6.30537e-08	4.83447e-08	HSPG2/TIE1/NPR1/EFNA1/CYP1B1/CXCR4/STAB1/KDR/ANXA3/VEGFC/ECSCR/HLA-G/AQP1/NOS3/TEK/HHEX/ACVRL1/ITGA5/FLT1/CTSH/CDH5/RAMP2/PTPRM/PPP1R16B/PTGIS/KLF2/PRKD2/CLDN5	28
GOBP_ESTABLISHMENT_OF_ENDOTHELIAL_BARRIER	GOBP_ESTABLISHMENT_OF_ENDOTHELIAL_BARRIER	GOBP_ESTABLISHMENT_OF_ENDOTHELIAL_BARRIER	12/344	53/17872	2.8072e-10	6.37836e-08	4.89044e-08	F11R/AFDN/TJP2/PDE2A/RDX/ROBO4/CDH5/PECAM1/PLCB1/PPP1R16B/SOX18/CLDN5	12
GOBP_CELL_SUBSTRATE_ADHESION	GOBP_CELL_SUBSTRATE_ADHESION	GOBP_CELL_SUBSTRATE_ADHESION	28/344	365/17872	5.53327e-10	1.17342e-07	8.99689e-08	S100A10/ADAM15/EFNA1/ITGA6/FBLN2/FAM107A/COL8A1/CCDC80/APOD/LIMCH1/KDR/DAB2/NEDD9/TNXB/LAMB1/TEK/VWF/ACVRL1/ITGA5/PXN/THSD1/FBLN5/CORO1A/ITGB4/RAC2/PARVB/FBLN1/ITGB2	28
GOBP_EPITHELIAL_CELL_DEVELOPMENT	GOBP_EPITHELIAL_CELL_DEVELOPMENT	GOBP_EPITHELIAL_CELL_DEVELOPMENT	21/344	208/17872	6.4164e-10	1.27566e-07	9.78079e-08	F11R/CXCR4/FLNB/HEG1/IL6ST/BMP6/NOTCH4/AFDN/PODXL/STC1/TJP2/COL15A1/PDE2A/RDX/ROBO4/CDH5/PECAM1/PLCB1/PPP1R16B/SOX18/CLDN5	21
GOBP_AMEBOIDAL_TYPE_CELL_MIGRATION	GOBP_AMEBOIDAL_TYPE_CELL_MIGRATION	GOBP_AMEBOIDAL_TYPE_CELL_MIGRATION	32/344	482/17872	1.19318e-09	2.23265e-07	1.71182e-07	PIK3R3/EFNA1/CYP1B1/NRP2/HYAL2/KDR/ANXA3/VEGFC/FLT4/EDN1/EPHB4/NOS3/TMSB4X/LOXL2/STC1/SOX17/TEK/PRCP/MMRN2/ACVRL1/PXN/CLEC14A/DLL4/RAB11A/CTSH/CDH5/PLCG2/ITGB4/PTPRM/SOX18/PRKD2/CARD10	32
GOBP_ANTIGEN_PROCESSING_AND_PRESENTATION_OF_EXOGENOUS_PEPTIDE_ANTIGEN	GOBP_ANTIGEN_PROCESSING_AND_PRESENTATION_OF_EXOGENOUS_PEPTIDE_ANTIGEN	GOBP_ANTIGEN_PROCESSING_AND_PRESENTATION_OF_EXOGENOUS_PEPTIDE_ANTIGEN	10/344	38/17872	1.79475e-09	3.17173e-07	2.43184e-07	FCER1G/CD74/HLA-F/HLA-A/HLA-E/HLA-DRB5/HLA-DRB1/HLA-DQB1/HLA-DMA/B2M	10
GOBP_T_CELL_MEDIATED_CYTOTOXICITY	GOBP_T_CELL_MEDIATED_CYTOTOXICITY	GOBP_T_CELL_MEDIATED_CYTOTOXICITY	11/344	50/17872	2.18877e-09	3.66445e-07	2.80962e-07	PTPRC/HLA-F/HLA-G/HLA-H/HLA-A/HLA-E/HLA-B/HLA-DRB1/CTSC/B2M/CTSH	11
GOBP_POSITIVE_REGULATION_OF_T_CELL_MEDIATED_CYTOTOXICITY	GOBP_POSITIVE_REGULATION_OF_T_CELL_MEDIATED_CYTOTOXICITY	GOBP_POSITIVE_REGULATION_OF_T_CELL_MEDIATED_CYTOTOXICITY	9/344	30/17872	3.27352e-09	5.20654e-07	3.99198e-07	PTPRC/HLA-F/HLA-G/HLA-H/HLA-A/HLA-E/HLA-B/HLA-DRB1/B2M	9
GOBP_MYELOID_LEUKOCYTE_ACTIVATION	GOBP_MYELOID_LEUKOCYTE_ACTIVATION	GOBP_MYELOID_LEUKOCYTE_ACTIVATION	21/344	234/17872	5.44898e-09	8.2539e-07	6.32846e-07	S100A13/FCER1G/PTPRC/VAMP8/HYAL2/DNASE1L3/CD200/PLSCR1/ANXA3/CD74/LCP2/ADGRF5/IFNGR1/NDRG1/PTGDS/CTSC/PLCG2/CD93/TYROBP/RAC2/ITGB2	21
GOBP_POSITIVE_REGULATION_OF_RESPONSE_TO_EXTERNAL_STIMULUS	GOBP_POSITIVE_REGULATION_OF_RESPONSE_TO_EXTERNAL_STIMULUS	GOBP_POSITIVE_REGULATION_OF_RESPONSE_TO_EXTERNAL_STIMULUS	29/344	441/17872	9.18864e-09	1.32859e-06	1.01866e-06	S1PR1/IFI16/VAMP8/CXCR4/HYAL2/PLSCR1/KDR/VEGFC/IL6ST/CD74/BMP6/EDN1/HLA-F/HLA-G/HLA-E/TMSB4X/IRF7/NEAT1/PDE2A/CTSC/CASP1/C2CD4B/PLCG2/SCARF1/ACE/THBD/TYROBP/PRKD2/RAC2	29
GOBP_ANTIGEN_PROCESSING_AND_PRESENTATION_OF_EXOGENOUS_ANTIGEN	GOBP_ANTIGEN_PROCESSING_AND_PRESENTATION_OF_EXOGENOUS_ANTIGEN	GOBP_ANTIGEN_PROCESSING_AND_PRESENTATION_OF_EXOGENOUS_ANTIGEN	10/344	47/17872	1.6856e-08	2.33126e-06	1.78744e-06	FCER1G/CD74/HLA-F/HLA-A/HLA-E/HLA-DRB5/HLA-DRB1/HLA-DQB1/HLA-DMA/B2M	10
GOBP_CYTOKINE_MEDIATED_SIGNALING_PATHWAY	GOBP_CYTOKINE_MEDIATED_SIGNALING_PATHWAY	GOBP_CYTOKINE_MEDIATED_SIGNALING_PATHWAY	30/344	485/17872	2.03071e-08	2.66329e-06	2.04201e-06	TNFRSF1B/LAPTM5/LEPR/FCER1G/PTPRC/CXCR4/PARP14/CXCL2/LIFR/IL6ST/CD74/EDN1/IFNGR1/IL3RA/TMSB4X/IFITM1/IRF7/CASP4/CASP1/CARD16/IL10RA/IL15RA/OAS1/OAS3/TNFSF13B/IFI27/CCL14/PLCB1/PLVAP/CARD8	30
GOBP_REGULATION_OF_VASCULAR_PERMEABILITY	GOBP_REGULATION_OF_VASCULAR_PERMEABILITY	GOBP_REGULATION_OF_VASCULAR_PERMEABILITY	10/344	48/17872	2.09312e-08	2.66329e-06	2.04201e-06	NPR1/BMP6/TEK/TJP2/PDE2A/C2CD4B/CDH5/RAMP2/PLVAP/CLDN5	10
GOBP_REGULATION_OF_T_CELL_MEDIATED_CYTOTOXICITY	GOBP_REGULATION_OF_T_CELL_MEDIATED_CYTOTOXICITY	GOBP_REGULATION_OF_T_CELL_MEDIATED_CYTOTOXICITY	9/344	40/17872	5.28007e-08	6.45996e-06	4.953e-06	PTPRC/HLA-F/HLA-G/HLA-H/HLA-A/HLA-E/HLA-B/HLA-DRB1/B2M	9
GOBP_LYMPH_VESSEL_DEVELOPMENT	GOBP_LYMPH_VESSEL_DEVELOPMENT	GOBP_LYMPH_VESSEL_DEVELOPMENT	8/344	30/17872	7.02619e-08	8.27789e-06	6.34685e-06	TIE1/HEG1/KDR/VEGFC/FLT4/ACVRL1/CLEC14A/SOX18	8
GOBP_PEPTIDYL_TYROSINE_MODIFICATION	GOBP_PEPTIDYL_TYROSINE_MODIFICATION	GOBP_PEPTIDYL_TYROSINE_MODIFICATION	25/344	377/17872	8.55669e-08	9.72101e-06	7.45332e-06	TIE1/EFNA1/PTPRC/EFEMP1/HYAL2/HCLS1/PARP14/KDR/IL6ST/CD74/FLT4/BMP6/NEDD9/EPHB4/BMX/TEK/ITGA5/FLT1/EHD4/PLCG2/ABI3/ACE/PECAM1/TPST2/ITGB2	25
GOBP_POSITIVE_REGULATION_OF_VASCULATURE_DEVELOPMENT	GOBP_POSITIVE_REGULATION_OF_VASCULATURE_DEVELOPMENT	GOBP_POSITIVE_REGULATION_OF_VASCULATURE_DEVELOPMENT	17/344	183/17872	9.63709e-08	1.05709e-05	8.10495e-06	TIE1/CYP1B1/CXCR4/KDR/ANXA3/VEGFC/AQP1/NOS3/TEK/ACVRL1/ITGA5/FLT1/CTSH/CDH5/RAMP2/PTGIS/PRKD2	17
GOBP_REGULATION_OF_ACTIN_FILAMENT_BASED_PROCESS	GOBP_REGULATION_OF_ACTIN_FILAMENT_BASED_PROCESS	GOBP_REGULATION_OF_ACTIN_FILAMENT_BASED_PROCESS	25/344	392/17872	1.80294e-07	1.90649e-05	1.46175e-05	PDE4B/S1PR1/S100A10/F11R/TMSB10/FAM107A/HCLS1/LIMCH1/IQGAP2/EDN1/FSCN1/ARPC1B/TMSB4X/STC1/TEK/RDX/PXN/TMOD3/CORO1A/ARHGEF15/ABI3/KANK3/GMFG/RAC2/SHANK3	25
GOBP_CELL_JUNCTION_ASSEMBLY	GOBP_CELL_JUNCTION_ASSEMBLY	GOBP_CELL_JUNCTION_ASSEMBLY	26/344	421/17872	1.90791e-07	1.90649e-05	1.46175e-05	S100A10/F11R/ITGA6/FAM107A/HEG1/APOD/LIMCH1/KDR/GPM6A/AFDN/FSCN1/TEK/DCHS1/ACVRL1/ITGA5/THSD1/PCDH17/PRKCH/CDH5/RAMP2/ABI3/ACE/PECAM1/ITGB4/CLDN5/SHANK3	26
GOBP_EXTERNAL_ENCAPSULATING_STRUCTURE_ORGANIZATION	GOBP_EXTERNAL_ENCAPSULATING_STRUCTURE_ORGANIZATION	GOBP_EXTERNAL_ENCAPSULATING_STRUCTURE_ORGANIZATION	22/344	313/17872	1.91788e-07	1.90649e-05	1.46175e-05	TNFRSF1B/TIE1/ADAM15/CYP1B1/FBLN2/COL8A1/CCDC80/TNXA/TNXB/FSCN1/LAMB1/CSGALNACT1/LOXL2/COL15A1/LUM/POSTN/LCP1/FBLN5/MMP28/RAMP2/SULF2/FBLN1	22
GOBP_LEUKOCYTE_MEDIATED_CYTOTOXICITY	GOBP_LEUKOCYTE_MEDIATED_CYTOTOXICITY	GOBP_LEUKOCYTE_MEDIATED_CYTOTOXICITY	14/344	130/17872	2.14823e-07	2.07077e-05	1.58771e-05	PTPRC/DNASE1L3/HLA-F/HLA-G/HLA-H/HLA-A/HLA-E/HLA-B/HLA-DRB1/CTSC/B2M/CTSH/CORO1A/TYROBP	14
GOBP_REGULATION_OF_EPITHELIAL_CELL_MIGRATION	GOBP_REGULATION_OF_EPITHELIAL_CELL_MIGRATION	GOBP_REGULATION_OF_EPITHELIAL_CELL_MIGRATION	21/344	291/17872	2.36009e-07	2.20807e-05	1.69298e-05	EFNA1/NRP2/KDR/ANXA3/VEGFC/FLT4/EDN1/NOS3/TMSB4X/STC1/TEK/PRCP/MMRN2/ACVRL1/DLL4/RAB11A/CTSH/PLCG2/PTPRM/PRKD2/CARD10	21
GOBP_T_CELL_MEDIATED_IMMUNITY	GOBP_T_CELL_MEDIATED_IMMUNITY	GOBP_T_CELL_MEDIATED_IMMUNITY	13/344	112/17872	2.43019e-07	2.20869e-05	1.69346e-05	TNFRSF1B/PTPRC/BTN3A2/HLA-F/HLA-G/HLA-H/HLA-A/HLA-E/HLA-B/HLA-DRB1/CTSC/B2M/CTSH	13
GOBP_BLOOD_VESSEL_ENDOTHELIAL_CELL_MIGRATION	GOBP_BLOOD_VESSEL_ENDOTHELIAL_CELL_MIGRATION	GOBP_BLOOD_VESSEL_ENDOTHELIAL_CELL_MIGRATION	16/344	176/17872	3.09932e-07	2.73859e-05	2.09974e-05	PIK3R3/EFNA1/KDR/VEGFC/EPHB4/NOS3/TMSB4X/PRCP/MMRN2/ACVRL1/CLEC14A/DLL4/CDH5/SOX18/PRKD2/CARD10	16
GOBP_POSITIVE_REGULATION_OF_CELL_KILLING	GOBP_POSITIVE_REGULATION_OF_CELL_KILLING	GOBP_POSITIVE_REGULATION_OF_CELL_KILLING	10/344	65/17872	4.2862e-07	3.68497e-05	2.82536e-05	PTPRC/HLA-F/HLA-G/HLA-H/HLA-A/HLA-E/HLA-B/HLA-DRB1/B2M/TYROBP	10
GOBP_LEUKOCYTE_MIGRATION	GOBP_LEUKOCYTE_MIGRATION	GOBP_LEUKOCYTE_MIGRATION	24/344	385/17872	4.82839e-07	4.04187e-05	3.09899e-05	PDE4B/S1PR1/F11R/FCER1G/SELP/CXCR4/ITGA6/CD200/APOD/CXCL2/VEGFC/CD74/EDN1/SELPLG/FLT1/CORO1A/MMP28/CCL14/PECAM1/PLCB1/PLVAP/RAC2/JAM2/ITGB2	24
GOBP_HEART_MORPHOGENESIS	GOBP_HEART_MORPHOGENESIS	GOBP_HEART_MORPHOGENESIS	19/344	255/17872	5.49154e-07	4.47912e-05	3.43425e-05	S1PR1/ADAM15/EFNA1/NRP2/HEG1/EDN1/ADGRG6/EPHB4/NOS3/SOX17/LY6E/TEK/DCHS1/ACVRL1/DLL4/FKBP1A/CCM2L/SOX18/CLDN5	19
GOBP_REGULATION_OF_ENDOTHELIAL_CELL_MIGRATION	GOBP_REGULATION_OF_ENDOTHELIAL_CELL_MIGRATION	GOBP_REGULATION_OF_ENDOTHELIAL_CELL_MIGRATION	18/344	231/17872	5.70043e-07	4.53327e-05	3.47576e-05	EFNA1/NRP2/KDR/ANXA3/VEGFC/FLT4/EDN1/NOS3/TMSB4X/STC1/TEK/PRCP/MMRN2/ACVRL1/DLL4/PTPRM/PRKD2/CARD10	18
GOBP_ACTIN_FILAMENT_ORGANIZATION	GOBP_ACTIN_FILAMENT_ORGANIZATION	GOBP_ACTIN_FILAMENT_ORGANIZATION	26/344	449/17872	6.56193e-07	5.0723e-05	3.88905e-05	MARCKSL1/S1PR1/S100A10/TPM3/F11R/TMSB10/FAM107A/HCLS1/LIMCH1/IQGAP2/NEDD9/FSCN1/ELMO1/ARPC1B/TMSB4X/RDX/PXN/LCP1/TMOD3/CORO1A/ARHGEF15/GAS7/KANK3/GMFG/RAC2/SHANK3	26
GOBP_REGULATION_OF_CELL_KILLING	GOBP_REGULATION_OF_CELL_KILLING	GOBP_REGULATION_OF_CELL_KILLING	12/344	103/17872	6.79576e-07	5.0723e-05	3.88905e-05	CFH/PTPRC/DNASE1L3/HLA-F/HLA-G/HLA-H/HLA-A/HLA-E/HLA-B/HLA-DRB1/B2M/TYROBP	12
GOBP_REGULATION_OF_LEUKOCYTE_MEDIATED_CYTOTOXICITY	GOBP_REGULATION_OF_LEUKOCYTE_MEDIATED_CYTOTOXICITY	GOBP_REGULATION_OF_LEUKOCYTE_MEDIATED_CYTOTOXICITY	11/344	85/17872	6.85662e-07	5.0723e-05	3.88905e-05	PTPRC/DNASE1L3/HLA-F/HLA-G/HLA-H/HLA-A/HLA-E/HLA-B/HLA-DRB1/B2M/TYROBP	11
GOBP_CELL_KILLING	GOBP_CELL_KILLING	GOBP_CELL_KILLING	16/344	187/17872	7.04637e-07	5.09421e-05	3.90585e-05	CFH/PTPRC/DNASE1L3/HLA-F/HLA-G/HLA-H/HLA-A/HLA-E/HLA-B/HLA-DRB1/CTSC/LYZ/B2M/CTSH/CORO1A/TYROBP	16
GOBP_LYMPHANGIOGENESIS	GOBP_LYMPHANGIOGENESIS	GOBP_LYMPHANGIOGENESIS	6/344	18/17872	7.43442e-07	5.25531e-05	4.02937e-05	TIE1/VEGFC/FLT4/ACVRL1/CLEC14A/SOX18	6
GOBP_SPROUTING_ANGIOGENESIS	GOBP_SPROUTING_ANGIOGENESIS	GOBP_SPROUTING_ANGIOGENESIS	16/344	189/17872	8.12672e-07	5.6198e-05	4.30883e-05	PIK3R3/KDR/VEGFC/FLT4/EPHB4/LOXL2/TEK/MMRN2/ACVRL1/ITGA5/CLEC14A/DLL4/RAMP2/PPP1R16B/KLF2/CARD10	16
GOBP_VASCULAR_PROCESS_IN_CIRCULATORY_SYSTEM	GOBP_VASCULAR_PROCESS_IN_CIRCULATORY_SYSTEM	GOBP_VASCULAR_PROCESS_IN_CIRCULATORY_SYSTEM	19/344	263/17872	8.77623e-07	5.93983e-05	4.55421e-05	LEPR/NPR1/SLC6A6/NPR3/F2R/BMP6/EDN1/NOS3/FABP5/TEK/TJP2/PDE2A/C2CD4B/CDH5/RAMP2/ACE/KLF2/PLVAP/CLDN5	19
GOBP_NEGATIVE_REGULATION_OF_RESPONSE_TO_EXTERNAL_STIMULUS	GOBP_NEGATIVE_REGULATION_OF_RESPONSE_TO_EXTERNAL_STIMULUS	GOBP_NEGATIVE_REGULATION_OF_RESPONSE_TO_EXTERNAL_STIMULUS	25/344	429/17872	9.64846e-07	6.39411e-05	4.90252e-05	TNFRSF1B/IFI16/PTPRC/CALCRL/CD200/PARP14/MMRN1/EDN1/HLA-F/HLA-G/HLA-A/HLA-E/HLA-B/HLA-DRB1/FGL2/NOS3/TEK/CARD16/OAS1/OAS3/CDH5/MMP28/THBD/PTGIS/CARD8	25
GOBP_CELL_ACTIVATION_INVOLVED_IN_IMMUNE_RESPONSE	GOBP_CELL_ACTIVATION_INVOLVED_IN_IMMUNE_RESPONSE	GOBP_CELL_ACTIVATION_INVOLVED_IN_IMMUNE_RESPONSE	20/344	291/17872	9.8956e-07	6.42406e-05	4.92548e-05	S100A13/FCER1G/PTPRC/VAMP8/DNASE1L3/ANXA3/CD74/HLA-F/HLA-DRB1/FGL2/ITM2A/PTGDS/APBB1IP/LCP1/CORO1A/PLCG2/TYROBP/RAC2/MFNG/ITGB2	20
GOBP_ANTIGEN_PROCESSING_AND_PRESENTATION_OF_EXOGENOUS_PEPTIDE_ANTIGEN_VIA_MHC_CLASS_II	GOBP_ANTIGEN_PROCESSING_AND_PRESENTATION_OF_EXOGENOUS_PEPTIDE_ANTIGEN_VIA_MHC_CLASS_II	GOBP_ANTIGEN_PROCESSING_AND_PRESENTATION_OF_EXOGENOUS_PEPTIDE_ANTIGEN_VIA_MHC_CLASS_II	7/344	30/17872	1.28063e-06	8.14738e-05	6.24679e-05	FCER1G/CD74/HLA-DRB5/HLA-DRB1/HLA-DQB1/HLA-DMA/B2M	7
GOBP_LEUKOCYTE_CELL_CELL_ADHESION	GOBP_LEUKOCYTE_CELL_CELL_ADHESION	GOBP_LEUKOCYTE_CELL_CELL_ADHESION	23/344	381/17872	1.45785e-06	9.09297e-05	6.97179e-05	LAPTM5/F11R/SELP/PTPRC/IL6ST/CD74/HLA-G/HLA-A/HLA-E/HLA-DRB5/HLA-DRB1/HLA-DQB1/HLA-DMA/FGL2/ITGA5/SELPLG/TNFSF13B/B2M/CORO1A/PECAM1/RAC2/JAM2/ITGB2	23
GOBP_VASCULAR_ENDOTHELIAL_GROWTH_FACTOR_RECEPTOR_SIGNALING_PATHWAY	GOBP_VASCULAR_ENDOTHELIAL_GROWTH_FACTOR_RECEPTOR_SIGNALING_PATHWAY	GOBP_VASCULAR_ENDOTHELIAL_GROWTH_FACTOR_RECEPTOR_SIGNALING_PATHWAY	9/344	58/17872	1.51606e-06	9.27418e-05	7.11073e-05	KDR/VEGFC/FLT4/MMRN2/HHEX/ITGA5/FLT1/CLEC14A/PRKD2	9
GOBP_POSITIVE_REGULATION_OF_T_CELL_MEDIATED_IMMUNITY	GOBP_POSITIVE_REGULATION_OF_T_CELL_MEDIATED_IMMUNITY	GOBP_POSITIVE_REGULATION_OF_T_CELL_MEDIATED_IMMUNITY	9/344	59/17872	1.75895e-06	0.000104064	7.97883e-05	PTPRC/HLA-F/HLA-G/HLA-H/HLA-A/HLA-E/HLA-B/HLA-DRB1/B2M	9
GOBP_LYMPHOCYTE_MEDIATED_IMMUNITY	GOBP_LYMPHOCYTE_MEDIATED_IMMUNITY	GOBP_LYMPHOCYTE_MEDIATED_IMMUNITY	22/344	357/17872	1.76657e-06	0.000104064	7.97883e-05	TNFRSF1B/FCER1G/PTPRC/CFI/C7/CD74/BTN3A2/HLA-F/HLA-G/HLA-H/HLA-A/HLA-E/HLA-B/HLA-DRB5/HLA-DRB1/HLA-DQB1/HLA-DMA/IRF7/CTSC/B2M/CTSH/CORO1A	22
GOBP_ENDOTHELIAL_CELL_PROLIFERATION	GOBP_ENDOTHELIAL_CELL_PROLIFERATION	GOBP_ENDOTHELIAL_CELL_PROLIFERATION	16/344	201/17872	1.83867e-06	0.000105037	8.05342e-05	TIE1/NRP2/KDR/VEGFC/FLT4/BMP6/LOXL2/TEK/EGFL7/MMRN2/ACVRL1/FLT1/DLL4/PTPRM/PPP1R16B/PRKD2	16
GOBP_NEGATIVE_REGULATION_OF_RESPONSE_TO_BIOTIC_STIMULUS	GOBP_NEGATIVE_REGULATION_OF_RESPONSE_TO_BIOTIC_STIMULUS	GOBP_NEGATIVE_REGULATION_OF_RESPONSE_TO_BIOTIC_STIMULUS	12/344	113/17872	1.84912e-06	0.000105037	8.05342e-05	IFI16/PARP14/HLA-F/HLA-G/HLA-A/HLA-E/HLA-B/FGL2/CARD16/OAS1/OAS3/CARD8	12
GOBP_NEUTROPHIL_ACTIVATION_INVOLVED_IN_IMMUNE_RESPONSE	GOBP_NEUTROPHIL_ACTIVATION_INVOLVED_IN_IMMUNE_RESPONSE	GOBP_NEUTROPHIL_ACTIVATION_INVOLVED_IN_IMMUNE_RESPONSE	6/344	21/17872	2.06953e-06	0.000115494	8.8552e-05	FCER1G/VAMP8/DNASE1L3/ANXA3/TYROBP/ITGB2	6
GOBP_ADAPTIVE_IMMUNE_RESPONSE_BASED_ON_SOMATIC_RECOMBINATION_OF_IMMUNE_RECEPTORS_BUILT_FROM_IMMUNOGLOBULIN_SUPERFAMILY_DOMAINS	GOBP_ADAPTIVE_IMMUNE_RESPONSE_BASED_ON_SOMATIC_RECOMBINATION_OF_IMMUNE_RECEPTORS_BUILT_FROM_IMMUNOGLOBULIN_SUPERFAMILY_DOMAINS	GOBP_ADAPTIVE_IMMUNE_RESPONSE_BASED_ON_SOMATIC_RECOMBINATION_OF_IMMUNE_RECEPTORS_BUILT_FROM_IMMUNOGLOBULIN_SUPERFAMILY_DOMAINS	22/344	363/17872	2.3212e-06	0.000127306	9.76083e-05	TNFRSF1B/FCER1G/PTPRC/CFI/C7/CD74/BTN3A2/HLA-F/HLA-G/HLA-H/HLA-A/HLA-E/HLA-B/HLA-DRB5/HLA-DRB1/HLA-DQB1/HLA-DMA/IRF7/CTSC/TNFSF13B/B2M/CTSH	22
GOBP_CELL_SUBSTRATE_JUNCTION_ORGANIZATION	GOBP_CELL_SUBSTRATE_JUNCTION_ORGANIZATION	GOBP_CELL_SUBSTRATE_JUNCTION_ORGANIZATION	11/344	98/17872	2.88227e-06	0.000154794	0.000118684	S100A10/ITGA6/FAM107A/APOD/LIMCH1/KDR/TEK/ACVRL1/ITGA5/THSD1/ITGB4	11
GOBP_REGULATION_OF_INFLAMMATORY_RESPONSE	GOBP_REGULATION_OF_INFLAMMATORY_RESPONSE	GOBP_REGULATION_OF_INFLAMMATORY_RESPONSE	23/344	397/17872	2.91971e-06	0.000154794	0.000118684	TNFRSF1B/PTPRC/VAMP8/CALCRL/HYAL2/DNASE1L3/CD200/IL6ST/HLA-E/HLA-DRB1/TMSB4X/TEK/NEAT1/PDE2A/CTSC/CASP4/CASP1/C2CD4B/CDH5/PLCG2/BCL6B/ACE/PTGIS	23
GOBP_REGULATION_OF_CELL_CELL_ADHESION	GOBP_REGULATION_OF_CELL_CELL_ADHESION	GOBP_REGULATION_OF_CELL_CELL_ADHESION	25/344	458/17872	3.12323e-06	0.000162869	0.000124875	LAPTM5/F11R/SELP/PTPRC/MMRN1/IL6ST/CD74/BMP6/HLA-G/HLA-A/HLA-E/NOTCH4/HLA-DRB5/HLA-DRB1/HLA-DQB1/HLA-DMA/AFDN/FGL2/PODXL/RDX/TNFSF13B/B2M/CORO1A/FXYD5/ITGB2	25
GOBP_LYMPH_VESSEL_MORPHOGENESIS	GOBP_LYMPH_VESSEL_MORPHOGENESIS	GOBP_LYMPH_VESSEL_MORPHOGENESIS	6/344	23/17872	3.72665e-06	0.000191201	0.000146599	TIE1/VEGFC/FLT4/ACVRL1/CLEC14A/SOX18	6
GOBP_POSITIVE_REGULATION_OF_CELL_CELL_ADHESION	GOBP_POSITIVE_REGULATION_OF_CELL_CELL_ADHESION	GOBP_POSITIVE_REGULATION_OF_CELL_CELL_ADHESION	19/344	291/17872	3.93165e-06	0.000198517	0.000152208	F11R/SELP/PTPRC/MMRN1/IL6ST/CD74/HLA-G/HLA-A/HLA-E/HLA-DRB5/HLA-DRB1/HLA-DQB1/HLA-DMA/AFDN/PODXL/TNFSF13B/B2M/CORO1A/ITGB2	19
GOBP_ANTIGEN_PROCESSING_AND_PRESENTATION_VIA_MHC_CLASS_IB	GOBP_ANTIGEN_PROCESSING_AND_PRESENTATION_VIA_MHC_CLASS_IB	GOBP_ANTIGEN_PROCESSING_AND_PRESENTATION_VIA_MHC_CLASS_IB	5/344	14/17872	4.45413e-06	0.000221384	0.00016974	HLA-F/HLA-G/HLA-H/HLA-E/B2M	5
GOBP_PROSTANOID_METABOLIC_PROCESS	GOBP_PROSTANOID_METABOLIC_PROCESS	GOBP_PROSTANOID_METABOLIC_PROCESS	8/344	50/17872	4.60871e-06	0.000222616	0.000170685	CD74/EDN1/FABP5/PTGS1/PTGDS/AKR1C1/AKR1C2/PTGIS	8
GOBP_REGULATION_OF_RESPONSE_TO_BIOTIC_STIMULUS	GOBP_REGULATION_OF_RESPONSE_TO_BIOTIC_STIMULUS	GOBP_REGULATION_OF_RESPONSE_TO_BIOTIC_STIMULUS	21/344	350/17872	4.61889e-06	0.000222616	0.000170685	IFI16/CFH/PARP14/PLSCR1/BMP6/HLA-F/HLA-G/HLA-A/HLA-E/HLA-B/HLA-DRB1/FGL2/DAPK1/IRF7/CARD16/IFIT1/OAS1/OAS3/PLCG2/TYROBP/CARD8	21
GOBP_ANTIGEN_PROCESSING_AND_PRESENTATION_OF_PEPTIDE_OR_POLYSACCHARIDE_ANTIGEN_VIA_MHC_CLASS_II	GOBP_ANTIGEN_PROCESSING_AND_PRESENTATION_OF_PEPTIDE_OR_POLYSACCHARIDE_ANTIGEN_VIA_MHC_CLASS_II	GOBP_ANTIGEN_PROCESSING_AND_PRESENTATION_OF_PEPTIDE_OR_POLYSACCHARIDE_ANTIGEN_VIA_MHC_CLASS_II	7/344	36/17872	4.75488e-06	0.000223451	0.000171325	FCER1G/CD74/HLA-DRB5/HLA-DRB1/HLA-DQB1/HLA-DMA/B2M	7
GOBP_NEGATIVE_REGULATION_OF_DEFENSE_RESPONSE	GOBP_NEGATIVE_REGULATION_OF_DEFENSE_RESPONSE	GOBP_NEGATIVE_REGULATION_OF_DEFENSE_RESPONSE	18/344	268/17872	4.77669e-06	0.000223451	0.000171325	TNFRSF1B/IFI16/PTPRC/CALCRL/CD200/PARP14/HLA-F/HLA-G/HLA-A/HLA-E/HLA-B/HLA-DRB1/FGL2/TEK/OAS1/OAS3/CDH5/PTGIS	18
GOBP_REGULATION_OF_CELL_SUBSTRATE_ADHESION	GOBP_REGULATION_OF_CELL_SUBSTRATE_ADHESION	GOBP_REGULATION_OF_CELL_SUBSTRATE_ADHESION	16/344	217/17872	4.96788e-06	0.000229026	0.0001756	S100A10/ADAM15/FBLN2/FAM107A/COL8A1/CCDC80/APOD/LIMCH1/KDR/DAB2/NEDD9/TEK/ACVRL1/ITGA5/RAC2/FBLN1	16
GOBP_REGULATION_OF_BODY_FLUID_LEVELS	GOBP_REGULATION_OF_BODY_FLUID_LEVELS	GOBP_REGULATION_OF_BODY_FLUID_LEVELS	22/344	385/17872	5.99103e-06	0.00027225	0.00020874	NPR1/F11R/FCER1G/SELP/VAMP8/HYAL2/HEG1/PLSCR1/MMRN1/NPR3/IL6ST/F2R/EDN1/AQP1/NOS3/F8/FZD6/FLI1/VWF/PLCG2/THBD/FBLN1	22
GOBP_REGULATION_OF_T_CELL_MEDIATED_IMMUNITY	GOBP_REGULATION_OF_T_CELL_MEDIATED_IMMUNITY	GOBP_REGULATION_OF_T_CELL_MEDIATED_IMMUNITY	10/344	88/17872	7.3058e-06	0.00032732	0.000250964	TNFRSF1B/PTPRC/HLA-F/HLA-G/HLA-H/HLA-A/HLA-E/HLA-B/HLA-DRB1/B2M	10
GOBP_PLATELET_ACTIVATION	GOBP_PLATELET_ACTIVATION	GOBP_PLATELET_ACTIVATION	12/344	131/17872	8.71373e-06	0.000384977	0.000295171	F11R/FCER1G/SELP/PLSCR1/MMRN1/IL6ST/F2R/NOS3/FZD6/VWF/PLCG2/THBD	12
GOBP_HEMOSTASIS	GOBP_HEMOSTASIS	GOBP_HEMOSTASIS	16/344	228/17872	9.31131e-06	0.000399297	0.00030615	F11R/FCER1G/SELP/PLSCR1/MMRN1/IL6ST/F2R/EDN1/NOS3/F8/FZD6/FLI1/VWF/PLCG2/THBD/FBLN1	16
GOBP_NEGATIVE_REGULATION_OF_LOCOMOTION	GOBP_NEGATIVE_REGULATION_OF_LOCOMOTION	GOBP_NEGATIVE_REGULATION_OF_LOCOMOTION	22/344	396/17872	9.34914e-06	0.000399297	0.00030615	TIE1/ADAM15/CYP1B1/HYAL2/CD200/APOD/LIMCH1/CD74/AFDN/IGFBP3/STC1/IFITM1/MMRN2/ACVRL1/DLL4/ADGRG1/MMP28/PTPRM/PLCB1/CLDN5/CARD10/FBLN1	22
GOBP_PEPTIDE_ANTIGEN_ASSEMBLY_WITH_MHC_CLASS_II_PROTEIN_COMPLEX	GOBP_PEPTIDE_ANTIGEN_ASSEMBLY_WITH_MHC_CLASS_II_PROTEIN_COMPLEX	GOBP_PEPTIDE_ANTIGEN_ASSEMBLY_WITH_MHC_CLASS_II_PROTEIN_COMPLEX	5/344	16/17872	9.41442e-06	0.000399297	0.00030615	HLA-DRB5/HLA-DRB1/HLA-DQB1/HLA-DMA/B2M	5
GOBP_RESPONSE_TO_TUMOR_CELL	GOBP_RESPONSE_TO_TUMOR_CELL	GOBP_RESPONSE_TO_TUMOR_CELL	7/344	40/17872	9.94017e-06	0.000416049	0.000318994	LAPTM5/TXNIP/ADAM15/HLA-A/HLA-DRB1/DAPK1/ABI3	7
GOBP_NEGATIVE_REGULATION_OF_INNATE_IMMUNE_RESPONSE	GOBP_NEGATIVE_REGULATION_OF_INNATE_IMMUNE_RESPONSE	GOBP_NEGATIVE_REGULATION_OF_INNATE_IMMUNE_RESPONSE	9/344	73/17872	1.07279e-05	0.000443188	0.000339803	IFI16/PARP14/HLA-F/HLA-G/HLA-A/HLA-E/HLA-B/OAS1/OAS3	9
GOBP_WOUND_HEALING	GOBP_WOUND_HEALING	GOBP_WOUND_HEALING	23/344	431/17872	1.12434e-05	0.000458531	0.000351566	F11R/FCER1G/SELP/CXCR4/PLSCR1/KDR/MMRN1/IL6ST/F2R/EDN1/NOTCH4/NOS3/F8/FZD6/PRCP/VWF/ACVRL1/ITGA5/ELK3/LCP1/PLCG2/THBD/FBLN1	23
GOBP_CELL_CELL_JUNCTION_ORGANIZATION	GOBP_CELL_CELL_JUNCTION_ORGANIZATION	GOBP_CELL_CELL_JUNCTION_ORGANIZATION	15/344	207/17872	1.20822e-05	0.000486498	0.000373009	F11R/HEG1/F2R/BMP6/AFDN/FSCN1/TJP2/DCHS1/RDX/PRKCH/CDH5/RAMP2/ACE/PECAM1/CLDN5	15
GOBP_RENAL_SYSTEM_PROCESS	GOBP_RENAL_SYSTEM_PROCESS	GOBP_RENAL_SYSTEM_PROCESS	11/344	114/17872	1.25911e-05	0.000500652	0.000383861	NPR1/HYAL2/NPR3/F2R/EDN1/ADGRF5/SGK1/AQP1/STC1/ACE/SULF2	11
GOBP_NEGATIVE_REGULATION_OF_CELL_KILLING	GOBP_NEGATIVE_REGULATION_OF_CELL_KILLING	GOBP_NEGATIVE_REGULATION_OF_CELL_KILLING	6/344	28/17872	1.28225e-05	0.000503561	0.000386092	PTPRC/HLA-F/HLA-G/HLA-A/HLA-E/HLA-B	6
GOBP_POSITIVE_REGULATION_OF_ADAPTIVE_IMMUNE_RESPONSE	GOBP_POSITIVE_REGULATION_OF_ADAPTIVE_IMMUNE_RESPONSE	GOBP_POSITIVE_REGULATION_OF_ADAPTIVE_IMMUNE_RESPONSE	11/344	115/17872	1.3687e-05	0.000530955	0.000407096	PTPRC/IL6ST/HLA-F/HLA-G/HLA-H/HLA-A/HLA-E/HLA-B/HLA-DRB1/TNFSF13B/B2M	11
GOBP_CELL_MATRIX_ADHESION	GOBP_CELL_MATRIX_ADHESION	GOBP_CELL_MATRIX_ADHESION	16/344	236/17872	1.43376e-05	0.000549494	0.00042131	S100A10/ADAM15/ITGA6/FAM107A/APOD/LIMCH1/KDR/TNXB/TEK/ACVRL1/ITGA5/PXN/THSD1/FBLN5/ITGB4/ITGB2	16
GOBP_MYELOID_CELL_ACTIVATION_INVOLVED_IN_IMMUNE_RESPONSE	GOBP_MYELOID_CELL_ACTIVATION_INVOLVED_IN_IMMUNE_RESPONSE	GOBP_MYELOID_CELL_ACTIVATION_INVOLVED_IN_IMMUNE_RESPONSE	10/344	95/17872	1.45216e-05	0.00054992	0.000421637	S100A13/FCER1G/VAMP8/DNASE1L3/ANXA3/PTGDS/PLCG2/TYROBP/RAC2/ITGB2	10
GOBP_DEFENSE_RESPONSE_TO_SYMBIONT	GOBP_DEFENSE_RESPONSE_TO_SYMBIONT	GOBP_DEFENSE_RESPONSE_TO_SYMBIONT	18/344	291/17872	1.47702e-05	0.000552751	0.000423807	IFI6/IFI44L/IFI16/PTPRC/VAMP8/HYAL2/PLSCR1/IFNGR1/FGL2/IFITM1/IRF7/TRIM22/IFIT1/OAS1/OAS3/RNASE1/IFI27/CARD8	18
GOBP_REGULATION_OF_LEUKOCYTE_MEDIATED_IMMUNITY	GOBP_REGULATION_OF_LEUKOCYTE_MEDIATED_IMMUNITY	GOBP_REGULATION_OF_LEUKOCYTE_MEDIATED_IMMUNITY	16/344	237/17872	1.51112e-05	0.00055894	0.000428553	TNFRSF1B/PTPRC/VAMP8/DNASE1L3/HLA-F/HLA-G/HLA-H/HLA-A/HLA-E/HLA-B/HLA-DRB1/B2M/PLCG2/TYROBP/RAC2/ITGB2	16
GOBP_ACTIVATION_OF_IMMUNE_RESPONSE	GOBP_ACTIVATION_OF_IMMUNE_RESPONSE	GOBP_ACTIVATION_OF_IMMUNE_RESPONSE	21/344	379/17872	1.55415e-05	0.000568246	0.000435687	LAPTM5/PDE4B/IFI16/FCER1G/CFH/PTPRC/PLSCR1/CFI/C7/LCP2/BTNL9/BTN3A2/HLA-A/HLA-DRB1/HLA-DQB1/BMX/PRKCH/PLCG2/CFD/TYROBP/PRKD2	21
GOBP_POSITIVE_REGULATION_OF_LEUKOCYTE_MEDIATED_IMMUNITY	GOBP_POSITIVE_REGULATION_OF_LEUKOCYTE_MEDIATED_IMMUNITY	GOBP_POSITIVE_REGULATION_OF_LEUKOCYTE_MEDIATED_IMMUNITY	12/344	139/17872	1.59537e-05	0.000576691	0.000442162	PTPRC/HLA-F/HLA-G/HLA-H/HLA-A/HLA-E/HLA-B/HLA-DRB1/B2M/PLCG2/TYROBP/ITGB2	12
GOBP_REGULATION_OF_IMMUNE_EFFECTOR_PROCESS	GOBP_REGULATION_OF_IMMUNE_EFFECTOR_PROCESS	GOBP_REGULATION_OF_IMMUNE_EFFECTOR_PROCESS	20/344	355/17872	1.95297e-05	0.000698021	0.000535189	TNFRSF1B/LAPTM5/CFH/PTPRC/VAMP8/DNASE1L3/CD74/HLA-F/HLA-G/HLA-H/HLA-A/HLA-E/HLA-B/HLA-DRB1/FGL2/B2M/PLCG2/TYROBP/RAC2/ITGB2	20
GOBP_HEART_TRABECULA_MORPHOGENESIS	GOBP_HEART_TRABECULA_MORPHOGENESIS	GOBP_HEART_TRABECULA_MORPHOGENESIS	6/344	31/17872	2.38686e-05	0.000843622	0.000646825	S1PR1/HEG1/ADGRG6/TEK/DLL4/FKBP1A	6
GOBP_RESPONSE_TO_VIRUS	GOBP_RESPONSE_TO_VIRUS	GOBP_RESPONSE_TO_VIRUS	21/344	391/17872	2.46904e-05	0.00086308	0.000661743	IFI6/IFI44L/IFI44/IFI16/PTPRC/VAMP8/CXCR4/HYAL2/PLSCR1/IFNGR1/FGL2/IFITM1/IRF7/H19/TRIM22/IFIT1/OAS1/OAS3/RNASE1/IFI27/CARD8	21
GOBP_RESPONSE_TO_TUMOR_NECROSIS_FACTOR	GOBP_RESPONSE_TO_TUMOR_NECROSIS_FACTOR	GOBP_RESPONSE_TO_TUMOR_NECROSIS_FACTOR	16/344	248/17872	2.64179e-05	0.000913428	0.000700347	TNFRSF1B/LAPTM5/CD58/CYP1B1/HYAL2/CRHBP/EDN1/TMSB4X/CASP4/CASP1/CARD16/TNFSF13B/CCL14/KLF2/PLVAP/CARD8	16
GOBP_PROSTANOID_BIOSYNTHETIC_PROCESS	GOBP_PROSTANOID_BIOSYNTHETIC_PROCESS	GOBP_PROSTANOID_BIOSYNTHETIC_PROCESS	6/344	32/17872	2.8904e-05	0.000985924	0.000755931	CD74/EDN1/FABP5/PTGS1/PTGDS/PTGIS	6
GOBP_POSITIVE_REGULATION_OF_IMMUNE_EFFECTOR_PROCESS	GOBP_POSITIVE_REGULATION_OF_IMMUNE_EFFECTOR_PROCESS	GOBP_POSITIVE_REGULATION_OF_IMMUNE_EFFECTOR_PROCESS	16/344	250/17872	2.91345e-05	0.000985924	0.000755931	LAPTM5/PTPRC/VAMP8/CD74/HLA-F/HLA-G/HLA-H/HLA-A/HLA-E/HLA-B/HLA-DRB1/B2M/PLCG2/TYROBP/RAC2/ITGB2	16
GOBP_POSITIVE_REGULATION_OF_RESPONSE_TO_CYTOKINE_STIMULUS	GOBP_POSITIVE_REGULATION_OF_RESPONSE_TO_CYTOKINE_STIMULUS	GOBP_POSITIVE_REGULATION_OF_RESPONSE_TO_CYTOKINE_STIMULUS	8/344	64/17872	3.00684e-05	0.00100682	0.000771951	LAPTM5/CXCR4/PARP14/CD74/EDN1/IRF7/CASP4/CASP1	8
GOBP_NEGATIVE_REGULATION_OF_NATURAL_KILLER_CELL_MEDIATED_IMMUNITY	GOBP_NEGATIVE_REGULATION_OF_NATURAL_KILLER_CELL_MEDIATED_IMMUNITY	GOBP_NEGATIVE_REGULATION_OF_NATURAL_KILLER_CELL_MEDIATED_IMMUNITY	5/344	20/17872	3.13628e-05	0.00102851	0.00078858	HLA-F/HLA-G/HLA-A/HLA-E/HLA-B	5
GOBP_PEPTIDE_ANTIGEN_ASSEMBLY_WITH_MHC_PROTEIN_COMPLEX	GOBP_PEPTIDE_ANTIGEN_ASSEMBLY_WITH_MHC_PROTEIN_COMPLEX	GOBP_PEPTIDE_ANTIGEN_ASSEMBLY_WITH_MHC_PROTEIN_COMPLEX	5/344	20/17872	3.13628e-05	0.00102851	0.00078858	HLA-DRB5/HLA-DRB1/HLA-DQB1/HLA-DMA/B2M	5
GOBP_REGULATION_OF_ENDOTHELIAL_CELL_DIFFERENTIATION	GOBP_REGULATION_OF_ENDOTHELIAL_CELL_DIFFERENTIATION	GOBP_REGULATION_OF_ENDOTHELIAL_CELL_DIFFERENTIATION	7/344	48/17872	3.44019e-05	0.00110538	0.000847521	F11R/BMP6/NOTCH4/ACVRL1/CDH5/PLCB1/CLDN5	7
GOBP_REGULATION_OF_PLATELET_ACTIVATION	GOBP_REGULATION_OF_PLATELET_ACTIVATION	GOBP_REGULATION_OF_PLATELET_ACTIVATION	7/344	48/17872	3.44019e-05	0.00110538	0.000847521	F11R/FCER1G/SELP/MMRN1/IL6ST/NOS3/THBD	7
GOBP_T_CELL_RECEPTOR_SIGNALING_PATHWAY	GOBP_T_CELL_RECEPTOR_SIGNALING_PATHWAY	GOBP_T_CELL_RECEPTOR_SIGNALING_PATHWAY	11/344	127/17872	3.48624e-05	0.00110897	0.000850275	LAPTM5/PDE4B/PTPRC/LCP2/BTNL9/BTN3A2/HLA-A/HLA-DRB1/HLA-DQB1/PLCG2/PRKD2	11
GOBP_POSITIVE_REGULATION_OF_EPITHELIAL_CELL_MIGRATION	GOBP_POSITIVE_REGULATION_OF_EPITHELIAL_CELL_MIGRATION	GOBP_POSITIVE_REGULATION_OF_EPITHELIAL_CELL_MIGRATION	13/344	175/17872	3.54515e-05	0.00111655	0.000856083	NRP2/KDR/ANXA3/VEGFC/FLT4/EDN1/NOS3/TMSB4X/TEK/RAB11A/CTSH/PLCG2/PRKD2	13
GOBP_MACROPHAGE_ACTIVATION	GOBP_MACROPHAGE_ACTIVATION	GOBP_MACROPHAGE_ACTIVATION	10/344	106/17872	3.79805e-05	0.00118447	0.000908162	PTPRC/CD200/CD74/ADGRF5/IFNGR1/CTSC/PLCG2/CD93/TYROBP/ITGB2	10
GOBP_POSITIVE_REGULATION_OF_PROTEOLYSIS	GOBP_POSITIVE_REGULATION_OF_PROTEOLYSIS	GOBP_POSITIVE_REGULATION_OF_PROTEOLYSIS	20/344	373/17872	3.94186e-05	0.00121738	0.000933396	TNFRSF1B/LAPTM5/S100A10/EFNA1/IFI16/CLEC3B/TNFSF10/DAB2/F2R/ECSCR/SOX7/DAPK1/CTSC/CASP4/CASP1/PSME2/ANXA2/CTSH/CARD8/FBLN1	20
GOBP_ENDOTHELIAL_CELL_MORPHOGENESIS	GOBP_ENDOTHELIAL_CELL_MORPHOGENESIS	GOBP_ENDOTHELIAL_CELL_MORPHOGENESIS	4/344	11/17872	3.99992e-05	0.00122234	0.000937196	HEG1/NOTCH4/STC1/COL15A1	4
GOBP_PROTEIN_LOCALIZATION_TO_PLASMA_MEMBRANE	GOBP_PROTEIN_LOCALIZATION_TO_PLASMA_MEMBRANE	GOBP_PROTEIN_LOCALIZATION_TO_PLASMA_MEMBRANE	17/344	285/17872	4.03476e-05	0.00122234	0.000937196	S100A10/F11R/VAMP8/VAMP5/DAB2/AFDN/RAMP3/DCHS1/RDX/TSPAN15/PRKCH/EHD4/RAB11A/SLC9A3R2/TMEM88/RAMP2/ABI3	17
GOBP_REGULATION_OF_SUPRAMOLECULAR_FIBER_ORGANIZATION	GOBP_REGULATION_OF_SUPRAMOLECULAR_FIBER_ORGANIZATION	GOBP_REGULATION_OF_SUPRAMOLECULAR_FIBER_ORGANIZATION	20/344	374/17872	4.09262e-05	0.00122458	0.000938917	S1PR1/S100A10/F11R/TMSB10/HCLS1/LIMCH1/EDN1/TNXB/ARPC1B/MID1/TMSB4X/RDX/PXN/TMOD3/CORO1A/CDH5/ARHGEF15/KANK3/GMFG/SHANK3	20
GOBP_MYELOID_LEUKOCYTE_MEDIATED_IMMUNITY	GOBP_MYELOID_LEUKOCYTE_MEDIATED_IMMUNITY	GOBP_MYELOID_LEUKOCYTE_MEDIATED_IMMUNITY	10/344	107/17872	4.11916e-05	0.00122458	0.000938917	S100A13/VAMP8/DNASE1L3/ANXA3/HLA-E/PTGDS/ACE/TYROBP/RAC2/ITGB2	10
GOBP_REGULATION_OF_RESPONSE_TO_CYTOKINE_STIMULUS	GOBP_REGULATION_OF_RESPONSE_TO_CYTOKINE_STIMULUS	GOBP_REGULATION_OF_RESPONSE_TO_CYTOKINE_STIMULUS	13/344	178/17872	4.23271e-05	0.00124669	0.000955866	LAPTM5/PTPRC/CXCR4/PARP14/CD74/EDN1/IRF7/CASP4/CASP1/CARD16/OAS1/OAS3/CARD8	13
GOBP_ENTRY_INTO_HOST	GOBP_ENTRY_INTO_HOST	GOBP_ENTRY_INTO_HOST	12/344	154/17872	4.43063e-05	0.00129301	0.000991382	F11R/VAMP8/CXCR4/HYAL2/PLSCR1/CD74/HLA-DRB1/LY6E/IFITM1/TRIM22/ITGA5/SELPLG	12
GOBP_POSITIVE_REGULATION_OF_DEFENSE_RESPONSE	GOBP_POSITIVE_REGULATION_OF_DEFENSE_RESPONSE	GOBP_POSITIVE_REGULATION_OF_DEFENSE_RESPONSE	17/344	288/17872	4.59997e-05	0.00133023	0.00101992	IFI16/VAMP8/HYAL2/PLSCR1/IL6ST/HLA-F/HLA-G/HLA-E/IRF7/NEAT1/PDE2A/CTSC/CASP1/C2CD4B/PLCG2/ACE/TYROBP	17
GOBP_MAINTENANCE_OF_BLOOD_BRAIN_BARRIER	GOBP_MAINTENANCE_OF_BLOOD_BRAIN_BARRIER	GOBP_MAINTENANCE_OF_BLOOD_BRAIN_BARRIER	6/344	35/17872	4.93149e-05	0.00141325	0.00108357	F11R/TJP2/CDH5/PECAM1/CLDN5/JAM2	6
GOBP_ANATOMICAL_STRUCTURE_HOMEOSTASIS	GOBP_ANATOMICAL_STRUCTURE_HOMEOSTASIS	GOBP_ANATOMICAL_STRUCTURE_HOMEOSTASIS	18/344	319/17872	4.97638e-05	0.00141338	0.00108367	S1PR1/F11R/LDB2/KDR/F2R/ADGRF5/NOS3/TJP2/LYZ/OAS1/B2M/CTSH/CORO1A/CDH5/PECAM1/CLDN5/JAM2/TFF3	18
GOBP_POSITIVE_REGULATION_OF_CYTOKINE_PRODUCTION_INVOLVED_IN_IMMUNE_RESPONSE	GOBP_POSITIVE_REGULATION_OF_CYTOKINE_PRODUCTION_INVOLVED_IN_IMMUNE_RESPONSE	GOBP_POSITIVE_REGULATION_OF_CYTOKINE_PRODUCTION_INVOLVED_IN_IMMUNE_RESPONSE	8/344	69/17872	5.22566e-05	0.00147105	0.00112789	LAPTM5/CD74/HLA-F/HLA-G/HLA-A/HLA-E/B2M/PLCG2	8
GOBP_REGULATION_OF_BLOOD_PRESSURE	GOBP_REGULATION_OF_BLOOD_PRESSURE	GOBP_REGULATION_OF_BLOOD_PRESSURE	13/344	183/17872	5.63823e-05	0.00156174	0.00119742	ATP1A1/NPR1/VEGFC/NPR3/F2R/EDN1/SGK1/NOS3/PTGS1/PRCP/ACVRL1/RAMP2/ACE	13
GOBP_POSITIVE_REGULATION_OF_ENDOTHELIAL_CELL_PROLIFERATION	GOBP_POSITIVE_REGULATION_OF_ENDOTHELIAL_CELL_PROLIFERATION	GOBP_POSITIVE_REGULATION_OF_ENDOTHELIAL_CELL_PROLIFERATION	10/344	111/17872	5.64603e-05	0.00156174	0.00119742	NRP2/KDR/VEGFC/FLT4/BMP6/TEK/EGFL7/ACVRL1/PPP1R16B/PRKD2	10
GOBP_POSITIVE_REGULATION_OF_MACROPHAGE_CYTOKINE_PRODUCTION	GOBP_POSITIVE_REGULATION_OF_MACROPHAGE_CYTOKINE_PRODUCTION	GOBP_POSITIVE_REGULATION_OF_MACROPHAGE_CYTOKINE_PRODUCTION	4/344	12/17872	5.90893e-05	0.00162037	0.00124238	LAPTM5/CD74/HLA-G/PLCG2	4
GOBP_REGULATION_OF_VIRAL_PROCESS	GOBP_REGULATION_OF_VIRAL_PROCESS	GOBP_REGULATION_OF_VIRAL_PROCESS	12/344	159/17872	6.05271e-05	0.00164561	0.00126173	IFI16/CXCR4/PLSCR1/CD74/HLA-DRB1/MDFIC/LY6E/IFITM1/TRIM22/IFIT1/OAS1/OAS3	12
GOBP_REGULATION_OF_ACTIN_FILAMENT_ORGANIZATION	GOBP_REGULATION_OF_ACTIN_FILAMENT_ORGANIZATION	GOBP_REGULATION_OF_ACTIN_FILAMENT_ORGANIZATION	16/344	268/17872	6.70891e-05	0.00180856	0.00138667	S1PR1/S100A10/F11R/TMSB10/HCLS1/LIMCH1/ARPC1B/TMSB4X/RDX/PXN/TMOD3/CORO1A/ARHGEF15/KANK3/GMFG/SHANK3	16
GOBP_REGULATION_OF_ADAPTIVE_IMMUNE_RESPONSE	GOBP_REGULATION_OF_ADAPTIVE_IMMUNE_RESPONSE	GOBP_REGULATION_OF_ADAPTIVE_IMMUNE_RESPONSE	13/344	188/17872	7.4331e-05	0.00198695	0.00152344	TNFRSF1B/PTPRC/IL6ST/HLA-F/HLA-G/HLA-H/HLA-A/HLA-E/HLA-B/HLA-DRB1/IRF7/TNFSF13B/B2M	13
GOBP_CALCIUM_ION_TRANSPORT	GOBP_CALCIUM_ION_TRANSPORT	GOBP_CALCIUM_ION_TRANSPORT	21/344	424/17872	7.95025e-05	0.00210748	0.00161585	PDE4B/PTPRC/CXCR4/CALCRL/GPM6A/F2R/EDN1/RAMP3/NOS3/CLIC2/STC1/ANXA2P2/CRACR2B/ORAI1/CALM1/ANXA2/CORO1A/PLCG2/RAMP2/ACE/FKBP1A	21
GOBP_ACTIN_FILAMENT_BUNDLE_ORGANIZATION	GOBP_ACTIN_FILAMENT_BUNDLE_ORGANIZATION	GOBP_ACTIN_FILAMENT_BUNDLE_ORGANIZATION	12/344	164/17872	8.16416e-05	0.00212871	0.00163213	S1PR1/S100A10/F11R/FAM107A/LIMCH1/NEDD9/FSCN1/RDX/PXN/LCP1/ARHGEF15/SHANK3	12
GOBP_NEGATIVE_REGULATION_OF_CYTOSKELETON_ORGANIZATION	GOBP_NEGATIVE_REGULATION_OF_CYTOSKELETON_ORGANIZATION	GOBP_NEGATIVE_REGULATION_OF_CYTOSKELETON_ORGANIZATION	12/344	164/17872	8.16416e-05	0.00212871	0.00163213	S1PR1/F11R/TMSB10/MID1/TMSB4X/RDX/TMOD3/CORO1A/CDH5/KANK3/GMFG/SHANK3	12
GOBP_POSITIVE_REGULATION_OF_PEPTIDYL_TYROSINE_PHOSPHORYLATION	GOBP_POSITIVE_REGULATION_OF_PEPTIDYL_TYROSINE_PHOSPHORYLATION	GOBP_POSITIVE_REGULATION_OF_PEPTIDYL_TYROSINE_PHOSPHORYLATION	13/344	190/17872	8.27899e-05	0.00214109	0.00164163	EFNA1/PTPRC/HCLS1/PARP14/IL6ST/CD74/BMP6/NEDD9/ITGA5/EHD4/PLCG2/ACE/PECAM1	13
GOBP_POSITIVE_REGULATION_OF_URINE_VOLUME	GOBP_POSITIVE_REGULATION_OF_URINE_VOLUME	GOBP_POSITIVE_REGULATION_OF_URINE_VOLUME	4/344	13/17872	8.40582e-05	0.00215636	0.00165333	NPR1/HYAL2/NPR3/EDN1	4
GOBP_POSITIVE_REGULATION_OF_LEUKOCYTE_CELL_CELL_ADHESION	GOBP_POSITIVE_REGULATION_OF_LEUKOCYTE_CELL_CELL_ADHESION	GOBP_POSITIVE_REGULATION_OF_LEUKOCYTE_CELL_CELL_ADHESION	15/344	245/17872	8.51814e-05	0.0021677	0.00166202	SELP/PTPRC/IL6ST/CD74/HLA-G/HLA-A/HLA-E/HLA-DRB5/HLA-DRB1/HLA-DQB1/HLA-DMA/TNFSF13B/B2M/CORO1A/ITGB2	15
GOBP_CELLULAR_RESPONSE_TO_VASCULAR_ENDOTHELIAL_GROWTH_FACTOR_STIMULUS	GOBP_CELLULAR_RESPONSE_TO_VASCULAR_ENDOTHELIAL_GROWTH_FACTOR_STIMULUS	GOBP_CELLULAR_RESPONSE_TO_VASCULAR_ENDOTHELIAL_GROWTH_FACTOR_STIMULUS	8/344	74/17872	8.66622e-05	0.00218788	0.0016775	NRP2/KDR/VEGFC/FLT4/FLT1/DLL4/RAMP2/PRKD2	8
GOBP_BIOLOGICAL_PROCESS_INVOLVED_IN_INTERACTION_WITH_HOST	GOBP_BIOLOGICAL_PROCESS_INVOLVED_IN_INTERACTION_WITH_HOST	GOBP_BIOLOGICAL_PROCESS_INVOLVED_IN_INTERACTION_WITH_HOST	13/344	192/17872	9.20702e-05	0.00230101	0.00176424	F11R/VAMP8/CXCR4/HYAL2/PLSCR1/CD74/HLA-DRB1/LY6E/IFITM1/TRIM22/IFIT1/ITGA5/SELPLG	13
GOBP_REGULATION_OF_ACTIN_CYTOSKELETON_REORGANIZATION	GOBP_REGULATION_OF_ACTIN_CYTOSKELETON_REORGANIZATION	GOBP_REGULATION_OF_ACTIN_CYTOSKELETON_REORGANIZATION	6/344	39/17872	9.29084e-05	0.00230101	0.00176424	F11R/HCLS1/IQGAP2/TEK/ABI3/GMFG	6
GOBP_NEGATIVE_REGULATION_OF_CELL_ADHESION	GOBP_NEGATIVE_REGULATION_OF_CELL_ADHESION	GOBP_NEGATIVE_REGULATION_OF_CELL_ADHESION	17/344	305/17872	9.33134e-05	0.00230101	0.00176424	LAPTM5/ADAM15/PTPRC/CYP1B1/FAM107A/APOD/CD74/BMP6/HLA-G/NOTCH4/HLA-DRB1/FGL2/PODXL/RDX/ACVRL1/FXYD5/FBLN1	17
GOBP_NEGATIVE_REGULATION_OF_SUPRAMOLECULAR_FIBER_ORGANIZATION	GOBP_NEGATIVE_REGULATION_OF_SUPRAMOLECULAR_FIBER_ORGANIZATION	GOBP_NEGATIVE_REGULATION_OF_SUPRAMOLECULAR_FIBER_ORGANIZATION	12/344	168/17872	0.000102834	0.00251628	0.00192929	S1PR1/F11R/TMSB10/MID1/TMSB4X/RDX/TMOD3/CORO1A/CDH5/KANK3/GMFG/SHANK3	12
GOBP_ICOSANOID_BIOSYNTHETIC_PROCESS	GOBP_ICOSANOID_BIOSYNTHETIC_PROCESS	GOBP_ICOSANOID_BIOSYNTHETIC_PROCESS	7/344	57/17872	0.000106516	0.00258647	0.00198311	CD74/LTC4S/EDN1/FABP5/PTGS1/PTGDS/PTGIS	7
GOBP_POSITIVE_REGULATION_OF_PEPTIDASE_ACTIVITY	GOBP_POSITIVE_REGULATION_OF_PEPTIDASE_ACTIVITY	GOBP_POSITIVE_REGULATION_OF_PEPTIDASE_ACTIVITY	13/344	195/17872	0.000107675	0.00259148	0.00198695	LAPTM5/EFNA1/IFI16/TNFSF10/F2R/SOX7/DAPK1/CASP4/CASP1/PSME2/CTSH/CARD8/FBLN1	13
GOBP_NEGATIVE_REGULATION_OF_TRANSPORT	GOBP_NEGATIVE_REGULATION_OF_TRANSPORT	GOBP_NEGATIVE_REGULATION_OF_TRANSPORT	22/344	466/17872	0.000108352	0.00259148	0.00198695	TNFRSF1B/PEA15/VAMP8/HECW2/CD200/PLSCR1/APOD/F2R/CRHBP/CD74/EDN1/HLA-F/MDFIC/NOS3/CLIC2/STC1/FABP5/CALM1/ANXA2/CORO1A/ACE/FKBP1A	22
GOBP_POSITIVE_REGULATION_OF_INFLAMMATORY_RESPONSE	GOBP_POSITIVE_REGULATION_OF_INFLAMMATORY_RESPONSE	GOBP_POSITIVE_REGULATION_OF_INFLAMMATORY_RESPONSE	11/344	145/17872	0.000116677	0.00275707	0.00211391	VAMP8/HYAL2/IL6ST/HLA-E/NEAT1/PDE2A/CTSC/CASP1/C2CD4B/PLCG2/ACE	11
GOBP_ICOSANOID_METABOLIC_PROCESS	GOBP_ICOSANOID_METABOLIC_PROCESS	GOBP_ICOSANOID_METABOLIC_PROCESS	10/344	121/17872	0.000117008	0.00275707	0.00211391	CYP1B1/CD74/LTC4S/EDN1/FABP5/PTGS1/PTGDS/AKR1C1/AKR1C2/PTGIS	10
GOBP_LEUKOCYTE_DEGRANULATION	GOBP_LEUKOCYTE_DEGRANULATION	GOBP_LEUKOCYTE_DEGRANULATION	8/344	78/17872	0.000126136	0.00295028	0.00226205	S100A13/VAMP8/ANXA3/HLA-F/PTGDS/CORO1A/RAC2/ITGB2	8
GOBP_CELLULAR_RESPONSE_TO_CORTICOSTEROID_STIMULUS	GOBP_CELLULAR_RESPONSE_TO_CORTICOSTEROID_STIMULUS	GOBP_CELLULAR_RESPONSE_TO_CORTICOSTEROID_STIMULUS	7/344	59/17872	0.000132997	0.00308805	0.00236768	CYP1B1/FAM107A/EDN1/SGK1/AQP1/STC1/ACE	7
GOBP_CELL_CHEMOTAXIS	GOBP_CELL_CHEMOTAXIS	GOBP_CELL_CHEMOTAXIS	17/344	315/17872	0.00013778	0.00317594	0.00243507	PDE4B/S1PR1/FCER1G/CXCR4/KDR/CXCL2/VEGFC/CD74/EDN1/TMSB4X/FLT1/CORO1A/MMP28/CCL14/PRKD2/RAC2/ITGB2	17
GOBP_CYTOKINE_PRODUCTION_INVOLVED_IN_IMMUNE_RESPONSE	GOBP_CYTOKINE_PRODUCTION_INVOLVED_IN_IMMUNE_RESPONSE	GOBP_CYTOKINE_PRODUCTION_INVOLVED_IN_IMMUNE_RESPONSE	9/344	101/17872	0.000144042	0.00329638	0.00252741	TNFRSF1B/LAPTM5/CD74/HLA-F/HLA-G/HLA-A/HLA-E/B2M/PLCG2	9
GOBP_VASCULOGENESIS	GOBP_VASCULOGENESIS	GOBP_VASCULOGENESIS	8/344	80/17872	0.000150839	0.00342727	0.00262777	TIE1/HEG1/KDR/SOX17/EGFL7/RAMP2/SOX18/RASIP1	8
GOBP_VIRAL_LIFE_CYCLE	GOBP_VIRAL_LIFE_CYCLE	GOBP_VIRAL_LIFE_CYCLE	17/344	318/17872	0.000154317	0.00345089	0.00264587	IFI16/F11R/VAMP8/CXCR4/HYAL2/PLSCR1/CD74/HLA-DRB1/LY6E/IFITM1/TRIM22/IFIT1/ITGA5/SELPLG/OAS1/OAS3/IFI27	17
GOBP_MYELOID_LEUKOCYTE_MIGRATION	GOBP_MYELOID_LEUKOCYTE_MIGRATION	GOBP_MYELOID_LEUKOCYTE_MIGRATION	14/344	230/17872	0.000155133	0.00345089	0.00264587	PDE4B/FCER1G/CD200/CXCL2/VEGFC/CD74/EDN1/FLT1/MMP28/CCL14/PECAM1/PLCB1/RAC2/ITGB2	14
GOBP_REGULATION_OF_INNATE_IMMUNE_RESPONSE	GOBP_REGULATION_OF_INNATE_IMMUNE_RESPONSE	GOBP_REGULATION_OF_INNATE_IMMUNE_RESPONSE	14/344	230/17872	0.000155133	0.00345089	0.00264587	IFI16/CFH/PARP14/PLSCR1/HLA-F/HLA-G/HLA-A/HLA-E/HLA-B/IRF7/OAS1/OAS3/PLCG2/TYROBP	14
GOBP_CELL_CELL_JUNCTION_ASSEMBLY	GOBP_CELL_CELL_JUNCTION_ASSEMBLY	GOBP_CELL_CELL_JUNCTION_ASSEMBLY	11/344	150/17872	0.000157672	0.00348303	0.00267052	F11R/HEG1/AFDN/FSCN1/DCHS1/PRKCH/CDH5/RAMP2/ACE/PECAM1/CLDN5	11
GOBP_VIRAL_PROCESS	GOBP_VIRAL_PROCESS	GOBP_VIRAL_PROCESS	20/344	415/17872	0.000169037	0.00369952	0.00283651	ST6GALNAC3/IFI16/F11R/VAMP8/CXCR4/HYAL2/PLSCR1/CD74/HLA-DRB1/MDFIC/LY6E/IFITM1/IRF7/TRIM22/IFIT1/ITGA5/SELPLG/OAS1/OAS3/IFI27	20
GOBP_REGULATION_OF_CYSTEINE_TYPE_ENDOPEPTIDASE_ACTIVITY	GOBP_REGULATION_OF_CYSTEINE_TYPE_ENDOPEPTIDASE_ACTIVITY	GOBP_REGULATION_OF_CYSTEINE_TYPE_ENDOPEPTIDASE_ACTIVITY	14/344	232/17872	0.000169799	0.00369952	0.00283651	IFI6/LAPTM5/IFI16/TNFSF10/F2R/PSMB9/AQP1/SOX7/DAPK1/CASP4/CASP1/CARD16/CTSH/CARD8	14
GOBP_REGULATION_OF_PEPTIDYL_TYROSINE_PHOSPHORYLATION	GOBP_REGULATION_OF_PEPTIDYL_TYROSINE_PHOSPHORYLATION	GOBP_REGULATION_OF_PEPTIDYL_TYROSINE_PHOSPHORYLATION	15/344	261/17872	0.000171527	0.00370899	0.00284377	EFNA1/PTPRC/HYAL2/HCLS1/PARP14/IL6ST/CD74/BMP6/NEDD9/ITGA5/EHD4/PLCG2/ACE/PECAM1/ITGB2	15
GOBP_IMMUNE_RESPONSE_REGULATING_CELL_SURFACE_RECEPTOR_SIGNALING_PATHWAY	GOBP_IMMUNE_RESPONSE_REGULATING_CELL_SURFACE_RECEPTOR_SIGNALING_PATHWAY	GOBP_IMMUNE_RESPONSE_REGULATING_CELL_SURFACE_RECEPTOR_SIGNALING_PATHWAY	17/344	321/17872	0.000172565	0.00370899	0.00284377	LAPTM5/PDE4B/FCER1G/PTPRC/PLSCR1/LCP2/BTNL9/BTN3A2/HLA-G/HLA-A/HLA-DRB1/HLA-DQB1/BMX/PRKCH/PLCG2/TYROBP/PRKD2	17
GOBP_NEGATIVE_REGULATION_OF_VASCULATURE_DEVELOPMENT	GOBP_NEGATIVE_REGULATION_OF_VASCULATURE_DEVELOPMENT	GOBP_NEGATIVE_REGULATION_OF_VASCULATURE_DEVELOPMENT	11/344	152/17872	0.000177196	0.00378296	0.00290049	HSPG2/TIE1/NPR1/STAB1/ECSCR/HLA-G/TEK/HHEX/PTPRM/KLF2/CLDN5	11
GOBP_NEGATIVE_REGULATION_OF_IMMUNE_RESPONSE	GOBP_NEGATIVE_REGULATION_OF_IMMUNE_RESPONSE	GOBP_NEGATIVE_REGULATION_OF_IMMUNE_RESPONSE	12/344	179/17872	0.000187051	0.00396674	0.00304139	IFI16/PTPRC/PARP14/HLA-F/HLA-G/HLA-A/HLA-E/HLA-B/HLA-DRB1/FGL2/OAS1/OAS3	12
GOBP_FOCAL_ADHESION_ASSEMBLY	GOBP_FOCAL_ADHESION_ASSEMBLY	GOBP_FOCAL_ADHESION_ASSEMBLY	8/344	83/17872	0.000195258	0.00411335	0.0031538	S100A10/FAM107A/APOD/LIMCH1/KDR/TEK/ACVRL1/THSD1	8
GOBP_LEUKOCYTE_CHEMOTAXIS	GOBP_LEUKOCYTE_CHEMOTAXIS	GOBP_LEUKOCYTE_CHEMOTAXIS	14/344	236/17872	0.000202757	0.00424323	0.00325338	PDE4B/S1PR1/FCER1G/CXCR4/CXCL2/VEGFC/CD74/EDN1/FLT1/CORO1A/MMP28/CCL14/RAC2/ITGB2	14
GOBP_INOSITOL_LIPID_MEDIATED_SIGNALING	GOBP_INOSITOL_LIPID_MEDIATED_SIGNALING	GOBP_INOSITOL_LIPID_MEDIATED_SIGNALING	12/344	181/17872	0.000207432	0.00431269	0.00330664	SELP/PIK3C2B/HCLS1/KDR/NPR3/F2R/EDN1/TEK/FLT1/PLCB1/PPP1R16B/HCST	12
GOBP_POSITIVE_REGULATION_OF_CELL_DEVELOPMENT	GOBP_POSITIVE_REGULATION_OF_CELL_DEVELOPMENT	GOBP_POSITIVE_REGULATION_OF_CELL_DEVELOPMENT	16/344	297/17872	0.000219958	0.00454341	0.00348354	TNFRSF1B/S100A10/F11R/CXCR4/VEGFC/DAB2/IL6ST/NEDD9/PRKCH/RAB11A/CDH5/ACE/TGM2/TYROBP/CLDN5/SHANK3	16
GOBP_TUMOR_NECROSIS_FACTOR_MEDIATED_SIGNALING_PATHWAY	GOBP_TUMOR_NECROSIS_FACTOR_MEDIATED_SIGNALING_PATHWAY	GOBP_TUMOR_NECROSIS_FACTOR_MEDIATED_SIGNALING_PATHWAY	9/344	107/17872	0.000223615	0.00456745	0.00350197	TNFRSF1B/LAPTM5/TMSB4X/CASP4/CASP1/CARD16/TNFSF13B/PLVAP/CARD8	9
GOBP_REGULATION_OF_PEPTIDASE_ACTIVITY	GOBP_REGULATION_OF_PEPTIDASE_ACTIVITY	GOBP_REGULATION_OF_PEPTIDASE_ACTIVITY	21/344	457/17872	0.000223993	0.00456745	0.00350197	IFI6/LAPTM5/EFNA1/IFI16/TNFSF10/F2R/PSMB8/PSMB9/PI16/AQP1/SOX7/DAPK1/CASP4/CASP1/CARD16/PSME2/ANXA2/CTSH/TIMP2/CARD8/FBLN1	21
GOBP_NEGATIVE_REGULATION_OF_IMMUNE_SYSTEM_PROCESS	GOBP_NEGATIVE_REGULATION_OF_IMMUNE_SYSTEM_PROCESS	GOBP_NEGATIVE_REGULATION_OF_IMMUNE_SYSTEM_PROCESS	20/344	425/17872	0.000231232	0.00468502	0.00359212	LAPTM5/IFI16/PTPRC/CD200/PARP14/APOD/CD74/HLA-F/HLA-G/HLA-A/HLA-E/HLA-B/HLA-DRB1/ADGRF5/FGL2/OAS1/OAS3/MMP28/PLCB1/TYROBP	20
GOBP_TRABECULA_MORPHOGENESIS	GOBP_TRABECULA_MORPHOGENESIS	GOBP_TRABECULA_MORPHOGENESIS	6/344	46/17872	0.000238203	0.00476924	0.00365669	S1PR1/HEG1/ADGRG6/TEK/DLL4/FKBP1A	6
GOBP_POSITIVE_REGULATION_OF_ENDOTHELIAL_CELL_MIGRATION	GOBP_POSITIVE_REGULATION_OF_ENDOTHELIAL_CELL_MIGRATION	GOBP_POSITIVE_REGULATION_OF_ENDOTHELIAL_CELL_MIGRATION	10/344	132/17872	0.000239606	0.00476924	0.00365669	NRP2/KDR/ANXA3/VEGFC/FLT4/EDN1/NOS3/TMSB4X/TEK/PRKD2	10
GOBP_ACTIN_CYTOSKELETON_REORGANIZATION	GOBP_ACTIN_CYTOSKELETON_REORGANIZATION	GOBP_ACTIN_CYTOSKELETON_REORGANIZATION	9/344	108/17872	0.000239887	0.00476924	0.00365669	S1PR1/F11R/HCLS1/IQGAP2/NEDD9/TEK/ABI3/GMFG/PARVB	9
GOBP_HEART_VALVE_DEVELOPMENT	GOBP_HEART_VALVE_DEVELOPMENT	GOBP_HEART_VALVE_DEVELOPMENT	7/344	65/17872	0.000245939	0.00484095	0.00371167	TNFRSF1B/TIE1/EFNA1/NOS3/DCHS1/PDE2A/DLL4	7
GOBP_B_CELL_MEDIATED_IMMUNITY	GOBP_B_CELL_MEDIATED_IMMUNITY	GOBP_B_CELL_MEDIATED_IMMUNITY	13/344	212/17872	0.000246537	0.00484095	0.00371167	FCER1G/PTPRC/CFI/C7/CD74/HLA-G/HLA-E/HLA-DRB5/HLA-DRB1/HLA-DQB1/HLA-DMA/IRF7/B2M	13
GOBP_CELL_ADHESION_MEDIATED_BY_INTEGRIN	GOBP_CELL_ADHESION_MEDIATED_BY_INTEGRIN	GOBP_CELL_ADHESION_MEDIATED_BY_INTEGRIN	8/344	86/17872	0.000249894	0.00487677	0.00373913	EFNA1/CYP1B1/ITGA6/MMRN1/PODXL/ITGA5/ITGB4/ITGB2	8
GOBP_SUBSTRATE_ADHESION_DEPENDENT_CELL_SPREADING	GOBP_SUBSTRATE_ADHESION_DEPENDENT_CELL_SPREADING	GOBP_SUBSTRATE_ADHESION_DEPENDENT_CELL_SPREADING	9/344	109/17872	0.000257128	0.00498734	0.00382391	S100A10/EFNA1/DAB2/NEDD9/LAMB1/TEK/PXN/PARVB/FBLN1	9
GOBP_POSITIVE_REGULATION_OF_CELL_ACTIVATION	GOBP_POSITIVE_REGULATION_OF_CELL_ACTIVATION	GOBP_POSITIVE_REGULATION_OF_CELL_ACTIVATION	20/344	429/17872	0.00026125	0.00501443	0.00384468	SELP/PTPRC/VAMP8/IL6ST/CD74/HLA-F/HLA-G/HLA-A/HLA-E/HLA-DRB5/HLA-DRB1/HLA-DQB1/HLA-DMA/CTSC/IL15RA/TNFSF13B/B2M/CORO1A/TYROBP/ITGB2	20
GOBP_CHEMICAL_HOMEOSTASIS_WITHIN_A_TISSUE	GOBP_CHEMICAL_HOMEOSTASIS_WITHIN_A_TISSUE	GOBP_CHEMICAL_HOMEOSTASIS_WITHIN_A_TISSUE	4/344	17/17872	0.000263254	0.00501443	0.00384468	KDR/ADGRF5/OAS1/CTSH	4
GOBP_MACROPHAGE_CYTOKINE_PRODUCTION	GOBP_MACROPHAGE_CYTOKINE_PRODUCTION	GOBP_MACROPHAGE_CYTOKINE_PRODUCTION	4/344	17/17872	0.000263254	0.00501443	0.00384468	LAPTM5/CD74/HLA-G/PLCG2	4
GOBP_SECOND_MESSENGER_MEDIATED_SIGNALING	GOBP_SECOND_MESSENGER_MEDIATED_SIGNALING	GOBP_SECOND_MESSENGER_MEDIATED_SIGNALING	16/344	302/17872	0.000265345	0.00502419	0.00385216	NPR1/SELP/PTPRC/CXCR4/KDR/EDN1/PDE7B/ADGRG6/AQP1/NOS3/CLIC2/PDE2A/CALM1/SULT1A4/SULT1A3/PLCG2	16
GOBP_RESPONSE_TO_INTERFERON_BETA	GOBP_RESPONSE_TO_INTERFERON_BETA	GOBP_RESPONSE_TO_INTERFERON_BETA	5/344	31/17872	0.000288875	0.00543735	0.00416894	IFI16/PLSCR1/IFITM1/OAS1/XAF1	5
GOBP_REGULATION_OF_RHO_PROTEIN_SIGNAL_TRANSDUCTION	GOBP_REGULATION_OF_RHO_PROTEIN_SIGNAL_TRANSDUCTION	GOBP_REGULATION_OF_RHO_PROTEIN_SIGNAL_TRANSDUCTION	8/344	88/17872	0.000292829	0.00547936	0.00420115	F11R/HEG1/F2R/STARD8/LPAR6/MCF2L/ADGRG1/RASIP1	8
GOBP_GRANULOCYTE_ACTIVATION	GOBP_GRANULOCYTE_ACTIVATION	GOBP_GRANULOCYTE_ACTIVATION	6/344	48/17872	0.00030216	0.00561371	0.00430416	FCER1G/VAMP8/DNASE1L3/ANXA3/TYROBP/ITGB2	6
GOBP_MONONUCLEAR_CELL_DIFFERENTIATION	GOBP_MONONUCLEAR_CELL_DIFFERENTIATION	GOBP_MONONUCLEAR_CELL_DIFFERENTIATION	20/344	434/17872	0.000303539	0.00561371	0.00430416	LEPR/IFI16/FCER1G/PTPRC/CD74/HLA-G/HLA-B/HLA-DRB1/FGL2/ITM2A/IRF7/IL15RA/HHEX/TNFSF13B/JAG2/DLL4/B2M/PLCG2/LYL1/MFNG	20
GOBP_REGULATION_OF_CELL_SUBSTRATE_JUNCTION_ORGANIZATION	GOBP_REGULATION_OF_CELL_SUBSTRATE_JUNCTION_ORGANIZATION	GOBP_REGULATION_OF_CELL_SUBSTRATE_JUNCTION_ORGANIZATION	7/344	68/17872	0.000326025	0.00597658	0.00458239	S100A10/FAM107A/APOD/LIMCH1/KDR/TEK/ACVRL1	7
GOBP_PROTEIN_LOCALIZATION_TO_CELL_PERIPHERY	GOBP_PROTEIN_LOCALIZATION_TO_CELL_PERIPHERY	GOBP_PROTEIN_LOCALIZATION_TO_CELL_PERIPHERY	17/344	339/17872	0.000326918	0.00597658	0.00458239	S100A10/F11R/VAMP8/VAMP5/DAB2/AFDN/RAMP3/DCHS1/RDX/TSPAN15/PRKCH/EHD4/RAB11A/SLC9A3R2/TMEM88/RAMP2/ABI3	17
GOBP_MORPHOGENESIS_OF_AN_ENDOTHELIUM	GOBP_MORPHOGENESIS_OF_AN_ENDOTHELIUM	GOBP_MORPHOGENESIS_OF_AN_ENDOTHELIUM	4/344	18/17872	0.000333358	0.00602506	0.00461956	CXCR4/ACVRL1/DLL4/PRKD2	4
GOBP_REGULATION_OF_ENDOTHELIAL_CELL_DEVELOPMENT	GOBP_REGULATION_OF_ENDOTHELIAL_CELL_DEVELOPMENT	GOBP_REGULATION_OF_ENDOTHELIAL_CELL_DEVELOPMENT	4/344	18/17872	0.000333358	0.00602506	0.00461956	F11R/CDH5/PLCB1/CLDN5	4
GOBP_REGULATION_OF_VASCULAR_ENDOTHELIAL_GROWTH_FACTOR_RECEPTOR_SIGNALING_PATHWAY	GOBP_REGULATION_OF_VASCULAR_ENDOTHELIAL_GROWTH_FACTOR_RECEPTOR_SIGNALING_PATHWAY	GOBP_REGULATION_OF_VASCULAR_ENDOTHELIAL_GROWTH_FACTOR_RECEPTOR_SIGNALING_PATHWAY	5/344	32/17872	0.000337018	0.0060568	0.00464389	VEGFC/MMRN2/HHEX/ITGA5/PRKD2	5
GOBP_ERK1_AND_ERK2_CASCADE	GOBP_ERK1_AND_ERK2_CASCADE	GOBP_ERK1_AND_ERK2_CASCADE	17/344	341/17872	0.000349852	0.00625212	0.00479365	PTPRC/KDR/DAB2/F2R/CD74/FLT4/EDN1/HLA-DRB1/RAMP3/TEK/DUSP6/CTSH/SULT1A4/SULT1A3/CCL14/PRKD2/FBLN1	17
GOBP_MAST_CELL_ACTIVATION	GOBP_MAST_CELL_ACTIVATION	GOBP_MAST_CELL_ACTIVATION	7/344	69/17872	0.000356934	0.00634306	0.00486337	S100A13/VAMP8/PLSCR1/LCP2/NDRG1/PTGDS/RAC2	7
GOBP_REGULATION_OF_T_CELL_ACTIVATION	GOBP_REGULATION_OF_T_CELL_ACTIVATION	GOBP_REGULATION_OF_T_CELL_ACTIVATION	17/344	342/17872	0.000361832	0.00639438	0.00490272	TNFRSF1B/LAPTM5/PTPRC/IL6ST/CD74/HLA-G/HLA-A/HLA-E/HLA-DRB5/HLA-DRB1/HLA-DQB1/HLA-DMA/FGL2/TNFSF13B/B2M/CORO1A/RAC2	17
GOBP_REGULATION_OF_MUSCLE_SYSTEM_PROCESS	GOBP_REGULATION_OF_MUSCLE_SYSTEM_PROCESS	GOBP_REGULATION_OF_MUSCLE_SYSTEM_PROCESS	14/344	250/17872	0.000365209	0.0064184	0.00492114	TNFRSF1B/PDE4B/ATP1A1/CALCRL/IL6ST/F2R/EDN1/PI16/NOS3/CLIC2/STC1/TNNT3/FOXO1/CALM1	14
GOBP_VASCULAR_ENDOTHELIAL_GROWTH_FACTOR_SIGNALING_PATHWAY	GOBP_VASCULAR_ENDOTHELIAL_GROWTH_FACTOR_SIGNALING_PATHWAY	GOBP_VASCULAR_ENDOTHELIAL_GROWTH_FACTOR_SIGNALING_PATHWAY	6/344	50/17872	0.000378857	0.00660869	0.00506703	NRP2/KDR/VEGFC/FLT4/FLT1/PRKD2	6
GOBP_REGULATION_OF_CALCIUM_ION_TRANSPORT	GOBP_REGULATION_OF_CALCIUM_ION_TRANSPORT	GOBP_REGULATION_OF_CALCIUM_ION_TRANSPORT	14/344	251/17872	0.000380192	0.00660869	0.00506703	PDE4B/CXCR4/F2R/RAMP3/NOS3/CLIC2/STC1/CRACR2B/ORAI1/CALM1/CORO1A/PLCG2/ACE/FKBP1A	14
GOBP_UNSATURATED_FATTY_ACID_METABOLIC_PROCESS	GOBP_UNSATURATED_FATTY_ACID_METABOLIC_PROCESS	GOBP_UNSATURATED_FATTY_ACID_METABOLIC_PROCESS	9/344	115/17872	0.000383538	0.00661673	0.0050732	CYP1B1/CD74/EDN1/FABP5/PTGS1/PTGDS/AKR1C1/AKR1C2/PTGIS	9
GOBP_ENSHEATHMENT_OF_NEURONS	GOBP_ENSHEATHMENT_OF_NEURONS	GOBP_ENSHEATHMENT_OF_NEURONS	10/344	140/17872	0.000384814	0.00661673	0.0050732	TNFRSF1B/MALL/CXCR4/ADGRG6/NDRG1/CTSC/PLLP/ITGB4/CLDN5/JAM2	10
GOBP_EPITHELIAL_CELL_MORPHOGENESIS	GOBP_EPITHELIAL_CELL_MORPHOGENESIS	GOBP_EPITHELIAL_CELL_MORPHOGENESIS	5/344	33/17872	0.000390993	0.00665106	0.00509952	FLNB/HEG1/NOTCH4/STC1/COL15A1	5
GOBP_REGULATION_OF_RENAL_SYSTEM_PROCESS	GOBP_REGULATION_OF_RENAL_SYSTEM_PROCESS	GOBP_REGULATION_OF_RENAL_SYSTEM_PROCESS	5/344	33/17872	0.000390993	0.00665106	0.00509952	NPR1/F2R/EDN1/STC1/ACE	5
GOBP_HOMEOSTASIS_OF_NUMBER_OF_CELLS	GOBP_HOMEOSTASIS_OF_NUMBER_OF_CELLS	GOBP_HOMEOSTASIS_OF_NUMBER_OF_CELLS	15/344	283/17872	0.000408152	0.00690602	0.00529501	PDE4B/HCLS1/OCIAD2/EMCN/F2R/CD74/ADGRF5/MYCT1/NOS3/TNFSF13B/B2M/TMOD3/CORO1A/ADGRG1/KLF2	15
GOBP_IMMUNE_RESPONSE_REGULATING_SIGNALING_PATHWAY	GOBP_IMMUNE_RESPONSE_REGULATING_SIGNALING_PATHWAY	GOBP_IMMUNE_RESPONSE_REGULATING_SIGNALING_PATHWAY	21/344	479/17872	0.000418898	0.00701701	0.00538011	LAPTM5/PDE4B/FCER1G/PTPRC/PLSCR1/LCP2/BTNL9/BTN3A2/HLA-G/HLA-A/HLA-DRB1/HLA-DQB1/BMX/IRF7/OAS1/OAS3/PRKCH/CTSH/PLCG2/TYROBP/PRKD2	21
GOBP_PROTEIN_AUTOPHOSPHORYLATION	GOBP_PROTEIN_AUTOPHOSPHORYLATION	GOBP_PROTEIN_AUTOPHOSPHORYLATION	13/344	224/17872	0.000419124	0.00701701	0.00538011	PTPRC/KDR/VEGFC/FLT4/EPHB4/BMX/TEK/DAPK1/MAP3K11/FLT1/CALM1/ACE/PRKD2	13
GOBP_REGULATION_OF_STEM_CELL_PROLIFERATION	GOBP_REGULATION_OF_STEM_CELL_PROLIFERATION	GOBP_REGULATION_OF_STEM_CELL_PROLIFERATION	6/344	51/17872	0.000422507	0.00703662	0.00539514	PTPRC/VEGFC/SOX17/ACE/SOX18/FBLN1	6
GOBP_LAMELLIPODIUM_ASSEMBLY	GOBP_LAMELLIPODIUM_ASSEMBLY	GOBP_LAMELLIPODIUM_ASSEMBLY	7/344	71/17872	0.000425784	0.00705427	0.00540868	S1PR1/ABLIM3/FSCN1/ABLIM1/ABI3/RAC2/PARVB	7
GOBP_POSITIVE_REGULATION_OF_LYMPHOCYTE_MEDIATED_IMMUNITY	GOBP_POSITIVE_REGULATION_OF_LYMPHOCYTE_MEDIATED_IMMUNITY	GOBP_POSITIVE_REGULATION_OF_LYMPHOCYTE_MEDIATED_IMMUNITY	9/344	117/17872	0.000435611	0.00717968	0.00550483	PTPRC/HLA-F/HLA-G/HLA-H/HLA-A/HLA-E/HLA-B/HLA-DRB1/B2M	9
GOBP_POSITIVE_REGULATION_OF_RHO_PROTEIN_SIGNAL_TRANSDUCTION	GOBP_POSITIVE_REGULATION_OF_RHO_PROTEIN_SIGNAL_TRANSDUCTION	GOBP_POSITIVE_REGULATION_OF_RHO_PROTEIN_SIGNAL_TRANSDUCTION	5/344	34/17872	0.000451245	0.00739903	0.00567301	F11R/F2R/LPAR6/MCF2L/ADGRG1	5
GOBP_CELLULAR_RESPONSE_TO_KETONE	GOBP_CELLULAR_RESPONSE_TO_KETONE	GOBP_CELLULAR_RESPONSE_TO_KETONE	8/344	94/17872	0.000459066	0.00748866	0.00574173	ADAM15/CYP1B1/SGK1/AQP1/AKR1C2/POSTN/ACE/KLF2	8
GOBP_UNSATURATED_FATTY_ACID_BIOSYNTHETIC_PROCESS	GOBP_UNSATURATED_FATTY_ACID_BIOSYNTHETIC_PROCESS	GOBP_UNSATURATED_FATTY_ACID_BIOSYNTHETIC_PROCESS	6/344	52/17872	0.000469983	0.00762764	0.00584829	CD74/EDN1/FABP5/PTGS1/PTGDS/PTGIS	6
GOBP_BIOLOGICAL_PROCESS_INVOLVED_IN_SYMBIOTIC_INTERACTION	GOBP_BIOLOGICAL_PROCESS_INVOLVED_IN_SYMBIOTIC_INTERACTION	GOBP_BIOLOGICAL_PROCESS_INVOLVED_IN_SYMBIOTIC_INTERACTION	15/344	287/17872	0.000472765	0.00763384	0.00585304	F11R/VAMP8/CXCR4/HYAL2/PLSCR1/CD74/HLA-DRB1/LY6E/IFITM1/TRIM22/IFIT1/ITGA5/SELPLG/IFI27/APOL1	15
GOBP_PHOSPHATIDYLINOSITOL_3_KINASE_SIGNALING	GOBP_PHOSPHATIDYLINOSITOL_3_KINASE_SIGNALING	GOBP_PHOSPHATIDYLINOSITOL_3_KINASE_SIGNALING	10/344	144/17872	0.000481228	0.00773124	0.00592773	SELP/PIK3C2B/HCLS1/KDR/F2R/EDN1/TEK/FLT1/PPP1R16B/HCST	10
GOBP_EPITHELIAL_CELL_PROLIFERATION	GOBP_EPITHELIAL_CELL_PROLIFERATION	GOBP_EPITHELIAL_CELL_PROLIFERATION	20/344	451/17872	0.000495385	0.0079187	0.00607145	TIE1/NRP2/COL8A1/KDR/VEGFC/DAB2/FLT4/BMP6/LAMB1/LOXL2/TEK/EGFL7/MMRN2/ACVRL1/FLT1/DLL4/B2M/PTPRM/PPP1R16B/PRKD2	20
GOBP_HEMATOPOIETIC_STEM_CELL_HOMEOSTASIS	GOBP_HEMATOPOIETIC_STEM_CELL_HOMEOSTASIS	GOBP_HEMATOPOIETIC_STEM_CELL_HOMEOSTASIS	4/344	20/17872	0.00051201	0.00814351	0.00624382	OCIAD2/EMCN/MYCT1/ADGRG1	4
GOBP_POSITIVE_REGULATION_OF_CYSTEINE_TYPE_ENDOPEPTIDASE_ACTIVITY	GOBP_POSITIVE_REGULATION_OF_CYSTEINE_TYPE_ENDOPEPTIDASE_ACTIVITY	GOBP_POSITIVE_REGULATION_OF_CYSTEINE_TYPE_ENDOPEPTIDASE_ACTIVITY	10/344	146/17872	0.00053648	0.00848207	0.0065034	LAPTM5/IFI16/TNFSF10/F2R/SOX7/DAPK1/CASP4/CASP1/CTSH/CARD8	10
GOBP_REGULATION_OF_CELL_JUNCTION_ASSEMBLY	GOBP_REGULATION_OF_CELL_JUNCTION_ASSEMBLY	GOBP_REGULATION_OF_CELL_JUNCTION_ASSEMBLY	12/344	201/17872	0.000538629	0.00848207	0.0065034	S100A10/F11R/FAM107A/APOD/LIMCH1/KDR/TEK/ACVRL1/PRKCH/ABI3/ACE/CLDN5	12
GOBP_CELLULAR_EXTRAVASATION	GOBP_CELLULAR_EXTRAVASATION	GOBP_CELLULAR_EXTRAVASATION	7/344	74/17872	0.000548541	0.0085956	0.00659045	F11R/SELP/SELPLG/PECAM1/PLCB1/PLVAP/JAM2	7
GOBP_REACTIVE_OXYGEN_SPECIES_METABOLIC_PROCESS	GOBP_REACTIVE_OXYGEN_SPECIES_METABOLIC_PROCESS	GOBP_REACTIVE_OXYGEN_SPECIES_METABOLIC_PROCESS	13/344	231/17872	0.000560774	0.00871456	0.00668166	IFI6/CYP1B1/EDN1/NOS3/H19/PRCP/AKR1C1/FOXO1/FBLN5/PLCG2/TYROBP/RAC2/ITGB2	13
GOBP_LYMPHOCYTE_ACTIVATION_INVOLVED_IN_IMMUNE_RESPONSE	GOBP_LYMPHOCYTE_ACTIVATION_INVOLVED_IN_IMMUNE_RESPONSE	GOBP_LYMPHOCYTE_ACTIVATION_INVOLVED_IN_IMMUNE_RESPONSE	12/344	202/17872	0.00056297	0.00871456	0.00668166	FCER1G/PTPRC/CD74/HLA-F/HLA-DRB1/FGL2/ITM2A/APBB1IP/LCP1/CORO1A/PLCG2/MFNG	12
GOBP_REGULATION_OF_REACTIVE_OXYGEN_SPECIES_METABOLIC_PROCESS	GOBP_REGULATION_OF_REACTIVE_OXYGEN_SPECIES_METABOLIC_PROCESS	GOBP_REGULATION_OF_REACTIVE_OXYGEN_SPECIES_METABOLIC_PROCESS	10/344	147/17872	0.000566017	0.00871456	0.00668166	CYP1B1/H19/PRCP/AKR1C1/FOXO1/FBLN5/PLCG2/TYROBP/RAC2/ITGB2	10
GOBP_REGULATION_OF_NOTCH_SIGNALING_PATHWAY	GOBP_REGULATION_OF_NOTCH_SIGNALING_PATHWAY	GOBP_REGULATION_OF_NOTCH_SIGNALING_PATHWAY	8/344	97/17872	0.00056709	0.00871456	0.00668166	IL6ST/NOS3/EGFL7/TSPAN15/POSTN/JAG2/DLL4/MFNG	8
GOBP_POSITIVE_REGULATION_OF_CELL_SUBSTRATE_ADHESION	GOBP_POSITIVE_REGULATION_OF_CELL_SUBSTRATE_ADHESION	GOBP_POSITIVE_REGULATION_OF_CELL_SUBSTRATE_ADHESION	9/344	122/17872	0.000591665	0.0090052	0.0069045	S100A10/FBLN2/COL8A1/CCDC80/KDR/DAB2/NEDD9/TEK/ITGA5	9
GOBP_POSITIVE_REGULATION_OF_PRODUCTION_OF_MOLECULAR_MEDIATOR_OF_IMMUNE_RESPONSE	GOBP_POSITIVE_REGULATION_OF_PRODUCTION_OF_MOLECULAR_MEDIATOR_OF_IMMUNE_RESPONSE	GOBP_POSITIVE_REGULATION_OF_PRODUCTION_OF_MOLECULAR_MEDIATOR_OF_IMMUNE_RESPONSE	9/344	122/17872	0.000591665	0.0090052	0.0069045	LAPTM5/PTPRC/CD74/HLA-F/HLA-G/HLA-A/HLA-E/B2M/PLCG2	9
GOBP_PROTEIN_LOCALIZATION_TO_CELL_CELL_JUNCTION	GOBP_PROTEIN_LOCALIZATION_TO_CELL_CELL_JUNCTION	GOBP_PROTEIN_LOCALIZATION_TO_CELL_CELL_JUNCTION	4/344	21/17872	0.000622949	0.00939148	0.00720066	F11R/TJP2/CDH5/PECAM1	4
GOBP_REGULATION_OF_URINE_VOLUME	GOBP_REGULATION_OF_URINE_VOLUME	GOBP_REGULATION_OF_URINE_VOLUME	4/344	21/17872	0.000622949	0.00939148	0.00720066	NPR1/HYAL2/NPR3/EDN1	4
GOBP_ENDODERM_FORMATION	GOBP_ENDODERM_FORMATION	GOBP_ENDODERM_FORMATION	6/344	55/17872	0.000637681	0.0095233	0.00730174	COL8A1/LAMB1/SOX7/SOX17/ITGA5/ITGB2	6
GOBP_NEGATIVE_REGULATION_OF_LYMPHOCYTE_MEDIATED_IMMUNITY	GOBP_NEGATIVE_REGULATION_OF_LYMPHOCYTE_MEDIATED_IMMUNITY	GOBP_NEGATIVE_REGULATION_OF_LYMPHOCYTE_MEDIATED_IMMUNITY	6/344	55/17872	0.000637681	0.0095233	0.00730174	PTPRC/HLA-F/HLA-G/HLA-A/HLA-E/HLA-B	6
GOBP_STEM_CELL_PROLIFERATION	GOBP_STEM_CELL_PROLIFERATION	GOBP_STEM_CELL_PROLIFERATION	7/344	76/17872	0.000644929	0.00958653	0.00735022	PTPRC/MECOM/VEGFC/SOX17/ACE/SOX18/FBLN1	7
GOBP_EPITHELIAL_TUBE_MORPHOGENESIS	GOBP_EPITHELIAL_TUBE_MORPHOGENESIS	GOBP_EPITHELIAL_TUBE_MORPHOGENESIS	16/344	328/17872	0.000655809	0.00970292	0.00743946	TIE1/CXCR4/KDR/EDN1/NOTCH4/PODXL/SOX17/FZD6/DCHS1/MMRN2/ACVRL1/DLL4/CTSH/SOX18/PRKD2/RASIP1	16
GOBP_C21_STEROID_HORMONE_METABOLIC_PROCESS	GOBP_C21_STEROID_HORMONE_METABOLIC_PROCESS	GOBP_C21_STEROID_HORMONE_METABOLIC_PROCESS	5/344	37/17872	0.000674311	0.00988471	0.00757884	DHRS9/DAB2/BMP6/AKR1C1/AKR1C2	5
GOBP_NEUTROPHIL_MEDIATED_IMMUNITY	GOBP_NEUTROPHIL_MEDIATED_IMMUNITY	GOBP_NEUTROPHIL_MEDIATED_IMMUNITY	5/344	37/17872	0.000674311	0.00988471	0.00757884	VAMP8/DNASE1L3/ANXA3/ACE/ITGB2	5
GOBP_APICAL_JUNCTION_ASSEMBLY	GOBP_APICAL_JUNCTION_ASSEMBLY	GOBP_APICAL_JUNCTION_ASSEMBLY	7/344	77/17872	0.000697912	0.0101837	0.00780812	F11R/AFDN/PRKCH/CDH5/RAMP2/PECAM1/CLDN5	7
GOBP_ANTIGEN_RECEPTOR_MEDIATED_SIGNALING_PATHWAY	GOBP_ANTIGEN_RECEPTOR_MEDIATED_SIGNALING_PATHWAY	GOBP_ANTIGEN_RECEPTOR_MEDIATED_SIGNALING_PATHWAY	13/344	237/17872	0.000712576	0.0103502	0.00793577	LAPTM5/PDE4B/PTPRC/LCP2/BTNL9/BTN3A2/HLA-A/HLA-DRB1/HLA-DQB1/BMX/PRKCH/PLCG2/PRKD2	13
GOBP_REGULATION_OF_SMALL_GTPASE_MEDIATED_SIGNAL_TRANSDUCTION	GOBP_REGULATION_OF_SMALL_GTPASE_MEDIATED_SIGNAL_TRANSDUCTION	GOBP_REGULATION_OF_SMALL_GTPASE_MEDIATED_SIGNAL_TRANSDUCTION	15/344	300/17872	0.000746682	0.0107963	0.00827781	F11R/FGD5/ARHGAP31/HEG1/F2R/PLEKHG1/STARD8/RDX/ARHGAP21/LPAR6/MCF2L/ADGRG1/ARHGEF15/TGM2/RASIP1	15
GOBP_CELLULAR_RESPONSE_TO_MINERALOCORTICOID_STIMULUS	GOBP_CELLULAR_RESPONSE_TO_MINERALOCORTICOID_STIMULUS	GOBP_CELLULAR_RESPONSE_TO_MINERALOCORTICOID_STIMULUS	3/344	10/17872	0.000767204	0.0109438	0.0083909	EDN1/SGK1/ACE	3
GOBP_NAIL_DEVELOPMENT	GOBP_NAIL_DEVELOPMENT	GOBP_NAIL_DEVELOPMENT	3/344	10/17872	0.000767204	0.0109438	0.0083909	ITGA6/FZD6/ITGB4	3
GOBP_POSITIVE_REGULATION_OF_PLATELET_AGGREGATION	GOBP_POSITIVE_REGULATION_OF_PLATELET_AGGREGATION	GOBP_POSITIVE_REGULATION_OF_PLATELET_AGGREGATION	3/344	10/17872	0.000767204	0.0109438	0.0083909	F11R/MMRN1/IL6ST	3
GOBP_NEGATIVE_REGULATION_OF_VIRAL_GENOME_REPLICATION	GOBP_NEGATIVE_REGULATION_OF_VIRAL_GENOME_REPLICATION	GOBP_NEGATIVE_REGULATION_OF_VIRAL_GENOME_REPLICATION	6/344	57/17872	0.000772956	0.0109767	0.00841607	IFI16/PLSCR1/IFITM1/IFIT1/OAS1/OAS3	6
GOBP_POSITIVE_REGULATION_OF_PHOSPHATIDYLINOSITOL_3_KINASE_SIGNALING	GOBP_POSITIVE_REGULATION_OF_PHOSPHATIDYLINOSITOL_3_KINASE_SIGNALING	GOBP_POSITIVE_REGULATION_OF_PHOSPHATIDYLINOSITOL_3_KINASE_SIGNALING	7/344	79/17872	0.000814197	0.0115109	0.00882571	SELP/HCLS1/KDR/F2R/TEK/FLT1/HCST	7
GOBP_NOTCH_SIGNALING_PATHWAY	GOBP_NOTCH_SIGNALING_PATHWAY	GOBP_NOTCH_SIGNALING_PATHWAY	11/344	182/17872	0.000821981	0.0115696	0.00887066	IL6ST/GMDS/NOTCH4/NOS3/EGFL7/TSPAN15/POSTN/JAG2/DLL4/CFD/MFNG	11
GOBP_NEUTROPHIL_MIGRATION	GOBP_NEUTROPHIL_MIGRATION	GOBP_NEUTROPHIL_MIGRATION	9/344	128/17872	0.000836489	0.0117219	0.00898745	PDE4B/FCER1G/CXCL2/CD74/EDN1/CCL14/PECAM1/RAC2/ITGB2	9
GOBP_REGULATION_OF_METAL_ION_TRANSPORT	GOBP_REGULATION_OF_METAL_ION_TRANSPORT	GOBP_REGULATION_OF_METAL_ION_TRANSPORT	18/344	403/17872	0.000862999	0.0119894	0.00919258	PDE4B/ATP1A1/CXCR4/HECW2/F2R/RAMP3/NOS3/CLIC2/STC1/CRACR2B/ORAI1/CALM1/B2M/CORO1A/PLCG2/ACE/FKBP1A/FXYD5	18
GOBP_CYCLIC_NUCLEOTIDE_METABOLIC_PROCESS	GOBP_CYCLIC_NUCLEOTIDE_METABOLIC_PROCESS	GOBP_CYCLIC_NUCLEOTIDE_METABOLIC_PROCESS	5/344	39/17872	0.000863118	0.0119894	0.00919258	PDE4B/NPR1/PDE7B/PDE2A/ADCY4	5
GOBP_PHAGOCYTOSIS	GOBP_PHAGOCYTOSIS	GOBP_PHAGOCYTOSIS	15/344	305/17872	0.000883125	0.012214	0.00936476	LEPR/FCER1G/PTPRC/PLSCR1/ANXA3/ELMO1/IL15RA/CORO1A/PLCG2/PECAM1/CD93/TGM2/TYROBP/RAC2/ITGB2	15
GOBP_POSITIVE_REGULATION_OF_MYELOID_LEUKOCYTE_CYTOKINE_PRODUCTION_INVOLVED_IN_IMMUNE_RESPONSE	GOBP_POSITIVE_REGULATION_OF_MYELOID_LEUKOCYTE_CYTOKINE_PRODUCTION_INVOLVED_IN_IMMUNE_RESPONSE	GOBP_POSITIVE_REGULATION_OF_MYELOID_LEUKOCYTE_CYTOKINE_PRODUCTION_INVOLVED_IN_IMMUNE_RESPONSE	4/344	23/17872	0.000894124	0.0123126	0.00944036	LAPTM5/CD74/HLA-G/PLCG2	4
GOBP_ADENYLATE_CYCLASE_MODULATING_G_PROTEIN_COUPLED_RECEPTOR_SIGNALING_PATHWAY	GOBP_ADENYLATE_CYCLASE_MODULATING_G_PROTEIN_COUPLED_RECEPTOR_SIGNALING_PATHWAY	GOBP_ADENYLATE_CYCLASE_MODULATING_G_PROTEIN_COUPLED_RECEPTOR_SIGNALING_PATHWAY	13/344	244/17872	0.00093206	0.0127797	0.00979847	PDE4B/ADGRL4/S1PR1/CALCRL/NPR3/EDN1/ADGRG6/RAMP3/GNA14/PDE2A/ADCY4/ADGRG1/RAMP2	13
GOBP_NEUTROPHIL_CHEMOTAXIS	GOBP_NEUTROPHIL_CHEMOTAXIS	GOBP_NEUTROPHIL_CHEMOTAXIS	8/344	105/17872	0.000958356	0.0130279	0.00998881	PDE4B/FCER1G/CXCL2/CD74/EDN1/CCL14/RAC2/ITGB2	8
GOBP_PRIMARY_ALCOHOL_METABOLIC_PROCESS	GOBP_PRIMARY_ALCOHOL_METABOLIC_PROCESS	GOBP_PRIMARY_ALCOHOL_METABOLIC_PROCESS	8/344	105/17872	0.000958356	0.0130279	0.00998881	CYP1B1/DHRS9/DAB2/BMP6/AKR1C1/AKR1C2/SULT1A4/SULT1A3	8
GOBP_NEGATIVE_REGULATION_OF_CELL_ACTIVATION	GOBP_NEGATIVE_REGULATION_OF_CELL_ACTIVATION	GOBP_NEGATIVE_REGULATION_OF_CELL_ACTIVATION	12/344	216/17872	0.00101327	0.0136273	0.0104484	LAPTM5/PTPRC/CD200/CD74/HLA-F/HLA-G/HLA-DRB1/ADGRF5/FGL2/NOS3/THBD/TYROBP	12
GOBP_REGULATION_OF_MYELOID_LEUKOCYTE_MEDIATED_IMMUNITY	GOBP_REGULATION_OF_MYELOID_LEUKOCYTE_MEDIATED_IMMUNITY	GOBP_REGULATION_OF_MYELOID_LEUKOCYTE_MEDIATED_IMMUNITY	6/344	60/17872	0.00101619	0.0136273	0.0104484	VAMP8/DNASE1L3/HLA-E/TYROBP/RAC2/ITGB2	6
GOBP_TIGHT_JUNCTION_ORGANIZATION	GOBP_TIGHT_JUNCTION_ORGANIZATION	GOBP_TIGHT_JUNCTION_ORGANIZATION	7/344	82/17872	0.00101675	0.0136273	0.0104484	F11R/AFDN/PRKCH/CDH5/RAMP2/PECAM1/CLDN5	7
GOBP_REGULATION_OF_ACTIN_FILAMENT_BUNDLE_ASSEMBLY	GOBP_REGULATION_OF_ACTIN_FILAMENT_BUNDLE_ASSEMBLY	GOBP_REGULATION_OF_ACTIN_FILAMENT_BUNDLE_ASSEMBLY	8/344	106/17872	0.00101959	0.0136273	0.0104484	S1PR1/S100A10/F11R/LIMCH1/RDX/PXN/ARHGEF15/SHANK3	8
GOBP_DEFENSE_RESPONSE_TO_TUMOR_CELL	GOBP_DEFENSE_RESPONSE_TO_TUMOR_CELL	GOBP_DEFENSE_RESPONSE_TO_TUMOR_CELL	3/344	11/17872	0.00103991	0.0138408	0.010612	LAPTM5/DAPK1/ABI3	3
GOBP_REGULATION_OF_EXCRETION	GOBP_REGULATION_OF_EXCRETION	GOBP_REGULATION_OF_EXCRETION	4/344	24/17872	0.00105681	0.0140071	0.0107396	NPR1/EDN1/STC1/ACE	4
GOBP_SEMI_LUNAR_VALVE_DEVELOPMENT	GOBP_SEMI_LUNAR_VALVE_DEVELOPMENT	GOBP_SEMI_LUNAR_VALVE_DEVELOPMENT	5/344	41/17872	0.00108871	0.01437	0.0110179	TNFRSF1B/TIE1/EFNA1/NOS3/DLL4	5
GOBP_INTEGRIN_MEDIATED_SIGNALING_PATHWAY	GOBP_INTEGRIN_MEDIATED_SIGNALING_PATHWAY	GOBP_INTEGRIN_MEDIATED_SIGNALING_PATHWAY	8/344	109/17872	0.00122227	0.0160662	0.0123184	ADAM15/ITGA6/DAB2/NEDD9/ITGA5/ITGB4/FBLN1/ITGB2	8
GOBP_POSITIVE_REGULATION_OF_NATURAL_KILLER_CELL_ACTIVATION	GOBP_POSITIVE_REGULATION_OF_NATURAL_KILLER_CELL_ACTIVATION	GOBP_POSITIVE_REGULATION_OF_NATURAL_KILLER_CELL_ACTIVATION	4/344	25/17872	0.00123919	0.0162217	0.0124375	HLA-F/HLA-E/IL15RA/TYROBP	4
GOBP_ENDOCRINE_PROCESS	GOBP_ENDOCRINE_PROCESS	GOBP_ENDOCRINE_PROCESS	7/344	85/17872	0.00125697	0.016387	0.0125643	DAB2/F2R/CRHBP/BMP6/EDN1/NOS3/ACE	7
GOBP_REGULATION_OF_LEUKOCYTE_PROLIFERATION	GOBP_REGULATION_OF_LEUKOCYTE_PROLIFERATION	GOBP_REGULATION_OF_LEUKOCYTE_PROLIFERATION	13/344	254/17872	0.0013418	0.0173225	0.0132815	TNFRSF1B/PTPRC/IL6ST/CD74/HLA-G/HLA-A/HLA-E/HLA-DRB1/HHEX/TNFSF13B/CORO1A/TYROBP/RAC2	13
GOBP_CALCIUM_DEPENDENT_CELL_CELL_ADHESION_VIA_PLASMA_MEMBRANE_CELL_ADHESION_MOLECULES	GOBP_CALCIUM_DEPENDENT_CELL_CELL_ADHESION_VIA_PLASMA_MEMBRANE_CELL_ADHESION_MOLECULES	GOBP_CALCIUM_DEPENDENT_CELL_CELL_ADHESION_VIA_PLASMA_MEMBRANE_CELL_ADHESION_MOLECULES	5/344	43/17872	0.00135527	0.0173225	0.0132815	SELP/PCDH12/DCHS1/CDH5/FXYD5	5
GOBP_REGULATION_OF_VIRAL_ENTRY_INTO_HOST_CELL	GOBP_REGULATION_OF_VIRAL_ENTRY_INTO_HOST_CELL	GOBP_REGULATION_OF_VIRAL_ENTRY_INTO_HOST_CELL	5/344	43/17872	0.00135527	0.0173225	0.0132815	CD74/HLA-DRB1/LY6E/IFITM1/TRIM22	5
GOBP_ENDOCARDIUM_DEVELOPMENT	GOBP_ENDOCARDIUM_DEVELOPMENT	GOBP_ENDOCARDIUM_DEVELOPMENT	3/344	12/17872	0.00136685	0.0173225	0.0132815	KDR/SOX17/SOX18	3
GOBP_MINERALOCORTICOID_BIOSYNTHETIC_PROCESS	GOBP_MINERALOCORTICOID_BIOSYNTHETIC_PROCESS	GOBP_MINERALOCORTICOID_BIOSYNTHETIC_PROCESS	3/344	12/17872	0.00136685	0.0173225	0.0132815	DAB2/BMP6/CYP21A2	3
GOBP_NEGATIVE_REGULATION_OF_RYANODINE_SENSITIVE_CALCIUM_RELEASE_CHANNEL_ACTIVITY	GOBP_NEGATIVE_REGULATION_OF_RYANODINE_SENSITIVE_CALCIUM_RELEASE_CHANNEL_ACTIVITY	GOBP_NEGATIVE_REGULATION_OF_RYANODINE_SENSITIVE_CALCIUM_RELEASE_CHANNEL_ACTIVITY	3/344	12/17872	0.00136685	0.0173225	0.0132815	CLIC2/CALM1/FKBP1A	3
GOBP_REGULATION_OF_TRANSFORMING_GROWTH_FACTOR_BETA1_PRODUCTION	GOBP_REGULATION_OF_TRANSFORMING_GROWTH_FACTOR_BETA1_PRODUCTION	GOBP_REGULATION_OF_TRANSFORMING_GROWTH_FACTOR_BETA1_PRODUCTION	3/344	12/17872	0.00136685	0.0173225	0.0132815	LAPTM4B/LUM/TYROBP	3
GOBP_REGULATION_OF_PHOSPHATIDYLINOSITOL_3_KINASE_SIGNALING	GOBP_REGULATION_OF_PHOSPHATIDYLINOSITOL_3_KINASE_SIGNALING	GOBP_REGULATION_OF_PHOSPHATIDYLINOSITOL_3_KINASE_SIGNALING	8/344	111/17872	0.00137434	0.0173484	0.0133014	SELP/HCLS1/KDR/F2R/TEK/FLT1/PPP1R16B/HCST	8
GOBP_RESPONSE_TO_TYPE_I_INTERFERON	GOBP_RESPONSE_TO_TYPE_I_INTERFERON	GOBP_RESPONSE_TO_TYPE_I_INTERFERON	6/344	64/17872	0.00142719	0.0179443	0.0137583	IFITM1/IRF7/IFIT1/OAS1/OAS3/IFI27	6
GOBP_ACTIN_FILAMENT_POLYMERIZATION	GOBP_ACTIN_FILAMENT_POLYMERIZATION	GOBP_ACTIN_FILAMENT_POLYMERIZATION	10/344	166/17872	0.00143791	0.0180079	0.0138071	TMSB10/FAM107A/HCLS1/ARPC1B/TMSB4X/RDX/TMOD3/CORO1A/GAS7/KANK3	10
GOBP_RESPONSE_TO_MOLECULE_OF_BACTERIAL_ORIGIN	GOBP_RESPONSE_TO_MOLECULE_OF_BACTERIAL_ORIGIN	GOBP_RESPONSE_TO_MOLECULE_OF_BACTERIAL_ORIGIN	16/344	354/17872	0.00145939	0.0182052	0.0139584	TNFRSF1B/PDE4B/SELP/CXCL2/F2R/BMP6/EDN1/NOS3/CASP1/CARD16/IL10RA/B2M/PLCG2/ACE/THBD/CARD8	16
GOBP_RESPONSE_TO_INTERFERON_GAMMA	GOBP_RESPONSE_TO_INTERFERON_GAMMA	GOBP_RESPONSE_TO_INTERFERON_GAMMA	9/344	139/17872	0.00149649	0.0185227	0.0142018	CD58/FLNB/PARP14/CD74/EDN1/DAPK1/IFITM1/CASP1/CCL14	9
GOBP_RHO_PROTEIN_SIGNAL_TRANSDUCTION	GOBP_RHO_PROTEIN_SIGNAL_TRANSDUCTION	GOBP_RHO_PROTEIN_SIGNAL_TRANSDUCTION	9/344	139/17872	0.00149649	0.0185227	0.0142018	F11R/HEG1/F2R/STARD8/CTNNAL1/LPAR6/MCF2L/ADGRG1/RASIP1	9
GOBP_POSITIVE_REGULATION_OF_CHEMOTAXIS	GOBP_POSITIVE_REGULATION_OF_CHEMOTAXIS	GOBP_POSITIVE_REGULATION_OF_CHEMOTAXIS	9/344	140/17872	0.00157286	0.0193925	0.0148687	S1PR1/CXCR4/KDR/VEGFC/CD74/EDN1/TMSB4X/PRKD2/RAC2	9
GOBP_REGULATION_OF_PRODUCTION_OF_MOLECULAR_MEDIATOR_OF_IMMUNE_RESPONSE	GOBP_REGULATION_OF_PRODUCTION_OF_MOLECULAR_MEDIATOR_OF_IMMUNE_RESPONSE	GOBP_REGULATION_OF_PRODUCTION_OF_MOLECULAR_MEDIATOR_OF_IMMUNE_RESPONSE	10/344	169/17872	0.00164363	0.0201123	0.0154206	TNFRSF1B/LAPTM5/PTPRC/CD74/HLA-F/HLA-G/HLA-A/HLA-E/B2M/PLCG2	10
GOBP_LAMELLIPODIUM_ORGANIZATION	GOBP_LAMELLIPODIUM_ORGANIZATION	GOBP_LAMELLIPODIUM_ORGANIZATION	7/344	89/17872	0.00164388	0.0201123	0.0154206	S1PR1/ABLIM3/FSCN1/ABLIM1/ABI3/RAC2/PARVB	7
GOBP_NEUROINFLAMMATORY_RESPONSE	GOBP_NEUROINFLAMMATORY_RESPONSE	GOBP_NEUROINFLAMMATORY_RESPONSE	5/344	45/17872	0.00166709	0.0202508	0.0155268	TNFRSF1B/PTPRC/CD200/CTSC/PLCG2	5
GOBP_RENAL_TUBULAR_SECRETION	GOBP_RENAL_TUBULAR_SECRETION	GOBP_RENAL_TUBULAR_SECRETION	4/344	27/17872	0.00166794	0.0202508	0.0155268	NPR1/EDN1/STC1/ACE	4
GOBP_REGULATION_OF_CELL_DEVELOPMENT	GOBP_REGULATION_OF_CELL_DEVELOPMENT	GOBP_REGULATION_OF_CELL_DEVELOPMENT	20/344	500/17872	0.00173636	0.0209477	0.0160611	TNFRSF1B/S100A10/F11R/CXCR4/VEGFC/DAB2/IL6ST/NEDD9/PRKCH/DLL4/B2M/RAB11A/CDH5/ACE/PLCB1/TGM2/TYROBP/CLDN5/FBLN1/SHANK3	20
GOBP_CYCLIC_NUCLEOTIDE_CATABOLIC_PROCESS	GOBP_CYCLIC_NUCLEOTIDE_CATABOLIC_PROCESS	GOBP_CYCLIC_NUCLEOTIDE_CATABOLIC_PROCESS	3/344	13/17872	0.00175168	0.0209477	0.0160611	PDE4B/PDE7B/PDE2A	3
GOBP_POSITIVE_REGULATION_OF_TUMOR_NECROSIS_FACTOR_MEDIATED_SIGNALING_PATHWAY	GOBP_POSITIVE_REGULATION_OF_TUMOR_NECROSIS_FACTOR_MEDIATED_SIGNALING_PATHWAY	GOBP_POSITIVE_REGULATION_OF_TUMOR_NECROSIS_FACTOR_MEDIATED_SIGNALING_PATHWAY	3/344	13/17872	0.00175168	0.0209477	0.0160611	LAPTM5/CASP4/CASP1	3
GOBP_REGULATION_OF_STEROID_HORMONE_BIOSYNTHETIC_PROCESS	GOBP_REGULATION_OF_STEROID_HORMONE_BIOSYNTHETIC_PROCESS	GOBP_REGULATION_OF_STEROID_HORMONE_BIOSYNTHETIC_PROCESS	3/344	13/17872	0.00175168	0.0209477	0.0160611	ATP1A1/DAB2/BMP6	3
GOBP_ENDOTHELIAL_CELL_APOPTOTIC_PROCESS	GOBP_ENDOTHELIAL_CELL_APOPTOTIC_PROCESS	GOBP_ENDOTHELIAL_CELL_APOPTOTIC_PROCESS	6/344	67/17872	0.0018105	0.0214895	0.0164765	KDR/ECSCR/HLA-G/TEK/CDH5/RAMP2	6
GOBP_NEGATIVE_REGULATION_OF_LEUKOCYTE_MEDIATED_IMMUNITY	GOBP_NEGATIVE_REGULATION_OF_LEUKOCYTE_MEDIATED_IMMUNITY	GOBP_NEGATIVE_REGULATION_OF_LEUKOCYTE_MEDIATED_IMMUNITY	6/344	67/17872	0.0018105	0.0214895	0.0164765	PTPRC/HLA-F/HLA-G/HLA-A/HLA-E/HLA-B	6
GOBP_BLOOD_VESSEL_REMODELING	GOBP_BLOOD_VESSEL_REMODELING	GOBP_BLOOD_VESSEL_REMODELING	5/344	46/17872	0.00184135	0.0216137	0.0165718	FLT4/NOS3/ACVRL1/DLL4/ACE	5
GOBP_ENDODERMAL_CELL_DIFFERENTIATION	GOBP_ENDODERMAL_CELL_DIFFERENTIATION	GOBP_ENDODERMAL_CELL_DIFFERENTIATION	5/344	46/17872	0.00184135	0.0216137	0.0165718	COL8A1/LAMB1/SOX17/ITGA5/ITGB2	5
GOBP_EXTRACELLULAR_MATRIX_ASSEMBLY	GOBP_EXTRACELLULAR_MATRIX_ASSEMBLY	GOBP_EXTRACELLULAR_MATRIX_ASSEMBLY	5/344	46/17872	0.00184135	0.0216137	0.0165718	TIE1/TNXB/LAMB1/FBLN5/RAMP2	5
GOBP_NEGATIVE_REGULATION_OF_VIRAL_PROCESS	GOBP_NEGATIVE_REGULATION_OF_VIRAL_PROCESS	GOBP_NEGATIVE_REGULATION_OF_VIRAL_PROCESS	7/344	91/17872	0.00186916	0.0218596	0.0167602	IFI16/PLSCR1/LY6E/IFITM1/IFIT1/OAS1/OAS3	7
GOBP_REGULATION_OF_GTPASE_ACTIVITY	GOBP_REGULATION_OF_GTPASE_ACTIVITY	GOBP_REGULATION_OF_GTPASE_ACTIVITY	16/344	363/17872	0.00188395	0.0219518	0.016831	S1PR1/S100A10/F11R/ITGA6/FGD5/IQGAP2/F2R/ARAP3/NEDD9/AFDN/RDX/DOCK9/ARHGEF15/CCL14/TGM2/RASIP1	16
GOBP_CELL_CELL_ADHESION_MEDIATED_BY_CADHERIN	GOBP_CELL_CELL_ADHESION_MEDIATED_BY_CADHERIN	GOBP_CELL_CELL_ADHESION_MEDIATED_BY_CADHERIN	4/344	28/17872	0.00191673	0.0222523	0.0170613	BMP6/NOTCH4/AFDN/CDH5	4
GOBP_NEGATIVE_REGULATION_OF_CALCIUM_ION_TRANSPORT	GOBP_NEGATIVE_REGULATION_OF_CALCIUM_ION_TRANSPORT	GOBP_NEGATIVE_REGULATION_OF_CALCIUM_ION_TRANSPORT	6/344	68/17872	0.00195416	0.0226043	0.0173312	NOS3/CLIC2/STC1/CALM1/ACE/FKBP1A	6
GOBP_LEUKOCYTE_PROLIFERATION	GOBP_LEUKOCYTE_PROLIFERATION	GOBP_LEUKOCYTE_PROLIFERATION	15/344	331/17872	0.00198152	0.0228377	0.0175102	TNFRSF1B/PTPRC/NPR3/IL6ST/CD74/HLA-G/HLA-A/HLA-E/HLA-DRB1/HHEX/TNFSF13B/CORO1A/ACE/TYROBP/RAC2	15
GOBP_MICROGLIAL_CELL_ACTIVATION	GOBP_MICROGLIAL_CELL_ACTIVATION	GOBP_MICROGLIAL_CELL_ACTIVATION	5/344	47/17872	0.00202857	0.0232956	0.0178613	PTPRC/IFNGR1/CTSC/TYROBP/ITGB2	5
GOBP_REGULATION_OF_T_CELL_PROLIFERATION	GOBP_REGULATION_OF_T_CELL_PROLIFERATION	GOBP_REGULATION_OF_T_CELL_PROLIFERATION	10/344	174/17872	0.00203906	0.0233319	0.0178891	TNFRSF1B/PTPRC/IL6ST/HLA-G/HLA-A/HLA-E/HLA-DRB1/TNFSF13B/CORO1A/RAC2	10
GOBP_RESPONSE_TO_REACTIVE_OXYGEN_SPECIES	GOBP_RESPONSE_TO_REACTIVE_OXYGEN_SPECIES	GOBP_RESPONSE_TO_REACTIVE_OXYGEN_SPECIES	11/344	204/17872	0.00205641	0.023446	0.0179766	TXNIP/CYP1B1/HYAL2/APOD/EDN1/AQP1/NOS3/H19/PXN/FBLN5/KLF2	11
GOBP_REGULATION_OF_LYMPHOCYTE_MEDIATED_IMMUNITY	GOBP_REGULATION_OF_LYMPHOCYTE_MEDIATED_IMMUNITY	GOBP_REGULATION_OF_LYMPHOCYTE_MEDIATED_IMMUNITY	10/344	175/17872	0.00212666	0.0241604	0.0185244	TNFRSF1B/PTPRC/HLA-F/HLA-G/HLA-H/HLA-A/HLA-E/HLA-B/HLA-DRB1/B2M	10
GOBP_POSITIVE_REGULATION_OF_VASCULAR_ENDOTHELIAL_GROWTH_FACTOR_PRODUCTION	GOBP_POSITIVE_REGULATION_OF_VASCULAR_ENDOTHELIAL_GROWTH_FACTOR_PRODUCTION	GOBP_POSITIVE_REGULATION_OF_VASCULAR_ENDOTHELIAL_GROWTH_FACTOR_PRODUCTION	4/344	29/17872	0.00219007	0.0244448	0.0187424	CYP1B1/IL6ST/FLT4/SULF2	4
GOBP_RESPONSE_TO_THYROID_HORMONE	GOBP_RESPONSE_TO_THYROID_HORMONE	GOBP_RESPONSE_TO_THYROID_HORMONE	4/344	29/17872	0.00219007	0.0244448	0.0187424	LMO2/RDX/CTSH/ACE	4
GOBP_ESTABLISHMENT_OF_ENDOTHELIAL_INTESTINAL_BARRIER	GOBP_ESTABLISHMENT_OF_ENDOTHELIAL_INTESTINAL_BARRIER	GOBP_ESTABLISHMENT_OF_ENDOTHELIAL_INTESTINAL_BARRIER	3/344	14/17872	0.0021978	0.0244448	0.0187424	F11R/AFDN/TJP2	3
GOBP_HEART_TRABECULA_FORMATION	GOBP_HEART_TRABECULA_FORMATION	GOBP_HEART_TRABECULA_FORMATION	3/344	14/17872	0.0021978	0.0244448	0.0187424	ADGRG6/TEK/FKBP1A	3
GOBP_MINERALOCORTICOID_METABOLIC_PROCESS	GOBP_MINERALOCORTICOID_METABOLIC_PROCESS	GOBP_MINERALOCORTICOID_METABOLIC_PROCESS	3/344	14/17872	0.0021978	0.0244448	0.0187424	DAB2/BMP6/CYP21A2	3
GOBP_NEUTROPHIL_DEGRANULATION	GOBP_NEUTROPHIL_DEGRANULATION	GOBP_NEUTROPHIL_DEGRANULATION	3/344	14/17872	0.0021978	0.0244448	0.0187424	VAMP8/ANXA3/ITGB2	3
GOBP_POSITIVE_REGULATION_OF_NOTCH_SIGNALING_PATHWAY	GOBP_POSITIVE_REGULATION_OF_NOTCH_SIGNALING_PATHWAY	GOBP_POSITIVE_REGULATION_OF_NOTCH_SIGNALING_PATHWAY	5/344	48/17872	0.00222931	0.0247089	0.0189449	IL6ST/NOS3/JAG2/DLL4/MFNG	5
GOBP_CELL_MIGRATION_INVOLVED_IN_SPROUTING_ANGIOGENESIS	GOBP_CELL_MIGRATION_INVOLVED_IN_SPROUTING_ANGIOGENESIS	GOBP_CELL_MIGRATION_INVOLVED_IN_SPROUTING_ANGIOGENESIS	7/344	94/17872	0.00225112	0.0248639	0.0190637	PIK3R3/KDR/EPHB4/MMRN2/CLEC14A/DLL4/CARD10	7
GOBP_CELLULAR_RESPONSE_TO_MECHANICAL_STIMULUS	GOBP_CELLULAR_RESPONSE_TO_MECHANICAL_STIMULUS	GOBP_CELLULAR_RESPONSE_TO_MECHANICAL_STIMULUS	6/344	70/17872	0.00226716	0.0248684	0.0190672	F11R/TMEM150C/BMP6/AQP1/PDE2A/CASP1	6
GOBP_POSITIVE_REGULATION_OF_SMALL_GTPASE_MEDIATED_SIGNAL_TRANSDUCTION	GOBP_POSITIVE_REGULATION_OF_SMALL_GTPASE_MEDIATED_SIGNAL_TRANSDUCTION	GOBP_POSITIVE_REGULATION_OF_SMALL_GTPASE_MEDIATED_SIGNAL_TRANSDUCTION	6/344	70/17872	0.00226716	0.0248684	0.0190672	F11R/F2R/LPAR6/MCF2L/ADGRG1/TGM2	6
GOBP_EPITHELIAL_CELL_APOPTOTIC_PROCESS	GOBP_EPITHELIAL_CELL_APOPTOTIC_PROCESS	GOBP_EPITHELIAL_CELL_APOPTOTIC_PROCESS	8/344	121/17872	0.00237477	0.0259593	0.0199036	KDR/ECSCR/HLA-G/TEK/H19/JAG2/CDH5/RAMP2	8
GOBP_POSITIVE_REGULATION_OF_REACTIVE_OXYGEN_SPECIES_METABOLIC_PROCESS	GOBP_POSITIVE_REGULATION_OF_REACTIVE_OXYGEN_SPECIES_METABOLIC_PROCESS	GOBP_POSITIVE_REGULATION_OF_REACTIVE_OXYGEN_SPECIES_METABOLIC_PROCESS	6/344	71/17872	0.00243714	0.0265497	0.0203563	CYP1B1/H19/AKR1C1/PLCG2/TYROBP/ITGB2	6
GOBP_REGULATION_OF_CELL_MORPHOGENESIS	GOBP_REGULATION_OF_CELL_MORPHOGENESIS	GOBP_REGULATION_OF_CELL_MORPHOGENESIS	14/344	305/17872	0.0024632	0.0267422	0.0205038	PALMD/S100A10/F11R/CXCR4/FGD5/KDR/DAB2/NEDD9/RDX/CORO1A/RAC2/PARVB/FBLN1/ITGB2	14
GOBP_POSITIVE_REGULATION_OF_EPITHELIAL_CELL_PROLIFERATION	GOBP_POSITIVE_REGULATION_OF_EPITHELIAL_CELL_PROLIFERATION	GOBP_POSITIVE_REGULATION_OF_EPITHELIAL_CELL_PROLIFERATION	11/344	209/17872	0.00248333	0.0268405	0.0205792	NRP2/KDR/VEGFC/FLT4/BMP6/LAMB1/TEK/EGFL7/ACVRL1/PPP1R16B/PRKD2	11
GOBP_MYELOID_LEUKOCYTE_CYTOKINE_PRODUCTION	GOBP_MYELOID_LEUKOCYTE_CYTOKINE_PRODUCTION	GOBP_MYELOID_LEUKOCYTE_CYTOKINE_PRODUCTION	4/344	30/17872	0.00248913	0.0268405	0.0205792	LAPTM5/CD74/HLA-G/PLCG2	4
GOBP_POSITIVE_REGULATION_OF_RESPONSE_TO_BIOTIC_STIMULUS	GOBP_POSITIVE_REGULATION_OF_RESPONSE_TO_BIOTIC_STIMULUS	GOBP_POSITIVE_REGULATION_OF_RESPONSE_TO_BIOTIC_STIMULUS	10/344	179/17872	0.00250787	0.0269511	0.0206641	IFI16/PLSCR1/BMP6/HLA-F/HLA-G/HLA-E/HLA-DRB1/IRF7/PLCG2/TYROBP	10
GOBP_REGULATION_OF_CATION_CHANNEL_ACTIVITY	GOBP_REGULATION_OF_CATION_CHANNEL_ACTIVITY	GOBP_REGULATION_OF_CATION_CHANNEL_ACTIVITY	10/344	180/17872	0.00261125	0.02793	0.0214146	PDE4B/CRHBP/EDN1/TMSB4X/CLIC2/DAPK1/CALM1/PLCG2/FKBP1A/SHANK3	10
GOBP_SUPEROXIDE_METABOLIC_PROCESS	GOBP_SUPEROXIDE_METABOLIC_PROCESS	GOBP_SUPEROXIDE_METABOLIC_PROCESS	6/344	72/17872	0.00261651	0.02793	0.0214146	EDN1/NOS3/H19/FBLN5/TYROBP/ITGB2	6
GOBP_REGULATION_OF_CELL_MATRIX_ADHESION	GOBP_REGULATION_OF_CELL_MATRIX_ADHESION	GOBP_REGULATION_OF_CELL_MATRIX_ADHESION	8/344	123/17872	0.00263014	0.027971	0.0214461	S100A10/ADAM15/FAM107A/APOD/LIMCH1/KDR/TEK/ACVRL1	8
GOBP_REGULATION_OF_CELL_SHAPE	GOBP_REGULATION_OF_CELL_SHAPE	GOBP_REGULATION_OF_CELL_SHAPE	9/344	151/17872	0.00263795	0.027971	0.0214461	PALMD/F11R/FGD5/KDR/RDX/CORO1A/RAC2/PARVB/ITGB2	9
GOBP_ADHERENS_JUNCTION_ORGANIZATION	GOBP_ADHERENS_JUNCTION_ORGANIZATION	GOBP_ADHERENS_JUNCTION_ORGANIZATION	5/344	50/17872	0.00267362	0.0280627	0.0215163	BMP6/DCHS1/RDX/CDH5/RAMP2	5
GOBP_REGULATION_OF_NATURAL_KILLER_CELL_MEDIATED_IMMUNITY	GOBP_REGULATION_OF_NATURAL_KILLER_CELL_MEDIATED_IMMUNITY	GOBP_REGULATION_OF_NATURAL_KILLER_CELL_MEDIATED_IMMUNITY	5/344	50/17872	0.00267362	0.0280627	0.0215163	HLA-F/HLA-G/HLA-A/HLA-E/HLA-B	5
GOBP_DENDRITIC_CELL_ANTIGEN_PROCESSING_AND_PRESENTATION	GOBP_DENDRITIC_CELL_ANTIGEN_PROCESSING_AND_PRESENTATION	GOBP_DENDRITIC_CELL_ANTIGEN_PROCESSING_AND_PRESENTATION	3/344	15/17872	0.00270834	0.0280627	0.0215163	CD74/HLA-DRB1/FGL2	3
GOBP_POSITIVE_REGULATION_OF_ENDOTHELIAL_CELL_CHEMOTAXIS	GOBP_POSITIVE_REGULATION_OF_ENDOTHELIAL_CELL_CHEMOTAXIS	GOBP_POSITIVE_REGULATION_OF_ENDOTHELIAL_CELL_CHEMOTAXIS	3/344	15/17872	0.00270834	0.0280627	0.0215163	KDR/TMSB4X/PRKD2	3
GOBP_POSITIVE_REGULATION_OF_HOMOTYPIC_CELL_CELL_ADHESION	GOBP_POSITIVE_REGULATION_OF_HOMOTYPIC_CELL_CELL_ADHESION	GOBP_POSITIVE_REGULATION_OF_HOMOTYPIC_CELL_CELL_ADHESION	3/344	15/17872	0.00270834	0.0280627	0.0215163	F11R/MMRN1/IL6ST	3
GOBP_REGULATION_OF_PLASMINOGEN_ACTIVATION	GOBP_REGULATION_OF_PLASMINOGEN_ACTIVATION	GOBP_REGULATION_OF_PLASMINOGEN_ACTIVATION	3/344	15/17872	0.00270834	0.0280627	0.0215163	S100A10/CLEC3B/ANXA2	3
GOBP_TRANSFORMING_GROWTH_FACTOR_BETA1_PRODUCTION	GOBP_TRANSFORMING_GROWTH_FACTOR_BETA1_PRODUCTION	GOBP_TRANSFORMING_GROWTH_FACTOR_BETA1_PRODUCTION	3/344	15/17872	0.00270834	0.0280627	0.0215163	LAPTM4B/LUM/TYROBP	3
GOBP_IMMUNOGLOBULIN_PRODUCTION_INVOLVED_IN_IMMUNOGLOBULIN_MEDIATED_IMMUNE_RESPONSE	GOBP_IMMUNOGLOBULIN_PRODUCTION_INVOLVED_IN_IMMUNOGLOBULIN_MEDIATED_IMMUNE_RESPONSE	GOBP_IMMUNOGLOBULIN_PRODUCTION_INVOLVED_IN_IMMUNOGLOBULIN_MEDIATED_IMMUNE_RESPONSE	6/344	73/17872	0.00280562	0.0289762	0.0222167	PTPRC/HLA-DRB5/HLA-DRB1/HLA-DQB1/HLA-DMA/B2M	6
GOBP_MUSCLE_SYSTEM_PROCESS	GOBP_MUSCLE_SYSTEM_PROCESS	GOBP_MUSCLE_SYSTEM_PROCESS	18/344	449/17872	0.00283645	0.0291998	0.0223882	TNFRSF1B/PDE4B/ATP1A1/TPM3/CXCR4/CALCRL/IL6ST/F2R/EDN1/PI16/NOS3/CLIC2/STC1/TNNT3/FOXO1/CALM1/TMOD3/SULF2	18
GOBP_REGULATION_OF_EPITHELIAL_CELL_APOPTOTIC_PROCESS	GOBP_REGULATION_OF_EPITHELIAL_CELL_APOPTOTIC_PROCESS	GOBP_REGULATION_OF_EPITHELIAL_CELL_APOPTOTIC_PROCESS	7/344	98/17872	0.00285091	0.029254	0.0224297	KDR/ECSCR/HLA-G/TEK/H19/CDH5/RAMP2	7
GOBP_MYELOID_CELL_DEVELOPMENT	GOBP_MYELOID_CELL_DEVELOPMENT	GOBP_MYELOID_CELL_DEVELOPMENT	6/344	74/17872	0.00300477	0.0306907	0.0235313	ADGRF5/FLI1/TMOD3/ANXA2/KLF2/TYROBP	6
GOBP_GRANULOCYTE_MIGRATION	GOBP_GRANULOCYTE_MIGRATION	GOBP_GRANULOCYTE_MIGRATION	9/344	154/17872	0.00301021	0.0306907	0.0235313	PDE4B/FCER1G/CXCL2/CD74/EDN1/CCL14/PECAM1/RAC2/ITGB2	9
GOBP_CARDIAC_CHAMBER_MORPHOGENESIS	GOBP_CARDIAC_CHAMBER_MORPHOGENESIS	GOBP_CARDIAC_CHAMBER_MORPHOGENESIS	8/344	126/17872	0.00305288	0.0310262	0.0237885	NRP2/HEG1/ADGRG6/NOS3/LY6E/TEK/DLL4/FKBP1A	8
GOBP_CALCIUM_ION_TRANSMEMBRANE_TRANSPORT	GOBP_CALCIUM_ION_TRANSMEMBRANE_TRANSPORT	GOBP_CALCIUM_ION_TRANSMEMBRANE_TRANSPORT	14/344	313/17872	0.00311133	0.0314195	0.02409	PDE4B/PTPRC/GPM6A/F2R/EDN1/RAMP3/CLIC2/ANXA2P2/ORAI1/CALM1/ANXA2/CORO1A/PLCG2/FKBP1A	14
GOBP_PRODUCTION_OF_MOLECULAR_MEDIATOR_OF_IMMUNE_RESPONSE	GOBP_PRODUCTION_OF_MOLECULAR_MEDIATOR_OF_IMMUNE_RESPONSE	GOBP_PRODUCTION_OF_MOLECULAR_MEDIATOR_OF_IMMUNE_RESPONSE	14/344	313/17872	0.00311133	0.0314195	0.02409	TNFRSF1B/LAPTM5/PTPRC/CD74/HLA-F/HLA-G/HLA-A/HLA-E/HLA-DRB5/HLA-DRB1/HLA-DQB1/HLA-DMA/B2M/PLCG2	14
GOBP_ADENYLATE_CYCLASE_ACTIVATING_G_PROTEIN_COUPLED_RECEPTOR_SIGNALING_PATHWAY	GOBP_ADENYLATE_CYCLASE_ACTIVATING_G_PROTEIN_COUPLED_RECEPTOR_SIGNALING_PATHWAY	GOBP_ADENYLATE_CYCLASE_ACTIVATING_G_PROTEIN_COUPLED_RECEPTOR_SIGNALING_PATHWAY	9/344	155/17872	0.00314311	0.0316017	0.0242298	PDE4B/ADGRL4/S1PR1/CALCRL/ADGRG6/RAMP3/ADCY4/ADGRG1/RAMP2	9
GOBP_AORTIC_VALVE_MORPHOGENESIS	GOBP_AORTIC_VALVE_MORPHOGENESIS	GOBP_AORTIC_VALVE_MORPHOGENESIS	4/344	32/17872	0.00316911	0.0316017	0.0242298	TIE1/EFNA1/NOS3/DLL4	4
GOBP_NEGATIVE_REGULATION_OF_CELL_JUNCTION_ASSEMBLY	GOBP_NEGATIVE_REGULATION_OF_CELL_JUNCTION_ASSEMBLY	GOBP_NEGATIVE_REGULATION_OF_CELL_JUNCTION_ASSEMBLY	4/344	32/17872	0.00316911	0.0316017	0.0242298	FAM107A/APOD/ACVRL1/ACE	4
GOBP_POSITIVE_REGULATION_OF_CYTOSOLIC_CALCIUM_ION_CONCENTRATION_INVOLVED_IN_PHOSPHOLIPASE_C_ACTIVATING_G_PROTEIN_COUPLED_SIGNALING_PATHWAY	GOBP_POSITIVE_REGULATION_OF_CYTOSOLIC_CALCIUM_ION_CONCENTRATION_INVOLVED_IN_PHOSPHOLIPASE_C_ACTIVATING_G_PROTEIN_COUPLED_SIGNALING_PATHWAY	GOBP_POSITIVE_REGULATION_OF_CYTOSOLIC_CALCIUM_ION_CONCENTRATION_INVOLVED_IN_PHOSPHOLIPASE_C_ACTIVATING_G_PROTEIN_COUPLED_SIGNALING_PATHWAY	4/344	32/17872	0.00316911	0.0316017	0.0242298	S1PR1/F2R/EDN1/LPAR6	4
GOBP_CELLULAR_OXIDANT_DETOXIFICATION	GOBP_CELLULAR_OXIDANT_DETOXIFICATION	GOBP_CELLULAR_OXIDANT_DETOXIFICATION	7/344	100/17872	0.00319327	0.0317431	0.0243382	LTC4S/NOS3/CLIC2/PTGS1/H19/MGST1/FBLN5	7
GOBP_GRANULOCYTE_CHEMOTAXIS	GOBP_GRANULOCYTE_CHEMOTAXIS	GOBP_GRANULOCYTE_CHEMOTAXIS	8/344	127/17872	0.00320495	0.03176	0.0243511	PDE4B/FCER1G/CXCL2/CD74/EDN1/CCL14/RAC2/ITGB2	8
GOBP_POSITIVE_REGULATION_OF_SEQUESTERING_OF_CALCIUM_ION	GOBP_POSITIVE_REGULATION_OF_SEQUESTERING_OF_CALCIUM_ION	GOBP_POSITIVE_REGULATION_OF_SEQUESTERING_OF_CALCIUM_ION	3/344	16/17872	0.00328617	0.0323632	0.0248136	CLIC2/CALM1/FKBP1A	3
GOBP_PROGESTERONE_METABOLIC_PROCESS	GOBP_PROGESTERONE_METABOLIC_PROCESS	GOBP_PROGESTERONE_METABOLIC_PROCESS	3/344	16/17872	0.00328617	0.0323632	0.0248136	DHRS9/AKR1C1/AKR1C2	3
GOBP_REGULATION_OF_ACTOMYOSIN_STRUCTURE_ORGANIZATION	GOBP_REGULATION_OF_ACTOMYOSIN_STRUCTURE_ORGANIZATION	GOBP_REGULATION_OF_ACTOMYOSIN_STRUCTURE_ORGANIZATION	7/344	101/17872	0.0033758	0.0331068	0.0253838	S1PR1/S100A10/F11R/LIMCH1/EDN1/PXN/ARHGEF15	7
GOBP_OLEFINIC_COMPOUND_METABOLIC_PROCESS	GOBP_OLEFINIC_COMPOUND_METABOLIC_PROCESS	GOBP_OLEFINIC_COMPOUND_METABOLIC_PROCESS	9/344	157/17872	0.00342277	0.0331068	0.0253838	CYP1B1/DHRS9/DAB2/BMP6/PTGS1/PTGDS/AKR1C1/AKR1C2/PTGIS	9
GOBP_RESPONSE_TO_CORTICOSTEROID	GOBP_RESPONSE_TO_CORTICOSTEROID	GOBP_RESPONSE_TO_CORTICOSTEROID	9/344	157/17872	0.00342277	0.0331068	0.0253838	CYP1B1/FAM107A/ANXA3/BMP6/EDN1/SGK1/AQP1/STC1/ACE	9
GOBP_BONE_DEVELOPMENT	GOBP_BONE_DEVELOPMENT	GOBP_BONE_DEVELOPMENT	11/344	218/17872	0.00343105	0.0331068	0.0253838	PTPRC/KDR/BMP6/CSGALNACT1/STC1/DCHS1/FLI1/ANXA2/TGM2/SULF2/TYROBP	11
GOBP_MAINTENANCE_OF_LOCATION_IN_CELL	GOBP_MAINTENANCE_OF_LOCATION_IN_CELL	GOBP_MAINTENANCE_OF_LOCATION_IN_CELL	11/344	218/17872	0.00343105	0.0331068	0.0253838	PTPRC/TMSB10/F2R/TMSB4X/CLIC2/ARHGAP21/SRGN/CALM1/CORO1A/PLCG2/FKBP1A	11
GOBP_NATURAL_KILLER_CELL_MEDIATED_IMMUNITY	GOBP_NATURAL_KILLER_CELL_MEDIATED_IMMUNITY	GOBP_NATURAL_KILLER_CELL_MEDIATED_IMMUNITY	6/344	76/17872	0.00343453	0.0331068	0.0253838	HLA-F/HLA-G/HLA-A/HLA-E/HLA-B/CORO1A	6
GOBP_REGULATION_OF_MEMBRANE_PERMEABILITY	GOBP_REGULATION_OF_MEMBRANE_PERMEABILITY	GOBP_REGULATION_OF_MEMBRANE_PERMEABILITY	6/344	76/17872	0.00343453	0.0331068	0.0253838	LAPTM5/F11R/HEG1/LAPTM4B/TJP2/RASIP1	6
GOBP_RECEPTOR_MEDIATED_ENDOCYTOSIS	GOBP_RECEPTOR_MEDIATED_ENDOCYTOSIS	GOBP_RECEPTOR_MEDIATED_ENDOCYTOSIS	12/344	251/17872	0.00354376	0.0339335	0.0260176	HSPG2/FCER1G/CALCRL/STAB1/DAB2/RAMP3/B2M/ANXA2/PLCG2/SCARF1/RAMP2/ITGB2	12
GOBP_REGULATION_OF_LEUKOCYTE_MIGRATION	GOBP_REGULATION_OF_LEUKOCYTE_MIGRATION	GOBP_REGULATION_OF_LEUKOCYTE_MIGRATION	11/344	219/17872	0.00355216	0.0339335	0.0260176	SELP/CD200/APOD/VEGFC/CD74/EDN1/MMP28/PLCB1/PLVAP/RAC2/JAM2	11
GOBP_FLUID_TRANSPORT	GOBP_FLUID_TRANSPORT	GOBP_FLUID_TRANSPORT	4/344	33/17872	0.0035523	0.0339335	0.0260176	HYAL2/EDN1/AQP1/SLC14A1	4
GOBP_REGULATION_OF_CATION_TRANSMEMBRANE_TRANSPORT	GOBP_REGULATION_OF_CATION_TRANSMEMBRANE_TRANSPORT	GOBP_REGULATION_OF_CATION_TRANSMEMBRANE_TRANSPORT	15/344	353/17872	0.00364062	0.0346731	0.0265847	PDE4B/HECW2/F2R/CRHBP/EDN1/RAMP3/TMSB4X/CLIC2/DAPK1/CALM1/CORO1A/PLCG2/FKBP1A/FXYD5/SHANK3	15
GOBP_CELLULAR_RESPONSE_TO_CAMP	GOBP_CELLULAR_RESPONSE_TO_CAMP	GOBP_CELLULAR_RESPONSE_TO_CAMP	5/344	54/17872	0.00374926	0.0356012	0.0272962	CYP1B1/CRHBP/AQP1/STC1/PDE2A	5
GOBP_INTERLEUKIN_8_PRODUCTION	GOBP_INTERLEUKIN_8_PRODUCTION	GOBP_INTERLEUKIN_8_PRODUCTION	7/344	103/17872	0.00376461	0.0356406	0.0273265	CD58/PTPRC/HYAL2/F2R/CD74/TMSB4X/PRKD2	7
GOBP_RESPONSE_TO_KETONE	GOBP_RESPONSE_TO_KETONE	GOBP_RESPONSE_TO_KETONE	10/344	190/17872	0.00384463	0.0362901	0.0278245	TXNIP/ADAM15/CYP1B1/EDN1/SGK1/AQP1/AKR1C2/POSTN/ACE/KLF2	10
GOBP_ENDODERM_DEVELOPMENT	GOBP_ENDODERM_DEVELOPMENT	GOBP_ENDODERM_DEVELOPMENT	6/344	78/17872	0.00390842	0.0363012	0.027833	COL8A1/LAMB1/SOX7/SOX17/ITGA5/ITGB2	6
GOBP_ANTIVIRAL_INNATE_IMMUNE_RESPONSE	GOBP_ANTIVIRAL_INNATE_IMMUNE_RESPONSE	GOBP_ANTIVIRAL_INNATE_IMMUNE_RESPONSE	3/344	17/17872	0.00393394	0.0363012	0.027833	IFIT1/OAS1/CARD8	3
GOBP_CELLULAR_RESPONSE_TO_THYROID_HORMONE_STIMULUS	GOBP_CELLULAR_RESPONSE_TO_THYROID_HORMONE_STIMULUS	GOBP_CELLULAR_RESPONSE_TO_THYROID_HORMONE_STIMULUS	3/344	17/17872	0.00393394	0.0363012	0.027833	LMO2/RDX/CTSH	3
GOBP_G_PROTEIN_COUPLED_RECEPTOR_SIGNALING_PATHWAY_INVOLVED_IN_HEART_PROCESS	GOBP_G_PROTEIN_COUPLED_RECEPTOR_SIGNALING_PATHWAY_INVOLVED_IN_HEART_PROCESS	GOBP_G_PROTEIN_COUPLED_RECEPTOR_SIGNALING_PATHWAY_INVOLVED_IN_HEART_PROCESS	3/344	17/17872	0.00393394	0.0363012	0.027833	PDE4B/EDN1/RAMP3	3
GOBP_NEGATIVE_REGULATION_OF_CELL_SUBSTRATE_JUNCTION_ORGANIZATION	GOBP_NEGATIVE_REGULATION_OF_CELL_SUBSTRATE_JUNCTION_ORGANIZATION	GOBP_NEGATIVE_REGULATION_OF_CELL_SUBSTRATE_JUNCTION_ORGANIZATION	3/344	17/17872	0.00393394	0.0363012	0.027833	FAM107A/APOD/ACVRL1	3
GOBP_POSITIVE_REGULATION_OF_VASCULAR_PERMEABILITY	GOBP_POSITIVE_REGULATION_OF_VASCULAR_PERMEABILITY	GOBP_POSITIVE_REGULATION_OF_VASCULAR_PERMEABILITY	3/344	17/17872	0.00393394	0.0363012	0.027833	BMP6/TJP2/PDE2A	3
GOBP_PROTEIN_ACTIVATION_CASCADE	GOBP_PROTEIN_ACTIVATION_CASCADE	GOBP_PROTEIN_ACTIVATION_CASCADE	3/344	17/17872	0.00393394	0.0363012	0.027833	F8/PRCP/FBLN1	3
GOBP_POSITIVE_REGULATION_OF_INTERLEUKIN_2_PRODUCTION	GOBP_POSITIVE_REGULATION_OF_INTERLEUKIN_2_PRODUCTION	GOBP_POSITIVE_REGULATION_OF_INTERLEUKIN_2_PRODUCTION	4/344	34/17872	0.00396577	0.0363012	0.027833	PDE4B/PTPRC/PLCG2/PRKD2	4
GOBP_REGULATION_OF_SUPEROXIDE_METABOLIC_PROCESS	GOBP_REGULATION_OF_SUPEROXIDE_METABOLIC_PROCESS	GOBP_REGULATION_OF_SUPEROXIDE_METABOLIC_PROCESS	4/344	34/17872	0.00396577	0.0363012	0.027833	H19/FBLN5/TYROBP/ITGB2	4
GOBP_DIGESTIVE_SYSTEM_PROCESS	GOBP_DIGESTIVE_SYSTEM_PROCESS	GOBP_DIGESTIVE_SYSTEM_PROCESS	7/344	104/17872	0.00397133	0.0363012	0.027833	F11R/NPR3/SGK1/AQP1/TJP2/AKR1C1/TFF3	7
GOBP_PHOSPHOLIPASE_C_ACTIVATING_G_PROTEIN_COUPLED_RECEPTOR_SIGNALING_PATHWAY	GOBP_PHOSPHOLIPASE_C_ACTIVATING_G_PROTEIN_COUPLED_RECEPTOR_SIGNALING_PATHWAY	GOBP_PHOSPHOLIPASE_C_ACTIVATING_G_PROTEIN_COUPLED_RECEPTOR_SIGNALING_PATHWAY	7/344	104/17872	0.00397133	0.0363012	0.027833	S1PR1/NPR3/F2R/EDN1/GNA14/LPAR6/TGM2	7
GOBP_HEART_VALVE_MORPHOGENESIS	GOBP_HEART_VALVE_MORPHOGENESIS	GOBP_HEART_VALVE_MORPHOGENESIS	5/344	55/17872	0.00406042	0.0370091	0.0283758	TIE1/EFNA1/NOS3/DCHS1/DLL4	5
GOBP_STEROID_METABOLIC_PROCESS	GOBP_STEROID_METABOLIC_PROCESS	GOBP_STEROID_METABOLIC_PROCESS	14/344	323/17872	0.00411167	0.0373692	0.0286518	LEPR/ATP1A1/CYP1B1/DHRS9/DAB2/BMP6/CYP21A2/AKR1C1/AKR1C2/SULT1A4/SULT1A3/SCARF1/APOL1/ABCG1	14
GOBP_REGULATION_OF_BIOLOGICAL_PROCESS_INVOLVED_IN_SYMBIOTIC_INTERACTION	GOBP_REGULATION_OF_BIOLOGICAL_PROCESS_INVOLVED_IN_SYMBIOTIC_INTERACTION	GOBP_REGULATION_OF_BIOLOGICAL_PROCESS_INVOLVED_IN_SYMBIOTIC_INTERACTION	5/344	56/17872	0.00438959	0.0394106	0.030217	CD74/HLA-DRB1/LY6E/IFITM1/TRIM22	5
GOBP_BRANCHING_INVOLVED_IN_BLOOD_VESSEL_MORPHOGENESIS	GOBP_BRANCHING_INVOLVED_IN_BLOOD_VESSEL_MORPHOGENESIS	GOBP_BRANCHING_INVOLVED_IN_BLOOD_VESSEL_MORPHOGENESIS	4/344	35/17872	0.00441062	0.0394106	0.030217	KDR/EDN1/NOTCH4/DLL4	4
GOBP_CELLULAR_RESPONSE_TO_FATTY_ACID	GOBP_CELLULAR_RESPONSE_TO_FATTY_ACID	GOBP_CELLULAR_RESPONSE_TO_FATTY_ACID	4/344	35/17872	0.00441062	0.0394106	0.030217	EDN1/AKR1C1/AKR1C2/PLCB1	4
GOBP_PROTEIN_KINASE_A_SIGNALING	GOBP_PROTEIN_KINASE_A_SIGNALING	GOBP_PROTEIN_KINASE_A_SIGNALING	4/344	35/17872	0.00441062	0.0394106	0.030217	EDN1/RAMP3/RDX/LCP1	4
GOBP_REGULATION_OF_ENDOCRINE_PROCESS	GOBP_REGULATION_OF_ENDOCRINE_PROCESS	GOBP_REGULATION_OF_ENDOCRINE_PROCESS	4/344	35/17872	0.00441062	0.0394106	0.030217	DAB2/F2R/CRHBP/BMP6	4
GOBP_REGULATION_OF_HOMOTYPIC_CELL_CELL_ADHESION	GOBP_REGULATION_OF_HOMOTYPIC_CELL_CELL_ADHESION	GOBP_REGULATION_OF_HOMOTYPIC_CELL_CELL_ADHESION	4/344	35/17872	0.00441062	0.0394106	0.030217	F11R/MMRN1/IL6ST/RDX	4
GOBP_NEGATIVE_REGULATION_OF_PROTEIN_POLYMERIZATION	GOBP_NEGATIVE_REGULATION_OF_PROTEIN_POLYMERIZATION	GOBP_NEGATIVE_REGULATION_OF_PROTEIN_POLYMERIZATION	6/344	80/17872	0.00442909	0.0394648	0.0302586	TMSB10/TMSB4X/RDX/TMOD3/CDH5/KANK3	6
GOBP_CARTILAGE_DEVELOPMENT	GOBP_CARTILAGE_DEVELOPMENT	GOBP_CARTILAGE_DEVELOPMENT	10/344	194/17872	0.00445121	0.0395511	0.0303248	EFEMP1/HYAL2/BMP6/EDN1/CSGALNACT1/LOXL2/STC1/MGP/ACVRL1/SULF2	10
GOBP_ALCOHOL_METABOLIC_PROCESS	GOBP_ALCOHOL_METABOLIC_PROCESS	GOBP_ALCOHOL_METABOLIC_PROCESS	15/344	361/17872	0.00447305	0.0396345	0.0303887	LEPR/CYP1B1/DHRS9/INPP1/DAB2/BMP6/AKR1C1/AKR1C2/SULT1A4/SULT1A3/PLCG2/SCARF1/PLCB1/APOL1/ABCG1	15
GOBP_POSITIVE_REGULATION_OF_TUMOR_NECROSIS_FACTOR_SUPERFAMILY_CYTOKINE_PRODUCTION	GOBP_POSITIVE_REGULATION_OF_TUMOR_NECROSIS_FACTOR_SUPERFAMILY_CYTOKINE_PRODUCTION	GOBP_POSITIVE_REGULATION_OF_TUMOR_NECROSIS_FACTOR_SUPERFAMILY_CYTOKINE_PRODUCTION	7/344	107/17872	0.00464333	0.0406719	0.0311841	PTPRC/HLA-E/IFNGR1/OAS1/OAS3/PLCG2/TYROBP	7
GOBP_CHEMOKINE_C_X_C_MOTIF_LIGAND_2_PRODUCTION	GOBP_CHEMOKINE_C_X_C_MOTIF_LIGAND_2_PRODUCTION	GOBP_CHEMOKINE_C_X_C_MOTIF_LIGAND_2_PRODUCTION	3/344	18/17872	0.00465406	0.0406719	0.0311841	CD74/OAS1/OAS3	3
GOBP_COMPLEMENT_ACTIVATION_ALTERNATIVE_PATHWAY	GOBP_COMPLEMENT_ACTIVATION_ALTERNATIVE_PATHWAY	GOBP_COMPLEMENT_ACTIVATION_ALTERNATIVE_PATHWAY	3/344	18/17872	0.00465406	0.0406719	0.0311841	CFH/C7/CFD	3
GOBP_NEGATIVE_REGULATION_OF_NEUROINFLAMMATORY_RESPONSE	GOBP_NEGATIVE_REGULATION_OF_NEUROINFLAMMATORY_RESPONSE	GOBP_NEGATIVE_REGULATION_OF_NEUROINFLAMMATORY_RESPONSE	3/344	18/17872	0.00465406	0.0406719	0.0311841	TNFRSF1B/PTPRC/CD200	3
GOBP_NEGATIVE_REGULATION_OF_VASCULAR_PERMEABILITY	GOBP_NEGATIVE_REGULATION_OF_VASCULAR_PERMEABILITY	GOBP_NEGATIVE_REGULATION_OF_VASCULAR_PERMEABILITY	3/344	18/17872	0.00465406	0.0406719	0.0311841	PDE2A/RAMP2/CLDN5	3
GOBP_ACTIVATION_OF_CYSTEINE_TYPE_ENDOPEPTIDASE_ACTIVITY_INVOLVED_IN_APOPTOTIC_PROCESS	GOBP_ACTIVATION_OF_CYSTEINE_TYPE_ENDOPEPTIDASE_ACTIVITY_INVOLVED_IN_APOPTOTIC_PROCESS	GOBP_ACTIVATION_OF_CYSTEINE_TYPE_ENDOPEPTIDASE_ACTIVITY_INVOLVED_IN_APOPTOTIC_PROCESS	6/344	81/17872	0.00470779	0.0410287	0.0314577	LAPTM5/F2R/CASP4/CASP1/CTSH/CARD8	6
GOBP_REGULATION_OF_TUMOR_NECROSIS_FACTOR_MEDIATED_SIGNALING_PATHWAY	GOBP_REGULATION_OF_TUMOR_NECROSIS_FACTOR_MEDIATED_SIGNALING_PATHWAY	GOBP_REGULATION_OF_TUMOR_NECROSIS_FACTOR_MEDIATED_SIGNALING_PATHWAY	5/344	57/17872	0.00473735	0.0411735	0.0315687	LAPTM5/CASP4/CASP1/CARD16/CARD8	5
GOBP_ACTIN_POLYMERIZATION_OR_DEPOLYMERIZATION	GOBP_ACTIN_POLYMERIZATION_OR_DEPOLYMERIZATION	GOBP_ACTIN_POLYMERIZATION_OR_DEPOLYMERIZATION	10/344	196/17872	0.00478153	0.0414443	0.0317763	TMSB10/FAM107A/HCLS1/ARPC1B/TMSB4X/RDX/TMOD3/CORO1A/GAS7/KANK3	10
GOBP_MONOCYTE_DIFFERENTIATION	GOBP_MONOCYTE_DIFFERENTIATION	GOBP_MONOCYTE_DIFFERENTIATION	4/344	36/17872	0.00488789	0.0421365	0.0323071	IFI16/CD74/HLA-DRB1/IRF7	4
GOBP_NEGATIVE_REGULATION_OF_ENDOTHELIAL_CELL_APOPTOTIC_PROCESS	GOBP_NEGATIVE_REGULATION_OF_ENDOTHELIAL_CELL_APOPTOTIC_PROCESS	GOBP_NEGATIVE_REGULATION_OF_ENDOTHELIAL_CELL_APOPTOTIC_PROCESS	4/344	36/17872	0.00488789	0.0421365	0.0323071	KDR/TEK/CDH5/RAMP2	4
GOBP_NEGATIVE_REGULATION_OF_CYTOKINE_PRODUCTION	GOBP_NEGATIVE_REGULATION_OF_CYTOKINE_PRODUCTION	GOBP_NEGATIVE_REGULATION_OF_CYTOKINE_PRODUCTION	15/344	365/17872	0.004944	0.0424742	0.032566	LAPTM5/PTPRC/CD200/APOD/HLA-F/HLA-DRB1/TMSB4X/LAPTM4B/CARD16/SRGN/OAS1/OAS3/KLF2/TYROBP/CARD8	15
GOBP_REGULATION_OF_PROTEIN_BINDING	GOBP_REGULATION_OF_PROTEIN_BINDING	GOBP_REGULATION_OF_PROTEIN_BINDING	10/344	197/17872	0.00495376	0.0424742	0.032566	ADAM15/DAB2/CARD16/IFIT1/B2M/ANXA2/ACE/FKBP1A/CLDN5/MFNG	10
GOBP_DIGESTION	GOBP_DIGESTION	GOBP_DIGESTION	8/344	137/17872	0.00507083	0.043361	0.0332459	F11R/NPR3/SGK1/AQP1/TJP2/AKR1C1/AKR1C2/TFF3	8
GOBP_CATECHOL_CONTAINING_COMPOUND_METABOLIC_PROCESS	GOBP_CATECHOL_CONTAINING_COMPOUND_METABOLIC_PROCESS	GOBP_CATECHOL_CONTAINING_COMPOUND_METABOLIC_PROCESS	5/344	58/17872	0.00510423	0.0434909	0.0333455	NPR1/LY6E/SULT1A4/SULT1A3/ITGB2	5
GOBP_CARDIAC_CHAMBER_DEVELOPMENT	GOBP_CARDIAC_CHAMBER_DEVELOPMENT	GOBP_CARDIAC_CHAMBER_DEVELOPMENT	9/344	167/17872	0.00512703	0.0434909	0.0333455	NRP2/HEG1/ADGRG6/NOS3/LY6E/TEK/PDE2A/DLL4/FKBP1A	9
GOBP_NEGATIVE_REGULATION_OF_SECRETION	GOBP_NEGATIVE_REGULATION_OF_SECRETION	GOBP_NEGATIVE_REGULATION_OF_SECRETION	9/344	167/17872	0.00512703	0.0434909	0.0333455	TNFRSF1B/VAMP8/CD200/F2R/CRHBP/CD74/EDN1/HLA-F/ACE	9
GOBP_REGULATION_OF_BINDING	GOBP_REGULATION_OF_BINDING	GOBP_REGULATION_OF_BINDING	15/344	367/17872	0.00519414	0.043943	0.0336921	S100A10/ADAM15/IFI16/DAB2/TMSB4X/CLIC2/CARD16/IFIT1/CALM1/B2M/ANXA2/ACE/FKBP1A/CLDN5/MFNG	15
GOBP_REGULATION_OF_NERVOUS_SYSTEM_PROCESS	GOBP_REGULATION_OF_NERVOUS_SYSTEM_PROCESS	GOBP_REGULATION_OF_NERVOUS_SYSTEM_PROCESS	8/344	138/17872	0.0052953	0.0443572	0.0340097	TNFRSF1B/F2R/EDN1/NOS3/FABP5/CTSC/SHANK3/JAM2	8
GOBP_POSITIVE_REGULATION_OF_PROTEIN_BINDING	GOBP_POSITIVE_REGULATION_OF_PROTEIN_BINDING	GOBP_POSITIVE_REGULATION_OF_PROTEIN_BINDING	6/344	83/17872	0.00530361	0.0443572	0.0340097	B2M/ANXA2/ACE/FKBP1A/CLDN5/MFNG	6
GOBP_POSITIVE_REGULATION_OF_KINASE_ACTIVITY	GOBP_POSITIVE_REGULATION_OF_KINASE_ACTIVITY	GOBP_POSITIVE_REGULATION_OF_KINASE_ACTIVITY	18/344	477/17872	0.00530562	0.0443572	0.0340097	TIE1/EFNA1/PTPRC/KDR/VEGFC/CD74/LCP2/FLT4/NEDD9/EDN1/HLA-DRB1/EPHB4/TEK/MAP3K11/FLT1/CALM1/ACE/CARD10	18
GOBP_MONONUCLEAR_CELL_MIGRATION	GOBP_MONONUCLEAR_CELL_MIGRATION	GOBP_MONONUCLEAR_CELL_MIGRATION	10/344	199/17872	0.00531282	0.0443572	0.0340097	S1PR1/F11R/CXCR4/CD200/APOD/FLT1/CCL14/PECAM1/PLCB1/JAM2	10
GOBP_NEGATIVE_REGULATION_OF_CELL_CELL_ADHESION	GOBP_NEGATIVE_REGULATION_OF_CELL_CELL_ADHESION	GOBP_NEGATIVE_REGULATION_OF_CELL_CELL_ADHESION	10/344	199/17872	0.00531282	0.0443572	0.0340097	LAPTM5/CD74/BMP6/HLA-G/NOTCH4/HLA-DRB1/FGL2/PODXL/RDX/FXYD5	10
GOBP_CELLULAR_RESPONSE_TO_XENOBIOTIC_STIMULUS	GOBP_CELLULAR_RESPONSE_TO_XENOBIOTIC_STIMULUS	GOBP_CELLULAR_RESPONSE_TO_XENOBIOTIC_STIMULUS	9/344	168/17872	0.00532823	0.0443693	0.034019	PDE4B/FMO2/CYP1B1/CXCR4/CRHBP/EDN1/AKR1C1/SULT1A4/SULT1A3	9
GOBP_NEGATIVE_REGULATION_OF_MACROPHAGE_ACTIVATION	GOBP_NEGATIVE_REGULATION_OF_MACROPHAGE_ACTIVATION	GOBP_NEGATIVE_REGULATION_OF_MACROPHAGE_ACTIVATION	3/344	19/17872	0.00544872	0.0450192	0.0345172	PTPRC/CD200/ADGRF5	3
GOBP_POSITIVE_REGULATION_OF_CHONDROCYTE_DIFFERENTIATION	GOBP_POSITIVE_REGULATION_OF_CHONDROCYTE_DIFFERENTIATION	GOBP_POSITIVE_REGULATION_OF_CHONDROCYTE_DIFFERENTIATION	3/344	19/17872	0.00544872	0.0450192	0.0345172	BMP6/LOXL2/ACVRL1	3
GOBP_RETINA_VASCULATURE_DEVELOPMENT_IN_CAMERA_TYPE_EYE	GOBP_RETINA_VASCULATURE_DEVELOPMENT_IN_CAMERA_TYPE_EYE	GOBP_RETINA_VASCULATURE_DEVELOPMENT_IN_CAMERA_TYPE_EYE	3/344	19/17872	0.00544872	0.0450192	0.0345172	CYP1B1/ACVRL1/ARHGEF15	3
GOBP_POSITIVE_REGULATION_OF_INNATE_IMMUNE_RESPONSE	GOBP_POSITIVE_REGULATION_OF_INNATE_IMMUNE_RESPONSE	GOBP_POSITIVE_REGULATION_OF_INNATE_IMMUNE_RESPONSE	8/344	139/17872	0.00552729	0.04555	0.0349243	IFI16/PLSCR1/HLA-F/HLA-G/HLA-E/IRF7/PLCG2/TYROBP	8
GOBP_POSITIVE_REGULATION_OF_SECRETION	GOBP_POSITIVE_REGULATION_OF_SECRETION	GOBP_POSITIVE_REGULATION_OF_SECRETION	13/344	300/17872	0.00560238	0.0460496	0.0353073	NPR1/VAMP8/MYRIP/VEGFC/DAB2/BMP6/EDN1/HLA-F/HLA-DRB1/AQP1/RPH3AL/ABCG1/ITGB2	13
GOBP_RESPONSE_TO_MECHANICAL_STIMULUS	GOBP_RESPONSE_TO_MECHANICAL_STIMULUS	GOBP_RESPONSE_TO_MECHANICAL_STIMULUS	10/344	201/17872	0.00569195	0.0466652	0.0357793	TXNIP/F11R/CXCR4/TMEM150C/BMP6/EDN1/AQP1/PDE2A/CASP1/SHANK3	10
GOBP_REGULATION_OF_MUSCLE_CONTRACTION	GOBP_REGULATION_OF_MUSCLE_CONTRACTION	GOBP_REGULATION_OF_MUSCLE_CONTRACTION	9/344	170/17872	0.00574892	0.0470111	0.0360445	PDE4B/ATP1A1/CALCRL/F2R/EDN1/CLIC2/STC1/TNNT3/CALM1	9
GOBP_CARDIAC_MUSCLE_TISSUE_MORPHOGENESIS	GOBP_CARDIAC_MUSCLE_TISSUE_MORPHOGENESIS	GOBP_CARDIAC_MUSCLE_TISSUE_MORPHOGENESIS	5/344	60/17872	0.00589757	0.0479112	0.0367346	S1PR1/HEG1/LY6E/DLL4/FKBP1A	5
GOBP_POSITIVE_REGULATION_OF_PROTEIN_LOCALIZATION	GOBP_POSITIVE_REGULATION_OF_PROTEIN_LOCALIZATION	GOBP_POSITIVE_REGULATION_OF_PROTEIN_LOCALIZATION	17/344	445/17872	0.00590633	0.0479112	0.0367346	MYRIP/HYAL2/HCLS1/VEGFC/ABLIM3/BMP6/HLA-DRB1/RAMP3/RDX/PRKCH/RPH3AL/PECAM1/TYROBP/RAC2/CARD10/ABCG1/ITGB2	17
GOBP_REGULATION_OF_NATURAL_KILLER_CELL_ACTIVATION	GOBP_REGULATION_OF_NATURAL_KILLER_CELL_ACTIVATION	GOBP_REGULATION_OF_NATURAL_KILLER_CELL_ACTIVATION	4/344	38/17872	0.00594383	0.0479112	0.0367346	HLA-F/HLA-E/IL15RA/TYROBP	4
GOBP_REGULATION_OF_SYSTEMIC_ARTERIAL_BLOOD_PRESSURE_BY_HORMONE	GOBP_REGULATION_OF_SYSTEMIC_ARTERIAL_BLOOD_PRESSURE_BY_HORMONE	GOBP_REGULATION_OF_SYSTEMIC_ARTERIAL_BLOOD_PRESSURE_BY_HORMONE	4/344	38/17872	0.00594383	0.0479112	0.0367346	F2R/EDN1/NOS3/ACE	4
GOBP_T_CELL_CYTOKINE_PRODUCTION	GOBP_T_CELL_CYTOKINE_PRODUCTION	GOBP_T_CELL_CYTOKINE_PRODUCTION	4/344	38/17872	0.00594383	0.0479112	0.0367346	TNFRSF1B/HLA-F/HLA-A/B2M	4
GOBP_NEGATIVE_REGULATION_OF_IMMUNE_EFFECTOR_PROCESS	GOBP_NEGATIVE_REGULATION_OF_IMMUNE_EFFECTOR_PROCESS	GOBP_NEGATIVE_REGULATION_OF_IMMUNE_EFFECTOR_PROCESS	7/344	112/17872	0.00594936	0.0479112	0.0367346	PTPRC/HLA-F/HLA-G/HLA-A/HLA-E/HLA-B/FGL2	7
GOBP_POSITIVE_REGULATION_OF_BINDING	GOBP_POSITIVE_REGULATION_OF_BINDING	GOBP_POSITIVE_REGULATION_OF_BINDING	9/344	171/17872	0.00596867	0.0479453	0.0367608	S100A10/CLIC2/CALM1/B2M/ANXA2/ACE/FKBP1A/CLDN5/MFNG	9
GOBP_CALCIUM_MEDIATED_SIGNALING	GOBP_CALCIUM_MEDIATED_SIGNALING	GOBP_CALCIUM_MEDIATED_SIGNALING	10/344	203/17872	0.0060919	0.0488119	0.0374252	SELP/PTPRC/CXCR4/KDR/EDN1/CLIC2/CALM1/SULT1A4/SULT1A3/PLCG2	10
GOBP_ACUTE_INFLAMMATORY_RESPONSE	GOBP_ACUTE_INFLAMMATORY_RESPONSE	GOBP_ACUTE_INFLAMMATORY_RESPONSE	7/344	113/17872	0.00624048	0.0496385	0.038059	DNASE1L3/PLSCR1/IL6ST/HLA-E/F8/PRCP/C2CD4B	7
GOBP_RESPONSE_TO_XENOBIOTIC_STIMULUS	GOBP_RESPONSE_TO_XENOBIOTIC_STIMULUS	GOBP_RESPONSE_TO_XENOBIOTIC_STIMULUS	16/344	411/17872	0.0062673	0.0496385	0.038059	PDE4B/ATP1A1/TXNIP/FMO2/CYP1B1/CXCR4/VEGFC/CRHBP/EDN1/NNMT/AKR1C1/DUSP6/SULT1A4/SULT1A3/ACE/PTPRM	16
GOBP_DETECTION_OF_OTHER_ORGANISM	GOBP_DETECTION_OF_OTHER_ORGANISM	GOBP_DETECTION_OF_OTHER_ORGANISM	3/344	20/17872	0.0063199	0.0496385	0.038059	HLA-A/HLA-B/HLA-DRB1	3
GOBP_POSITIVE_REGULATION_OF_AMYLOID_BETA_FORMATION	GOBP_POSITIVE_REGULATION_OF_AMYLOID_BETA_FORMATION	GOBP_POSITIVE_REGULATION_OF_AMYLOID_BETA_FORMATION	3/344	20/17872	0.0063199	0.0496385	0.038059	EFNA1/IFNGR1/ABCG1	3
GOBP_POSITIVE_REGULATION_OF_CELL_AGING	GOBP_POSITIVE_REGULATION_OF_CELL_AGING	GOBP_POSITIVE_REGULATION_OF_CELL_AGING	3/344	20/17872	0.0063199	0.0496385	0.038059	HLA-G/B2M/ABI3	3
GOBP_POSITIVE_REGULATION_OF_MYELOID_LEUKOCYTE_MEDIATED_IMMUNITY	GOBP_POSITIVE_REGULATION_OF_MYELOID_LEUKOCYTE_MEDIATED_IMMUNITY	GOBP_POSITIVE_REGULATION_OF_MYELOID_LEUKOCYTE_MEDIATED_IMMUNITY	3/344	20/17872	0.0063199	0.0496385	0.038059	HLA-E/TYROBP/ITGB2	3
GOBP_REGULATION_OF_MONOCYTE_DIFFERENTIATION	GOBP_REGULATION_OF_MONOCYTE_DIFFERENTIATION	GOBP_REGULATION_OF_MONOCYTE_DIFFERENTIATION	3/344	20/17872	0.0063199	0.0496385	0.038059	CD74/HLA-DRB1/IRF7	3
GOBP_RENAL_ABSORPTION	GOBP_RENAL_ABSORPTION	GOBP_RENAL_ABSORPTION	3/344	20/17872	0.0063199	0.0496385	0.038059	HYAL2/EDN1/SGK1	3

## Sheet: cluster4_KEGGenrichment
	ID	Description	GeneRatio	BgRatio	pvalue	p.adjust	qvalue	geneID	Count
KEGG_CELL_ADHESION_MOLECULES_CAMS	KEGG_CELL_ADHESION_MOLECULES_CAMS	KEGG_CELL_ADHESION_MOLECULES_CAMS	24/165	133/5245	1.48666e-12	1.81372e-10	1.5649e-10	CD58/F11R/SELP/PTPRC/ITGA6/VCAN/HLA-F/HLA-G/HLA-A/HLA-E/HLA-C/HLA-B/HLA-DRB5/HLA-DRB1/HLA-DQB1/HLA-DMA/SELPLG/CDH5/ICAM2/PECAM1/PTPRM/CLDN5/JAM2/ITGB2	24
KEGG_ALLOGRAFT_REJECTION	KEGG_ALLOGRAFT_REJECTION	KEGG_ALLOGRAFT_REJECTION	10/165	37/5245	1.2096e-07	7.37858e-06	6.36633e-06	HLA-F/HLA-G/HLA-A/HLA-E/HLA-C/HLA-B/HLA-DRB5/HLA-DRB1/HLA-DQB1/HLA-DMA	10
KEGG_GRAFT_VERSUS_HOST_DISEASE	KEGG_GRAFT_VERSUS_HOST_DISEASE	KEGG_GRAFT_VERSUS_HOST_DISEASE	10/165	41/5245	3.49135e-07	1.41982e-05	1.22503e-05	HLA-F/HLA-G/HLA-A/HLA-E/HLA-C/HLA-B/HLA-DRB5/HLA-DRB1/HLA-DQB1/HLA-DMA	10
KEGG_TYPE_I_DIABETES_MELLITUS	KEGG_TYPE_I_DIABETES_MELLITUS	KEGG_TYPE_I_DIABETES_MELLITUS	10/165	43/5245	5.6546e-07	1.72465e-05	1.48805e-05	HLA-F/HLA-G/HLA-A/HLA-E/HLA-C/HLA-B/HLA-DRB5/HLA-DRB1/HLA-DQB1/HLA-DMA	10
KEGG_VIRAL_MYOCARDITIS	KEGG_VIRAL_MYOCARDITIS	KEGG_VIRAL_MYOCARDITIS	12/165	70/5245	1.37466e-06	3.35418e-05	2.89403e-05	HLA-F/HLA-G/HLA-A/HLA-E/HLA-C/HLA-B/HLA-DRB5/HLA-DRB1/HLA-DQB1/HLA-DMA/RAC2/ITGB2	12
KEGG_ANTIGEN_PROCESSING_AND_PRESENTATION	KEGG_ANTIGEN_PROCESSING_AND_PRESENTATION	KEGG_ANTIGEN_PROCESSING_AND_PRESENTATION	13/165	88/5245	2.84644e-06	5.78776e-05	4.99375e-05	CD74/HLA-F/HLA-G/HLA-A/HLA-E/HLA-C/HLA-B/HLA-DRB5/HLA-DRB1/HLA-DQB1/HLA-DMA/PSME2/B2M	13
KEGG_AUTOIMMUNE_THYROID_DISEASE	KEGG_AUTOIMMUNE_THYROID_DISEASE	KEGG_AUTOIMMUNE_THYROID_DISEASE	10/165	52/5245	3.65229e-06	6.36543e-05	5.49217e-05	HLA-F/HLA-G/HLA-A/HLA-E/HLA-C/HLA-B/HLA-DRB5/HLA-DRB1/HLA-DQB1/HLA-DMA	10
KEGG_NATURAL_KILLER_CELL_MEDIATED_CYTOTOXICITY	KEGG_NATURAL_KILLER_CELL_MEDIATED_CYTOTOXICITY	KEGG_NATURAL_KILLER_CELL_MEDIATED_CYTOTOXICITY	16/165	137/5245	4.83161e-06	7.3682e-05	6.35738e-05	PIK3R3/FCER1G/TNFSF10/LCP2/HLA-G/HLA-A/HLA-E/HLA-C/HLA-B/IFNGR1/PLCG2/ICAM2/HCST/TYROBP/RAC2/ITGB2	16
KEGG_LEUKOCYTE_TRANSENDOTHELIAL_MIGRATION	KEGG_LEUKOCYTE_TRANSENDOTHELIAL_MIGRATION	KEGG_LEUKOCYTE_TRANSENDOTHELIAL_MIGRATION	12/165	116/5245	0.000252968	0.00342912	0.00295868	PIK3R3/F11R/CXCR4/AFDN/PXN/CDH5/PLCG2/PECAM1/CLDN5/RAC2/JAM2/ITGB2	12
KEGG_INTESTINAL_IMMUNE_NETWORK_FOR_IGA_PRODUCTION	KEGG_INTESTINAL_IMMUNE_NETWORK_FOR_IGA_PRODUCTION	KEGG_INTESTINAL_IMMUNE_NETWORK_FOR_IGA_PRODUCTION	7/165	48/5245	0.00066603	0.00812556	0.00701084	CXCR4/HLA-DRB5/HLA-DRB1/HLA-DQB1/HLA-DMA/IL15RA/TNFSF13B	7
KEGG_COMPLEMENT_AND_COAGULATION_CASCADES	KEGG_COMPLEMENT_AND_COAGULATION_CASCADES	KEGG_COMPLEMENT_AND_COAGULATION_CASCADES	8/165	69/5245	0.00132028	0.0134232	0.0115817	CFH/CFI/C7/F2R/F8/VWF/THBD/CFD	8
KEGG_FOCAL_ADHESION	KEGG_FOCAL_ADHESION	KEGG_FOCAL_ADHESION	15/165	199/5245	0.00136294	0.0134232	0.0115817	PIK3R3/ITGA6/FLNB/KDR/VEGFC/FLT4/TNXB/LAMB1/VWF/ITGA5/PXN/FLT1/ITGB4/RAC2/PARVB	15
KEGG_CYTOKINE_CYTOKINE_RECEPTOR_INTERACTION	KEGG_CYTOKINE_CYTOKINE_RECEPTOR_INTERACTION	KEGG_CYTOKINE_CYTOKINE_RECEPTOR_INTERACTION	18/165	265/5245	0.00152519	0.0134232	0.0115817	TNFRSF1B/LEPR/CXCR4/TNFSF10/KDR/CXCL2/VEGFC/LIFR/IL6ST/FLT4/IFNGR1/IL3RA/IL10RA/IL15RA/ACVRL1/FLT1/TNFSF13B/CCL14	18
KEGG_ENDOCYTOSIS	KEGG_ENDOCYTOSIS	KEGG_ENDOCYTOSIS	14/165	181/5245	0.00154037	0.0134232	0.0115817	CXCR4/KDR/DAB2/F2R/ARAP3/HLA-F/HLA-G/HLA-A/HLA-E/HLA-C/HLA-B/FLT1/EHD4/RAB11A	14
KEGG_ASTHMA	KEGG_ASTHMA	KEGG_ASTHMA	5/165	30/5245	0.00218298	0.0177549	0.0153191	FCER1G/HLA-DRB5/HLA-DRB1/HLA-DQB1/HLA-DMA	5
