# Supplementary material for: Cellular interactions and Ion channel signatures in atrial fibrillation remodeling: insights from single-cell analysis and machine learning
Source: Front Cardiovasc Med. 2025 Aug 15;12:1615574. doi: 10.3389/fcvm.2025.1615574 (PMC12394505; doi:10.3389/fcvm.2025.1615574)
Supplement: Supplementary Table S6 — Ion channel gene expression data extracted from the normalized AF dataset (GSE79768). [file Table6.xlsx]

## Sheet: channel-related GSE79768
ID	GSM2102198_Control	GSM2102199_Control	GSM2102200_Control	GSM2102201_Control	GSM2102202_Control	GSM2102203_Control	GSM2102204_Control	GSM2102205_Control	GSM2102206_Control	GSM2102207_Control	GSM2102208_Control	GSM2102209_Control	GSM2102184_Treat	GSM2102185_Treat	GSM2102186_Treat	GSM2102187_Treat	GSM2102188_Treat	GSM2102189_Treat	GSM2102190_Treat	GSM2102191_Treat	GSM2102192_Treat	GSM2102193_Treat	GSM2102194_Treat	GSM2102195_Treat	GSM2102196_Treat	GSM2102197_Treat
KCNMA1	5.67648	5.40574	5.84223	5.41555	5.45026	5.60075	5.54261	5.46214	5.52212	5.31248	5.70381	5.40555	6.13293	5.4955	5.42672	5.24739	5.58396	5.15359	6.02691	5.49784	5.72414	5.36522	5.6656	5.41669	5.25649	5.78075
KCNN1	6.85474	6.8751	6.58797	6.66069	6.99529	6.98417	6.93224	6.60415	6.9146	6.6193	6.8162	6.7586	6.58113	6.73982	6.7599	6.39728	6.71325	6.90855	6.65466	6.49648	6.60715	6.48716	6.99076	7.1057	6.74585	6.82513
KCNN2	7.3933	7.52349	7.34974	7.4884	7.15265	7.32303	7.77672	7.56023	7.86915	7.32904	7.56594	7.24675	7.29138	6.38912	7.05483	5.71857	7.58128	6.98399	8.23739	7.59694	7.77232	7.58003	7.38453	6.26205	7.17016	7.34642
KCNN3	6.15391	6.34923	6.22705	6.12621	6.30992	6.44087	6.03826	6.56407	6.32086	6.37217	6.15391	6.46602	6.23664	6.05455	6.4926	6.05297	6.28793	5.91293	6.46205	6.19178	6.31898	6.11615	6.19079	6.41495	6.22646	6.20131
KCNN4	6.3225	6.3494	6.18383	5.88923	6.3466	6.3292	6.04029	5.954	6.47093	6.12273	6.22084	6.25571	6.07276	6.12525	6.18995	6.15117	5.98136	6.11633	5.76864	6.00235	6.30351	6.24717	6.3825	6.60355	6.12371	6.10481
KCNT1	5.40187	5.20711	5.18326	5.11197	5.16115	5.24186	5.34509	5.21972	5.29125	5.21071	5.22122	5.1907	5.18696	5.45833	5.22093	5.28754	5.22122	5.26892	5.25955	5.21038	5.21329	5.27771	5.38791	5.39101	5.16374	5.24315
KCNT2	7.43888	6.237	7.81616	6.94903	7.05796	5.82072	7.6951	7.47135	7.22714	6.42285	6.22755	6.086	7.33642	6.75346	6.11658	6.802	6.56345	6.41704	6.14582	6.08031	6.16623	6.06672	5.9277	5.64119	6.16115	6.08702
KCNU1	3.94432	4.03457	4.0724	4.01518	4.07199	3.92525	3.78631	4.0811	4.20431	3.96002	4.11116	3.86842	3.96476	4.3114	4.2246	4.08072	3.96788	4.19173	4.02967	4.029	3.94349	4.14944	4.12103	4.1548	4.10302	4.12624
CATSPER1	5.05107	5.09233	4.80058	5.05163	5.34976	5.38042	5.13034	5.10666	5.16642	5.04332	5.15878	5.08473	4.87948	5.11604	5.19581	4.92229	5.44277	5.13749	5.29869	5.27957	5.02972	5.17696	5.33607	5.05372	5.273	5.12671
CATSPER3	5.34744	5.4231	5.22643	5.35672	5.42694	5.46186	5.26441	5.04332	5.01892	5.58626	5.49663	5.00552	5.20574	5.35487	5.42035	5.73283	5.60194	5.36759	5.44085	5.21198	5.76636	5.54839	5.73504	5.12882	5.44821	5.19215
TPCN1	7.73574	7.61955	7.30706	7.39687	7.78474	7.74949	7.53437	7.40748	7.7521	7.3933	7.43913	7.45431	7.37827	7.52433	7.42469	7.58785	7.38782	7.53657	7.50326	7.29704	7.46835	7.5988	7.75493	7.79254	7.53437	7.53893
TPCN2	5.88701	5.8066	5.85469	5.84489	5.82903	5.8066	5.74554	5.69005	5.83014	5.5891	5.63406	5.70211	5.76911	5.72841	5.69459	5.71694	5.69459	5.7224	5.81956	5.856	5.72292	5.70557	5.70333	5.60351	5.67274	5.86391
CNGA1	6.73218	6.50093	6.28454	6.40587	6.14508	6.35845	6.2525	5.98473	6.79819	6.50577	6.34778	6.10979	5.86505	6.27928	5.97829	5.87084	5.72341	5.97304	6.10132	5.97686	6.21572	6.18562	5.98271	5.82511	6.17513	6.26327
CNGA3	3.13021	2.97888	3.06225	3.36922	2.97353	3.20814	3.14645	3.03912	3.18623	3.24119	3.25201	3.40828	3.0258	3.13055	2.85826	3.04704	3.22023	3.1046	3.11418	3.17693	3.12449	2.97698	2.92483	2.76106	3.16649	2.76285
CNGA4	4.12949	3.97856	3.61304	3.60133	3.87783	3.71411	3.49444	4.01518	3.83617	3.82309	3.76583	3.91241	3.72892	3.78538	3.77855	3.67497	3.72442	4.17043	3.86027	3.5491	3.62615	3.79197	3.85587	3.80805	3.47034	3.8585
CNGB1	5.06606	4.91944	4.65759	4.89175	5.04095	5.02106	5.01261	4.87878	4.88245	4.89265	4.76492	4.86855	4.94694	4.95985	4.91806	4.86547	4.92764	4.92033	5.07942	4.81831	4.95647	5.02076	5.14764	5.04254	4.95083	4.90139
CNGB3	3.32085	3.4208	3.56448	3.20736	3.39206	3.60342	3.444	3.47199	3.44546	3.55731	3.49988	3.48612	3.41678	3.52923	3.43043	3.4786	3.46135	3.48566	3.34171	3.33058	3.37167	3.39089	3.5455	3.36294	3.5491	3.42588
HCN1	5.99421	6.44478	6.66657	6.46524	5.95438	6.09788	6.50325	6.46485	6.53287	6.62154	5.86945	5.9658	5.96428	6.10903	6.19401	6.19919	5.79684	6.0655	6.4889	6.62593	6.33388	6.57918	5.67623	6.42584	5.90632	6.16934
HCN2	6.42456	6.40568	6.40289	6.58721	6.6367	6.61292	6.54106	6.27783	6.38317	6.31766	6.42727	6.2819	6.55259	6.81156	6.42031	6.23678	6.46505	6.79178	6.47675	6.34291	6.61214	6.59533	6.63043	6.73445	6.60596	6.61019
HCN3	6.69792	6.54984	6.14933	6.36129	6.6168	6.50473	6.63349	6.43011	6.72303	6.38424	6.38361	6.16575	6.28766	6.66381	6.2596	6.32398	6.38839	6.40289	6.52606	6.27398	6.44289	6.29084	6.62382	6.50325	6.41899	6.4219
HCN4	6.03098	6.56862	6.08874	6.31445	6.38623	6.61405	6.41276	6.54984	6.57797	6.48138	6.26312	6.69133	5.82286	6.26135	5.90114	6.15606	5.67623	6.13161	6.06029	6.0912	6.05891	6.4427	6.20369	6.62593	6.47749	6.16235
KCNJ1	3.99146	3.86176	3.78204	3.93661	3.99059	4.10565	4.06052	3.86176	4.21268	4.00686	4.0942	4.02738	3.7691	4.00136	3.84683	3.88334	4.0317	4.05086	3.99673	4.03784	3.86339	3.95689	3.92387	3.8624	4.00435	3.8774
KCNJ2	7.1834	7.44106	8.34917	8.06521	7.56318	7.25997	7.00666	7.67659	8.14527	7.30992	7.3277	8.14378	7.65922	7.32508	7.98466	7.59162	7.61686	7.81995	8.085	7.68592	7.85165	8.27293	7.87808	8.05251	7.48305	7.27525
KCNJ4	6.25585	6.53902	6.47727	6.21948	6.63866	6.8016	6.34481	6.35188	6.43356	6.0419	6.19148	6.60778	6.58906	6.68393	6.23803	6.68516	6.38987	6.49168	6.28316	6.45965	6.27366	6.70324	6.30776	7.07545	6.5606	6.17221
KCNJ14	6.03851	5.65848	5.63534	5.64837	5.75845	5.56473	5.94566	5.68828	5.81999	5.60599	5.70827	5.74608	5.95012	5.75932	5.76438	5.65891	5.68284	5.60305	5.62158	5.54601	5.57158	5.67923	5.90584	5.73872	5.88546	5.74083
KCNJ3	6.98663	7.91574	6.9912	7.33517	6.76818	7.50393	7.5988	7.96694	7.40341	7.2975	7.4021	7.26701	6.91554	6.68761	7.30793	7.41153	7.39077	7.59103	7.55911	7.51028	7.12623	7.6209	7.25465	7.70981	8.04064	7.37164
KCNJ6	3.65232	3.72068	3.80261	3.62906	3.73525	3.66889	3.75471	3.81933	3.78976	3.79197	3.86595	3.82881	3.75707	3.87925	3.6897	3.91591	3.80816	3.71896	3.75791	3.7221	3.72006	3.88334	3.82739	3.79197	3.76064	3.73027
KCNJ9	4.56229	4.46585	4.44843	4.48112	4.60916	4.6638	4.80207	4.3102	4.63403	4.45037	4.56908	4.29556	4.49389	4.55988	4.41227	4.43577	4.51061	4.46285	4.39131	4.61178	4.67916	4.48323	4.56581	4.75236	4.65443	4.64158
KCNJ5	6.95864	7.00803	6.6208	6.71545	6.86897	7.13362	6.82277	7.07923	6.92643	6.7671	6.84504	6.94165	6.70453	6.61149	6.86459	6.711	6.74456	6.66932	6.8609	6.59984	6.74901	6.76937	6.89487	7.00322	6.94236	6.81646
KCNJ10	4.36397	4.41268	4.34425	4.36714	4.15771	4.3553	4.26433	4.22859	4.22939	4.39934	4.23291	4.40374	4.36293	4.42337	4.41001	4.43338	4.35403	4.38331	4.30318	4.46107	4.36081	4.5445	4.34673	4.47307	4.48247	4.32374
KCNJ15	5.5685	5.38997	5.44981	5.42612	5.36942	5.36727	5.61251	5.37125	5.3987	5.2948	5.51311	5.46003	5.5014	5.33284	5.38019	5.23135	5.50845	5.53041	5.51976	5.18732	5.57509	5.33867	5.31405	5.36889	5.2456	5.37075
KCNJ16	3.87825	3.66836	4.9378	3.98514	3.68102	3.5259	3.67648	3.66941	3.77603	3.62214	3.7011	4.02399	3.72986	3.71364	3.46276	3.69298	3.46687	3.84017	3.34274	3.53647	3.71595	3.64274	3.60474	3.70926	3.80381	3.81751
KCNJ8	8.91632	9.21394	8.05419	8.91808	9.09449	8.70486	8.61285	8.88937	9.17413	8.95016	8.53892	9.03192	8.79119	8.73005	9.0967	9.13376	8.82501	8.90158	8.9848	9.10237	8.98425	9.3338	8.87797	9.05244	8.79929	8.65281
KCNJ11	5.62269	5.79607	5.28202	5.6603	5.65915	5.42278	5.40819	5.49784	5.81712	5.42465	5.61889	5.74608	5.67743	5.74973	5.68095	5.31276	5.20106	5.62558	5.71044	5.12709	5.68611	5.90915	5.77469	5.92648	5.81077	5.51887
KCNJ13	3.26562	3.43746	3.45846	3.49663	3.3266	3.52485	3.31409	3.3262	3.37521	3.48612	3.47691	3.37472	3.48463	3.49726	3.27079	3.39791	3.26743	3.5056	3.30753	3.41135	3.45943	3.45388	3.36169	3.51372	3.30577	3.43093
RYR1	4.94642	4.87974	4.73457	4.80479	4.68123	4.95433	4.33108	4.40687	4.59518	4.59972	4.75528	4.84936	4.88081	5.06488	4.98501	4.85559	5.00552	4.8965	5.29831	5.10315	4.72215	4.98556	5.04121	5.2136	4.83426	4.82598
RYR2	9.91868	10.2746	9.50925	9.75819	10.0785	10.1962	10.4264	10.5691	10.4394	9.39989	9.90287	9.9691	9.43555	9.20243	10.1948	10.2867	9.95947	10.1463	9.54442	9.97154	10.2797	10.8254	10.3296	10.2557	10.1613	9.85023
RYR3	3.78538	3.8319	5.17125	3.95095	3.52806	3.94152	3.76987	3.82931	4.49426	4.06612	4.1845	4.02155	4.6911	4.02236	4.09668	4.17668	4.21058	4.00686	4.5811	4.42725	3.71896	3.73254	4.1298	3.64872	3.23661	3.91401
TRPA1	4.92093	4.90372	6.11758	5.27243	4.86995	4.99044	5.06051	4.92093	5.00188	5.18156	4.75492	4.9632	4.93851	5.02582	4.98388	4.76974	5.07433	4.99888	4.97982	5.04546	4.92391	4.89446	4.99165	5.0859	4.92063	4.92229
TRPC1	6.59942	7.06236	7.41784	7.60474	6.5407	6.98707	7.30147	7.78877	7.06865	7.70294	7.07508	7.70585	7.50356	7.62631	7.67312	7.9508	7.31745	7.63385	7.55621	7.89185	7.43625	7.8265	7.55414	7.0812	7.90211	7.1834
TRPC2	5.48732	5.91138	5.74054	5.74712	5.88405	5.66956	5.98286	5.85757	5.90141	6.14383	5.74643	5.81774	5.6802	5.89889	6.02558	5.81799	6.00875	6.12573	6.10875	5.74578	6.05187	6.04881	6.04338	5.89954	5.81445	6.00932
TRPC3	3.41135	3.18623	3.32907	3.43928	3.42902	3.3823	3.48817	3.68738	3.43983	3.49663	3.5701	3.47199	3.27279	3.33278	3.36637	3.20933	3.3997	3.46276	3.52125	3.43648	3.49444	3.59998	3.34069	3.32349	3.28035	3.45594
TRPC4	4.88509	4.89045	4.78569	4.83561	4.93129	4.94935	4.93452	4.96701	4.65582	4.89573	4.89234	5.09507	5.02689	4.82903	4.88575	4.83041	4.96257	4.75586	5.16448	5.01754	4.91325	4.86694	4.7996	4.75783	4.66918	4.92301
TRPC5	3.06829	2.99218	3.13537	3.09378	2.91897	2.99376	3.22023	3.00079	2.96083	3.16153	3.08397	2.82587	2.8821	3.08228	2.81488	2.97698	2.74713	3.30577	3.0258	3.14877	3.10133	2.9694	2.98512	3.02444	3.14753	3.15776
TRPC6	4.15194	4.08952	4.39097	3.78884	4.8168	4.19668	4.19015	4.15821	4.4151	4.05763	4.35302	4.32981	4.61497	3.97318	4.44357	3.95161	4.65913	3.96307	4.45298	4.39483	4.42159	4.30518	4.33643	3.91197	4.0391	4.28733
TRPC7	3.62116	3.57666	3.80333	3.8208	3.74243	3.85193	3.99293	3.73672	3.69084	3.76191	3.81751	3.60813	3.81857	3.84582	3.97963	3.78493	3.67596	3.73581	3.85193	3.7011	3.64209	3.78493	3.74135	3.87415	3.65445	3.80907
TRPM1	3.1716	2.94707	3.05763	3.12042	2.97611	2.96868	3.13251	3.00825	2.97819	3.02318	2.99218	2.94326	2.92987	2.94105	3.09075	2.96498	3.07323	2.88312	2.94399	3.07794	3.04893	3.05837	2.96443	2.99376	2.96141	3.18187
TRPM2	7.34615	7.1722	7.07703	7.09624	7.35291	7.1818	7.23972	7.04187	7.45382	6.90377	7.32676	7.1044	7.22609	7.38946	7.12063	6.71068	7.29906	7.15796	6.9935	6.70124	7.33993	7.13126	7.60399	7.49344	7.23626	7.23553
TRPM3	5.07231	5.13006	5.40085	5.29027	5.12173	5.2464	5.10719	5.15709	5.20048	5.37456	5.17696	5.18464	5.15878	5.23991	5.04546	5.2444	5.0531	5.06719	5.12671	5.15643	5.12566	5.06187	5.06245	5.22527	5.21656	5.16115
TRPM4	7.84617	7.7739	6.96703	7.33851	7.90797	8.07743	7.46615	7.22254	7.90304	7.58688	7.49452	7.59394	7.30147	7.42948	7.09947	7.7229	7.47191	7.41536	7.41218	7.47593	7.3338	7.43799	7.44944	7.5171	7.65562	7.48038
TRPM5	6.13348	5.90764	5.61659	5.8244	5.77772	5.89889	6.00158	6.00433	6.13907	5.67194	5.70333	5.74905	5.82265	5.81734	5.75009	5.77643	5.55676	5.86416	5.97706	5.87403	5.67096	5.60258	5.84302	5.94431	5.81077	5.82759
TRPM6	5.03373	4.93386	4.85806	4.83997	5.00689	5.04782	4.84893	5.0064	5.32164	4.96062	4.91226	4.98303	4.80549	4.96535	4.91562	4.96602	5.04254	4.89837	4.82903	4.88315	4.74107	4.82598	4.81169	4.87775	4.89744	4.89774
TRPM7	5.37859	5.66474	5.77378	5.61926	5.4465	5.51703	5.74499	5.87357	5.65201	5.69572	5.69279	5.81232	5.83708	5.6989	5.80746	5.83785	5.68302	5.67906	5.80609	5.8924	5.76864	5.97233	5.68828	5.76931	5.93435	5.85264
TRPM8	4.8436	4.79847	4.9537	4.86715	4.81503	4.96429	4.86513	4.85444	4.80887	4.85744	4.91406	4.87539	4.8689	4.80207	4.74777	4.78137	4.67025	4.76419	4.85935	4.71594	4.93987	5.0077	4.83386	4.86694	4.83941	4.79106
MCOLN1	6.88368	7.17496	6.76779	6.88776	6.92611	6.94007	6.33016	6.54465	6.56804	6.96044	7.02828	7.14914	7.3277	7.08543	7.16463	6.88884	6.66716	6.45671	6.95464	7.48867	6.70453	6.82805	6.82944	7.10712	6.61724	6.96218
MCOLN2	4.50315	4.85444	4.71504	4.83941	4.82218	4.60706	4.86547	4.54316	4.83201	4.75163	4.72401	4.51031	5.0859	4.88146	4.92731	5.05612	4.89543	4.68705	4.7379	4.76928	4.77777	4.95687	4.7932	4.67776	4.69198	4.77684
MCOLN3	5.90351	6.73367	5.81454	6.52096	5.74554	5.83873	5.65181	5.50873	5.83924	6.60548	5.86133	5.97439	5.70462	6.3286	5.02689	5.89809	5.52588	6.36317	5.33667	5.96478	5.76911	6.81355	5.51004	6.26981	6.85686	6.30843
PKD2	8.65557	8.85422	9.73782	9.05813	9.01234	8.85059	9.12112	8.87734	8.70328	9.22661	9.06555	9.03136	9.3756	9.06481	8.76576	8.75723	8.65478	8.95107	9.14797	9.29872	8.88037	8.70657	9.01692	8.9449	9.03321	9.09738
PKD2L1	8.38725	7.9533	7.91072	7.94163	8.50096	8.17344	8.28741	7.88032	8.53012	8.00336	8.03488	7.88459	8.0658	8.23222	8.06118	8.01594	8.14814	8.03163	8.18779	8.06419	8.08007	8.02397	8.1251	8.32938	8.24709	8.04003
PKD2L2	3.24725	3.26485	3.22246	3.33278	3.37587	3.20987	3.18623	3.17321	3.22767	3.27447	3.1757	3.41498	3.22425	3.34016	3.36129	3.29066	3.21892	3.33011	3.47564	3.40709	3.37472	3.42274	3.48108	3.49081	3.54861	3.37102
TRPV2	6.33873	6.40643	6.06776	6.32667	6.57341	6.66469	6.09598	6.26669	6.45547	6.44795	6.49555	6.56898	6.42125	6.46897	6.45614	6.24803	6.53377	6.4035	6.33388	6.1959	6.39614	6.34066	6.47675	6.69384	6.29441	6.31445
TRPV3	4.44282	4.62373	4.49312	4.50713	4.27236	4.45838	4.39696	4.6647	4.45773	4.52697	4.66671	4.63625	4.34469	4.48203	4.41784	4.68705	4.20895	4.34842	4.48247	4.3998	4.35403	4.39165	4.53633	4.52509	4.38146	4.4289
TRPV4	5.7134	6.18914	6.09315	5.99884	5.90245	5.96478	6.136	5.95726	6.1062	6.00729	6.0912	6.18002	6.23639	6.39704	5.95573	6.40804	5.98987	6.0438	5.91033	6.003	6.0283	6.03178	6.40643	6.34026	6.07682	6.09502
TRPV5	6.36228	6.19297	5.95212	6.1201	6.14241	6.20423	6.39083	6.18383	6.22542	6.31971	6.04722	6.19808	5.99813	6.16098	6.00278	5.94475	6.07682	6.01747	5.99958	5.98494	6.10132	5.98846	6.13077	6.19105	6.07982	5.97582
TRPV6	6.67379	6.3175	6.32381	6.48464	6.32107	6.55362	6.60119	6.22622	6.51916	6.37598	6.53377	6.39399	6.49572	6.48739	6.40826	6.33213	6.32712	6.50988	6.34841	6.34079	6.49105	6.45375	6.52891	6.61292	6.46142	6.41899
KCNK1	6.40892	6.69384	6.17674	6.28267	6.38499	6.62177	6.46159	6.65447	6.58389	6.5154	6.67569	6.79673	6.39083	6.31678	6.42727	6.32667	5.93411	6.10729	6.30383	6.24676	6.27003	6.43633	6.35503	6.47864	6.3419	6.10294
KCNK2	3.69477	3.4604	3.71713	3.63959	3.37422	3.49726	3.51776	3.52254	3.74353	3.72892	3.5983	3.42373	3.36922	3.67472	3.60709	3.51402	3.4325	3.34315	3.57519	3.56022	3.3266	3.31285	3.56294	3.34097	3.41678	3.5967
KCNK3	7.63404	7.3999	7.02451	6.72482	7.47463	8.03138	7.19227	7.93759	7.40512	7.0348	7.26701	7.02754	7.5766	8.01868	7.23362	7.43068	7.61538	7.59394	7.24604	7.41043	7.58309	7.28685	7.34522	7.32634	7.29091	7.91638
KCNK4	6.26135	6.09411	6.15811	5.97492	6.30707	6.08372	6.31499	6.15213	6.06099	6.05855	6.17883	5.90289	6.12434	6.24646	6.21443	6.28339	5.92677	6.02785	6.38906	6.15414	6.2644	6.16846	6.46053	6.22203	6.1519	6.13779
KCNK5	6.1984	5.51876	6.41596	5.51772	5.70928	5.0421	5.33005	5.41065	5.676	5.2593	5.37668	5.6037	5.63386	5.34171	5.4952	5.56376	5.49414	5.37296	5.47029	5.4146	5.60258	5.38612	5.40316	5.33308	5.30393	5.41366
KCNK6	5.98234	6.06698	6.46581	6.0415	5.38549	6.03458	5.16434	5.30032	5.71794	5.7554	4.9765	5.10866	6.00104	5.99282	5.64211	5.20711	5.7321	4.94642	5.51555	5.01339	5.54047	5.37859	5.05579	5.36865	5.0329	5.77095
KCNK7	6.5751	6.57647	6.35071	6.32443	6.58076	6.44694	6.57937	6.37994	6.42375	6.28898	6.48965	6.26634	6.35344	6.54011	6.44455	6.29468	6.54964	6.59247	6.40962	6.44955	6.52999	6.52808	6.50652	6.57195	6.59022	6.57299
KCNK9	6.30865	6.28653	6.1126	6.19231	6.4472	6.47129	6.34857	6.20401	6.34044	6.23664	6.37726	6.26598	6.03361	6.33641	6.23561	6.19744	6.06395	6.5564	6.41276	6.38098	6.20983	6.1996	6.19038	6.33366	6.33453	6.07544
KCNK10	4.68898	4.60593	4.58788	4.65699	4.75695	4.70782	4.73689	4.68736	4.89612	4.6655	4.61077	4.78012	4.53977	4.75557	4.56812	4.70854	4.77457	4.73358	4.78902	4.78809	4.78733	4.73581	4.6647	4.71128	4.78733	4.66294
KCNK12	4.37155	4.43682	4.51297	4.34647	4.75783	4.536	4.59391	4.40593	4.55838	4.31653	4.56121	4.27049	4.51297	4.78773	4.60985	4.65479	4.84576	4.54802	4.72102	4.50672	4.66746	4.6462	4.73131	4.93851	4.58788	4.70396
KCNK13	5.07118	4.87948	5.02449	5.09089	5.10813	4.86547	5.08622	4.66728	4.89874	5.07143	5.13631	5.0064	4.98808	5.01978	5.0421	5.01754	5.08984	5.16997	5.26316	5.07031	5.1716	5.16763	5.16164	5.07834	5.13225	5.30276
KCNK15	5.87908	5.54669	5.55943	5.58486	5.38791	5.34364	5.5757	5.27823	5.41196	5.25	5.47747	5.11132	5.42534	5.42558	5.14069	5.29077	5.32707	4.93927	5.36815	5.26263	5.31465	5.28227	5.371	5.34572	5.44885	5.67274
KCNK16	7.1722	7.21833	6.9832	6.72181	7.327	7.22335	7.20969	6.62478	6.9503	7.21494	7.24562	7.06583	7.25222	7.20453	7.10995	6.96806	6.90038	7.09335	6.97685	6.86552	7.0952	7.07294	7.33342	7.2885	7.16974	7.13575
KCNK17	7.91045	9.09196	7.73039	8.99351	7.182	8.27921	8.2117	7.46701	7.51218	8.98037	8.33409	9.50143	8.03789	8.32898	8.45117	8.96271	8.09671	8.32938	8.36877	8.74112	8.38485	8.42497	7.90797	8.51371	8.64507	7.99845
CACNA1S	6.80582	6.64742	6.39343	6.67252	6.87127	6.77923	6.91704	6.63256	7.03401	6.4427	6.7435	6.72181	6.59407	7.0232	6.89258	6.58608	6.85686	7.05832	6.85225	6.83322	6.95056	6.87092	7.18448	7.17401	6.82764	6.85314
CACNA1C	6.40937	6.7544	6.09622	6.29845	6.14282	6.59022	6.26814	6.40204	6.24074	6.13779	6.28087	6.39149	6.22108	6.24738	6.30351	6.61835	6.15163	6.60229	6.37395	6.6583	6.26556	6.43883	6.41694	6.46446	6.39385	6.40643
CACNA1D	5.41702	5.76296	5.07973	5.25522	5.33423	5.48437	5.29312	5.30147	5.515	5.65232	5.29915	5.47688	5.02834	5.20277	5.02207	5.31166	5.17422	5.27268	5.12346	5.30147	5.25493	5.54001	5.09154	5.37668	5.48927	5.28012
CACNA1F	5.63018	5.94756	5.63351	5.60456	5.81474	5.9228	5.94335	5.88563	5.74474	5.67044	5.78791	5.73086	5.46976	5.69711	5.80632	5.86416	5.74594	5.72841	5.65939	5.73191	5.79801	5.48437	5.76778	5.62817	5.91083	5.6778
CACNA1B	4.72996	4.47648	4.56776	4.60676	4.82941	4.6388	4.71536	4.5134	4.41399	4.56876	4.65838	4.44985	4.70467	4.59712	4.60062	4.71561	4.56944	4.61753	4.67813	4.53977	4.58242	4.58749	4.69805	4.65324	4.53335	4.62776
CACNA1E	4.15655	4.11269	4.27522	4.11064	4.11591	4.38883	4.1955	4.11687	4.24347	4.2466	4.2819	4.14079	4.19131	4.11116	4.04534	4.17376	4.03272	4.15865	4.05809	4.16401	4.18758	4.16106	4.11591	4.17043	4.14174	4.15728
CACNA1G	5.73086	5.74334	5.59174	5.70028	5.60438	5.69816	5.58396	5.72366	5.62895	5.60757	5.63795	5.65244	5.48757	5.65244	5.53921	5.53561	5.53808	5.56063	5.62424	5.60834	5.57249	5.59905	5.71794	5.62757	5.62664	5.59929
CACNA1H	7.36748	7.10063	6.86476	6.93142	7.34642	7.35173	7.28708	7.05758	7.13047	7.18464	7.29192	6.90901	6.94258	7.17306	6.95996	6.90355	7.10182	7.12932	7.01947	7.08692	7.04113	7.10042	7.09992	7.28802	7.11681	7.24582
CACNA1I	6.04029	6.16867	6.02124	5.97233	6.1798	6.15345	6.12525	5.9674	6.08782	6.03418	6.14459	5.97984	6.08745	6.23664	6.05312	6.03742	6.04424	6.04251	5.96447	5.95336	6.09726	6.06057	6.2424	6.13851	6.11355	6.08676
KCNA1	3.79197	3.70784	3.91401	3.70533	3.71086	3.73099	4.17719	3.75439	3.95804	3.67961	3.63161	3.60579	3.76883	3.70341	3.62685	3.75439	3.74478	3.77112	3.58134	3.69421	3.74759	3.71896	3.68265	3.55673	3.64974	3.73933
KCNA2	5.31078	5.72387	4.85473	4.89045	5.40475	5.54795	5.15019	4.93246	5.16115	5.34572	4.98867	5.2593	4.77684	4.94556	4.95787	4.82351	4.76085	4.94036	4.94367	4.965	5.13006	5.0531	4.99702	4.74777	5.17242	5.76592
KCNA3	3.37167	3.67961	3.88697	3.83241	3.75837	3.8319	3.65338	3.9012	4.06217	3.96435	3.96002	4.0632	3.73968	3.76281	3.9488	3.84164	3.99732	3.73027	3.69201	3.96846	3.96728	3.60974	4.15934	3.77792	3.87825	3.70029
KCNA4	5.69766	5.32322	5.9243	5.49095	5.60394	5.35187	5.342	5.36727	5.98782	5.31553	5.50677	5.36649	5.47094	5.38295	5.339	5.42514	5.50116	5.54232	5.33974	5.34868	5.55623	5.77566	5.54763	5.56421	5.64239	5.45566
KCNA5	9.72507	10.3934	9.76263	10.1034	9.82938	10.5579	9.74384	9.94133	10.0727	9.95262	9.23085	10.1801	9.89296	10.1755	8.88499	10.0301	9.30222	10.3097	9.8721	10.6131	9.59514	10.3211	9.80672	10.7866	10.2852	9.5703
KCNA6	4.64349	4.79081	4.7918	4.66918	4.88509	4.77082	4.85691	4.80518	4.88703	4.91041	4.67734	5.07059	4.81373	4.89982	4.60821	4.63371	4.58923	5.04182	4.75586	4.52188	4.69169	4.79257	5.00222	4.82468	4.84893	4.93173
KCNA7	6.27484	5.90937	5.99043	5.95616	6.26727	6.24167	6.32163	6.05534	6.24848	5.91256	5.77264	6.15534	6.04075	6.28956	6.00501	6.29441	6.2269	6.26689	6.20783	6.03724	6.19546	6.03799	6.2044	6.35375	6.31536	6.237
KCNA10	6.63483	6.42401	6.35375	6.28804	6.43414	6.67676	6.24052	6.26689	6.50527	6.40258	6.57621	6.55246	6.32965	6.61797	6.45223	6.30287	6.20175	6.48351	6.62732	6.29656	6.56034	6.50473	6.83502	6.76271	6.52487	6.56285
KCNB1	6.045	4.95707	6.3913	5.37181	6.0447	4.9153	6.04091	5.49904	5.86632	5.35302	6.02978	5.15229	5.42995	5.06024	5.66289	5.03918	5.42487	4.99733	5.39154	5.04756	5.61489	5.26441	5.21296	5.22952	5.23324	6.03361
KCNB2	5.0573	4.93987	4.76928	4.76928	4.89811	4.85716	4.90153	4.89686	5.03679	4.61995	4.95499	4.80887	4.87669	4.85559	4.85559	5.09732	4.82859	4.85716	4.88703	4.9378	4.95403	4.89045	4.95083	4.991	4.84757	4.92597
KCNC1	3.3135	3.69084	3.66194	3.36784	3.51811	3.75563	3.80907	3.61917	3.64974	3.67697	3.67446	3.76371	3.55282	3.55323	3.57666	3.66326	3.75087	3.8946	3.61627	3.79197	3.62906	3.83386	3.73151	3.53741	3.74759	3.58904
KCNC2	5.09204	4.93654	5.01695	5.09761	5.16394	4.98589	5.34171	5.03746	5.04653	4.91188	5.21256	5.14859	5.05754	5.21129	5.03746	5.25466	5.17603	5.06245	5.15019	5.11175	5.30598	5.2464	5.1345	5.40534	5.16763	5.12048
KCNC3	5.97469	5.62639	5.68534	5.70951	5.81873	5.76211	5.9742	5.63732	5.86928	5.82355	5.69572	5.62957	5.60991	5.67743	5.60647	5.79841	5.7719	5.80924	5.56305	5.75314	5.76123	5.78163	5.68589	5.76281	5.78024	5.68185
KCNC4	6.78671	6.30213	6.81421	6.38709	6.61703	6.3162	6.40079	6.14217	6.61189	6.44087	6.29374	6.33503	6.52196	6.42055	6.23254	6.36063	6.28211	6.41781	6.38079	6.39149	6.3205	6.35025	6.44189	6.61902	6.49665	6.56034
KCND1	6.16164	6.11676	6.18515	6.25107	6.28745	5.97516	5.78938	6.12774	6.03126	6.12273	6.28387	6.18712	5.90584	6.20242	5.81873	6.18127	6.1721	6.0882	6.5265	6.29058	6.10641	5.96603	6.11988	6.33161	5.98494	6.21893
KCND2	3.55556	3.23044	3.76693	3.33202	3.14362	3.42902	3.34619	3.21574	4.26475	3.05387	3.48303	3.15441	4.08553	3.03501	3.16949	3.07941	3.95389	3.17978	3.67768	2.7043	3.29409	3.30753	3.1225	2.814	2.92777	3.95857
KCND3	6.33453	6.5484	6.07276	6.2034	6.05818	6.33016	6.07276	6.34247	6.26154	6.08615	6.31333	6.33066	6.1126	6.10366	6.19787	6.33978	6.06155	6.26292	6.19679	6.1215	6.03098	6.21722	6.11053	6.32163	6.32312	6.22879
KCNF1	7.02925	6.73673	6.53317	6.69175	6.99952	6.68805	6.75845	6.45999	6.73606	6.55781	6.66657	6.84447	6.80042	6.89626	6.72922	6.7878	6.6891	6.72727	6.8719	6.58359	6.76025	6.6126	7.00502	6.90247	6.75974	6.8456
KCNG1	5.58976	5.94097	5.53476	5.64939	5.5524	5.97622	5.45974	5.67536	5.51976	5.27062	5.49358	5.59847	5.4472	5.49143	5.51142	5.32115	5.31518	5.30723	5.3821	5.56037	5.53649	5.48219	5.56715	5.68828	5.57111	5.22761
KCNG2	5.95933	5.86928	6.16883	6.11376	6.28454	6.40204	6.49446	6.39837	6.16668	6.49492	6.30885	6.20571	6.32553	6.69358	6.10342	6.00847	6.42079	6.56199	6.21648	6.26044	6.29656	6.12947	6.43313	6.27045	6.26598	6.27003
KCNG3	3.41264	3.41932	3.06272	3.04498	3.22917	3.25961	3.0958	3.16799	3.17504	3.05324	3.31935	3.3592	3.14291	3.05387	3.02507	3.14753	3.25515	3.23363	3.00825	3.11303	3.43043	3.00712	3.31409	3.16085	3.17693	3.08826
KCNG4	4.96766	5.22583	5.37885	4.86367	5.22256	5.31696	5.28661	5.45948	4.93483	5.27169	5.20129	5.19156	5.1345	5.21329	5.04475	5.00739	5.41037	5.18246	4.98556	5.01365	5.26584	5.08762	5.34928	5.04095	5.06187	5.23193
KCNQ1	8.31073	8.13175	7.67972	7.8536	8.32994	8.3611	8.18779	8.01764	8.26089	8.12886	8.13633	7.99356	7.90211	8.01911	7.99264	7.99264	8.0278	8.1621	8.19535	8.04628	7.98929	8.0635	8.13027	8.19422	8.1689	8.07054
KCNQ2	5.62584	5.46555	5.39604	5.50677	5.48541	5.40555	5.54315	5.46389	5.36431	5.62229	5.54315	5.61988	5.45974	5.58674	5.35836	5.50873	5.27378	5.46503	5.42332	5.40475	5.5695	5.52386	5.57846	5.47486	5.63042	5.4724
KCNQ3	5.33125	5.25649	5.34868	5.22205	5.62957	5.53687	5.44442	5.4952	5.52127	5.33176	5.49174	5.39523	5.36979	5.30669	5.37542	5.31465	5.35128	5.39469	5.77158	5.43747	5.49831	5.38176	5.60858	5.20574	5.33607	5.58976
KCNQ4	6.54403	6.24259	6.12573	6.17453	6.43574	6.383	6.42031	6.21195	6.14459	6.08031	6.35009	6.06224	6.45209	6.48331	6.3164	6.50368	6.54942	6.40754	6.51306	6.38524	6.61167	6.48116	6.60813	6.41213	6.32148	6.64819
KCNQ5	3.34243	3.48463	3.40555	3.65607	3.19621	3.21251	3.26234	3.43928	3.27079	3.31475	3.39536	3.49161	3.17693	3.27156	3.14498	3.36129	3.25084	3.3984	3.3732	3.46837	3.29923	3.33464	3.41135	3.08367	3.45691	3.53087
KCNV1	3.10408	3.05515	3.04366	2.96564	3.17638	2.99516	3.12379	3.10344	3.2498	2.99875	2.95421	3.15557	3.10006	3.06562	3.10889	3.08488	3.03554	3.07487	2.92293	3.18307	3.08628	2.98003	2.96795	3.21574	2.9839	3.08065
KCNV2	4.08769	4.0188	3.67347	3.71001	4.00633	4.03223	3.52923	3.6858	4.06576	3.80219	3.53234	3.71267	3.55458	3.86976	3.75588	3.74533	3.5909	3.76064	3.49788	3.76987	3.68917	3.71411	3.65071	4.06713	3.58033	3.70386
KCNS1	6.93791	7.01546	6.7214	6.21696	6.84348	6.77047	6.73531	6.75823	6.56271	6.61108	6.7511	6.64345	6.20131	6.51813	6.03626	6.68329	6.0164	6.14459	5.98473	6.20617	5.88389	6.18884	6.26529	6.40546	6.3966	6.20061
KCNS2	4.85182	4.82077	4.69135	4.74107	4.80953	4.90679	4.80269	4.78385	4.97215	4.8415	4.80953	4.79715	4.76216	4.67893	4.78935	4.74893	4.83534	4.74574	4.74545	4.61753	4.62682	4.62226	4.91073	4.75492	4.83331	4.98808
KCNS3	7.50762	7.59616	7.79291	7.36407	7.42845	7.51004	7.43465	7.15218	7.31482	7.9111	7.2623	7.17204	8.1126	7.75546	7.5492	7.67011	7.31841	7.80818	8.29771	8.34804	7.55835	7.35514	7.4826	7.45655	7.26802	7.26456
KCNH1	4.458	4.1257	4.15326	4.1005	4.12806	4.01689	4.16444	4.25144	4.11793	3.97469	4.01628	3.93113	3.99996	4.20101	4.03412	4.00435	4.12153	4.16982	4.35651	3.95588	4.23335	4.15902	4.18623	4.16444	4.02185	4.09119
KCNH5	3.8607	3.78359	3.8479	3.66504	3.56228	3.64526	3.81403	3.58957	3.84318	3.57885	3.72006	3.5981	3.75509	3.54365	3.58557	3.47291	3.65553	3.5909	3.69084	3.53856	3.60474	3.52485	3.81974	3.67397	3.64872	3.59519
KCNH2	8.26156	8.68629	7.84486	8.20447	8.25837	8.85366	8.27627	8.31985	8.31073	8.24446	8.21464	8.45559	7.48419	8.1614	7.96719	8.64165	7.7009	8.31796	7.90331	8.20923	7.81362	8.44143	7.94256	8.59226	8.49762	8.06694
KCNH6	5.06396	4.80853	4.72102	4.72255	4.85018	4.78288	4.78598	4.79047	4.81638	4.74107	4.8584	4.83561	4.91589	4.90982	4.78569	4.8133	4.86794	4.89446	4.83875	4.73581	4.88315	4.95111	4.85691	4.93541	4.861	4.83908
KCNH7	4.12331	4.09839	4.04605	4.10253	4.14484	4.27236	4.04689	4.26613	4.10205	4.18179	4.22341	4.20101	4.06077	4.0632	4.08998	4.04083	4.17929	3.98954	4.08887	4.26146	4.10865	4.06379	4.11064	4.24942	4.26901	4.07306
KCNH8	3.7221	3.60133	3.67234	3.42186	3.71496	3.55556	3.41264	3.69594	3.77438	4.12284	3.90777	3.73207	3.60653	3.49988	3.54953	3.59998	3.47248	3.8479	3.5947	3.60533	3.39791	3.63765	3.63553	3.59849	3.53451	3.64111
KCNH3	7.40792	7.29554	6.93666	7.04587	7.52485	7.28372	7.42378	7.18994	7.3372	7.32904	7.32564	7.17245	7.30118	7.51193	7.39507	7.3542	7.49187	7.2898	7.24373	7.2761	7.30193	7.33615	7.56594	7.60429	7.39532	7.40321
KCNH4	5.52239	5.52637	5.31913	5.51555	5.67689	5.64837	5.72027	5.38746	5.45854	5.46106	5.666	5.49069	5.45733	5.52688	5.42434	5.58474	5.47	5.49691	5.51169	5.33999	5.53215	5.40852	5.36682	5.83592	5.54025	5.4472
HVCN1	8.4185	8.79119	8.56545	8.53306	8.75264	8.6738	8.77093	8.38932	8.83303	8.66802	8.66203	8.58056	8.57802	8.54864	8.85059	8.64865	8.42535	8.69559	8.54575	8.46362	8.68573	8.62811	8.89192	8.99351	8.8994	8.75631
SCN1A	3.01358	2.98185	2.88032	2.96443	3.0303	2.91829	2.97745	2.88952	3.15069	2.88454	3.16153	3.11562	2.99268	2.96443	2.94326	2.92226	3.03454	3.06496	2.98185	3.23942	3.03394	3.04941	2.99516	2.89914	3.00582	2.97745
SCN2A	4.06135	4.09197	4.63771	3.87645	4.10621	3.77287	4.18758	4.13545	4.13327	4.0093	3.69538	3.95429	4.11976	3.68738	3.86736	4.02185	3.89921	3.84508	3.88276	3.75563	4.08658	3.84119	3.85814	4.0144	3.99409	4.0093
SCN3A	5.17498	5.2162	6.08242	4.69003	5.72072	4.68456	7.03724	6.18146	6.21739	4.7255	6.35528	5.16115	7.17563	4.60706	7.36101	5.58189	6.67919	4.44944	7.28041	4.97215	6.46075	5.65083	6.52876	4.80339	5.37859	7.30168
SCN4A	5.51402	5.8479	5.36016	5.68071	5.58396	5.88212	5.62043	6.45243	5.56898	5.35461	5.63615	5.91184	5.35187	5.69119	5.13358	5.43429	5.50299	5.57676	5.19191	5.4357	5.4472	5.35783	5.40843	5.59673	5.53215	5.85581
SCN5A	9.44713	9.14718	9.04707	8.80749	9.33689	9.6693	9.71618	9.47122	9.75922	8.96603	8.93962	8.9227	9.04931	9.21057	8.7663	9.24163	8.9506	9.32735	8.92709	8.83621	9.05	9.07234	9.02564	9.18857	9.1703	9.05
SCN8A	4.71003	4.67589	4.61418	4.6638	4.77051	4.70754	4.56332	4.58185	4.59937	4.63403	4.67329	4.59796	4.60787	4.79381	4.70328	4.59755	4.66182	4.75656	4.73131	4.78288	4.70099	4.68567	4.81406	4.79381	4.75089	4.7181
SCN9A	3.97557	3.93551	4.10865	3.89517	3.71818	3.74723	4.11872	3.75837	3.95542	3.614	4.2028	3.90023	4.33786	3.78315	4.18758	3.82026	4.20524	3.87102	4.22973	3.88819	4.03546	3.80795	4.06052	3.73933	3.96002	4.252
SCN10A	5.72811	5.60124	5.50746	5.33607	5.68487	5.5043	5.75774	5.71415	5.74643	5.45147	5.50334	5.49949	5.51955	5.47663	5.48219	5.38766	5.37181	5.46269	5.2169	5.46106	5.32305	5.36402	5.31518	5.48383	5.59616	5.37542
SCN11A	3.1123	3.10225	3.17746	2.97934	3.16281	3.00481	2.88312	3.1046	3.15616	3.06621	3.09265	3.19356	3.1046	2.89626	2.98994	2.97283	3.16332	3.00332	2.88388	2.893	3.00411	3.14291	3.04645	3.06883	2.94261	3.1046
HTR3A	5.56063	5.72627	5.67477	5.46754	5.84489	5.79572	5.5616	5.6566	5.74301	5.45708	5.70101	5.60718	5.22886	5.72146	5.71436	5.40115	5.65891	5.73728	5.6237	5.72268	5.63253	5.60438	5.48592	5.89079	5.7534	5.59349
HTR3B	5.41486	4.96851	4.99846	4.82557	5.16817	5.132	5.12048	5.25855	5.17208	5.00222	5.04182	5.21225	5.12709	5.20418	4.72829	4.81521	5.07913	5.27003	5.06687	5.16339	4.83075	5.20048	5.03583	5.29153	5.15466	4.89175
HTR3C	5.10666	5.16552	4.42458	5.17177	5.38239	5.81914	5.06852	5.03817	5.07697	5.11684	5.06162	5.31276	5.26521	5.35223	5.15994	5.16678	5.12765	5.2464	5.31103	5.25177	5.1907	5.13058	5.61456	5.41614	5.36459	5.20495
ASIC1	5.99935	6.02018	5.44794	5.73478	5.64352	5.75639	5.56282	5.75385	5.85917	5.9389	5.65104	6.04406	5.46186	5.61567	5.65871	5.80945	5.71415	5.61352	5.59492	5.51336	5.54107	5.40943	5.53333	5.83239	5.81914	5.74244
ASIC2	5.86391	5.0302	5.12412	5.00308	5.28851	5.08924	5.10568	4.65514	5.36549	5.01922	5.00188	4.75371	5.34022	5.11822	4.7192	4.89446	4.96797	4.88315	4.99464	5.06657	4.96229	4.8722	4.92764	4.77118	4.84606	4.96007
SCNN1A	7.59151	6.8018	7.59452	6.94444	7.60128	6.80992	7.48487	6.7435	7.39771	6.90855	7.05019	6.73043	6.9332	6.78587	6.66381	6.7488	6.75055	6.73065	6.78916	6.51416	6.95351	6.6306	6.91792	6.88979	6.7971	6.82676
SCNN1B	5.24186	4.95787	5.13974	4.90569	5.23135	4.80953	4.90917	4.88455	5.18213	5.03583	5.00373	4.932	5.13058	5.19832	5.03386	5.21388	5.10053	5.09204	5.08889	4.98626	5.28754	4.84219	5.1434	5.05259	5.1696	5.24613
SCNN1G	3.74353	3.5348	4.74923	3.78976	3.80862	3.54703	3.7538	3.29341	3.53539	3.3698	3.6529	3.48566	3.68004	3.61971	3.62341	3.37948	3.72546	3.5245	3.62975	3.62727	3.93607	3.65744	3.61478	3.6456	3.52806	3.59407
SCNN1D	5.28289	4.7825	5.02017	4.85276	4.93173	5.0404	4.95811	5.03889	5.04121	4.73817	5.1864	4.71989	4.74107	4.87539	4.98466	4.66102	4.94616	4.89909	4.95403	5.03746	4.90917	5.09608	4.47359	5.07942	5.01722	4.80339
GABRA1	4.09529	3.22121	4.31386	3.24072	3.1225	3.2853	3.77438	3.09034	3.14407	2.98638	3.00651	3.15616	3.61031	3.25235	3.09964	3.05902	3.09314	3.01101	3.08892	3.23363	3.27909	3.1549	3.26384	3.25515	3.07257	3.1757
GABRA2	3.31075	3.00133	2.88454	3.02722	3.09444	2.97453	3.02208	2.87074	3.01538	3.06093	3.10705	3.31588	3.02392	3.04893	3.02251	3.05102	3.10752	3.14705	3.14013	3.09444	3.10641	3.01538	3.05324	3.09075	3.04565	3.11418
GABRA3	5.0819	4.98913	4.92144	4.79511	5.13892	5.1026	4.91041	5.03951	4.98388	4.72102	4.69277	4.97772	4.57291	4.96938	4.55174	4.93956	4.83997	5.17022	4.88188	4.86855	4.95787	4.88674	4.83633	4.95578	4.92731	4.95111
GABRA4	4.63923	4.94556	5.0531	4.89774	4.85276	4.76569	5.29077	5.08924	5.18494	4.55706	5.13781	5.0736	5.21474	4.60954	4.79106	4.46661	4.861	4.45257	4.97486	4.60499	5.39445	4.83633	4.66746	4.56617	4.50121	4.52571
GABRA5	3.57055	3.59766	3.58557	4.00288	3.70637	3.75707	3.73724	3.7058	3.46687	3.77036	3.72068	3.73066	3.69141	3.66889	3.62488	3.52806	3.48108	3.67768	3.70029	3.76883	3.7732	3.64775	3.77914	3.65071	3.77036	3.61519
GABRA6	3.21965	3.02892	2.90766	2.92045	3.22696	2.88952	3.06682	2.78586	2.93145	3.13662	2.96141	2.98003	2.86608	2.9348	2.73483	2.88679	3.09075	3.03851	2.73483	2.90689	2.94532	3.1218	3.12988	3.05102	2.74898	2.76976
GABRB1	5.15359	6.09835	5.78618	6.21893	4.73358	4.92063	6.1201	5.95166	5.69383	5.43851	5.40161	5.35672	6.16313	4.86058	5.44459	5.03318	4.92301	4.88942	5.86595	6.05534	6.41213	6.11468	4.56121	4.91738	5.01303	4.25978
GABRB2	6.35924	4.60346	7.12651	5.55755	4.53378	4.32037	6.94976	5.18246	5.37279	4.49744	5.13294	4.71392	6.46205	4.72955	4.77228	4.76216	5.70101	4.56511	4.79715	4.4222	5.45833	4.20698	5.16498	4.66294	4.20486	4.72183
GABRB3	6.27124	6.20002	6.43095	6.39325	6.13223	6.39684	6.89376	7.05374	6.52934	6.36063	6.38912	6.56979	6.51083	5.83905	6.24539	5.95502	5.88608	5.79367	6.38744	6.37498	6.19861	5.87166	6.51171	6.02472	6.46828	6.64785
GABRG1	3.02507	2.97226	2.86702	2.91962	2.97888	2.94457	2.82403	3.12779	3.00712	2.9335	2.92483	2.99318	2.92293	3.00079	2.89855	2.97226	2.95586	2.96498	3.11022	2.9839	3.12852	3.01736	2.99429	2.91573	3.13604	3.02086
GABRG2	3.92525	3.64872	3.48566	3.47691	3.62685	3.38527	3.59566	3.55282	3.60474	3.4488	3.55969	3.56388	3.46882	3.3563	3.57843	3.43431	3.36739	3.61627	3.50128	3.40473	3.43325	3.4247	3.54065	3.51402	3.5981	3.47401
GABRG3	3.09034	3.15944	3.07794	3.0598	3.2044	3.18793	3.03273	3.13423	3.10133	3.0857	3.21852	2.99944	3.06943	3.03394	3.05223	3.05274	3.10705	3.12379	3.09314	3.21464	3.35476	3.276	3.10582	3.1652	3.14407	3.1716
GABRD	5.98782	5.50031	5.50159	5.46214	5.85697	5.87267	5.6683	5.62352	5.69864	5.84302	5.69534	5.63915	5.71271	5.93163	5.66396	5.65939	5.58066	5.87006	5.70699	5.90245	5.47269	5.62352	5.75916	5.59905	5.79518	5.6476
GABRQ	5.16448	4.97871	5.11415	5.12739	5.06291	5.42694	5.00616	5.23526	5.01623	5.01261	5.13691	4.93452	4.9866	5.18028	5.01365	5.0015	5.16215	4.94431	5.12471	5.01892	5.08239	5.11231	5.19402	5.09265	5.26615	5.05199
GABRP	5.12809	4.73728	4.97089	4.45121	4.8464	4.82669	5.17177	4.81055	5.6562	4.82826	4.83023	5.16678	4.87775	4.76154	4.67375	5.02287	4.79164	4.89265	4.61299	4.6911	4.73285	4.83717	4.60116	4.6795	4.67658	4.7884
GABRR1	2.9909	3.28248	3.21251	3.06829	3.14753	3.16085	3.16853	3.24904	3.31935	3.14362	3.30226	3.14059	2.91474	3.20095	3.0159	3.12913	3.26562	3.29019	2.84725	2.89096	3.22121	3.02722	2.83066	2.98806	3.13944	3.10818
GABRR2	6.17427	6.50343	6.53377	6.46581	6.5631	6.71438	6.50138	6.52267	6.46828	6.35489	6.80392	6.4893	6.40024	6.66593	6.23136	6.18767	6.62023	6.52588	6.53606	6.45846	6.30166	6.40667	6.36573	6.57892	6.51729	6.25944
GABRR3	3.74723	3.77185	3.92083	3.53539	3.60752	3.72803	3.62076	3.68917	3.68436	3.74848	3.88178	3.71653	3.58557	3.73179	3.56388	3.74291	3.80493	3.84164	3.68004	3.65691	3.70069	3.7383	3.99638	3.71463	3.62856	3.37649
GLRA1	3.79599	4.06267	3.78538	4.32573	4.31504	3.98651	4.08502	3.94252	4.21299	4.10951	3.91543	4.29471	4.31504	4.3935	4.1224	4.1012	4.0909	4.21892	4.14734	4.11643	4.17668	3.70731	4.25637	4.45684	3.8474	4.029
GLRA2	6.11988	5.92112	5.90972	5.73137	6.03062	6.02614	5.80118	5.63018	5.9389	6.02978	5.77836	5.8768	5.75584	5.63147	5.371	5.8933	5.67402	5.75314	5.63171	5.68325	5.50394	5.6439	5.62639	5.68214	5.82972	5.59587
GLRA3	3.02392	3.05068	2.94399	2.97156	3.01018	3.15394	3.0258	2.9839	2.87817	2.94105	3.02251	2.98806	2.97156	3.06272	2.98934	3.01538	2.95014	3.03912	3.04122	2.9006	3.01358	3.11184	2.95666	3.03617	2.94326	2.9948
GLRB	6.37741	6.78875	7.24523	7.00803	6.5133	6.77295	7.02032	7.1693	6.78628	6.63483	6.65354	6.82628	6.90988	6.67801	7.07059	7.18637	6.83144	6.98417	6.90664	7.32606	6.63955	7.19517	6.59533	6.14301	6.78694	6.73673
GRIA1	4.56149	4.33917	4.11509	4.44698	4.24812	4.33643	4.12839	4.39097	4.33615	4.1955	4.22156	4.42073	4.41784	4.4616	4.86794	4.24705	4.71989	4.44319	4.965	4.59491	4.55464	4.44028	4.90569	4.6638	5.12048	5.64211
GRIA2	3.38602	3.4876	3.36294	3.26339	3.49391	3.34171	3.35421	3.26157	3.34274	3.3984	3.31534	3.39324	3.71208	3.58504	3.5019	3.44815	3.91401	3.45293	3.39662	3.36129	3.49391	3.47902	3.40954	3.48854	3.3563	3.44353
GRIA3	4.23076	4.41153	4.25544	4.24	4.03784	4.16106	4.4979	4.70721	4.40802	4.27	4.39519	4.43413	4.5278	4.24891	4.04605	4.23958	4.19838	4.15326	4.12398	4.17813	4.2001	4.13107	3.94745	4.2325	4.11921	4.07065
GRIA4	2.95373	2.96498	2.97156	3.0258	3.00712	2.84147	2.89225	2.88612	3.05576	3.0159	2.87006	2.96252	2.89626	2.98003	3.14362	2.9335	3.02803	2.94261	3.00712	2.93296	2.91573	2.94609	2.91096	3.00712	3.07724	2.99318
GRID1	4.65396	4.77978	4.80549	4.51839	4.9046	4.67375	4.8187	4.84542	4.78166	4.85276	4.94965	4.82113	4.90335	4.87081	4.80518	4.74831	4.87195	4.66062	4.79681	4.54368	4.82174	4.72478	4.932	4.87948	4.82973	4.95499
GRID2	5.01949	4.84542	4.98626	4.76799	4.77883	5.00475	4.74372	4.94466	4.95578	4.99275	4.97982	5.0896	5.04725	5.08563	4.90679	4.79081	5.12399	4.8591	4.94063	4.82351	4.8133	4.94841	4.91738	5.22558	4.99241	4.94841
GRIK1	4.42121	4.38549	4.18794	4.34738	4.38053	4.41571	4.40687	4.38991	4.40374	4.2028	4.36714	4.29885	4.51679	4.46399	4.45634	4.37844	4.30184	4.27743	4.33487	4.26014	4.28733	4.31905	4.42458	4.59846	4.47019	4.41542
GRIK2	3.71437	4.17719	3.65691	3.92441	3.48684	3.78976	3.67865	3.8251	3.75293	4.04605	3.72803	3.97815	3.92525	3.93165	4.08072	4.36356	4.11544	4.33023	3.78538	4.38273	3.72655	4.36397	4.02062	4.34061	4.41444	3.95475
GRIK3	4.27415	4.44319	5.47029	4.27937	4.35958	4.36356	4.20972	4.42458	4.60552	4.38635	4.49667	4.37685	4.42812	4.56019	4.37341	4.21941	4.40509	4.28359	4.19873	4.38883	4.3696	4.39062	4.22156	4.32927	4.42675	4.29471
GRIK4	4.72025	4.7512	4.5565	4.48247	4.62488	4.49118	4.69848	4.37945	4.76344	4.40557	4.76732	4.60062	4.63057	4.66986	4.50196	4.46877	4.52032	4.56649	4.62879	4.45214	4.57974	4.57742	4.64675	4.63074	4.37155	4.56617
GRIK5	6.90098	6.79648	6.61426	6.58694	6.96427	6.81201	6.94372	6.71493	6.78875	6.74999	6.73513	6.67227	6.53353	6.9332	6.50612	6.73944	6.63574	6.71464	6.63549	6.54803	6.8287	6.74365	6.86441	6.89506	6.80496	6.7606
GRIN1	6.89875	6.68196	6.52334	6.49372	6.74959	6.93509	6.79626	6.66202	6.73687	6.52913	6.68881	6.62847	6.44795	6.72236	6.6367	6.63984	6.69426	6.72272	6.55414	6.67423	6.72693	6.58151	6.7498	6.85294	6.71836	6.60008
GRIN2A	6.41057	6.41843	6.65761	6.5154	6.27463	6.2487	6.1028	5.53768	6.60778	6.32689	6.49003	6.39837	5.58306	4.98883	6.31018	5.58213	6.20856	5.54643	6.94236	6.69304	6.39224	6.25391	6.51192	6.14873	5.56995	6.06911
GRIN2B	4.72602	4.53518	4.66411	4.59099	4.86513	4.8436	4.85806	4.61574	4.79081	4.56843	4.70359	4.67375	4.60243	4.76569	4.63371	4.75492	4.62621	4.74319	4.55319	4.6146	4.6795	4.63439	4.76533	4.73656	4.73061	4.6322
GRIN2C	6.62263	6.62554	6.38361	6.4351	6.63307	6.65541	6.6367	6.42401	6.62219	6.6281	6.65402	6.5747	6.41495	6.5688	6.33978	6.35231	6.46159	6.68742	6.53874	6.51259	6.45965	6.43159	6.43444	6.37526	6.83635	6.69636
GRIN2D	5.33697	4.8689	4.62488	4.55295	5.07143	5.04121	5.19156	4.72602	5.07572	4.87403	4.75621	4.87403	4.74075	5.12828	4.69277	4.46483	4.84542	4.833	4.68567	4.96535	4.80914	4.58788	4.80549	4.93246	4.78449	4.85182
GRIN3A	5.5759	5.4405	5.33147	5.45165	5.48298	5.34976	5.44	5.45026	5.42775	5.2231	5.45784	5.55422	5.48005	5.4952	5.51004	5.52967	5.5496	5.52072	5.67566	5.20418	5.63701	5.58049	5.86873	5.47937	5.44137	5.52991
GRIN3B	6.44377	6.02659	5.95636	6.13966	6.29441	6.19888	6.34422	6.14975	6.08011	6.10412	6.01435	5.85785	6.04589	6.08702	6.2592	6.14322	6.06536	6.27944	5.91442	5.94905	6.02539	6.00558	6.08833	6.06731	6.07203	6.22016
ITPR1	6.8162	7.86942	7.45284	7.7908	7.0837	7.83302	6.86476	7.60128	7.03834	7.65894	7.48537	7.8172	7.62847	7.61033	7.32149	7.50631	7.327	7.33174	7.51467	7.78815	7.3542	7.58785	7.28997	7.64739	7.50046	7.45655
ITPR2	6.95812	7.05619	7.38812	7.0847	7.01847	7.02242	6.69575	6.96101	6.84874	6.87487	7.19813	7.1448	7.25757	6.87317	6.86254	6.80729	6.92294	6.61814	6.91405	6.84057	6.92317	6.83706	6.84275	6.98338	6.68434	6.88803
ITPR3	6.64534	6.46187	6.77969	6.55564	6.7591	6.52267	6.57702	6.43143	6.69552	6.2585	6.54382	6.48116	6.64879	6.45282	6.34524	6.50988	6.51023	6.45116	6.45738	6.34742	6.49511	6.41738	6.54169	6.49851	6.40433	6.4039
CHRNA1	4.02362	4.22074	4.00686	4.1971	4.23291	4.52357	4.30135	4.46027	4.36757	4.14027	4.25405	4.16401	4.2246	4.36328	4.24891	4.23386	4.12683	4.36792	4.19327	4.12588	4.23754	4.25144	4.09148	4.25978	4.44192	4.24077
CHRNA2	7.73442	7.48193	7.21437	7.2351	7.7621	7.53053	7.66291	7.30793	7.43228	7.28676	7.53222	7.4146	7.16403	7.59151	7.31309	7.11881	7.35933	7.34076	7.1572	7.30793	7.39633	7.26974	7.63324	7.74449	7.45356	7.4768
CHRNA3	6.26112	6.49492	6.09528	6.64711	6.19705	6.09286	6.36204	7.08142	6.38839	6.58636	6.12107	6.64711	6.1713	6.15925	6.15345	6.31144	5.98018	6.03482	5.82265	6.0123	5.93809	5.93235	6.18411	6.37479	6.07116	6.00664
CHRNA4	5.80849	5.73638	5.71595	5.78904	5.92746	5.89126	5.98622	5.69833	5.83517	5.75368	5.86188	5.73423	5.78512	6.00706	5.87563	5.69711	5.856	5.94417	6.01346	5.91332	5.96886	5.96361	6.00774	6.19156	5.98649	5.87379
CHRNA5	4.46201	3.94252	3.84119	4.10565	3.86689	3.80559	3.87534	4.08553	4.22383	3.96476	4.1298	4.07306	3.74897	3.72759	3.83957	3.73672	3.69028	3.69201	3.71411	3.71876	3.59566	3.71713	3.79599	3.72955	3.72068	3.72113
CHRNA6	5.525	5.47583	5.51786	5.06515	5.43328	5.20048	5.37521	5.13937	5.44137	5.42208	5.26367	5.27092	5.22205	5.55583	5.34868	5.35069	5.28765	5.44067	5.35187	5.04443	5.4724	5.50091	5.33974	5.30537	5.52143	5.26521
CHRNA9	4.03272	3.96898	3.9736	4.05535	4.03362	3.92833	3.89394	4.01358	3.91401	3.71051	4.01284	3.85988	3.90674	4.0424	3.72249	3.98906	3.78884	3.95588	3.69239	3.9488	3.88369	3.8319	3.80493	3.64209	3.58728	3.71463
CHRNA10	5.64607	5.52296	5.5685	5.48592	5.69627	5.73993	5.61092	5.68284	5.591	5.52358	5.52662	5.63275	5.49713	5.55565	5.39577	5.44794	5.48044	5.51119	5.64239	5.43461	5.45948	5.525	5.5659	5.57015	5.59776	5.49569
CHRNB1	5.83224	6.32817	5.73972	6.15951	6.2728	6.47398	6.44355	6.2159	6.12505	6.38164	6.05166	6.13708	6.21482	6.28862	6.36706	5.92798	6.2825	6.46118	6.6565	6.46635	6.41579	6.47052	6.34761	6.46828	6.57034	6.29754
CHRNB2	7.88032	7.51758	7.42433	7.43167	7.82508	7.69401	7.84617	7.57585	7.74269	7.46008	7.52661	7.50682	7.35224	7.76354	7.46438	7.52994	7.66843	7.66147	7.50155	7.52629	7.63264	7.54318	7.69434	7.89982	7.62049	7.53762
CHRNB3	3.71325	3.64526	3.48151	3.68873	3.52538	3.55362	3.70386	3.60533	3.65646	3.75132	3.57154	3.5455	3.65024	3.59716	3.77733	3.73525	3.75471	3.69239	3.83872	3.62772	3.55015	3.64321	3.75132	3.64659	3.68265	3.84959
CHRNB4	3.42749	3.51776	3.50069	3.61148	3.24119	3.92024	3.67145	3.60909	3.51188	3.47691	4.00835	3.85453	3.6456	3.77287	3.73413	3.23996	3.77603	3.63314	3.62545	3.62638	3.84318	3.67818	3.72113	3.70341	3.84286	3.4427
CHRNG	6.21443	6.08896	6.21853	6.13701	6.25426	5.89367	6.42876	6.12128	5.86679	6.07934	6.16252	5.95456	6.23779	6.44853	6.18767	6.383	6.15864	6.29105	6.35654	6.25107	6.25747	6.15163	6.34801	6.41858	6.218	6.31695
CHRND	6.80637	6.64534	6.5632	6.52316	6.8609	6.69384	6.97157	6.69921	6.50788	6.55803	6.63169	6.51454	6.62219	7.0173	6.74521	6.34548	6.71732	6.86589	6.6801	6.67781	6.71068	6.79263	6.85126	6.9744	6.81442	6.8037
CHRNE	6.54527	6.28916	6.00616	6.09642	6.51642	6.78257	6.44189	6.3625	6.61465	6.45223	6.43711	6.28617	6.34481	6.34909	6.20607	6.29701	6.04665	6.2196	6.4117	6.33161	6.54783	6.31463	6.23295	6.28956	6.14975	6.33798
P2RX1	8.15622	7.93323	7.91903	7.43299	7.74356	7.90986	8.15393	7.87191	7.84778	7.70585	7.89478	7.9561	7.69203	8.085	7.5457	7.43782	7.92666	8.04096	7.62605	7.7354	7.75155	7.53491	7.82227	8.12479	7.4471	7.66795
P2RX2	6.16821	6.0578	5.85151	5.93736	6.20644	6.11988	6.31824	5.90351	6.16749	5.84845	6.00386	5.69423	5.83576	6.04698	5.91556	5.97492	5.8933	6.07384	6.02199	5.95023	6.0252	5.94584	6.22248	5.95636	6.1318	5.93866
P2RX3	4.23792	4.22215	4.05008	4.32691	4.15096	3.94679	3.9403	4.30806	3.97815	3.87534	3.95284	3.90225	4.16837	4.24612	4.2984	4.08927	3.93769	3.8774	4.20486	3.97815	4.37519	3.9301	4.34988	3.95203	4.0632	4.12765
P2RX4	7.77613	8.24709	7.94375	8.59571	8.02491	8.01353	7.58998	7.4475	7.92496	8.27009	7.87064	8.08913	8.26197	8.20388	8.3468	8.23397	7.98948	7.93093	8.02539	7.99646	7.94789	7.9335	8.32002	8.3988	7.953	7.95144
P2RX5	7.77067	7.4884	7.7393	7.18661	8.25798	8.68094	8.24905	8.0092	8.085	7.78318	7.17496	7.25656	7.59372	7.89864	7.4951	7.5846	7.81238	8.04064	7.40512	7.4406	7.49421	7.50503	7.92064	7.54243	7.43488	7.70533
P2RX6	6.06646	5.97363	5.93046	5.87587	6.07359	6.09387	5.96428	5.91869	5.97543	5.8888	5.96765	5.92157	5.8285	5.95755	5.71383	5.78235	5.83239	5.9668	5.86482	5.92724	5.82972	5.87694	6.04228	6.11729	6.04568	5.87006
P2RX7	6.14383	6.1062	6.47749	6.87254	6.44006	5.84321	5.83802	5.69914	6.5203	6.37862	5.83285	5.98554	6.49511	6.17488	6.73345	6.56804	6.59962	6.14301	6.46875	6.37266	6.37574	6.11633	6.59274	6.24144	5.62424	6.08561
ZACN	6.37625	5.96237	6.02452	6.1124	5.96662	5.85824	6.04338	5.97469	6.1124	6.09063	6.0204	5.74973	6.13695	6.12456	6.12273	5.69354	6.06625	6.20983	6.1754	6.11003	6.13653	6.05837	6.19705	6.38944	6.36931	6.41001
MIP	6.65456	6.56601	6.4818	6.31092	6.60891	6.62732	6.53446	6.54444	6.50276	6.16297	6.39149	6.56841	6.25903	6.48225	6.42562	6.26575	6.66348	6.38361	6.47794	6.31946	6.45521	6.29308	6.50011	6.48331	6.32592	6.44985
AQP1	11.2345	11.0035	12.2467	11.0035	11.7738	10.7605	11.5102	10.0927	11.627	10.7084	11.6209	10.8859	11.6547	10.9311	11.4017	10.6341	10.9889	10.2277	11.4601	10.199	11.3727	10.7626	11.2915	11.588	10.5691	11.0136
AQP2	5.90972	5.74457	5.54993	5.6902	5.90788	5.67194	5.73423	5.65433	5.66665	5.62558	5.60351	5.63094	5.70432	5.76438	5.5787	5.60169	5.55778	5.71595	5.55676	5.66226	5.64939	5.61251	5.74474	5.75385	5.70673	5.64459
AQP3	7.37708	7.66364	7.06272	7.21271	7.15657	7.60351	7.52661	7.41043	7.15143	6.85582	7.54729	7.74101	7.34207	7.53997	7.07828	7.10145	7.10636	7.24054	7.19442	7.30373	6.98815	7.07978	7.12747	7.17902	7.42923	7.112
AQP4	3.51402	4.30135	3.30661	4.20798	3.29819	3.54412	3.93864	4.44282	3.32803	3.92262	3.6456	4.2424	3.23607	3.48407	3.32291	3.38911	3.17253	3.24857	3.36023	3.66003	3.12668	3.1885	3.40473	3.73151	4.25764	3.30226
AQP5	7.55132	7.52243	7.2878	7.2826	7.80795	7.92388	7.64093	7.36278	7.82732	7.32376	7.38565	7.32844	7.50129	7.67594	7.45081	7.24461	7.5743	7.67373	7.45431	7.51347	7.49393	7.62427	7.44272	7.8175	7.71483	7.46633
AQP6	6.67743	6.37882	6.46524	6.44165	6.72482	6.72693	6.64493	6.58296	6.5945	6.39206	6.57865	6.56199	6.23209	6.4452	6.29402	6.39908	6.49343	6.52718	6.35867	6.39441	6.45022	6.5474	6.62828	6.5945	6.62659	6.47845
AQP8	6.42876	6.48464	6.12862	6.20547	6.68805	6.59185	6.34026	6.17956	6.35443	6.26598	6.27141	6.04298	6.1811	6.37526	6.20765	6.15558	6.12349	6.33453	6.21173	6.21893	6.18291	6.30235	6.51083	6.38524	6.29249	6.23451
AQP9	8.91701	6.80702	10.167	8.06621	8.26571	7.47055	7.60174	7.3102	8.25463	8.12087	8.06644	7.03743	7.96065	7.04948	7.24969	6.81227	8.14759	7.99972	8.131	6.83872	8.59634	7.20761	7.9195	7.39945	6.76916	7.83679
AQP10	4.62317	4.62188	5.53264	4.58788	5.02995	5.19661	4.87808	5.02472	4.98626	4.982	4.47606	4.66874	4.9046	4.93047	4.62452	4.56944	4.63549	4.94694	4.51253	4.8559	4.76873	4.75163	4.71632	4.74857	4.62584	4.37155
AQP11	5.4785	5.77742	5.64078	5.85529	5.55042	5.80135	5.96004	5.79645	5.49143	5.59419	5.27213	5.39469	5.57158	5.53351	5.45678	5.33356	5.45117	5.38549	5.47385	5.35391	5.62058	5.81185	5.40475	5.43947	5.54232	5.7565
ANO1	6.02785	6.30818	7.05035	6.49511	6.91902	6.81573	6.35885	6.34684	6.12552	6.66469	6.73766	6.77117	7.28826	7.10484	7.19113	6.91227	6.92917	7.12384	7.4053	7.52682	6.91659	6.87987	7.19638	6.94189	7.06713	6.93791
CFTR	3.99181	3.5701	3.91014	3.64	3.71855	3.60093	3.72113	3.61627	3.69876	3.65744	3.67087	3.62172	3.64605	3.54318	3.48525	3.55504	3.6897	3.42588	3.59407	3.58557	3.64493	3.46651	3.53856	3.59186	3.55282	3.57666
CLCN1	5.96775	5.91779	5.96004	5.64682	5.91617	6.31478	6.02558	5.9412	5.91057	5.97788	5.91162	5.88334	5.84468	6.03826	5.7888	6.01549	5.83667	5.95094	5.87502	5.7819	6.04444	5.77566	5.84152	6.14785	5.85945	6.05368
CLCN2	6.83388	6.68681	6.23922	6.4427	6.73467	6.79412	6.59222	6.4921	6.68786	6.50688	6.49168	6.60952	6.29487	6.48076	6.42658	6.50393	6.50543	6.66109	6.48617	6.71982	6.49446	6.58204	6.55527	6.67569	6.71568	6.58666
CLCNKB	6.76378	6.80992	6.40867	6.43159	6.85273	6.99643	6.50899	6.4037	6.62711	6.53567	6.74759	6.70947	6.47465	6.64515	6.64633	6.87487	6.51284	6.63866	6.69815	6.65466	6.52836	6.63081	6.55803	6.63017	6.711	6.59942
CLCN3	7.07403	7.7354	8.03691	7.8639	7.4599	7.81665	8.0658	8.0729	7.57718	8.00783	7.84871	7.91045	8.05388	8.05078	8.127	8.14527	8.13805	8.30457	8.05761	8.49382	8.00268	8.221	8.09671	7.96307	8.39132	7.88063
CLCN4	6.45872	6.8193	6.72216	6.73247	6.27838	6.94372	6.59471	6.69482	6.38623	6.84006	6.66129	6.55447	6.44642	6.67062	6.67728	6.55581	6.44207	6.77895	6.69426	6.86254	6.54615	6.80637	6.61703	6.83341	6.95253	6.6166
CLCN5	4.7237	4.71003	5.22172	4.89265	4.74574	4.83504	5.27003	5.28202	4.91348	4.90752	4.80023	4.82794	5.06751	4.81931	4.76839	4.72255	4.84972	4.79381	4.69923	4.80479	4.73316	4.76282	4.61608	4.66776	4.60243	4.64192
CLCN6	7.86038	8.01155	8.03455	8.09053	8.00893	7.91292	8.06	8.06	8.0278	7.85027	7.98408	8.1065	8.01694	8.07659	8.02001	8.0092	8.12585	8.01442	7.93193	8.12585	7.91139	8.29669	8.08398	8.20164	8.10216	8.10564
CLCN7	8.12444	7.91978	7.64555	7.77916	8.1533	7.93262	7.98012	7.72264	8.04431	7.7747	7.84457	7.80887	7.77565	7.92752	7.79814	7.83475	7.80405	7.84778	7.82194	7.73255	7.85908	7.78063	8.07054	8.09161	7.84778	7.94051
GJB2	3.56107	3.25332	4.21892	3.26956	3.18651	3.47291	3.74675	3.26625	3.23424	3.06406	3.34952	2.99545	3.36498	3.23249	3.15616	3.27849	3.04645	3.31808	3.11184	3.19548	3.31475	2.76662	3.2037	3.24857	3.14705	3.2426
GJB6	3.34583	2.90848	2.85601	2.64266	2.94261	2.70632	2.75157	3.09858	2.75957	2.89096	3.00955	2.84245	2.99125	3.0027	2.78864	2.77862	2.84725	3.23942	2.91573	2.87392	2.94792	2.78679	2.96868	2.72488	2.92987	2.71933
GJB4	6.35344	6.35009	6.18041	5.94632	6.48672	6.69516	6.27141	6.19279	6.65466	6.30078	6.69117	6.53627	6.237	6.34882	6.1603	6.16297	6.14933	6.31333	6.00104	6.27534	5.91673	6.17838	6.31065	6.5203	6.35975	6.23079
GJB3	5.86574	5.86899	5.86088	5.71478	5.92296	5.8904	5.78132	5.72953	5.82903	5.76778	5.8285	5.74738	5.79008	5.86899	5.77239	5.6955	5.82393	5.68237	5.66763	5.66451	5.70231	5.77692	5.84631	5.76023	5.81753	5.77456
GJB5	4.04502	3.90175	4.07107	4.29805	4.31504	4.45634	3.9712	4.27323	4.5654	4.23838	4.36879	4.25978	4.33157	4.30518	4.27937	4.29509	4.25039	4.3209	4.27801	4.20656	4.10729	4.22074	4.25405	4.37945	4.5233	4.21892
GJD3	7.27901	7.11085	6.63169	6.67857	7.1984	7.30731	6.90038	6.75461	7.02007	6.80772	6.89506	6.87962	6.82154	6.94563	7.03743	6.90226	6.87693	7.02346	6.82676	7.09113	6.99204	7.07944	6.95665	7.16205	6.93224	6.93932
GJB1	7.44117	7.13464	7.06842	7.04287	7.50216	7.56987	7.4983	7.47443	7.20548	7.13877	7.27882	7.17643	7.10587	7.52387	7.04093	7.22758	7.32915	7.32634	7.13936	7.14166	7.38541	7.13491	7.3499	7.43844	7.30253	7.20233
GJD2	5.99126	5.79419	6.02149	5.81873	6.05936	6.04542	6.11195	5.97233	5.98687	6.02539	6.00752	5.98782	5.73728	5.80118	5.74201	5.94947	5.90206	5.90469	5.72387	5.81935	5.84566	5.78763	5.97401	5.90812	5.9428	5.63534
GJA4	9.05	9.32347	8.45072	8.41742	8.77712	8.60374	8.87191	8.92401	8.68207	8.33085	8.57916	8.53355	8.56448	8.42459	8.47554	8.31597	8.20643	7.98732	8.6563	8.41431	8.62146	8.39173	8.59188	8.88682	8.08945	8.26571
GJA5	7.32225	8.14378	7.52531	7.75692	7.59028	7.59349	7.47276	8.63471	8.11115	8.42959	7.30793	8.38261	7.59597	7.77796	8.47136	8.71019	7.20123	7.47947	7.94412	8.13394	7.97201	8.81728	7.98334	8.81728	8.46843	7.33112
GJD4	5.58717	5.60529	5.52712	5.51676	5.50845	5.56037	5.70515	5.65153	5.64718	5.29397	5.73616	5.24803	5.64	5.7134	5.71086	5.91507	5.76804	5.92798	5.74578	5.76341	5.65083	5.83537	5.89367	5.6814	5.83224	5.51169
GJA1	12.422	11.7217	12.7538	11.8651	12.2236	11.8256	11.9713	11.3982	12.3743	11.5102	12.145	11.7362	12.3461	11.7797	12.1143	12.0899	12.2852	12.0747	12.5888	11.9637	12.3312	12.0185	12.3899	11.6929	11.7585	12.3312
GJC1	6.64109	6.74901	7.13547	6.78466	7.2308	7.26102	6.8719	7.31115	7.73504	7.11272	7.21522	7.5572	7.01546	6.81269	6.82102	6.94491	6.71406	6.72674	6.87546	7.12747	7.01476	7.07152	6.85944	6.88776	7.1044	6.92157
GJA3	7.29653	7.35668	7.22958	7.29046	7.38812	7.08599	7.51376	7.41301	7.55594	7.36629	7.04858	7.25702	7.34568	7.30168	7.81362	7.77067	7.75516	7.96569	7.80093	7.84326	7.64346	8.04953	7.77947	7.91221	7.60264	7.62119
GJC2	7.318	7.10259	7.06888	7.0609	7.41851	7.15681	7.38092	7.10761	7.23939	7.11043	7.11364	7.14756	7.18401	7.21494	7.09624	7.12786	7.09789	7.21254	7.17427	7.04897	7.28427	7.24202	7.20642	7.43826	7.26778	7.08848
GJA8	7.18124	6.84649	6.53152	6.69344	6.80222	6.79429	6.75618	6.81666	6.72549	6.79648	6.72777	6.80962	6.65601	6.67227	6.64903	6.65782	6.52445	6.75299	6.65991	6.52606	6.60049	6.83361	6.78721	6.77895	6.8377	6.68184
GJA10	5.67566	5.04756	5.3971	5.01129	5.43357	5.52712	5.55093	5.32363	5.38344	5.19371	5.63253	5.46646	5.07296	5.33697	5.31138	5.31442	5.30418	5.41669	4.93851	5.14035	5.31792	5.18696	5.26921	5.37968	5.14144	5.47416
PANX1	6.76755	6.87987	7.41536	7.01321	6.78894	7.09647	7.37376	7.38157	7.07998	6.96296	7.21316	7.55692	7.23459	6.93379	6.96146	7.01784	6.95711	6.96019	7.15927	7.30393	6.83167	6.86362	6.95784	6.70366	6.9101	6.98231
PANX2	7.35542	7.20354	7.088	7.09154	7.49301	7.33682	7.34737	7.17829	7.26802	7.27394	7.26843	7.26726	7.08755	7.43273	7.22335	7.23876	7.23595	7.25783	7.1448	7.11272	7.21374	7.18071	7.37201	7.53491	7.327	7.26778
PANX3	2.99944	3.02722	3.09191	3.04704	3.08367	3.21107	2.98994	3.06682	3.18439	2.84486	3.12379	2.97546	3.19548	3.03953	2.96868	3.17746	3.28387	3.14101	2.88181	3.13537	2.98003	2.81296	3.13662	3.18793	3.36569	3.30038
ORAI1	7.81106	7.8387	7.50603	7.50422	7.95694	7.90608	7.10542	7.2655	7.80906	7.4273	7.58866	7.52682	7.39298	7.7747	7.44296	7.42979	7.55414	7.48022	7.57057	7.53461	7.49804	7.49009	7.63893	7.91608	7.36862	7.43928
ORAI2	6.60367	6.3993	6.57529	6.2585	6.7179	6.69779	6.39643	6.40568	6.6135	6.34128	6.26327	6.17334	6.45698	6.48375	6.34841	6.30945	6.36545	6.38499	6.42989	6.40754	6.3292	6.22512	6.42237	6.48099	6.35402	6.43659
ORAI3	9.31157	9.29385	9.42679	9.43382	9.08268	8.6915	9.01562	8.88232	8.96221	9.14945	8.60415	8.80599	9.05813	8.82846	8.97669	8.87734	8.9736	8.72661	8.82338	8.79003	8.98286	9.04001	9.0111	9.24734	8.92636	9.06823
PIEZO1	6.45396	6.50264	6.53922	6.57892	6.53679	6.55447	6.49908	6.78628	6.60715	6.53922	6.48913	6.56862	6.63235	6.76565	6.49689	6.47129	6.60874	6.55781	6.52334	6.29733	6.52701	6.35654	6.49239	6.50722	6.68214	6.78043
PIEZO2	5.02367	4.81761	5.5704	4.82598	4.84391	4.875	5.01667	4.97745	4.84077	5.0415	4.8168	4.95336	5.01623	4.84109	4.81931	4.82941	4.95169	4.85341	4.81761	4.97919	4.84757	4.70068	4.62879	4.58148	4.5295	4.59558
NALCN	5.96928	5.87722	5.73586	5.82223	5.6307	5.91731	6.28495	6.01346	5.97386	5.9228	5.70211	5.82807	5.8604	5.86018	5.71221	5.69143	5.91162	5.85945	6.05567	5.90515	6.00361	6.08444	5.81496	5.55066	5.76864	5.86556

## Sheet: diffGene Exp
ID	GSM2102198_Control	GSM2102199_Control	GSM2102200_Control	GSM2102201_Control	GSM2102202_Control	GSM2102203_Control	GSM2102204_Control	GSM2102205_Control	GSM2102206_Control	GSM2102207_Control	GSM2102208_Control	GSM2102209_Control	GSM2102184_Treat	GSM2102185_Treat	GSM2102186_Treat	GSM2102187_Treat	GSM2102188_Treat	GSM2102189_Treat	GSM2102190_Treat	GSM2102191_Treat	GSM2102192_Treat	GSM2102193_Treat	GSM2102194_Treat	GSM2102195_Treat	GSM2102196_Treat	GSM2102197_Treat
KCNT2	7.43888	6.237	7.81616	6.94903	7.05796	5.82072	7.6951	7.47135	7.22714	6.42285	6.22755	6.086	7.33642	6.75346	6.11658	6.802	6.56345	6.41704	6.14582	6.08031	6.16623	6.06672	5.9277	5.64119	6.16115	6.08702
KCNU1	3.94432	4.03457	4.0724	4.01518	4.07199	3.92525	3.78631	4.0811	4.20431	3.96002	4.11116	3.86842	3.96476	4.3114	4.2246	4.08072	3.96788	4.19173	4.02967	4.029	3.94349	4.14944	4.12103	4.1548	4.10302	4.12624
CNGA1	6.73218	6.50093	6.28454	6.40587	6.14508	6.35845	6.2525	5.98473	6.79819	6.50577	6.34778	6.10979	5.86505	6.27928	5.97829	5.87084	5.72341	5.97304	6.10132	5.97686	6.21572	6.18562	5.98271	5.82511	6.17513	6.26327
CNGA3	3.13021	2.97888	3.06225	3.36922	2.97353	3.20814	3.14645	3.03912	3.18623	3.24119	3.25201	3.40828	3.0258	3.13055	2.85826	3.04704	3.22023	3.1046	3.11418	3.17693	3.12449	2.97698	2.92483	2.76106	3.16649	2.76285
HCN4	6.03098	6.56862	6.08874	6.31445	6.38623	6.61405	6.41276	6.54984	6.57797	6.48138	6.26312	6.69133	5.82286	6.26135	5.90114	6.15606	5.67623	6.13161	6.06029	6.0912	6.05891	6.4427	6.20369	6.62593	6.47749	6.16235
KCNJ10	4.36397	4.41268	4.34425	4.36714	4.15771	4.3553	4.26433	4.22859	4.22939	4.39934	4.23291	4.40374	4.36293	4.42337	4.41001	4.43338	4.35403	4.38331	4.30318	4.46107	4.36081	4.5445	4.34673	4.47307	4.48247	4.32374
RYR1	4.94642	4.87974	4.73457	4.80479	4.68123	4.95433	4.33108	4.40687	4.59518	4.59972	4.75528	4.84936	4.88081	5.06488	4.98501	4.85559	5.00552	4.8965	5.29831	5.10315	4.72215	4.98556	5.04121	5.2136	4.83426	4.82598
TRPC1	6.59942	7.06236	7.41784	7.60474	6.5407	6.98707	7.30147	7.78877	7.06865	7.70294	7.07508	7.70585	7.50356	7.62631	7.67312	7.9508	7.31745	7.63385	7.55621	7.89185	7.43625	7.8265	7.55414	7.0812	7.90211	7.1834
TRPM6	5.03373	4.93386	4.85806	4.83997	5.00689	5.04782	4.84893	5.0064	5.32164	4.96062	4.91226	4.98303	4.80549	4.96535	4.91562	4.96602	5.04254	4.89837	4.82903	4.88315	4.74107	4.82598	4.81169	4.87775	4.89744	4.89774
TRPM7	5.37859	5.66474	5.77378	5.61926	5.4465	5.51703	5.74499	5.87357	5.65201	5.69572	5.69279	5.81232	5.83708	5.6989	5.80746	5.83785	5.68302	5.67906	5.80609	5.8924	5.76864	5.97233	5.68828	5.76931	5.93435	5.85264
PKD2L2	3.24725	3.26485	3.22246	3.33278	3.37587	3.20987	3.18623	3.17321	3.22767	3.27447	3.1757	3.41498	3.22425	3.34016	3.36129	3.29066	3.21892	3.33011	3.47564	3.40709	3.37472	3.42274	3.48108	3.49081	3.54861	3.37102
TRPV5	6.36228	6.19297	5.95212	6.1201	6.14241	6.20423	6.39083	6.18383	6.22542	6.31971	6.04722	6.19808	5.99813	6.16098	6.00278	5.94475	6.07682	6.01747	5.99958	5.98494	6.10132	5.98846	6.13077	6.19105	6.07982	5.97582
KCNK1	6.40892	6.69384	6.17674	6.28267	6.38499	6.62177	6.46159	6.65447	6.58389	6.5154	6.67569	6.79673	6.39083	6.31678	6.42727	6.32667	5.93411	6.10729	6.30383	6.24676	6.27003	6.43633	6.35503	6.47864	6.3419	6.10294
KCNK12	4.37155	4.43682	4.51297	4.34647	4.75783	4.536	4.59391	4.40593	4.55838	4.31653	4.56121	4.27049	4.51297	4.78773	4.60985	4.65479	4.84576	4.54802	4.72102	4.50672	4.66746	4.6462	4.73131	4.93851	4.58788	4.70396
KCNK13	5.07118	4.87948	5.02449	5.09089	5.10813	4.86547	5.08622	4.66728	4.89874	5.07143	5.13631	5.0064	4.98808	5.01978	5.0421	5.01754	5.08984	5.16997	5.26316	5.07031	5.1716	5.16763	5.16164	5.07834	5.13225	5.30276
CACNA1S	6.80582	6.64742	6.39343	6.67252	6.87127	6.77923	6.91704	6.63256	7.03401	6.4427	6.7435	6.72181	6.59407	7.0232	6.89258	6.58608	6.85686	7.05832	6.85225	6.83322	6.95056	6.87092	7.18448	7.17401	6.82764	6.85314
CACNA1D	5.41702	5.76296	5.07973	5.25522	5.33423	5.48437	5.29312	5.30147	5.515	5.65232	5.29915	5.47688	5.02834	5.20277	5.02207	5.31166	5.17422	5.27268	5.12346	5.30147	5.25493	5.54001	5.09154	5.37668	5.48927	5.28012
CACNA1G	5.73086	5.74334	5.59174	5.70028	5.60438	5.69816	5.58396	5.72366	5.62895	5.60757	5.63795	5.65244	5.48757	5.65244	5.53921	5.53561	5.53808	5.56063	5.62424	5.60834	5.57249	5.59905	5.71794	5.62757	5.62664	5.59929
KCNA2	5.31078	5.72387	4.85473	4.89045	5.40475	5.54795	5.15019	4.93246	5.16115	5.34572	4.98867	5.2593	4.77684	4.94556	4.95787	4.82351	4.76085	4.94036	4.94367	4.965	5.13006	5.0531	4.99702	4.74777	5.17242	5.76592
KCNC2	5.09204	4.93654	5.01695	5.09761	5.16394	4.98589	5.34171	5.03746	5.04653	4.91188	5.21256	5.14859	5.05754	5.21129	5.03746	5.25466	5.17603	5.06245	5.15019	5.11175	5.30598	5.2464	5.1345	5.40534	5.16763	5.12048
KCNG1	5.58976	5.94097	5.53476	5.64939	5.5524	5.97622	5.45974	5.67536	5.51976	5.27062	5.49358	5.59847	5.4472	5.49143	5.51142	5.32115	5.31518	5.30723	5.3821	5.56037	5.53649	5.48219	5.56715	5.68828	5.57111	5.22761
KCNQ4	6.54403	6.24259	6.12573	6.17453	6.43574	6.383	6.42031	6.21195	6.14459	6.08031	6.35009	6.06224	6.45209	6.48331	6.3164	6.50368	6.54942	6.40754	6.51306	6.38524	6.61167	6.48116	6.60813	6.41213	6.32148	6.64819
KCNS1	6.93791	7.01546	6.7214	6.21696	6.84348	6.77047	6.73531	6.75823	6.56271	6.61108	6.7511	6.64345	6.20131	6.51813	6.03626	6.68329	6.0164	6.14459	5.98473	6.20617	5.88389	6.18884	6.26529	6.40546	6.3966	6.20061
KCNH6	5.06396	4.80853	4.72102	4.72255	4.85018	4.78288	4.78598	4.79047	4.81638	4.74107	4.8584	4.83561	4.91589	4.90982	4.78569	4.8133	4.86794	4.89446	4.83875	4.73581	4.88315	4.95111	4.85691	4.93541	4.861	4.83908
SCN4A	5.51402	5.8479	5.36016	5.68071	5.58396	5.88212	5.62043	6.45243	5.56898	5.35461	5.63615	5.91184	5.35187	5.69119	5.13358	5.43429	5.50299	5.57676	5.19191	5.4357	5.4472	5.35783	5.40843	5.59673	5.53215	5.85581
SCN8A	4.71003	4.67589	4.61418	4.6638	4.77051	4.70754	4.56332	4.58185	4.59937	4.63403	4.67329	4.59796	4.60787	4.79381	4.70328	4.59755	4.66182	4.75656	4.73131	4.78288	4.70099	4.68567	4.81406	4.79381	4.75089	4.7181
SCN10A	5.72811	5.60124	5.50746	5.33607	5.68487	5.5043	5.75774	5.71415	5.74643	5.45147	5.50334	5.49949	5.51955	5.47663	5.48219	5.38766	5.37181	5.46269	5.2169	5.46106	5.32305	5.36402	5.31518	5.48383	5.59616	5.37542
HTR3C	5.10666	5.16552	4.42458	5.17177	5.38239	5.81914	5.06852	5.03817	5.07697	5.11684	5.06162	5.31276	5.26521	5.35223	5.15994	5.16678	5.12765	5.2464	5.31103	5.25177	5.1907	5.13058	5.61456	5.41614	5.36459	5.20495
ASIC1	5.99935	6.02018	5.44794	5.73478	5.64352	5.75639	5.56282	5.75385	5.85917	5.9389	5.65104	6.04406	5.46186	5.61567	5.65871	5.80945	5.71415	5.61352	5.59492	5.51336	5.54107	5.40943	5.53333	5.83239	5.81914	5.74244
ASIC2	5.86391	5.0302	5.12412	5.00308	5.28851	5.08924	5.10568	4.65514	5.36549	5.01922	5.00188	4.75371	5.34022	5.11822	4.7192	4.89446	4.96797	4.88315	4.99464	5.06657	4.96229	4.8722	4.92764	4.77118	4.84606	4.96007
SCNN1A	7.59151	6.8018	7.59452	6.94444	7.60128	6.80992	7.48487	6.7435	7.39771	6.90855	7.05019	6.73043	6.9332	6.78587	6.66381	6.7488	6.75055	6.73065	6.78916	6.51416	6.95351	6.6306	6.91792	6.88979	6.7971	6.82676
GABRA4	4.63923	4.94556	5.0531	4.89774	4.85276	4.76569	5.29077	5.08924	5.18494	4.55706	5.13781	5.0736	5.21474	4.60954	4.79106	4.46661	4.861	4.45257	4.97486	4.60499	5.39445	4.83633	4.66746	4.56617	4.50121	4.52571
GABRB3	6.27124	6.20002	6.43095	6.39325	6.13223	6.39684	6.89376	7.05374	6.52934	6.36063	6.38912	6.56979	6.51083	5.83905	6.24539	5.95502	5.88608	5.79367	6.38744	6.37498	6.19861	5.87166	6.51171	6.02472	6.46828	6.64785
GABRG2	3.92525	3.64872	3.48566	3.47691	3.62685	3.38527	3.59566	3.55282	3.60474	3.4488	3.55969	3.56388	3.46882	3.3563	3.57843	3.43431	3.36739	3.61627	3.50128	3.40473	3.43325	3.4247	3.54065	3.51402	3.5981	3.47401
GABRP	5.12809	4.73728	4.97089	4.45121	4.8464	4.82669	5.17177	4.81055	5.6562	4.82826	4.83023	5.16678	4.87775	4.76154	4.67375	5.02287	4.79164	4.89265	4.61299	4.6911	4.73285	4.83717	4.60116	4.6795	4.67658	4.7884
GABRR1	2.9909	3.28248	3.21251	3.06829	3.14753	3.16085	3.16853	3.24904	3.31935	3.14362	3.30226	3.14059	2.91474	3.20095	3.0159	3.12913	3.26562	3.29019	2.84725	2.89096	3.22121	3.02722	2.83066	2.98806	3.13944	3.10818
GLRA2	6.11988	5.92112	5.90972	5.73137	6.03062	6.02614	5.80118	5.63018	5.9389	6.02978	5.77836	5.8768	5.75584	5.63147	5.371	5.8933	5.67402	5.75314	5.63171	5.68325	5.50394	5.6439	5.62639	5.68214	5.82972	5.59587
GRIA1	4.56149	4.33917	4.11509	4.44698	4.24812	4.33643	4.12839	4.39097	4.33615	4.1955	4.22156	4.42073	4.41784	4.4616	4.86794	4.24705	4.71989	4.44319	4.965	4.59491	4.55464	4.44028	4.90569	4.6638	5.12048	5.64211
GRIA2	3.38602	3.4876	3.36294	3.26339	3.49391	3.34171	3.35421	3.26157	3.34274	3.3984	3.31534	3.39324	3.71208	3.58504	3.5019	3.44815	3.91401	3.45293	3.39662	3.36129	3.49391	3.47902	3.40954	3.48854	3.3563	3.44353
GRIA3	4.23076	4.41153	4.25544	4.24	4.03784	4.16106	4.4979	4.70721	4.40802	4.27	4.39519	4.43413	4.5278	4.24891	4.04605	4.23958	4.19838	4.15326	4.12398	4.17813	4.2001	4.13107	3.94745	4.2325	4.11921	4.07065
GRIK2	3.71437	4.17719	3.65691	3.92441	3.48684	3.78976	3.67865	3.8251	3.75293	4.04605	3.72803	3.97815	3.92525	3.93165	4.08072	4.36356	4.11544	4.33023	3.78538	4.38273	3.72655	4.36397	4.02062	4.34061	4.41444	3.95475
GRIN3A	5.5759	5.4405	5.33147	5.45165	5.48298	5.34976	5.44	5.45026	5.42775	5.2231	5.45784	5.55422	5.48005	5.4952	5.51004	5.52967	5.5496	5.52072	5.67566	5.20418	5.63701	5.58049	5.86873	5.47937	5.44137	5.52991
ITPR2	6.95812	7.05619	7.38812	7.0847	7.01847	7.02242	6.69575	6.96101	6.84874	6.87487	7.19813	7.1448	7.25757	6.87317	6.86254	6.80729	6.92294	6.61814	6.91405	6.84057	6.92317	6.83706	6.84275	6.98338	6.68434	6.88803
ITPR3	6.64534	6.46187	6.77969	6.55564	6.7591	6.52267	6.57702	6.43143	6.69552	6.2585	6.54382	6.48116	6.64879	6.45282	6.34524	6.50988	6.51023	6.45116	6.45738	6.34742	6.49511	6.41738	6.54169	6.49851	6.40433	6.4039
CHRNA3	6.26112	6.49492	6.09528	6.64711	6.19705	6.09286	6.36204	7.08142	6.38839	6.58636	6.12107	6.64711	6.1713	6.15925	6.15345	6.31144	5.98018	6.03482	5.82265	6.0123	5.93809	5.93235	6.18411	6.37479	6.07116	6.00664
CHRNA4	5.80849	5.73638	5.71595	5.78904	5.92746	5.89126	5.98622	5.69833	5.83517	5.75368	5.86188	5.73423	5.78512	6.00706	5.87563	5.69711	5.856	5.94417	6.01346	5.91332	5.96886	5.96361	6.00774	6.19156	5.98649	5.87379
CHRNA5	4.46201	3.94252	3.84119	4.10565	3.86689	3.80559	3.87534	4.08553	4.22383	3.96476	4.1298	4.07306	3.74897	3.72759	3.83957	3.73672	3.69028	3.69201	3.71411	3.71876	3.59566	3.71713	3.79599	3.72955	3.72068	3.72113
CHRNA9	4.03272	3.96898	3.9736	4.05535	4.03362	3.92833	3.89394	4.01358	3.91401	3.71051	4.01284	3.85988	3.90674	4.0424	3.72249	3.98906	3.78884	3.95588	3.69239	3.9488	3.88369	3.8319	3.80493	3.64209	3.58728	3.71463
CHRNA10	5.64607	5.52296	5.5685	5.48592	5.69627	5.73993	5.61092	5.68284	5.591	5.52358	5.52662	5.63275	5.49713	5.55565	5.39577	5.44794	5.48044	5.51119	5.64239	5.43461	5.45948	5.525	5.5659	5.57015	5.59776	5.49569
CHRNB1	5.83224	6.32817	5.73972	6.15951	6.2728	6.47398	6.44355	6.2159	6.12505	6.38164	6.05166	6.13708	6.21482	6.28862	6.36706	5.92798	6.2825	6.46118	6.6565	6.46635	6.41579	6.47052	6.34761	6.46828	6.57034	6.29754
CHRNG	6.21443	6.08896	6.21853	6.13701	6.25426	5.89367	6.42876	6.12128	5.86679	6.07934	6.16252	5.95456	6.23779	6.44853	6.18767	6.383	6.15864	6.29105	6.35654	6.25107	6.25747	6.15163	6.34801	6.41858	6.218	6.31695
ZACN	6.37625	5.96237	6.02452	6.1124	5.96662	5.85824	6.04338	5.97469	6.1124	6.09063	6.0204	5.74973	6.13695	6.12456	6.12273	5.69354	6.06625	6.20983	6.1754	6.11003	6.13653	6.05837	6.19705	6.38944	6.36931	6.41001
MIP	6.65456	6.56601	6.4818	6.31092	6.60891	6.62732	6.53446	6.54444	6.50276	6.16297	6.39149	6.56841	6.25903	6.48225	6.42562	6.26575	6.66348	6.38361	6.47794	6.31946	6.45521	6.29308	6.50011	6.48331	6.32592	6.44985
AQP4	3.51402	4.30135	3.30661	4.20798	3.29819	3.54412	3.93864	4.44282	3.32803	3.92262	3.6456	4.2424	3.23607	3.48407	3.32291	3.38911	3.17253	3.24857	3.36023	3.66003	3.12668	3.1885	3.40473	3.73151	4.25764	3.30226
ANO1	6.02785	6.30818	7.05035	6.49511	6.91902	6.81573	6.35885	6.34684	6.12552	6.66469	6.73766	6.77117	7.28826	7.10484	7.19113	6.91227	6.92917	7.12384	7.4053	7.52682	6.91659	6.87987	7.19638	6.94189	7.06713	6.93791
CFTR	3.99181	3.5701	3.91014	3.64	3.71855	3.60093	3.72113	3.61627	3.69876	3.65744	3.67087	3.62172	3.64605	3.54318	3.48525	3.55504	3.6897	3.42588	3.59407	3.58557	3.64493	3.46651	3.53856	3.59186	3.55282	3.57666
CLCN3	7.07403	7.7354	8.03691	7.8639	7.4599	7.81665	8.0658	8.0729	7.57718	8.00783	7.84871	7.91045	8.05388	8.05078	8.127	8.14527	8.13805	8.30457	8.05761	8.49382	8.00268	8.221	8.09671	7.96307	8.39132	7.88063
CLCN5	4.7237	4.71003	5.22172	4.89265	4.74574	4.83504	5.27003	5.28202	4.91348	4.90752	4.80023	4.82794	5.06751	4.81931	4.76839	4.72255	4.84972	4.79381	4.69923	4.80479	4.73316	4.76282	4.61608	4.66776	4.60243	4.64192
GJB4	6.35344	6.35009	6.18041	5.94632	6.48672	6.69516	6.27141	6.19279	6.65466	6.30078	6.69117	6.53627	6.237	6.34882	6.1603	6.16297	6.14933	6.31333	6.00104	6.27534	5.91673	6.17838	6.31065	6.5203	6.35975	6.23079
GJD2	5.99126	5.79419	6.02149	5.81873	6.05936	6.04542	6.11195	5.97233	5.98687	6.02539	6.00752	5.98782	5.73728	5.80118	5.74201	5.94947	5.90206	5.90469	5.72387	5.81935	5.84566	5.78763	5.97401	5.90812	5.9428	5.63534
GJA4	9.05	9.32347	8.45072	8.41742	8.77712	8.60374	8.87191	8.92401	8.68207	8.33085	8.57916	8.53355	8.56448	8.42459	8.47554	8.31597	8.20643	7.98732	8.6563	8.41431	8.62146	8.39173	8.59188	8.88682	8.08945	8.26571
GJD4	5.58717	5.60529	5.52712	5.51676	5.50845	5.56037	5.70515	5.65153	5.64718	5.29397	5.73616	5.24803	5.64	5.7134	5.71086	5.91507	5.76804	5.92798	5.74578	5.76341	5.65083	5.83537	5.89367	5.6814	5.83224	5.51169
GJA3	7.29653	7.35668	7.22958	7.29046	7.38812	7.08599	7.51376	7.41301	7.55594	7.36629	7.04858	7.25702	7.34568	7.30168	7.81362	7.77067	7.75516	7.96569	7.80093	7.84326	7.64346	8.04953	7.77947	7.91221	7.60264	7.62119
GJA8	7.18124	6.84649	6.53152	6.69344	6.80222	6.79429	6.75618	6.81666	6.72549	6.79648	6.72777	6.80962	6.65601	6.67227	6.64903	6.65782	6.52445	6.75299	6.65991	6.52606	6.60049	6.83361	6.78721	6.77895	6.8377	6.68184
GJA10	5.67566	5.04756	5.3971	5.01129	5.43357	5.52712	5.55093	5.32363	5.38344	5.19371	5.63253	5.46646	5.07296	5.33697	5.31138	5.31442	5.30418	5.41669	4.93851	5.14035	5.31792	5.18696	5.26921	5.37968	5.14144	5.47416
PIEZO2	5.02367	4.81761	5.5704	4.82598	4.84391	4.875	5.01667	4.97745	4.84077	5.0415	4.8168	4.95336	5.01623	4.84109	4.81931	4.82941	4.95169	4.85341	4.81761	4.97919	4.84757	4.70068	4.62879	4.58148	4.5295	4.59558

## Sheet: GO
ONTOLOGY	ID	Description	GeneRatio	BgRatio	pvalue	p.adjust	qvalue	geneID	Count
BP	GO:0042391	regulation of membrane potential	37/66	425/18800	6.53583e-44	4.41169e-41	2.86889e-41	HCN4/KCNJ10/KCNK1/KCNK12/KCNK13/CACNA1D/CACNA1G/KCNA2/KCNC2/KCNH6/SCN4A/SCN8A/SCN10A/HTR3C/ASIC1/ASIC2/GABRA4/GABRB3/GABRG2/GABRP/GABRR1/GLRA2/GRIA1/GRIA3/GRIK2/GRIN3A/CHRNA3/CHRNA4/CHRNA5/CHRNA9/CHRNA10/CHRNB1/CHRNG/ZACN/CFTR/GJD2/PIEZO2	37
BP	GO:0060078	regulation of postsynaptic membrane potential	15/66	131/18800	3.86785e-19	1.3054e-16	8.48892e-17	GABRA4/GABRG2/GABRR1/GLRA2/GRIA1/GRIA3/GRIK2/GRIN3A/CHRNA3/CHRNA4/CHRNA5/CHRNA9/CHRNA10/CHRNB1/CHRNG	15
BP	GO:0071805	potassium ion transmembrane transport	14/66	219/18800	2.53184e-14	5.01331e-12	3.26012e-12	KCNT2/KCNU1/HCN4/KCNJ10/KCNK1/KCNK12/KCNK13/CACNA1D/KCNA2/KCNC2/KCNG1/KCNQ4/KCNS1/KCNH6	14
BP	GO:0034765	regulation of ion transmembrane transport	18/66	476/18800	2.97085e-14	5.01331e-12	3.26012e-12	KCNU1/KCNJ10/TRPC1/KCNK12/KCNK13/CACNA1S/CACNA1D/CACNA1G/KCNA2/KCNC2/KCNG1/KCNQ4/KCNS1/SCN4A/SCN8A/SCN10A/ASIC2/CFTR	18
BP	GO:0006816	calcium ion transport	17/66	424/18800	6.72041e-14	9.07255e-12	5.89981e-12	RYR1/TRPC1/TRPM6/TRPM7/PKD2L2/TRPV5/CACNA1S/CACNA1D/CACNA1G/ASIC1/GRIN3A/ITPR2/ITPR3/CHRNA4/CHRNA9/CHRNA10/GJA4	17
BP	GO:0001508	action potential	12/66	143/18800	8.13522e-14	9.15212e-12	5.95156e-12	HCN4/CACNA1D/CACNA1G/KCNA2/KCNC2/KCNH6/SCN4A/SCN8A/SCN10A/GRIK2/CHRNA4/GJD2	12
BP	GO:0006813	potassium ion transport	14/66	243/18800	1.06432e-13	1.02631e-11	6.674e-12	KCNT2/KCNU1/HCN4/KCNJ10/KCNK1/KCNK12/KCNK13/CACNA1D/KCNA2/KCNC2/KCNG1/KCNQ4/KCNS1/KCNH6	14
BP	GO:0070588	calcium ion transmembrane transport	15/66	314/18800	1.96024e-13	1.65396e-11	1.07555e-11	RYR1/TRPC1/TRPM6/TRPM7/PKD2L2/TRPV5/CACNA1S/CACNA1D/CACNA1G/ASIC1/GRIN3A/ITPR2/ITPR3/CHRNA9/CHRNA10	15
BP	GO:1902476	chloride transmembrane transport	9/66	66/18800	1.45277e-12	1.08958e-10	7.08544e-11	GABRA4/GABRB3/GABRG2/GABRP/GABRR1/GLRA2/ANO1/CFTR/CLCN3	9
BP	GO:0006821	chloride transport	10/66	111/18800	5.45081e-12	3.6793e-10	2.39262e-10	GABRA4/GABRB3/GABRG2/GABRP/GABRR1/GLRA2/ANO1/CFTR/CLCN3/CLCN5	10
BP	GO:0051899	membrane depolarization	9/66	84/18800	1.37543e-11	8.44015e-10	5.48857e-10	HCN4/CACNA1D/CACNA1G/SCN4A/SCN8A/SCN10A/CHRNA4/CHRNA9/CHRNA10	9
BP	GO:0098661	inorganic anion transmembrane transport	9/66	90/18800	2.59571e-11	1.46008e-09	9.49482e-10	GABRA4/GABRB3/GABRG2/GABRP/GABRR1/GLRA2/ANO1/CFTR/CLCN3	9
BP	GO:0060079	excitatory postsynaptic potential	9/66	95/18800	4.25975e-11	2.21179e-09	1.43831e-09	GLRA2/GRIK2/CHRNA3/CHRNA4/CHRNA5/CHRNA9/CHRNA10/CHRNB1/CHRNG	9
BP	GO:0099565	chemical synaptic transmission, postsynaptic	9/66	101/18800	7.44749e-11	3.59075e-09	2.33504e-09	GLRA2/GRIK2/CHRNA3/CHRNA4/CHRNA5/CHRNA9/CHRNA10/CHRNB1/CHRNG	9
BP	GO:0035637	multicellular organismal signaling	10/66	164/18800	2.68409e-10	1.20784e-08	7.85451e-09	HCN4/TRPC1/CACNA1D/CACNA1G/KCNA2/KCNH6/SCN4A/SCN8A/SCN10A/GRIK2	10
BP	GO:0007271	synaptic transmission, cholinergic	6/66	29/18800	6.61368e-10	2.79014e-08	1.81441e-08	CHRNA3/CHRNA4/CHRNA5/CHRNA10/CHRNB1/CHRNG	6
BP	GO:0015698	inorganic anion transport	10/66	182/18800	7.44756e-10	2.95712e-08	1.92299e-08	GABRA4/GABRB3/GABRG2/GABRP/GABRR1/GLRA2/ANO1/CFTR/CLCN3/CLCN5	10
BP	GO:0051259	protein complex oligomerization	11/66	244/18800	8.04824e-10	3.01809e-08	1.96264e-08	RYR1/TRPM6/TRPM7/TRPV5/KCNA2/KCNC2/KCNG1/KCNS1/ASIC1/MIP/AQP4	11
BP	GO:0019228	neuronal action potential	6/66	35/18800	2.22307e-09	7.89777e-08	5.13586e-08	CACNA1G/KCNA2/SCN4A/SCN8A/SCN10A/GRIK2	6
BP	GO:0086010	membrane depolarization during action potential	6/66	36/18800	2.66039e-09	8.97882e-08	5.83886e-08	HCN4/CACNA1D/CACNA1G/SCN4A/SCN8A/SCN10A	6
BP	GO:0035725	sodium ion transmembrane transport	9/66	177/18800	1.10654e-08	3.3722e-07	2.19292e-07	HCN4/KCNK1/CACNA1G/SCN4A/SCN8A/SCN10A/ASIC1/ASIC2/SCNN1A	9
BP	GO:0035235	ionotropic glutamate receptor signaling pathway	5/66	22/18800	1.14905e-08	3.3722e-07	2.19292e-07	GRIA1/GRIA2/GRIA3/GRIK2/GRIN3A	5
BP	GO:1990806	ligand-gated ion channel signaling pathway	5/66	22/18800	1.14905e-08	3.3722e-07	2.19292e-07	GRIA1/GRIA2/GRIA3/GRIK2/GRIN3A	5
BP	GO:0098656	anion transmembrane transport	10/66	247/18800	1.41395e-08	3.97672e-07	2.58603e-07	KCNJ10/GABRA4/GABRB3/GABRG2/GABRP/GABRR1/GLRA2/ANO1/CFTR/CLCN3	10
BP	GO:0051260	protein homooligomerization	9/66	187/18800	1.78544e-08	4.82069e-07	3.13486e-07	RYR1/TRPV5/KCNA2/KCNC2/KCNG1/KCNS1/ASIC1/MIP/AQP4	9
BP	GO:0009581	detection of external stimulus	8/66	136/18800	2.45998e-08	6.38649e-07	4.15308e-07	PKD2L2/ASIC2/GRIK2/CHRNA9/CHRNA10/ANO1/GJA10/PIEZO2	8
BP	GO:0009582	detection of abiotic stimulus	8/66	139/18800	2.91848e-08	7.2962e-07	4.74466e-07	PKD2L2/ASIC2/GRIK2/CHRNA9/CHRNA10/ANO1/GJA10/PIEZO2	8
BP	GO:0072503	cellular divalent inorganic cation homeostasis	12/66	494/18800	1.28707e-07	3.10276e-06	2.0177e-06	RYR1/TRPC1/TRPM7/TRPV5/CACNA1S/CACNA1D/GRIA1/GRIK2/ITPR2/ITPR3/CHRNA9/CHRNA10	12
BP	GO:0098659	inorganic cation import across plasma membrane	7/66	118/18800	1.83907e-07	4.13792e-06	2.69086e-06	CNGA3/HCN4/KCNJ10/TRPV5/CACNA1S/CACNA1D/SCNN1A	7
BP	GO:0099587	inorganic ion import across plasma membrane	7/66	118/18800	1.83907e-07	4.13792e-06	2.69086e-06	CNGA3/HCN4/KCNJ10/TRPV5/CACNA1S/CACNA1D/SCNN1A	7
BP	GO:0006814	sodium ion transport	9/66	249/18800	2.08184e-07	4.43187e-06	2.88201e-06	HCN4/KCNK1/CACNA1G/SCN4A/SCN8A/SCN10A/ASIC1/ASIC2/SCNN1A	9
BP	GO:0019226	transmission of nerve impulse	6/66	73/18800	2.10103e-07	4.43187e-06	2.88201e-06	CACNA1G/KCNA2/SCN4A/SCN8A/SCN10A/GRIK2	6
BP	GO:0006936	muscle contraction	10/66	349/18800	3.58367e-07	7.33024e-06	4.7668e-06	HCN4/RYR1/CACNA1S/CACNA1D/CACNA1G/SCN4A/SCN10A/CHRNA3/CHRNB1/CHRNG	10
BP	GO:0051480	regulation of cytosolic calcium ion concentration	10/66	356/18800	4.29911e-07	8.53501e-06	5.55025e-06	RYR1/TRPC1/TRPV5/CACNA1S/CACNA1D/GRIA1/ITPR2/ITPR3/CHRNA9/CHRNA10	10
BP	GO:0030534	adult behavior	7/66	136/18800	4.84488e-07	9.17815e-06	5.96848e-06	KCNJ10/GABRG2/CHRNA3/CHRNA4/CHRNA5/CHRNB1/CLCN3	7
BP	GO:0006874	cellular calcium ion homeostasis	11/66	456/18800	4.89501e-07	9.17815e-06	5.96848e-06	RYR1/TRPC1/TRPV5/CACNA1S/CACNA1D/GRIA1/GRIK2/ITPR2/ITPR3/CHRNA9/CHRNA10	11
BP	GO:0055074	calcium ion homeostasis	11/66	468/18800	6.32449e-07	1.14032e-05	7.41539e-06	RYR1/TRPC1/TRPV5/CACNA1S/CACNA1D/GRIA1/GRIK2/ITPR2/ITPR3/CHRNA9/CHRNA10	11
BP	GO:0051262	protein tetramerization	6/66	88/18800	6.41956e-07	1.14032e-05	7.41539e-06	RYR1/TRPM6/TRPM7/TRPV5/MIP/AQP4	6
BP	GO:0035094	response to nicotine	5/66	49/18800	7.73427e-07	1.33862e-05	8.70497e-06	KCNK1/CHRNA3/CHRNA4/CHRNA5/CHRNB1	5
BP	GO:0050982	detection of mechanical stimulus	5/66	51/18800	9.47634e-07	1.59913e-05	1.0399e-05	PKD2L2/ASIC2/CHRNA9/CHRNA10/PIEZO2	5
BP	GO:0007215	glutamate receptor signaling pathway	5/66	52/18800	1.04561e-06	1.72144e-05	1.11944e-05	GRIA1/GRIA2/GRIA3/GRIK2/GRIN3A	5
BP	GO:0097553	calcium ion transmembrane import into cytosol	7/66	154/18800	1.12132e-06	1.80212e-05	1.1719e-05	RYR1/TRPC1/TRPV5/CACNA1S/CACNA1D/ITPR2/ITPR3	7
BP	GO:0061337	cardiac conduction	6/66	98/18800	1.21323e-06	1.90449e-05	1.23848e-05	HCN4/TRPC1/CACNA1D/CACNA1G/KCNH6/SCN10A	6
BP	GO:0007204	positive regulation of cytosolic calcium ion concentration	9/66	325/18800	1.92261e-06	2.94945e-05	1.91801e-05	RYR1/TRPC1/TRPV5/CACNA1S/CACNA1D/ITPR2/ITPR3/CHRNA9/CHRNA10	9
BP	GO:0060402	calcium ion transport into cytosol	7/66	171/18800	2.25836e-06	3.35686e-05	2.18294e-05	RYR1/TRPC1/TRPV5/CACNA1S/CACNA1D/ITPR2/ITPR3	7
BP	GO:0007214	gamma-aminobutyric acid signaling pathway	4/66	27/18800	2.28764e-06	3.35686e-05	2.18294e-05	GABRA4/GABRB3/GABRG2/GABRR1	4
BP	GO:0003012	muscle system process	10/66	449/18800	3.48569e-06	5.00605e-05	3.2554e-05	HCN4/RYR1/CACNA1S/CACNA1D/CACNA1G/SCN4A/SCN10A/CHRNA3/CHRNB1/CHRNG	10
BP	GO:0098739	import across plasma membrane	7/66	188/18800	4.23208e-06	5.95137e-05	3.87013e-05	CNGA3/HCN4/KCNJ10/TRPV5/CACNA1S/CACNA1D/SCNN1A	7
BP	GO:0060401	cytosolic calcium ion transport	7/66	190/18800	4.53793e-06	6.25122e-05	4.06512e-05	RYR1/TRPC1/TRPV5/CACNA1S/CACNA1D/ITPR2/ITPR3	7
BP	GO:0050974	detection of mechanical stimulus involved in sensory perception	4/66	33/18800	5.25016e-06	7.08772e-05	4.60909e-05	ASIC2/CHRNA9/CHRNA10/PIEZO2	4
BP	GO:0086019	cell-cell signaling involved in cardiac conduction	4/66	34/18800	5.93451e-06	7.8545e-05	5.10772e-05	HCN4/CACNA1D/CACNA1G/SCN10A	4
BP	GO:0086070	SA node cell to atrial cardiac muscle cell communication	3/66	11/18800	6.68308e-06	8.67515e-05	5.64138e-05	HCN4/CACNA1D/CACNA1G	3
BP	GO:0014074	response to purine-containing compound	6/66	134/18800	7.49711e-06	9.54821e-05	6.20913e-05	CNGA3/HCN4/RYR1/CACNA1S/ITPR2/CFTR	6
BP	GO:0086091	regulation of heart rate by cardiac conduction	4/66	39/18800	1.03874e-05	0.000129843	8.44357e-05	HCN4/CACNA1D/CACNA1G/KCNH6	4
BP	GO:0007601	visual perception	7/66	217/18800	1.08304e-05	0.000132918	8.64356e-05	CNGA1/CNGA3/KCNJ10/MIP/GJD2/GJA3/GJA10	7
BP	GO:0050953	sensory perception of light stimulus	7/66	221/18800	1.21946e-05	0.000146989	9.55855e-05	CNGA1/CNGA3/KCNJ10/MIP/GJD2/GJA3/GJA10	7
BP	GO:0098657	import into cell	7/66	238/18800	1.96859e-05	0.000233122	0.000151597	CNGA3/HCN4/KCNJ10/TRPV5/CACNA1S/CACNA1D/SCNN1A	7
BP	GO:0030322	stabilization of membrane potential	3/66	17/18800	2.71301e-05	0.000315738	0.000205322	KCNK1/KCNK12/KCNK13	3
BP	GO:0010038	response to metal ion	8/66	351/18800	3.04867e-05	0.000348789	0.000226815	CNGA3/RYR1/TRPC1/CACNA1G/KCNC2/GLRA2/ITPR3/ZACN	8
BP	GO:0002027	regulation of heart rate	5/66	105/18800	3.36658e-05	0.00037874	0.000246292	HCN4/CACNA1D/CACNA1G/KCNH6/SCN10A	5
BP	GO:1903522	regulation of blood circulation	7/66	260/18800	3.46694e-05	0.000383637	0.000249476	HCN4/TRPC1/CACNA1D/CACNA1G/KCNH6/SCN10A/ASIC2	7
BP	GO:0050954	sensory perception of mechanical stimulus	6/66	177/18800	3.64032e-05	0.000396325	0.000257727	CACNA1D/KCNQ4/ASIC2/CHRNA9/CHRNA10/PIEZO2	6
BP	GO:0006941	striated muscle contraction	6/66	178/18800	3.75702e-05	0.000402538	0.000261767	HCN4/CACNA1D/CACNA1G/SCN4A/SCN10A/CHRNB1	6
BP	GO:0051289	protein homotetramerization	4/66	57/18800	4.75751e-05	0.000501768	0.000326296	RYR1/TRPV5/MIP/AQP4	4
BP	GO:0086065	cell communication involved in cardiac conduction	4/66	58/18800	5.09648e-05	0.00052925	0.000344167	HCN4/CACNA1D/CACNA1G/SCN10A	4
BP	GO:0086012	membrane depolarization during cardiac muscle cell action potential	3/66	22/18800	6.06749e-05	0.000620539	0.000403532	HCN4/CACNA1D/CACNA1G	3
BP	GO:0006833	water transport	3/66	23/18800	6.96012e-05	0.000701206	0.000455989	MIP/AQP4/CFTR	3
BP	GO:1901016	regulation of potassium ion transmembrane transporter activity	4/66	67/18800	8.9917e-05	0.000892558	0.000580424	CACNA1D/KCNC2/KCNG1/KCNS1	4
BP	GO:0008016	regulation of heart contraction	6/66	211/18800	9.65358e-05	0.000944372	0.000614118	HCN4/TRPC1/CACNA1D/CACNA1G/KCNH6/SCN10A	6
BP	GO:0050804	modulation of chemical synaptic transmission	8/66	429/18800	0.00012425	0.00119813	0.000779134	KCNJ10/ASIC1/GRIA1/GRIK2/GRIN3A/ITPR3/CHRNA3/CHRNA5	8
BP	GO:0099177	regulation of trans-synaptic signaling	8/66	430/18800	0.000126257	0.00120033	0.000780567	KCNJ10/ASIC1/GRIA1/GRIK2/GRIN3A/ITPR3/CHRNA3/CHRNA5	8
BP	GO:0010447	response to acidic pH	3/66	29/18800	0.000141458	0.00132617	0.000862396	ASIC1/ASIC2/SCNN1A	3
BP	GO:0086001	cardiac muscle cell action potential	4/66	77/18800	0.000154634	0.00142983	0.00092981	HCN4/CACNA1D/CACNA1G/SCN10A	4
BP	GO:0023061	signal release	8/66	451/18800	0.000175026	0.00159652	0.0010382	KCNA2/ASIC1/GRIN3A/CHRNA3/CHRNA4/CHRNA5/ANO1/CFTR	8
BP	GO:0042044	fluid transport	3/66	32/18800	0.000190578	0.00169263	0.00110071	MIP/AQP4/CFTR	3
BP	GO:0098703	calcium ion import across plasma membrane	3/66	32/18800	0.000190578	0.00169263	0.00110071	TRPV5/CACNA1S/CACNA1D	3
BP	GO:1902656	calcium ion import into cytosol	3/66	33/18800	0.000209111	0.00183311	0.00119206	TRPV5/CACNA1S/CACNA1D	3
BP	GO:0007605	sensory perception of sound	5/66	156/18800	0.000219281	0.00189762	0.00123401	CACNA1D/KCNQ4/ASIC2/CHRNA9/CHRNA10	5
BP	GO:0060047	heart contraction	6/66	247/18800	0.000227537	0.00194415	0.00126426	HCN4/TRPC1/CACNA1D/CACNA1G/KCNH6/SCN10A	6
BP	GO:0046928	regulation of neurotransmitter secretion	4/66	86/18800	0.000236979	0.00199951	0.00130026	ASIC1/GRIN3A/CHRNA3/CHRNA5	4
BP	GO:0051591	response to cAMP	4/66	89/18800	0.000270335	0.00225279	0.00146497	CNGA3/HCN4/ITPR2/CFTR	4
BP	GO:0003015	heart process	6/66	257/18800	0.000281615	0.00231817	0.00150749	HCN4/TRPC1/CACNA1D/CACNA1G/KCNH6/SCN10A	6
BP	GO:0070509	calcium ion import	4/66	91/18800	0.000294365	0.00239393	0.00155676	TRPV5/CACNA1S/CACNA1D/CACNA1G	4
BP	GO:1901379	regulation of potassium ion transmembrane transport	4/66	95/18800	0.000346969	0.00278814	0.00181311	CACNA1D/KCNC2/KCNG1/KCNS1	4
BP	GO:0019233	sensory perception of pain	4/66	99/18800	0.000405987	0.00318652	0.00207217	KCNA2/SCN10A/CHRNA4/ANO1	4
BP	GO:0051588	regulation of neurotransmitter transport	4/66	99/18800	0.000405987	0.00318652	0.00207217	ASIC1/GRIN3A/CHRNA3/CHRNA5	4
BP	GO:0009268	response to pH	3/66	45/18800	0.000527748	0.004023	0.00261613	ASIC1/ASIC2/SCNN1A	3
BP	GO:0034776	response to histamine	2/66	10/18800	0.0005364	0.004023	0.00261613	GABRB3/GABRG2	2
BP	GO:0060371	regulation of atrial cardiac muscle cell membrane depolarization	2/66	10/18800	0.0005364	0.004023	0.00261613	CACNA1G/SCN10A	2
BP	GO:0071313	cellular response to caffeine	2/66	10/18800	0.0005364	0.004023	0.00261613	RYR1/CACNA1S	2
BP	GO:0003254	regulation of membrane depolarization	3/66	47/18800	0.00060005	0.00443829	0.00288619	HCN4/CACNA1G/SCN10A	3
BP	GO:0043266	regulation of potassium ion transport	4/66	110/18800	0.000604923	0.00443829	0.00288619	CACNA1D/KCNC2/KCNG1/KCNS1	4
BP	GO:0003163	sinoatrial node development	2/66	11/18800	0.000654115	0.00464766	0.00302234	HCN4/CACNA1G	2
BP	GO:0086016	AV node cell action potential	2/66	11/18800	0.000654115	0.00464766	0.00302234	CACNA1G/SCN10A	2
BP	GO:0086027	AV node cell to bundle of His cell signaling	2/66	11/18800	0.000654115	0.00464766	0.00302234	CACNA1G/SCN10A	2
BP	GO:0009612	response to mechanical stimulus	5/66	201/18800	0.000700019	0.00492201	0.00320074	PKD2L2/ASIC2/CHRNA9/CHRNA10/PIEZO2	5
BP	GO:0051932	synaptic transmission, GABAergic	3/66	51/18800	0.000762972	0.00530934	0.00345262	GABRA4/GABRG2/CLCN3	3
BP	GO:0086067	AV node cell to bundle of His cell communication	2/66	12/18800	0.000783161	0.00539422	0.00350782	CACNA1G/SCN10A	2
BP	GO:0006836	neurotransmitter transport	5/66	207/18800	0.000799121	0.00544855	0.00354315	KCNJ10/ASIC1/GRIN3A/CHRNA3/CHRNA5	5
BP	GO:0045471	response to ethanol	4/66	119/18800	0.00081264	0.00548532	0.00356706	KCNC2/GLRA2/GRIN3A/ITPR2	4
BP	GO:0051209	release of sequestered calcium ion into cytosol	4/66	121/18800	0.000864858	0.00577999	0.00375868	RYR1/TRPC1/ITPR2/ITPR3	4
BP	GO:0051283	negative regulation of sequestering of calcium ion	4/66	122/18800	0.000891835	0.00582555	0.00378831	RYR1/TRPC1/ITPR2/ITPR3	4
BP	GO:0071320	cellular response to cAMP	3/66	54/18800	0.000901959	0.00582555	0.00378831	HCN4/ITPR2/CFTR	3
BP	GO:0001505	regulation of neurotransmitter levels	5/66	213/18800	0.000908356	0.00582555	0.00378831	KCNJ10/ASIC1/GRIN3A/CHRNA3/CHRNA5	5
BP	GO:0031000	response to caffeine	2/66	13/18800	0.000923458	0.00582555	0.00378831	RYR1/CACNA1S	2
BP	GO:0071361	cellular response to ethanol	2/66	13/18800	0.000923458	0.00582555	0.00378831	GLRA2/ITPR2	2
BP	GO:0071415	cellular response to purine-containing compound	2/66	13/18800	0.000923458	0.00582555	0.00378831	RYR1/CACNA1S	2
BP	GO:0046683	response to organophosphorus	4/66	124/18800	0.000947561	0.00586793	0.00381587	CNGA3/HCN4/ITPR2/CFTR	4
BP	GO:0051282	regulation of sequestering of calcium ion	4/66	124/18800	0.000947561	0.00586793	0.00381587	RYR1/TRPC1/ITPR2/ITPR3	4
BP	GO:0051208	sequestering of calcium ion	4/66	128/18800	0.0010663	0.0065432	0.00425499	RYR1/TRPC1/ITPR2/ITPR3	4
BP	GO:0050891	multicellular organismal water homeostasis	3/66	59/18800	0.00116746	0.0070994	0.00461668	SCNN1A/AQP4/CFTR	3
BP	GO:0050910	detection of mechanical stimulus involved in sensory perception of sound	2/66	15/18800	0.0012375	0.00739212	0.00480704	CHRNA9/CHRNA10	2
BP	GO:0060080	inhibitory postsynaptic potential	2/66	15/18800	0.0012375	0.00739212	0.00480704	GRIK2/CHRNA4	2
BP	GO:0097305	response to alcohol	5/66	235/18800	0.00140596	0.00814565	0.00529706	KCNC2/GLRA2/GRIN3A/ITPR2/CFTR	5
BP	GO:0060048	cardiac muscle contraction	4/66	138/18800	0.00140827	0.00814565	0.00529706	HCN4/CACNA1D/CACNA1G/SCN10A	4
BP	GO:1904862	inhibitory synapse assembly	2/66	16/18800	0.00141108	0.00814565	0.00529706	GABRB3/GABRG2	2
BP	GO:0050909	sensory perception of taste	3/66	63/18800	0.00141191	0.00814565	0.00529706	ASIC1/ASIC2/ITPR3	3
BP	GO:0030104	water homeostasis	3/66	66/18800	0.00161484	0.00923744	0.00600704	SCNN1A/AQP4/CFTR	3
BP	GO:0007269	neurotransmitter secretion	4/66	145/18800	0.00168895	0.00950032	0.00617799	ASIC1/GRIN3A/CHRNA3/CHRNA5	4
BP	GO:0099643	signal release from synapse	4/66	145/18800	0.00168895	0.00950032	0.00617799	ASIC1/GRIN3A/CHRNA3/CHRNA5	4
BP	GO:0032026	response to magnesium ion	2/66	18/18800	0.001791	0.00999111	0.00649715	CNGA3/KCNC2	2
BP	GO:0050805	negative regulation of synaptic transmission	3/66	71/18800	0.00199195	0.0109601	0.00712729	ASIC1/GRIA1/GRIK2	3
BP	GO:0050961	detection of temperature stimulus involved in sensory perception	2/66	19/18800	0.00199718	0.0109601	0.00712729	GRIK2/ANO1	2
BP	GO:0033555	multicellular organismal response to stress	3/66	73/18800	0.00215685	0.0117409	0.00763504	ASIC1/GRIK2/GJA4	3
BP	GO:0003228	atrial cardiac muscle tissue development	2/66	20/18800	0.00221407	0.0118611	0.00771319	HCN4/CACNA1G	2
BP	GO:0097623	potassium ion export across plasma membrane	2/66	20/18800	0.00221407	0.0118611	0.00771319	KCNT2/KCNA2	2
BP	GO:0055067	monovalent inorganic cation homeostasis	4/66	157/18800	0.0022569	0.0119953	0.00780048	KCNJ10/SCNN1A/CFTR/CLCN3	4
BP	GO:0032412	regulation of ion transmembrane transporter activity	5/66	263/18800	0.0023003	0.0121305	0.00788838	CACNA1D/KCNC2/KCNG1/KCNS1/CFTR	5
BP	GO:0086003	cardiac muscle cell contraction	3/66	75/18800	0.00233	0.0121919	0.00792829	HCN4/CACNA1D/CACNA1G	3
BP	GO:1902259	regulation of delayed rectifier potassium channel activity	2/66	21/18800	0.0024416	0.0126776	0.00824412	KCNG1/KCNS1	2
BP	GO:0022898	regulation of transmembrane transporter activity	5/66	273/18800	0.00270267	0.0139259	0.00905594	CACNA1D/KCNC2/KCNG1/KCNS1/CFTR	5
BP	GO:0048169	regulation of long-term neuronal synaptic plasticity	2/66	23/18800	0.00292828	0.0149741	0.00973757	KCNJ10/GRIK2	2
BP	GO:0006937	regulation of muscle contraction	4/66	170/18800	0.00300782	0.0152653	0.00992688	HCN4/SCN4A/SCN10A/CHRNA3	4
BP	GO:0007274	neuromuscular synaptic transmission	2/66	24/18800	0.00318727	0.0159364	0.0103633	CHRNA3/CHRNB1	2
BP	GO:0016048	detection of temperature stimulus	2/66	24/18800	0.00318727	0.0159364	0.0103633	GRIK2/ANO1	2
BP	GO:0098719	sodium ion import across plasma membrane	2/66	25/18800	0.0034566	0.0171559	0.0111564	HCN4/SCNN1A	2
BP	GO:0007416	synapse assembly	4/66	180/18800	0.00369043	0.0181828	0.0118241	ASIC2/GABRB3/GABRG2/GJA10	4
BP	GO:0050951	sensory perception of temperature stimulus	2/66	26/18800	0.0037362	0.0182749	0.011884	GRIK2/ANO1	2
BP	GO:0010996	response to auditory stimulus	2/66	27/18800	0.004026	0.019148	0.0124518	CHRNA9/CHRNA10	2
BP	GO:0035774	positive regulation of insulin secretion involved in cellular response to glucose stimulus	2/66	27/18800	0.004026	0.019148	0.0124518	ANO1/CFTR	2
BP	GO:0071467	cellular response to pH	2/66	27/18800	0.004026	0.019148	0.0124518	ASIC1/SCNN1A	2
BP	GO:0097306	cellular response to alcohol	3/66	91/18800	0.00402817	0.019148	0.0124518	GLRA2/ITPR2/CFTR	3
BP	GO:0051952	regulation of amine transport	3/66	92/18800	0.0041536	0.0196062	0.0127497	KCNA2/CHRNA3/CHRNA4	3
BP	GO:0032409	regulation of transporter activity	5/66	305/18800	0.00433469	0.0203189	0.0132132	CACNA1D/KCNC2/KCNG1/KCNS1/CFTR	5
BP	GO:0035249	synaptic transmission, glutamatergic	3/66	94/18800	0.00441155	0.0205365	0.0133547	GRIA2/GRIK2/CLCN3	3
BP	GO:0006942	regulation of striated muscle contraction	3/66	96/18800	0.00467903	0.0216325	0.0140674	HCN4/SCN4A/SCN10A	3
BP	GO:0099623	regulation of cardiac muscle cell membrane repolarization	2/66	30/18800	0.0049558	0.0227562	0.0147982	CACNA1D/KCNH6	2
BP	GO:0048167	regulation of synaptic plasticity	4/66	198/18800	0.00517138	0.0235857	0.0153376	KCNJ10/GRIA1/GRIK2/ITPR3	4
BP	GO:0015837	amine transport	3/66	100/18800	0.00524295	0.0237516	0.0154455	KCNA2/CHRNA3/CHRNA4	3
BP	GO:0006884	cell volume homeostasis	2/66	31/18800	0.00528564	0.0237854	0.0154674	AQP4/CLCN3	2
BP	GO:0042472	inner ear morphogenesis	3/66	103/18800	0.00569163	0.0252753	0.0164364	KCNQ4/CHRNA9/CHRNA10	3
BP	GO:0070252	actin-mediated cell contraction	3/66	103/18800	0.00569163	0.0252753	0.0164364	HCN4/CACNA1D/CACNA1G	3
BP	GO:0017157	regulation of exocytosis	4/66	204/18800	0.00574214	0.025333	0.0164738	CACNA1G/GRIN3A/CHRNA5/CFTR	4
BP	GO:0001662	behavioral fear response	2/66	33/18800	0.00597474	0.026188	0.0170299	ASIC1/GRIK2	2
BP	GO:0030004	cellular monovalent inorganic cation homeostasis	3/66	107/18800	0.00632475	0.0274061	0.017822	SCNN1A/CFTR/CLCN3	3
BP	GO:0002209	behavioral defense response	2/66	34/18800	0.00633386	0.0274061	0.017822	ASIC1/GRIK2	2
BP	GO:0071312	cellular response to alkaloid	2/66	36/18800	0.0070809	0.0304434	0.0197971	RYR1/CACNA1S	2
BP	GO:0051651	maintenance of location in cell	4/66	219/18800	0.00734967	0.0311195	0.0202368	RYR1/TRPC1/ITPR2/ITPR3	4
BP	GO:0003161	cardiac conduction system development	2/66	37/18800	0.00746868	0.0311195	0.0202368	HCN4/CACNA1G	2
BP	GO:0014046	dopamine secretion	2/66	37/18800	0.00746868	0.0311195	0.0202368	KCNA2/CHRNA4	2
BP	GO:0014059	regulation of dopamine secretion	2/66	37/18800	0.00746868	0.0311195	0.0202368	KCNA2/CHRNA4	2
BP	GO:0042596	fear response	2/66	37/18800	0.00746868	0.0311195	0.0202368	ASIC1/GRIK2	2
BP	GO:0003014	renal system process	3/66	114/18800	0.00753048	0.0311845	0.020279	TRPV5/CHRNA3/AQP4	3
BP	GO:1904062	regulation of cation transmembrane transport	5/66	352/18800	0.00786242	0.0323606	0.0210438	TRPC1/CACNA1D/KCNC2/KCNG1/KCNS1	5
BP	GO:0060306	regulation of membrane repolarization	2/66	39/18800	0.0082724	0.0338416	0.022007	CACNA1D/KCNH6	2
BP	GO:0099622	cardiac muscle cell membrane repolarization	2/66	40/18800	0.0086882	0.0353285	0.0229739	CACNA1D/KCNH6	2
BP	GO:0007613	memory	3/66	122/18800	0.00906434	0.0366373	0.023825	ASIC1/GRIA1/ITPR3	3
BP	GO:0042471	ear morphogenesis	3/66	123/18800	0.00926797	0.0372374	0.0242152	KCNQ4/CHRNA9/CHRNA10	3
BP	GO:0003009	skeletal muscle contraction	2/66	43/18800	0.00999059	0.0396685	0.0257961	SCN4A/CHRNB1	2
BP	GO:0014075	response to amine	2/66	43/18800	0.00999059	0.0396685	0.0257961	KCNC2/ASIC1	2
BP	GO:0071333	cellular response to glucose stimulus	3/66	132/18800	0.0112214	0.0442951	0.0288048	AQP4/ANO1/CFTR	3
BP	GO:0030048	actin filament-based movement	3/66	133/18800	0.011452	0.0449425	0.0292258	HCN4/CACNA1D/CACNA1G	3
BP	GO:0090257	regulation of muscle system process	4/66	250/18800	0.0115555	0.0450866	0.0293195	HCN4/SCN4A/SCN10A/CHRNA3	4
BP	GO:0071331	cellular response to hexose stimulus	3/66	134/18800	0.0116853	0.0453311	0.0294785	AQP4/ANO1/CFTR	3
BP	GO:0071326	cellular response to monosaccharide stimulus	3/66	136/18800	0.0121602	0.0469037	0.0305011	AQP4/ANO1/CFTR	3
BP	GO:0070839	metal ion export	2/66	49/18800	0.0128367	0.0492317	0.032015	KCNT2/KCNA2	2
BP	GO:1903305	regulation of regulated secretory pathway	3/66	140/18800	0.0131429	0.0500309	0.0325347	CACNA1G/GRIN3A/CHRNA5	3
BP	GO:0048168	regulation of neuronal synaptic plasticity	2/66	50/18800	0.0133416	0.0500309	0.0325347	KCNJ10/GRIK2	2
BP	GO:0061178	regulation of insulin secretion involved in cellular response to glucose stimulus	2/66	50/18800	0.0133416	0.0500309	0.0325347	ANO1/CFTR	2
BP	GO:1990573	potassium ion import across plasma membrane	2/66	50/18800	0.0133416	0.0500309	0.0325347	HCN4/KCNJ10	2
BP	GO:0010959	regulation of metal ion transport	5/66	403/18800	0.0135495	0.05053	0.0328593	TRPC1/CACNA1D/KCNC2/KCNG1/KCNS1	5
BP	GO:0015872	dopamine transport	2/66	51/18800	0.013855	0.0513853	0.0334154	KCNA2/CHRNA4	2
BP	GO:0051592	response to calcium ion	3/66	144/18800	0.0141699	0.052266	0.0339882	RYR1/TRPC1/ITPR3	3
BP	GO:0086009	membrane repolarization	2/66	52/18800	0.0143769	0.0527413	0.0342973	CACNA1D/KCNH6	2
BP	GO:0010043	response to zinc ion	2/66	53/18800	0.0149072	0.054324	0.0353265	GLRA2/ZACN	2
BP	GO:0071322	cellular response to carbohydrate stimulus	3/66	147/18800	0.0149693	0.054324	0.0353265	AQP4/ANO1/CFTR	3
BP	GO:0086002	cardiac muscle cell action potential involved in contraction	2/66	54/18800	0.0154459	0.0556984	0.0362203	CACNA1D/CACNA1G	2
BP	GO:0043270	positive regulation of ion transport	4/66	273/18800	0.015513	0.0556984	0.0362203	TRPC1/CACNA1D/KCNC2/CFTR	4
BP	GO:0050808	synapse organization	5/66	419/18800	0.0157908	0.0563957	0.0366737	ASIC2/GABRB3/GABRG2/CHRNB1/GJA10	5
BP	GO:0034329	cell junction assembly	5/66	420/18800	0.0159386	0.0566241	0.0368222	ASIC2/GABRB3/GABRG2/GJA4/GJA10	5
BP	GO:0050905	neuromuscular process	3/66	152/18800	0.0163575	0.0569892	0.0370597	SCN4A/GRIN3A/CHRNB1	3
BP	GO:0048016	inositol phosphate-mediated signaling	2/66	56/18800	0.016548	0.0569892	0.0370597	ITPR2/ITPR3	2
BP	GO:0050433	regulation of catecholamine secretion	2/66	56/18800	0.016548	0.0569892	0.0370597	KCNA2/CHRNA4	2
BP	GO:0050879	multicellular organismal movement	2/66	56/18800	0.016548	0.0569892	0.0370597	SCN4A/CHRNB1	2
BP	GO:0050881	musculoskeletal movement	2/66	56/18800	0.016548	0.0569892	0.0370597	SCN4A/CHRNB1	2
BP	GO:2000300	regulation of synaptic vesicle exocytosis	2/66	56/18800	0.016548	0.0569892	0.0370597	GRIN3A/CHRNA5	2
BP	GO:0001678	cellular glucose homeostasis	3/66	154/18800	0.0169324	0.0580172	0.0377281	AQP4/ANO1/CFTR	3
BP	GO:0050432	catecholamine secretion	2/66	57/18800	0.0171113	0.0583341	0.0379342	KCNA2/CHRNA4	2
BP	GO:0035773	insulin secretion involved in cellular response to glucose stimulus	2/66	59/18800	0.0182623	0.0619449	0.0402823	ANO1/CFTR	2
BP	GO:0034767	positive regulation of ion transmembrane transport	3/66	163/18800	0.019659	0.0663491	0.0431463	TRPC1/KCNC2/CFTR	3
BP	GO:0007588	excretion	2/66	65/18800	0.0219046	0.0735601	0.0478356	CHRNA3/CLCN5	2
BP	GO:0050890	cognition	4/66	306/18800	0.0225397	0.0753184	0.048979	ASIC1/GRIA1/ITPR3/CHRNA4	4
BP	GO:0009583	detection of light stimulus	2/66	67/18800	0.0231802	0.0766993	0.049877	ASIC2/GJA10	2
BP	GO:0032024	positive regulation of insulin secretion	2/66	67/18800	0.0231802	0.0766993	0.049877	ANO1/CFTR	2
BP	GO:2001257	regulation of cation channel activity	3/66	180/18800	0.0254344	0.0837474	0.0544603	KCNC2/KCNG1/KCNS1	3
BP	GO:0051937	catecholamine transport	2/66	72/18800	0.0264996	0.0865389	0.0562756	KCNA2/CHRNA4	2
BP	GO:0099504	synaptic vesicle cycle	3/66	183/18800	0.0265386	0.0865389	0.0562756	GRIN3A/CHRNA5/CLCN3	3
BP	GO:0140115	export across plasma membrane	2/66	74/18800	0.0278781	0.0904699	0.0588319	KCNT2/KCNA2	2
BP	GO:0009749	response to glucose	3/66	189/18800	0.0288233	0.0930897	0.0605355	AQP4/ANO1/CFTR	3
BP	GO:0051235	maintenance of location	4/66	331/18800	0.028977	0.0931405	0.0605685	RYR1/TRPC1/ITPR2/ITPR3	4
BP	GO:0008344	adult locomotory behavior	2/66	76/18800	0.0292851	0.0936844	0.0609223	KCNJ10/CLCN3	2
BP	GO:0051453	regulation of intracellular pH	2/66	77/18800	0.029999	0.0937619	0.0609726	CFTR/CLCN3	2
BP	GO:0055117	regulation of cardiac muscle contraction	2/66	77/18800	0.029999	0.0937619	0.0609726	HCN4/SCN10A	2
BP	GO:0070373	negative regulation of ERK1 and ERK2 cascade	2/66	77/18800	0.029999	0.0937619	0.0609726	CHRNA9/CHRNA10	2
BP	GO:0007626	locomotory behavior	3/66	192/18800	0.0300038	0.0937619	0.0609726	KCNJ10/CHRNA3/CLCN3	3
BP	GO:0048839	inner ear development	3/66	192/18800	0.0300038	0.0937619	0.0609726	KCNQ4/CHRNA9/CHRNA10	3
BP	GO:0009746	response to hexose	3/66	193/18800	0.0304029	0.0945713	0.061499	AQP4/ANO1/CFTR	3
BP	GO:0007422	peripheral nervous system development	2/66	78/18800	0.0307199	0.0951189	0.0618551	SCN8A/ASIC2	2
BP	GO:0099003	vesicle-mediated transport in synapse	3/66	197/18800	0.0320275	0.098715	0.0641936	GRIN3A/CHRNA5/CLCN3	3
BP	GO:0034284	response to monosaccharide	3/66	200/18800	0.0332755	0.102095	0.0663917	AQP4/ANO1/CFTR	3
BP	GO:0015844	monoamine transport	2/66	83/18800	0.0344262	0.103695	0.0674322	KCNA2/CHRNA4	2
BP	GO:0030641	regulation of cellular pH	2/66	83/18800	0.0344262	0.103695	0.0674322	CFTR/CLCN3	2
BP	GO:0045921	positive regulation of exocytosis	2/66	83/18800	0.0344262	0.103695	0.0674322	CACNA1G/CFTR	2
BP	GO:0042045	epithelial fluid transport	1/66	10/18800	0.0345651	0.103695	0.0674322	CFTR	1
BP	GO:0099566	regulation of postsynaptic cytosolic calcium ion concentration	1/66	10/18800	0.0345651	0.103695	0.0674322	GRIA1	1
BP	GO:0006887	exocytosis	4/66	357/18800	0.0367263	0.109691	0.0713315	CACNA1G/GRIN3A/CHRNA5/CFTR	4
BP	GO:0002088	lens development in camera-type eye	2/66	87/18800	0.0375102	0.109959	0.0715054	MIP/GJA8	2
BP	GO:0021604	cranial nerve structural organization	1/66	11/18800	0.0379562	0.109959	0.0715054	KCNA2	1
BP	GO:0046929	negative regulation of neurotransmitter secretion	1/66	11/18800	0.0379562	0.109959	0.0715054	ASIC1	1
BP	GO:0060081	membrane hyperpolarization	1/66	11/18800	0.0379562	0.109959	0.0715054	CFTR	1
BP	GO:0099624	atrial cardiac muscle cell membrane repolarization	1/66	11/18800	0.0379562	0.109959	0.0715054	CACNA1D	1
BP	GO:1903961	positive regulation of anion transmembrane transport	1/66	11/18800	0.0379562	0.109959	0.0715054	CFTR	1
BP	GO:2001225	regulation of chloride transport	1/66	11/18800	0.0379562	0.109959	0.0715054	CFTR	1
BP	GO:0034764	positive regulation of transmembrane transport	3/66	213/18800	0.038973	0.112422	0.0731072	TRPC1/KCNC2/CFTR	3
BP	GO:0042475	odontogenesis of dentin-containing tooth	2/66	90/18800	0.0398903	0.114579	0.0745096	SCN10A/CFTR	2
BP	GO:0090277	positive regulation of peptide hormone secretion	2/66	91/18800	0.0406962	0.115774	0.0752868	ANO1/CFTR	2
BP	GO:0016188	synaptic vesicle maturation	1/66	12/18800	0.0413355	0.115774	0.0752868	CLCN3	1
BP	GO:0060134	prepulse inhibition	1/66	12/18800	0.0413355	0.115774	0.0752868	GRIN3A	1
BP	GO:0070170	regulation of tooth mineralization	1/66	12/18800	0.0413355	0.115774	0.0752868	CFTR	1
BP	GO:1904321	response to forskolin	1/66	12/18800	0.0413355	0.115774	0.0752868	CFTR	1
BP	GO:1904322	cellular response to forskolin	1/66	12/18800	0.0413355	0.115774	0.0752868	CFTR	1
BP	GO:0043583	ear development	3/66	219/18800	0.0417601	0.11648	0.0757459	KCNQ4/CHRNA9/CHRNA10	3
BP	GO:0002793	positive regulation of peptide secretion	2/66	93/18800	0.0423265	0.117092	0.0761438	ANO1/CFTR	2
BP	GO:0006885	regulation of pH	2/66	93/18800	0.0423265	0.117092	0.0761438	CFTR/CLCN3	2
BP	GO:0071241	cellular response to inorganic substance	3/66	221/18800	0.0427111	0.117673	0.0765221	RYR1/KCNC2/GLRA2	3
BP	GO:0010960	magnesium ion homeostasis	1/66	13/18800	0.0447032	0.121672	0.0791224	TRPM7	1
BP	GO:0042538	hyperosmotic salinity response	1/66	13/18800	0.0447032	0.121672	0.0791224	AQP4	1
BP	GO:0061000	negative regulation of dendritic spine development	1/66	13/18800	0.0447032	0.121672	0.0791224	GRIN3A	1
BP	GO:0009743	response to carbohydrate	3/66	226/18800	0.045136	0.122061	0.0793751	AQP4/ANO1/CFTR	3
BP	GO:0050878	regulation of body fluid levels	4/66	382/18800	0.0452076	0.122061	0.0793751	TRPV5/SCNN1A/AQP4/CFTR	4
BP	GO:0043279	response to alkaloid	2/66	97/18800	0.0456593	0.122789	0.0798487	RYR1/CACNA1S	2
BP	GO:0001976	nervous system process involved in regulation of systemic arterial blood pressure	1/66	14/18800	0.0480592	0.126226	0.0820836	ASIC2	1
BP	GO:0007171	activation of transmembrane receptor protein tyrosine kinase activity	1/66	14/18800	0.0480592	0.126226	0.0820836	CHRNA3	1
BP	GO:0019755	one-carbon compound transport	1/66	14/18800	0.0480592	0.126226	0.0820836	AQP4	1
BP	GO:0021554	optic nerve development	1/66	14/18800	0.0480592	0.126226	0.0820836	KCNA2	1
BP	GO:0051589	negative regulation of neurotransmitter transport	1/66	14/18800	0.0480592	0.126226	0.0820836	ASIC1	1
BP	GO:0090660	cerebrospinal fluid circulation	1/66	14/18800	0.0480592	0.126226	0.0820836	AQP4	1
BP	GO:0045055	regulated exocytosis	3/66	234/18800	0.0491561	0.128606	0.0836315	CACNA1G/GRIN3A/CHRNA5	3
CC	GO:0034702	ion channel complex	37/66	294/19594	9.91122e-51	1.61553e-48	6.67703e-49	CNGA1/CNGA3/HCN4/RYR1/TRPC1/KCNK1/CACNA1S/CACNA1D/CACNA1G/KCNA2/KCNC2/KCNG1/KCNQ4/KCNS1/SCN4A/SCN8A/SCN10A/HTR3C/SCNN1A/GABRA4/GABRB3/GABRG2/GABRP/GABRR1/GLRA2/GRIA1/GRIA2/GRIA3/GRIK2/GRIN3A/CHRNA3/CHRNA4/CHRNA5/CHRNA9/CHRNB1/ANO1/CFTR	37
CC	GO:1902495	transmembrane transporter complex	37/66	377/19594	1.48957e-46	1.214e-44	5.01751e-45	CNGA1/CNGA3/HCN4/RYR1/TRPC1/KCNK1/CACNA1S/CACNA1D/CACNA1G/KCNA2/KCNC2/KCNG1/KCNQ4/KCNS1/SCN4A/SCN8A/SCN10A/HTR3C/SCNN1A/GABRA4/GABRB3/GABRG2/GABRP/GABRR1/GLRA2/GRIA1/GRIA2/GRIA3/GRIK2/GRIN3A/CHRNA3/CHRNA4/CHRNA5/CHRNA9/CHRNB1/ANO1/CFTR	37
CC	GO:1990351	transporter complex	37/66	399/19594	1.3048e-45	7.08942e-44	2.93008e-44	CNGA1/CNGA3/HCN4/RYR1/TRPC1/KCNK1/CACNA1S/CACNA1D/CACNA1G/KCNA2/KCNC2/KCNG1/KCNQ4/KCNS1/SCN4A/SCN8A/SCN10A/HTR3C/SCNN1A/GABRA4/GABRB3/GABRG2/GABRP/GABRR1/GLRA2/GRIA1/GRIA2/GRIA3/GRIK2/GRIN3A/CHRNA3/CHRNA4/CHRNA5/CHRNA9/CHRNB1/ANO1/CFTR	37
CC	GO:0034703	cation channel complex	24/66	221/19594	2.07075e-30	8.4383e-29	3.48758e-29	CNGA1/CNGA3/HCN4/RYR1/TRPC1/KCNK1/CACNA1S/CACNA1D/CACNA1G/KCNA2/KCNC2/KCNG1/KCNQ4/KCNS1/SCN4A/SCN8A/SCN10A/HTR3C/SCNN1A/GRIA1/GRIA2/GRIA3/GRIK2/GRIN3A	24
CC	GO:0097060	synaptic membrane	23/66	373/19594	2.26297e-23	7.37727e-22	3.04905e-22	KCNK1/KCNA2/KCNC2/SCN10A/GABRA4/GABRB3/GABRG2/GABRP/GABRR1/GLRA2/GRIA1/GRIA2/GRIA3/GRIK2/GRIN3A/CHRNA3/CHRNA4/CHRNA5/CHRNA9/CHRNA10/CHRNB1/CHRNG/CLCN3	23
CC	GO:0045211	postsynaptic membrane	20/66	271/19594	7.45868e-22	2.02627e-20	8.37465e-21	KCNC2/GABRA4/GABRB3/GABRG2/GABRP/GABRR1/GLRA2/GRIA1/GRIA2/GRIA3/GRIK2/GRIN3A/CHRNA3/CHRNA4/CHRNA5/CHRNA9/CHRNA10/CHRNB1/CHRNG/CLCN3	20
CC	GO:0005921	gap junction	8/66	32/19594	1.05392e-13	2.45413e-12	1.0143e-12	MIP/GJB4/GJD2/GJA4/GJD4/GJA3/GJA8/GJA10	8
CC	GO:0005922	connexin complex	7/66	21/19594	3.97112e-13	8.09115e-12	3.3441e-12	GJB4/GJD2/GJA4/GJD4/GJA3/GJA8/GJA10	7
CC	GO:0034707	chloride channel complex	8/66	52/19594	7.15298e-12	1.29548e-10	5.35428e-11	GABRA4/GABRB3/GABRG2/GABRP/GABRR1/GLRA2/ANO1/CFTR	8
CC	GO:0099699	integral component of synaptic membrane	10/66	149/19594	6.98927e-11	1.13925e-09	4.70856e-10	KCNA2/SCN10A/GABRA4/GABRG2/GRIA1/GRIN3A/CHRNA9/CHRNA10/CHRNB1/CLCN3	10
CC	GO:0099240	intrinsic component of synaptic membrane	10/66	160/19594	1.4148e-10	2.09648e-09	8.66482e-10	KCNA2/SCN10A/GABRA4/GABRG2/GRIA1/GRIN3A/CHRNA9/CHRNA10/CHRNB1/CLCN3	10
CC	GO:0034706	sodium channel complex	6/66	26/19594	2.5271e-10	3.43264e-09	1.41872e-09	CACNA1G/SCN4A/SCN8A/SCN10A/SCNN1A/GRIK2	6
CC	GO:0034705	potassium channel complex	8/66	89/19594	6.08881e-10	7.63443e-09	3.15534e-09	HCN4/KCNK1/KCNA2/KCNC2/KCNG1/KCNQ4/KCNS1/GRIK2	8
CC	GO:0005892	acetylcholine-gated channel complex	5/66	15/19594	1.08705e-09	1.26563e-08	5.2309e-09	CHRNA3/CHRNA4/CHRNA5/CHRNA9/CHRNB1	5
CC	GO:1902711	GABA-A receptor complex	5/66	19/19594	4.16568e-09	4.5267e-08	1.8709e-08	GABRA4/GABRB3/GABRG2/GABRP/GABRR1	5
CC	GO:0099634	postsynaptic specialization membrane	8/66	116/19594	5.10046e-09	5.1961e-08	2.14756e-08	GABRA4/GABRG2/GRIA1/GRIA2/GRIN3A/CHRNA9/CHRNA10/CHRNB1	8
CC	GO:0099055	integral component of postsynaptic membrane	8/66	118/19594	5.84206e-09	5.60151e-08	2.31512e-08	GABRA4/GABRG2/GRIA1/GRIN3A/CHRNA9/CHRNA10/CHRNB1/CLCN3	8
CC	GO:0043025	neuronal cell body	13/66	482/19594	6.40948e-09	5.62906e-08	2.32651e-08	CNGA3/KCNK1/KCNA2/KCNC2/ASIC2/GRIA1/GRIA2/GRIK2/GRIN3A/ITPR3/CHRNA3/CHRNA4/CHRNA10	13
CC	GO:0099060	integral component of postsynaptic specialization membrane	7/66	77/19594	7.08427e-09	5.62906e-08	2.32651e-08	GABRA4/GABRG2/GRIA1/GRIN3A/CHRNA9/CHRNA10/CHRNB1	7
CC	GO:0098802	plasma membrane signaling receptor complex	11/66	313/19594	7.13118e-09	5.62906e-08	2.32651e-08	HTR3C/GRIA1/GRIA2/GRIA3/GRIK2/GRIN3A/CHRNA3/CHRNA4/CHRNA5/CHRNA9/CHRNB1	11
CC	GO:1902710	GABA receptor complex	5/66	21/19594	7.25216e-09	5.62906e-08	2.32651e-08	GABRA4/GABRB3/GABRG2/GABRP/GABRR1	5
CC	GO:0098936	intrinsic component of postsynaptic membrane	8/66	123/19594	8.11692e-09	5.77623e-08	2.38734e-08	GABRA4/GABRG2/GRIA1/GRIN3A/CHRNA9/CHRNA10/CHRNB1/CLCN3	8
CC	GO:0008076	voltage-gated potassium channel complex	7/66	79/19594	8.49441e-09	5.77623e-08	2.38734e-08	HCN4/KCNK1/KCNA2/KCNC2/KCNG1/KCNQ4/KCNS1	7
CC	GO:0098878	neurotransmitter receptor complex	6/66	45/19594	8.50488e-09	5.77623e-08	2.38734e-08	HTR3C/GRIA1/GRIA2/GRIA3/GRIK2/GRIN3A	6
CC	GO:0098948	intrinsic component of postsynaptic specialization membrane	7/66	80/19594	9.2844e-09	6.05343e-08	2.5019e-08	GABRA4/GABRG2/GRIA1/GRIN3A/CHRNA9/CHRNA10/CHRNB1	7
CC	GO:0031253	cell projection membrane	11/66	339/19594	1.6255e-08	1.01907e-07	4.21183e-08	CNGA1/TRPM6/KCNK1/KCNA2/KCNC2/SCNN1A/GABRA4/GABRG2/GRIA1/AQP4/CLCN3	11
CC	GO:0045177	apical part of cell	11/66	424/19594	1.57787e-07	9.52563e-07	3.93697e-07	TRPM6/TRPV5/KCNK1/KCNC2/SCNN1A/ITPR3/MIP/ANO1/CFTR/CLCN3/CLCN5	11
CC	GO:0099572	postsynaptic specialization	10/66	341/19594	1.9863e-07	1.15631e-06	4.77907e-07	GABRA4/GABRG2/GRIA1/GRIA2/GRIK2/GRIN3A/CHRNA3/CHRNA9/CHRNA10/CHRNB1	10
CC	GO:0008328	ionotropic glutamate receptor complex	5/66	40/19594	2.23219e-07	1.25465e-06	5.18549e-07	GRIA1/GRIA2/GRIA3/GRIK2/GRIN3A	5
CC	GO:0001518	voltage-gated sodium channel complex	4/66	17/19594	2.70326e-07	1.46877e-06	6.07048e-07	CACNA1G/SCN4A/SCN8A/SCN10A	4
CC	GO:0016324	apical plasma membrane	9/66	358/19594	3.03517e-06	1.59591e-05	6.59596e-06	TRPM6/TRPV5/KCNK1/KCNC2/SCNN1A/MIP/ANO1/CFTR/CLCN3	9
CC	GO:0032590	dendrite membrane	4/66	41/19594	1.08245e-05	5.51375e-05	2.27885e-05	KCNC2/GABRA4/GABRG2/GRIA1	4
CC	GO:0043204	perikaryon	6/66	153/19594	1.26859e-05	6.26608e-05	2.58979e-05	CNGA3/KCNK1/KCNA2/KCNC2/GRIK2/CHRNA10	6
CC	GO:0005891	voltage-gated calcium channel complex	4/66	44/19594	1.44005e-05	6.90376e-05	2.85335e-05	RYR1/CACNA1S/CACNA1D/CACNA1G	4
CC	GO:0031256	leading edge membrane	6/66	175/19594	2.71526e-05	0.000126453	5.22636e-05	KCNA2/KCNC2/GABRA4/GABRG2/GRIA1/CLCN3	6
CC	GO:0043194	axon initial segment	3/66	20/19594	3.99419e-05	0.000180848	7.47451e-05	CNGA3/KCNA2/SCN8A	3
CC	GO:0005911	cell-cell junction	9/66	497/19594	4.14362e-05	0.000182543	7.54458e-05	KCNA2/MIP/GJB4/GJD2/GJA4/GJD4/GJA3/GJA8/GJA10	9
CC	GO:0032589	neuron projection membrane	4/66	58/19594	4.3442e-05	0.000186343	7.70162e-05	KCNC2/GABRA4/GABRG2/GRIA1	4
CC	GO:0044304	main axon	4/66	61/19594	5.30305e-05	0.00022164	9.16047e-05	CNGA3/KCNA2/KCNC2/SCN8A	4
CC	GO:0034704	calcium channel complex	4/66	68/19594	8.13072e-05	0.000331327	0.000136938	RYR1/CACNA1S/CACNA1D/CACNA1G	4
CC	GO:0032281	AMPA glutamate receptor complex	3/66	26/19594	8.97883e-05	0.000356963	0.000147534	GRIA1/GRIA2/GRIA3	3
CC	GO:0098978	glutamatergic synapse	7/66	319/19594	9.70801e-05	0.000376763	0.000155717	SCN10A/GABRG2/GABRR1/GRIA1/GRIK2/GRIN3A/CLCN3	7
CC	GO:0097386	glial cell projection	3/66	33/19594	0.000185269	0.000702299	0.000290263	CNGA3/KCNJ10/AQP4	3
CC	GO:0098793	presynapse	8/66	492/19594	0.000238978	0.000885305	0.000365899	KCNJ10/KCNA2/KCNC2/SCN10A/GRIA1/GRIK2/CLCN3/CLCN5	8
CC	GO:0031252	cell leading edge	7/66	416/19594	0.000489644	0.0017736	0.000733034	TRPM7/KCNA2/KCNC2/GABRA4/GABRG2/GRIA1/CLCN3	7
CC	GO:0043679	axon terminus	4/66	113/19594	0.000573905	0.00203362	0.000840502	KCNA2/KCNC2/GRIK2/CLCN3	4
CC	GO:0031094	platelet dense tubular network	2/66	11/19594	0.000602674	0.00204658	0.000845858	ITPR2/ITPR3	2
CC	GO:1990454	L-type voltage-gated calcium channel complex	2/66	11/19594	0.000602674	0.00204658	0.000845858	CACNA1S/CACNA1D	2
CC	GO:0030315	T-tubule	3/66	51/19594	0.000677215	0.00220772	0.000912457	CACNA1S/CACNA1D/AQP4	3
CC	GO:0060076	excitatory synapse	3/66	51/19594	0.000677215	0.00220772	0.000912457	GRIA1/GRIA2/GRIA3	3
CC	GO:0044306	neuron projection terminus	4/66	129/19594	0.000942596	0.00301261	0.00124512	KCNA2/KCNC2/GRIK2/CLCN3	4
CC	GO:0042383	sarcolemma	4/66	131/19594	0.00099812	0.00312872	0.00129311	RYR1/CACNA1S/CACNA1D/AQP4	4
CC	GO:0031674	I band	4/66	139/19594	0.00124335	0.00382388	0.00158042	RYR1/CACNA1S/CACNA1D/SCN8A	4
CC	GO:0042734	presynaptic membrane	4/66	143/19594	0.00138054	0.00416718	0.00172231	KCNA2/KCNC2/SCN10A/GRIK2	4
CC	GO:0098982	GABA-ergic synapse	3/66	70/19594	0.00170083	0.00504065	0.00208331	GABRA4/GABRG2/GABRR1	3
CC	GO:0016529	sarcoplasmic reticulum	3/66	71/19594	0.00177162	0.00515668	0.00213127	RYR1/ITPR2/ITPR3	3
CC	GO:0060077	inhibitory synapse	2/66	19/19594	0.00184147	0.00517516	0.00213891	GABRG2/CLCN3	2
CC	GO:0097449	astrocyte projection	2/66	19/19594	0.00184147	0.00517516	0.00213891	KCNJ10/AQP4	2
CC	GO:0016528	sarcoplasm	3/66	78/19594	0.00231893	0.00640654	0.00264784	RYR1/ITPR2/ITPR3	3
CC	GO:0043197	dendritic spine	4/66	172/19594	0.00270612	0.00735163	0.00303845	ASIC2/GRIA1/GRIA2/GRIA3	4
CC	GO:0044309	neuron spine	4/66	173/19594	0.00276324	0.00738374	0.00305172	ASIC2/GRIA1/GRIA2/GRIA3	4
CC	GO:0098839	postsynaptic density membrane	3/66	89/19594	0.00337179	0.00886455	0.00366375	GRIA1/GRIA2/GRIN3A	3
CC	GO:0032809	neuronal cell body membrane	2/66	28/19594	0.00399191	0.0103283	0.00426871	KCNA2/KCNC2	2
CC	GO:0030666	endocytic vesicle membrane	4/66	194/19594	0.00416163	0.0105991	0.00438066	GRIA1/GRIA2/GRIA3/CFTR	4
CC	GO:0055037	recycling endosome	4/66	196/19594	0.00431566	0.0107311	0.00443521	KCNK1/GRIA1/CFTR/CLCN3	4
CC	GO:0014069	postsynaptic density	5/66	318/19594	0.00434512	0.0107311	0.00443521	GRIA1/GRIA2/GRIK2/GRIN3A/CHRNA3	5
CC	GO:0032279	asymmetric synapse	5/66	323/19594	0.00464003	0.0112884	0.00466554	GRIA1/GRIA2/GRIK2/GRIN3A/CHRNA3	5
CC	GO:0044298	cell body membrane	2/66	31/19594	0.00487887	0.0116749	0.00482528	KCNA2/KCNC2	2
CC	GO:0005903	brush border	3/66	102/19594	0.00494214	0.0116749	0.00482528	TRPM6/KCNK1/ITPR3	3
CC	GO:0030017	sarcomere	4/66	209/19594	0.0054117	0.0126015	0.00520825	RYR1/CACNA1S/CACNA1D/SCN8A	4
CC	GO:0030139	endocytic vesicle	5/66	342/19594	0.00589156	0.0135257	0.00559021	GRIA1/GRIA2/GRIA3/CFTR/CLCN3	5
CC	GO:0098984	neuron to neuron synapse	5/66	347/19594	0.006257	0.0141651	0.0058545	GRIA1/GRIA2/GRIK2/GRIN3A/CHRNA3	5
CC	GO:0030016	myofibril	4/66	228/19594	0.00732725	0.0163608	0.00676199	RYR1/CACNA1S/CACNA1D/SCN8A	4
CC	GO:0033017	sarcoplasmic reticulum membrane	2/66	41/19594	0.00841952	0.0184626	0.00763066	RYR1/ITPR2	2
CC	GO:0043292	contractile fiber	4/66	238/19594	0.00849507	0.0184626	0.00763066	RYR1/CACNA1S/CACNA1D/SCN8A	4
CC	GO:0030018	Z disc	3/66	127/19594	0.00904128	0.0193912	0.00801443	RYR1/CACNA1D/SCN8A	3
CC	GO:0009925	basal plasma membrane	4/66	251/19594	0.0101874	0.0215656	0.00891313	KCNJ10/KCNC2/KCNQ4/AQP4	4
CC	GO:0043195	terminal bouton	2/66	48/19594	0.0114083	0.0238404	0.00985333	KCNC2/GRIK2	2
CC	GO:0099061	integral component of postsynaptic density membrane	2/66	51/19594	0.0128119	0.026226	0.0108393	GRIA1/GRIN3A	2
CC	GO:0045178	basal part of cell	4/66	269/19594	0.0128717	0.026226	0.0108393	KCNJ10/KCNC2/KCNQ4/AQP4	4
CC	GO:0150034	distal axon	4/66	270/19594	0.0130328	0.0262265	0.0108395	KCNA2/KCNC2/GRIK2/CLCN3	4
CC	GO:0099146	intrinsic component of postsynaptic density membrane	2/66	54/19594	0.0142869	0.0283995	0.0117376	GRIA1/GRIN3A	2
CC	GO:0031526	brush border membrane	2/66	55/19594	0.0147941	0.0290535	0.0120079	TRPM6/KCNK1	2
CC	GO:0098862	cluster of actin-based cell projections	3/66	158/19594	0.0162517	0.031536	0.0130339	TRPM6/KCNK1/ITPR3	3
CC	GO:0031901	early endosome membrane	3/66	172/19594	0.020315	0.038957	0.0161011	GRIA1/CFTR/CLCN3	3
CC	GO:0099056	integral component of presynaptic membrane	2/66	67/19594	0.0214658	0.0406853	0.0168153	KCNA2/SCN10A	2
CC	GO:0098889	intrinsic component of presynaptic membrane	2/66	74/19594	0.0258324	0.0483986	0.0200033	KCNA2/SCN10A	2
CC	GO:0060170	ciliary membrane	2/66	75/19594	0.0264833	0.0490543	0.0202743	CNGA1/SCNN1A	2
CC	GO:0008021	synaptic vesicle	3/66	196/19594	0.0284684	0.0521387	0.0215491	GRIA1/CLCN3/CLCN5	3
CC	GO:0044224	juxtaparanode region of axon	1/66	10/19594	0.0331853	0.0601022	0.0248404	KCNA2	1
CC	GO:0070382	exocytic vesicle	3/66	214/19594	0.0355653	0.0637049	0.0263294	GRIA1/CLCN3/CLCN5	3
CC	GO:0098691	dopaminergic synapse	1/66	11/19594	0.0364435	0.0645684	0.0266863	CHRNA5	1
CC	GO:0016323	basolateral plasma membrane	3/66	226/19594	0.0407582	0.0714364	0.0295249	KCNJ10/KCNC2/AQP4	3
CC	GO:0055038	recycling endosome membrane	2/66	96/19594	0.0416092	0.0721522	0.0298207	GRIA1/CFTR	2
CC	GO:0005769	early endosome	4/66	389/19594	0.0421313	0.0722884	0.029877	GRIA1/CFTR/CLCN3/CLCN5	4
CC	GO:0030673	axolemma	1/66	13/19594	0.0429277	0.0728876	0.0301247	KCNC2	1
CC	GO:0032591	dendritic spine membrane	1/66	15/19594	0.0493688	0.081284	0.0335949	GRIA1	1
CC	GO:0033268	node of Ranvier	1/66	15/19594	0.0493688	0.081284	0.0335949	SCN8A	1
CC	GO:0098688	parallel fiber to Purkinje cell synapse	1/66	15/19594	0.0493688	0.081284	0.0335949	GRIA3	1
MF	GO:0015267	channel activity	66/66	489/18410	1.13555e-106	8.5956e-105	3.3153e-105	KCNT2/KCNU1/CNGA1/CNGA3/HCN4/KCNJ10/RYR1/TRPC1/TRPM6/TRPM7/PKD2L2/TRPV5/KCNK1/KCNK12/KCNK13/CACNA1S/CACNA1D/CACNA1G/KCNA2/KCNC2/KCNG1/KCNQ4/KCNS1/KCNH6/SCN4A/SCN8A/SCN10A/HTR3C/ASIC1/ASIC2/SCNN1A/GABRA4/GABRB3/GABRG2/GABRP/GABRR1/GLRA2/GRIA1/GRIA2/GRIA3/GRIK2/GRIN3A/ITPR2/ITPR3/CHRNA3/CHRNA4/CHRNA5/CHRNA9/CHRNA10/CHRNB1/CHRNG/ZACN/MIP/AQP4/ANO1/CFTR/CLCN3/CLCN5/GJB4/GJD2/GJA4/GJD4/GJA3/GJA8/GJA10…	66
MF	GO:0022803	passive transmembrane transporter activity	66/66	490/18410	1.3123e-106	8.5956e-105	3.3153e-105	KCNT2/KCNU1/CNGA1/CNGA3/HCN4/KCNJ10/RYR1/TRPC1/TRPM6/TRPM7/PKD2L2/TRPV5/KCNK1/KCNK12/KCNK13/CACNA1S/CACNA1D/CACNA1G/KCNA2/KCNC2/KCNG1/KCNQ4/KCNS1/KCNH6/SCN4A/SCN8A/SCN10A/HTR3C/ASIC1/ASIC2/SCNN1A/GABRA4/GABRB3/GABRG2/GABRP/GABRR1/GLRA2/GRIA1/GRIA2/GRIA3/GRIK2/GRIN3A/ITPR2/ITPR3/CHRNA3/CHRNA4/CHRNA5/CHRNA9/CHRNA10/CHRNB1/CHRNG/ZACN/MIP/AQP4/ANO1/CFTR/CLCN3/CLCN5/GJB4/GJD2/GJA4/GJD4/GJA3/GJA8/GJA10…	66
MF	GO:0005216	ion channel activity	56/66	442/18410	9.76699e-82	4.26492e-80	1.64497e-80	KCNT2/CNGA1/CNGA3/HCN4/KCNJ10/RYR1/TRPC1/TRPM6/TRPM7/PKD2L2/TRPV5/KCNK1/KCNK12/KCNK13/CACNA1S/CACNA1D/CACNA1G/KCNA2/KCNC2/KCNG1/KCNQ4/KCNS1/KCNH6/SCN4A/SCN8A/SCN10A/HTR3C/ASIC1/ASIC2/SCNN1A/GABRA4/GABRB3/GABRG2/GABRP/GABRR1/GLRA2/GRIA1/GRIA2/GRIA3/GRIK2/GRIN3A/ITPR2/ITPR3/CHRNA3/CHRNA4/CHRNA5/CHRNA9/CHRNA10/CHRNB1/CHRNG/ZACN/ANO1/CFTR/CLCN3/CLCN5/PIEZO2	56
MF	GO:0022836	gated channel activity	52/66	340/18410	7.82517e-79	2.56274e-77	9.88443e-78	KCNT2/KCNU1/CNGA1/CNGA3/HCN4/KCNJ10/RYR1/KCNK1/KCNK12/KCNK13/CACNA1S/CACNA1D/CACNA1G/KCNA2/KCNC2/KCNG1/KCNQ4/KCNS1/KCNH6/SCN4A/SCN8A/SCN10A/HTR3C/ASIC1/ASIC2/SCNN1A/GABRA4/GABRB3/GABRG2/GABRP/GABRR1/GLRA2/GRIA1/GRIA2/GRIA3/GRIK2/GRIN3A/ITPR2/ITPR3/CHRNA3/CHRNA4/CHRNA5/CHRNA9/CHRNA10/CHRNB1/CHRNG/ZACN/ANO1/CFTR/CLCN3/CLCN5/PIEZO2	52
MF	GO:0005261	cation channel activity	46/66	345/18410	4.75298e-65	1.24528e-63	4.80301e-64	KCNT2/CNGA1/CNGA3/HCN4/KCNJ10/RYR1/TRPC1/TRPM6/TRPM7/PKD2L2/TRPV5/KCNK1/KCNK12/KCNK13/CACNA1S/CACNA1D/CACNA1G/KCNA2/KCNC2/KCNG1/KCNQ4/KCNS1/KCNH6/SCN4A/SCN8A/SCN10A/HTR3C/ASIC1/ASIC2/SCNN1A/GRIA1/GRIA2/GRIA3/GRIK2/GRIN3A/ITPR2/ITPR3/CHRNA3/CHRNA4/CHRNA5/CHRNA9/CHRNA10/CHRNB1/CHRNG/ANO1/PIEZO2	46
MF	GO:0015276	ligand-gated ion channel activity	33/66	145/18410	4.45987e-53	8.34633e-52	3.21916e-52	CNGA1/CNGA3/HCN4/KCNJ10/RYR1/KCNK1/KCNH6/HTR3C/ASIC1/ASIC2/SCNN1A/GABRA4/GABRB3/GABRG2/GABRP/GABRR1/GLRA2/GRIA1/GRIA2/GRIA3/GRIK2/GRIN3A/ITPR2/ITPR3/CHRNA3/CHRNA4/CHRNA5/CHRNA9/CHRNA10/CHRNB1/CHRNG/ZACN/CFTR	33
MF	GO:0022834	ligand-gated channel activity	33/66	145/18410	4.45987e-53	8.34633e-52	3.21916e-52	CNGA1/CNGA3/HCN4/KCNJ10/RYR1/KCNK1/KCNH6/HTR3C/ASIC1/ASIC2/SCNN1A/GABRA4/GABRB3/GABRG2/GABRP/GABRR1/GLRA2/GRIA1/GRIA2/GRIA3/GRIK2/GRIN3A/ITPR2/ITPR3/CHRNA3/CHRNA4/CHRNA5/CHRNA9/CHRNA10/CHRNB1/CHRNG/ZACN/CFTR	33
MF	GO:0099094	ligand-gated cation channel activity	25/66	115/18410	4.08932e-39	6.69626e-38	2.58273e-38	CNGA1/CNGA3/HCN4/KCNJ10/RYR1/KCNK1/KCNH6/HTR3C/ASIC1/ASIC2/SCNN1A/GRIA1/GRIA2/GRIA3/GRIK2/GRIN3A/ITPR2/ITPR3/CHRNA3/CHRNA4/CHRNA5/CHRNA9/CHRNA10/CHRNB1/CHRNG	25
MF	GO:0046873	metal ion transmembrane transporter activity	33/66	428/18410	1.28721e-36	1.87361e-35	7.22646e-36	KCNT2/HCN4/KCNJ10/RYR1/TRPC1/TRPM6/TRPM7/PKD2L2/TRPV5/KCNK1/KCNK12/KCNK13/CACNA1S/CACNA1D/CACNA1G/KCNA2/KCNC2/KCNG1/KCNQ4/KCNS1/KCNH6/SCN4A/SCN8A/SCN10A/ASIC1/ASIC2/SCNN1A/GRIK2/GRIN3A/ITPR2/ITPR3/CHRNA9/CHRNA10	33
MF	GO:0005230	extracellular ligand-gated ion channel activity	20/66	73/18410	1.89242e-33	2.47907e-32	9.56168e-33	HTR3C/GABRA4/GABRB3/GABRG2/GABRP/GABRR1/GLRA2/GRIA1/GRIA2/GRIA3/GRIK2/GRIN3A/CHRNA3/CHRNA4/CHRNA5/CHRNA9/CHRNA10/CHRNB1/CHRNG/ZACN	20
MF	GO:0022824	transmitter-gated ion channel activity	18/66	60/18410	6.2455e-31	6.818e-30	2.62968e-30	HTR3C/GABRA4/GABRB3/GABRG2/GABRR1/GLRA2/GRIA1/GRIA2/GRIA3/GRIK2/GRIN3A/CHRNA3/CHRNA4/CHRNA5/CHRNA9/CHRNA10/CHRNB1/CHRNG	18
MF	GO:0022835	transmitter-gated channel activity	18/66	60/18410	6.2455e-31	6.818e-30	2.62968e-30	HTR3C/GABRA4/GABRB3/GABRG2/GABRR1/GLRA2/GRIA1/GRIA2/GRIA3/GRIK2/GRIN3A/CHRNA3/CHRNA4/CHRNA5/CHRNA9/CHRNA10/CHRNB1/CHRNG	18
MF	GO:0005244	voltage-gated ion channel activity	24/66	201/18410	8.45053e-31	7.90729e-30	3.04982e-30	KCNT2/KCNU1/HCN4/KCNJ10/RYR1/KCNK1/KCNK12/KCNK13/CACNA1S/CACNA1D/CACNA1G/KCNA2/KCNC2/KCNG1/KCNQ4/KCNS1/KCNH6/SCN4A/SCN8A/SCN10A/GRIN3A/ANO1/CLCN3/CLCN5	24
MF	GO:0022832	voltage-gated channel activity	24/66	201/18410	8.45053e-31	7.90729e-30	3.04982e-30	KCNT2/KCNU1/HCN4/KCNJ10/RYR1/KCNK1/KCNK12/KCNK13/CACNA1S/CACNA1D/CACNA1G/KCNA2/KCNC2/KCNG1/KCNQ4/KCNS1/KCNH6/SCN4A/SCN8A/SCN10A/GRIN3A/ANO1/CLCN3/CLCN5	24
MF	GO:0030594	neurotransmitter receptor activity	20/66	111/18410	2.15473e-29	1.8818e-28	7.25804e-29	HTR3C/GABRA4/GABRB3/GABRG2/GABRP/GABRR1/GLRA2/GRIA1/GRIA2/GRIA3/GRIK2/GRIN3A/CHRNA3/CHRNA4/CHRNA5/CHRNA9/CHRNA10/CHRNB1/CHRNG/ZACN	20
MF	GO:1904315	transmitter-gated ion channel activity involved in regulation of postsynaptic membrane potential	15/66	46/18410	1.76152e-26	1.44224e-25	5.5627e-26	GABRA4/GABRG2/GABRR1/GLRA2/GRIA1/GRIA3/GRIK2/GRIN3A/CHRNA3/CHRNA4/CHRNA5/CHRNA9/CHRNA10/CHRNB1/CHRNG	15
MF	GO:0099529	neurotransmitter receptor activity involved in regulation of postsynaptic membrane potential	15/66	49/18410	5.38127e-26	4.14674e-25	1.59939e-25	GABRA4/GABRG2/GABRR1/GLRA2/GRIA1/GRIA3/GRIK2/GRIN3A/CHRNA3/CHRNA4/CHRNA5/CHRNA9/CHRNA10/CHRNB1/CHRNG	15
MF	GO:0098960	postsynaptic neurotransmitter receptor activity	15/66	64/18410	5.2393e-24	3.81305e-23	1.47068e-23	GABRA4/GABRG2/GABRR1/GLRA2/GRIA1/GRIA3/GRIK2/GRIN3A/CHRNA3/CHRNA4/CHRNA5/CHRNA9/CHRNA10/CHRNB1/CHRNG	15
MF	GO:0022843	voltage-gated cation channel activity	15/66	144/18410	2.27393e-18	1.56781e-17	6.04701e-18	KCNT2/HCN4/KCNJ10/RYR1/KCNK1/CACNA1S/CACNA1D/CACNA1G/KCNA2/KCNC2/KCNG1/KCNQ4/KCNS1/KCNH6/GRIN3A	15
MF	GO:0005262	calcium channel activity	14/66	119/18410	5.91191e-18	3.8723e-17	1.49354e-17	RYR1/TRPC1/TRPM6/TRPM7/PKD2L2/TRPV5/CACNA1S/CACNA1D/CACNA1G/GRIN3A/ITPR2/ITPR3/CHRNA9/CHRNA10	14
MF	GO:0015085	calcium ion transmembrane transporter activity	14/66	135/18410	3.65353e-17	2.27911e-16	8.79045e-17	RYR1/TRPC1/TRPM6/TRPM7/PKD2L2/TRPV5/CACNA1S/CACNA1D/CACNA1G/GRIN3A/ITPR2/ITPR3/CHRNA9/CHRNA10	14
MF	GO:0005267	potassium channel activity	13/66	121/18410	3.36513e-16	2.00378e-15	7.72853e-16	KCNT2/HCN4/KCNJ10/KCNK1/KCNK12/KCNK13/KCNA2/KCNC2/KCNG1/KCNQ4/KCNS1/KCNH6/GRIK2	13
MF	GO:0005231	excitatory extracellular ligand-gated ion channel activity	9/66	29/18410	5.24678e-16	2.98838e-15	1.15261e-15	GLRA2/GRIK2/CHRNA3/CHRNA4/CHRNA5/CHRNA9/CHRNA10/CHRNB1/CHRNG	9
MF	GO:0005272	sodium channel activity	10/66	46/18410	6.33086e-16	3.4556e-15	1.33281e-15	HCN4/KCNK1/CACNA1G/SCN4A/SCN8A/SCN10A/ASIC1/ASIC2/SCNN1A/GRIK2	10
MF	GO:0015079	potassium ion transmembrane transporter activity	13/66	154/18410	8.20261e-15	4.29817e-14	1.65779e-14	KCNT2/HCN4/KCNJ10/KCNK1/KCNK12/KCNK13/KCNA2/KCNC2/KCNG1/KCNQ4/KCNS1/KCNH6/GRIK2	13
MF	GO:0022848	acetylcholine-gated cation-selective channel activity	7/66	16/18410	6.11526e-14	3.08115e-13	1.18839e-13	CHRNA3/CHRNA4/CHRNA5/CHRNA9/CHRNA10/CHRNB1/CHRNG	7
MF	GO:0005254	chloride channel activity	10/66	74/18410	1.03235e-13	5.0088e-13	1.93188e-13	GABRA4/GABRB3/GABRG2/GABRP/GABRR1/GLRA2/ANO1/CFTR/CLCN3/CLCN5	10
MF	GO:0005253	anion channel activity	10/66	87/18410	5.54531e-13	2.59441e-12	1.00066e-12	GABRA4/GABRB3/GABRG2/GABRP/GABRR1/GLRA2/ANO1/CFTR/CLCN3/CLCN5	10
MF	GO:0005243	gap junction channel activity	7/66	21/18410	6.12906e-13	2.76864e-12	1.06786e-12	GJB4/GJD2/GJA4/GJD4/GJA3/GJA8/GJA10	7
MF	GO:0005249	voltage-gated potassium channel activity	10/66	91/18410	8.80973e-13	3.84692e-12	1.48374e-12	KCNT2/HCN4/KCNJ10/KCNK1/KCNA2/KCNC2/KCNG1/KCNQ4/KCNS1/KCNH6	10
MF	GO:0015108	chloride transmembrane transporter activity	10/66	99/18410	2.08863e-12	8.82614e-12	3.40422e-12	GABRA4/GABRB3/GABRG2/GABRP/GABRR1/GLRA2/ANO1/CFTR/CLCN3/CLCN5	10
MF	GO:0005217	intracellular ligand-gated ion channel activity	7/66	30/18410	1.04627e-11	4.15337e-11	1.60194e-11	CNGA1/CNGA3/HCN4/RYR1/ITPR2/ITPR3/CFTR	7
MF	GO:0022829	wide pore channel activity	7/66	30/18410	1.04627e-11	4.15337e-11	1.60194e-11	GJB4/GJD2/GJA4/GJD4/GJA3/GJA8/GJA10	7
MF	GO:0015081	sodium ion transmembrane transporter activity	10/66	150/18410	1.36077e-10	5.24297e-10	2.0222e-10	HCN4/KCNK1/CACNA1G/SCN4A/SCN8A/SCN10A/ASIC1/ASIC2/SCNN1A/GRIK2	10
MF	GO:0015103	inorganic anion transmembrane transporter activity	10/66	151/18410	1.45323e-10	5.43924e-10	2.0979e-10	GABRA4/GABRB3/GABRG2/GABRP/GABRR1/GLRA2/ANO1/CFTR/CLCN3/CLCN5	10
MF	GO:0099095	ligand-gated anion channel activity	5/66	18/18410	4.19376e-09	1.52606e-08	5.88599e-09	GABRA4/GABRB3/GABRG2/GLRA2/CFTR	5
MF	GO:0004890	GABA-A receptor activity	5/66	19/18410	5.67582e-09	1.95667e-08	7.5468e-09	GABRA4/GABRB3/GABRG2/GABRP/GABRR1	5
MF	GO:0004970	ionotropic glutamate receptor activity	5/66	19/18410	5.67582e-09	1.95667e-08	7.5468e-09	GRIA1/GRIA2/GRIA3/GRIK2/GRIN3A	5
MF	GO:0015464	acetylcholine receptor activity	5/66	22/18410	1.27479e-08	4.17494e-08	1.61026e-08	CHRNA3/CHRNA4/CHRNA5/CHRNB1/CHRNG	5
MF	GO:0016917	GABA receptor activity	5/66	22/18410	1.27479e-08	4.17494e-08	1.61026e-08	GABRA4/GABRB3/GABRG2/GABRP/GABRR1	5
MF	GO:0005248	voltage-gated sodium channel activity	5/66	24/18410	2.04621e-08	6.53791e-08	2.52165e-08	HCN4/CACNA1G/SCN4A/SCN8A/SCN10A	5
MF	GO:0008066	glutamate receptor activity	5/66	27/18410	3.85439e-08	1.2022e-07	4.63686e-08	GRIA1/GRIA2/GRIA3/GRIK2/GRIN3A	5
MF	GO:0005251	delayed rectifier potassium channel activity	5/66	33/18410	1.11451e-07	3.39536e-07	1.30958e-07	KCNA2/KCNC2/KCNG1/KCNQ4/KCNS1	5
MF	GO:0008509	anion transmembrane transporter activity	10/66	315/18410	1.68566e-07	5.01867e-07	1.93569e-07	GABRA4/GABRB3/GABRG2/GABRP/GABRR1/GLRA2/ANO1/CFTR/CLCN3/CLCN5	10
MF	GO:0042165	neurotransmitter binding	4/66	17/18410	3.46141e-07	1.00765e-06	3.88649e-07	GRIN3A/CHRNA3/CHRNA4/CHRNB1	4
MF	GO:0005247	voltage-gated chloride channel activity	3/66	11/18410	7.11385e-06	1.9828e-05	7.64759e-06	ANO1/CLCN3/CLCN5	3
MF	GO:0042166	acetylcholine binding	3/66	11/18410	7.11385e-06	1.9828e-05	7.64759e-06	CHRNA3/CHRNA4/CHRNB1	3
MF	GO:0005221	intracellular cyclic nucleotide activated cation channel activity	3/66	12/18410	9.46081e-06	2.47873e-05	9.5604e-06	CNGA1/CNGA3/HCN4	3
MF	GO:0015280	ligand-gated sodium channel activity	3/66	12/18410	9.46081e-06	2.47873e-05	9.5604e-06	ASIC1/ASIC2/SCNN1A	3
MF	GO:0043855	cyclic nucleotide-gated ion channel activity	3/66	12/18410	9.46081e-06	2.47873e-05	9.5604e-06	CNGA1/CNGA3/HCN4	3
MF	GO:0022851	GABA-gated chloride ion channel activity	3/66	13/18410	1.22675e-05	3.09047e-05	1.19199e-05	GABRA4/GABRB3/GABRG2	3
MF	GO:0070679	inositol 1,4,5 trisphosphate binding	3/66	13/18410	1.22675e-05	3.09047e-05	1.19199e-05	TRPC1/ITPR2/ITPR3	3
MF	GO:0022839	ion gated channel activity	4/66	44/18410	1.83584e-05	4.53763e-05	1.75015e-05	KCNT2/ASIC1/ASIC2/ANO1	4
MF	GO:0005237	inhibitory extracellular ligand-gated ion channel activity	3/66	15/18410	1.94166e-05	4.71032e-05	1.81676e-05	GABRA4/GABRG2/GLRA2	3
MF	GO:0005245	voltage-gated calcium channel activity	4/66	45/18410	2.00953e-05	4.78633e-05	1.84607e-05	RYR1/CACNA1S/CACNA1D/CACNA1G	4
MF	GO:0022841	potassium ion leak channel activity	3/66	16/18410	2.38361e-05	5.57594e-05	2.15062e-05	KCNK1/KCNK12/KCNK13	3
MF	GO:0008308	voltage-gated anion channel activity	3/66	17/18410	2.88696e-05	6.52055e-05	2.51496e-05	ANO1/CLCN3/CLCN5	3
MF	GO:0015278	calcium-release channel activity	3/66	17/18410	2.88696e-05	6.52055e-05	2.51496e-05	RYR1/ITPR2/ITPR3	3
MF	GO:0022840	leak channel activity	3/66	19/18410	4.09287e-05	8.9361e-05	3.44663e-05	KCNK1/KCNK12/KCNK13	3
MF	GO:0022842	narrow pore channel activity	3/66	19/18410	4.09287e-05	8.9361e-05	3.44663e-05	KCNK1/KCNK12/KCNK13	3
MF	GO:0099604	ligand-gated calcium channel activity	3/66	26/18410	0.000107866	0.000231646	8.93451e-05	RYR1/ITPR2/ITPR3	3
MF	GO:0005242	inward rectifier potassium channel activity	3/66	27/18410	0.000121038	0.000255742	9.86389e-05	KCNJ10/KCNK1/KCNH6	3
MF	GO:0030165	PDZ domain binding	4/66	82/18410	0.000213573	0.000444095	0.000171286	GRIA1/GRIK2/CFTR/CLCN3	4
MF	GO:0030551	cyclic nucleotide binding	3/66	37/18410	0.000313398	0.000641487	0.00024742	CNGA1/CNGA3/HCN4	3
MF	GO:0008331	high voltage-gated calcium channel activity	2/66	11/18410	0.000681828	0.00135333	0.000521974	CACNA1S/CACNA1D	2
MF	GO:0008503	benzodiazepine receptor activity	2/66	11/18410	0.000681828	0.00135333	0.000521974	GABRA4/GABRG2	2
MF	GO:0005516	calmodulin binding	5/66	200/18410	0.000751678	0.0014697	0.000566858	RYR1/TRPV5/CACNA1S/KCNQ4/MIP	5
MF	GO:0016594	glycine binding	2/66	12/18410	0.000816302	0.00157258	0.00060654	GLRA2/GRIN3A	2
MF	GO:0015250	water channel activity	2/66	13/18410	0.00096249	0.00182734	0.000704798	MIP/AQP4	2
MF	GO:0015271	outward rectifier potassium channel activity	2/66	14/18410	0.00112031	0.00209658	0.000808644	KCNT2/KCNA2	2
MF	GO:0030553	cGMP binding	2/66	15/18410	0.00128968	0.00237955	0.000917784	CNGA1/CNGA3	2
MF	GO:0005372	water transmembrane transporter activity	2/66	16/18410	0.00147051	0.00267551	0.00103194	MIP/AQP4	2
MF	GO:0015299	solute:proton antiporter activity	2/66	23/18410	0.00305059	0.00544516	0.00210018	CLCN3/CLCN5	2
MF	GO:0001540	amyloid-beta binding	3/66	81/18410	0.00307589	0.00544516	0.00210018	GRIA1/GRIA2/GRIA3	3
MF	GO:0043178	alcohol binding	3/66	89/18410	0.0040117	0.0070071	0.00270262	TRPC1/ITPR2/ITPR3	3
MF	GO:0015298	solute:cation antiporter activity	2/66	35/18410	0.00697858	0.0120289	0.0046395	CLCN3/CLCN5	2
MF	GO:0044325	transmembrane transporter binding	3/66	127/18410	0.0106955	0.0181963	0.00701827	KCNC2/SCN10A/ITPR2	3
MF	GO:0016597	amino acid binding	2/66	56/18410	0.0172123	0.0289078	0.0111497	GLRA2/GRIN3A	2
MF	GO:0097110	scaffold protein binding	2/66	67/18410	0.0240984	0.0399606	0.0154127	CACNA1G/ITPR2	2
MF	GO:0015279	store-operated calcium channel activity	1/66	10/18410	0.0352857	0.0563711	0.0217422	TRPC1	1
MF	GO:0019869	chloride channel inhibitor activity	1/66	10/18410	0.0352857	0.0563711	0.0217422	CFTR	1
MF	GO:0043225	ATPase-coupled inorganic anion transmembrane transporter activity	1/66	10/18410	0.0352857	0.0563711	0.0217422	CFTR	1
MF	GO:0015297	antiporter activity	2/66	89/18410	0.0405976	0.0640758	0.0247138	CLCN3/CLCN5	2

## Sheet: KEGG
ID	Description	GeneRatio	BgRatio	pvalue	p.adjust	qvalue	geneID	Count
hsa05033	Nicotine addiction	10/43	40/8191	3.90642e-15	3.20327e-13	1.68593e-13	GABRA4/GABRB3/GABRG2/GABRP/GABRR1/GRIA1/GRIA2/GRIA3/GRIN3A/CHRNA4	10
hsa04080	Neuroactive ligand-receptor interaction	18/43	362/8191	6.03389e-14	2.4739e-12	1.30205e-12	GABRA4/GABRB3/GABRG2/GABRP/GABRR1/GLRA2/GRIA1/GRIA2/GRIA3/GRIK2/GRIN3A/CHRNA3/CHRNA4/CHRNA5/CHRNA9/CHRNA10/CHRNB1/CHRNG	18
hsa04723	Retrograde endocannabinoid signaling	12/43	148/8191	7.33145e-12	2.00393e-10	1.0547e-10	CACNA1S/CACNA1D/GABRA4/GABRB3/GABRG2/GABRP/GABRR1/GRIA1/GRIA2/GRIA3/ITPR2/ITPR3	12
hsa04724	Glutamatergic synapse	9/43	114/8191	5.4081e-09	1.10866e-07	5.83506e-08	TRPC1/CACNA1D/GRIA1/GRIA2/GRIA3/GRIK2/GRIN3A/ITPR2/ITPR3	9
hsa04024	cAMP signaling pathway	10/43	221/8191	1.46693e-07	2.40576e-06	1.26619e-06	CNGA1/CNGA3/HCN4/CACNA1S/CACNA1D/GRIA1/GRIA2/GRIA3/GRIN3A/CFTR	10
hsa04727	GABAergic synapse	7/43	89/8191	3.3038e-07	4.51519e-06	2.37641e-06	CACNA1S/CACNA1D/GABRA4/GABRB3/GABRG2/GABRP/GABRR1	7
hsa04730	Long-term depression	6/43	60/8191	5.91022e-07	6.12106e-06	3.22161e-06	RYR1/GRIA1/GRIA2/GRIA3/ITPR2/ITPR3	6
hsa04713	Circadian entrainment	7/43	97/8191	5.97177e-07	6.12106e-06	3.22161e-06	RYR1/CACNA1D/CACNA1G/GRIA1/GRIA2/GRIA3/ITPR3	7
hsa04929	GnRH secretion	6/43	64/8191	8.71444e-07	7.93982e-06	4.17885e-06	TRPC1/CACNA1S/CACNA1D/CACNA1G/ITPR2/ITPR3	6
hsa04725	Cholinergic synapse	7/43	113/8191	1.68744e-06	1.3837e-05	7.28265e-06	CACNA1S/CACNA1D/KCNQ4/ITPR2/ITPR3/CHRNA3/CHRNA4	7
hsa04726	Serotonergic synapse	7/43	115/8191	1.89958e-06	1.41605e-05	7.45292e-06	TRPC1/CACNA1S/CACNA1D/HTR3C/GABRB3/ITPR2/ITPR3	7
hsa04742	Taste transduction	6/43	86/8191	5.01669e-06	3.42807e-05	1.80425e-05	HCN4/HTR3C/ASIC2/SCNN1A/GABRA4/ITPR3	6
hsa05017	Spinocerebellar ataxia	7/43	143/8191	8.1294e-06	5.12777e-05	2.69883e-05	RYR1/GRIA1/GRIA2/GRIA3/GRIN3A/ITPR2/ITPR3	7
hsa04927	Cortisol synthesis and secretion	5/43	65/8191	2.05341e-05	0.000120271	6.33006e-05	CACNA1S/CACNA1D/CACNA1G/ITPR2/ITPR3	5
hsa05031	Amphetamine addiction	5/43	69/8191	2.75094e-05	0.000150385	7.91499e-05	CACNA1D/GRIA1/GRIA2/GRIA3/GRIN3A	5
hsa04728	Dopaminergic synapse	6/43	132/8191	5.84128e-05	0.000299366	0.000157561	CACNA1D/GRIA1/GRIA2/GRIA3/ITPR2/ITPR3	6
hsa05032	Morphine addiction	5/43	91/8191	0.000104536	0.000504232	0.000265385	GABRA4/GABRB3/GABRG2/GABRP/GABRR1	5
hsa04925	Aldosterone synthesis and secretion	5/43	98/8191	0.000148573	0.000676832	0.000356228	CACNA1S/CACNA1D/CACNA1G/ITPR2/ITPR3	5
hsa04022	cGMP-PKG signaling pathway	6/43	167/8191	0.000214188	0.000924389	0.000486521	KCNU1/CNGA1/CACNA1S/CACNA1D/ITPR2/ITPR3	6
hsa04720	Long-term potentiation	4/43	67/8191	0.000396977	0.0016276	0.000856634	GRIA1/GRIA2/ITPR2/ITPR3	4
hsa04924	Renin secretion	4/43	69/8191	0.000444352	0.00173509	0.000913204	CACNA1S/CACNA1D/ITPR2/ITPR3	4
hsa04270	Vascular smooth muscle contraction	5/43	134/8191	0.000635415	0.00228933	0.00120491	KCNU1/CACNA1S/CACNA1D/ITPR2/ITPR3	5
hsa04971	Gastric acid secretion	4/43	76/8191	0.00064213	0.00228933	0.00120491	KCNJ10/ITPR2/ITPR3/CFTR	4
hsa04911	Insulin secretion	4/43	86/8191	0.00102322	0.003496	0.00184	KCNU1/CACNA1S/CACNA1D/ITPR3	4
hsa04921	Oxytocin signaling pathway	5/43	154/8191	0.00119081	0.00386585	0.00203466	RYR1/CACNA1S/CACNA1D/ITPR2/ITPR3	5
hsa04934	Cushing syndrome	5/43	155/8191	0.00122576	0.00386585	0.00203466	CACNA1S/CACNA1D/CACNA1G/ITPR2/ITPR3	5
hsa04912	GnRH signaling pathway	4/43	93/8191	0.00136995	0.0041606	0.00218979	CACNA1S/CACNA1D/ITPR2/ITPR3	4
hsa04020	Calcium signaling pathway	6/43	240/8191	0.00146004	0.00427582	0.00225043	RYR1/CACNA1S/CACNA1D/CACNA1G/ITPR2/ITPR3	6
hsa04750	Inflammatory mediator regulation of TRP channels	4/43	98/8191	0.00166304	0.0047024	0.00247495	ASIC1/ASIC2/ITPR2/ITPR3	4
hsa04972	Pancreatic secretion	4/43	102/8191	0.00192698	0.00526708	0.00277215	TRPC1/ITPR2/ITPR3/CFTR	4
hsa05020	Prion disease	6/43	273/8191	0.00280261	0.00741335	0.00390176	RYR1/CACNA1S/CACNA1D/GRIN3A/ITPR2/ITPR3	6
hsa05022	Pathways of neurodegeneration - multiple diseases	8/43	476/8191	0.00293109	0.00751093	0.00395312	RYR1/CACNA1S/CACNA1D/GRIA1/GRIA2/GRIA3/ITPR2/ITPR3	8
hsa04935	Growth hormone synthesis, secretion and action	4/43	120/8191	0.00347925	0.00864542	0.00455022	CACNA1S/CACNA1D/ITPR2/ITPR3	4
hsa05207	Chemical carcinogenesis - receptor activation	5/43	212/8191	0.00479131	0.0115555	0.00608185	CACNA1S/CACNA1D/CHRNA3/CHRNA4/CHRNA9	5
hsa04218	Cellular senescence	4/43	156/8191	0.00877467	0.0205578	0.0108199	TRPM7/CACNA1D/ITPR2/ITPR3	4
hsa04540	Gap junction	3/43	88/8191	0.0108489	0.0247115	0.013006	ITPR2/ITPR3/GJD2	3
hsa04928	Parathyroid hormone synthesis, secretion and action	3/43	106/8191	0.0178713	0.0396066	0.0208456	TRPV5/ITPR2/ITPR3	3
hsa04930	Type II diabetes mellitus	2/43	46/8191	0.0240773	0.0519562	0.0273454	CACNA1D/CACNA1G	2
hsa05030	Cocaine addiction	2/43	49/8191	0.0270885	0.0569552	0.0299764	GRIA2/GRIN3A	2
hsa04371	Apelin signaling pathway	3/43	139/8191	0.0360309	0.0738634	0.0388755	RYR1/ITPR2/ITPR3	3
hsa04978	Mineral absorption	2/43	60/8191	0.0393242	0.0786484	0.0413939	TRPM6/TRPM7	2
