# Supplementary material for: Cellular interactions and Ion channel signatures in atrial fibrillation remodeling: insights from single-cell analysis and machine learning
Source: Front Cardiovasc Med. 2025 Aug 15;12:1615574. doi: 10.3389/fcvm.2025.1615574 (PMC12394505; doi:10.3389/fcvm.2025.1615574)
Supplement: Supplementary Table S7 — Differentially expressed ion channel genes and enrichment analysis results from the normalized AF dataset (GSE115574). [file Table7.xlsx]

## Sheet: channel-related GSE115574
ID	GSM3182708_Control	GSM3182709_Control	GSM3182710_Control	GSM3182711_Control	GSM3182712_Control	GSM3182713_Control	GSM3182714_Control	GSM3182715_Control	GSM3182716_Control	GSM3182717_Control	GSM3182718_Control	GSM3182719_Control	GSM3182720_Control	GSM3182721_Control	GSM3182722_Control	GSM3182723_Control	GSM3182724_Control	GSM3182725_Control	GSM3182726_Control	GSM3182727_Control	GSM3182728_Control	GSM3182729_Control	GSM3182730_Control	GSM3182731_Control	GSM3182732_Control	GSM3182733_Control	GSM3182734_Control	GSM3182735_Control	GSM3182736_Control	GSM3182737_Control	GSM3182738_Control	GSM3182680_Treat	GSM3182681_Treat	GSM3182682_Treat	GSM3182683_Treat	GSM3182684_Treat	GSM3182685_Treat	GSM3182686_Treat	GSM3182687_Treat	GSM3182688_Treat	GSM3182689_Treat	GSM3182690_Treat	GSM3182691_Treat	GSM3182692_Treat	GSM3182693_Treat	GSM3182694_Treat	GSM3182695_Treat	GSM3182696_Treat	GSM3182697_Treat
KCNMA1	3.38254	3.72347	3.48565	3.91312	3.68541	3.54239	3.13234	3.33375	3.3862	3.61743	3.93293	3.47901	3.73947	4.15345	3.4169	3.43632	3.68385	3.33522	3.36748	3.60705	3.72956	3.44659	3.64469	3.37158	4.43268	3.67037	3.32897	3.51353	3.51371	3.83675	3.71046	3.33922	3.22015	3.62903	3.33591	3.28514	3.48799	3.83714	3.41984	3.53753	3.54854	3.53486	3.38766	3.59292	3.46015	3.52641	3.42065	3.29353	3.18838
KCNN1	3.38603	3.76532	3.7314	3.48565	3.89146	3.45373	3.69981	3.19876	3.44286	3.69908	3.95626	4.16514	3.42267	3.09056	4.08681	3.51211	3.72817	3.13149	3.78534	3.78163	3.37059	2.98189	3.67502	3.69152	3.75449	3.33788	3.95777	3.52002	3.58957	3.43951	3.67349	3.38785	3.34633	3.71905	3.43061	3.57492	3.65687	3.98764	3.58107	3.11289	3.5252	3.39962	3.65537	3.78933	3.42313	4.08842	3.63393	3.99123	3.77342
KCNN2	6.61542	5.65509	6.21164	5.8026	6.7743	6.05977	6.11535	5.88416	7.21327	6.54262	6.67982	6.13079	4.74638	6.67982	6.95552	5.86539	5.80125	5.6568	6.71509	5.1012	6.62724	5.7775	6.38246	5.84215	6.63277	6.00025	6.41233	5.14955	6.88718	6.67588	5.74693	6.26422	4.87359	6.99542	5.49626	7.03411	6.15339	6.34496	5.39487	4.45367	6.43848	5.51632	5.01057	6.77225	5.34803	6.62515	5.2523	4.29231	3.24148
KCNN3	3.18847	3.14773	3.49569	3.57165	3.46379	3.3435	3.75626	3.20125	3.25089	3.02914	3.20046	3.23512	3.36577	3.39365	3.4616	3.18628	3.03379	3.16557	3.34245	3.41082	3.2681	3.22357	3.2354	3.26754	3.20315	3.41763	3.11454	3.17616	3.34332	3.27701	3.24337	3.379	3.44749	3.23131	3.20256	2.98253	3.308	3.10244	2.91851	3.41224	3.63239	3.77495	3.17968	3.1197	2.79045	3.23183	3.27953	3.17062	3.09016
KCNN4	3.2462	3.28427	2.65665	3.32261	3.1649	3.22567	2.56195	2.84822	3.34849	3.128	3.22684	3.30365	3.0542	3.0222	3.08309	3.03423	3.0677	3.3435	3.43439	3.27271	3.28741	3.03722	3.15249	3.44841	3.17665	3.15458	3.19138	3.44454	3.24427	3.24106	3.28471	3.02604	3.24064	3.214	3.12525	3.55606	3.07595	3.62147	3.28882	3.2502	3.09342	2.99358	2.87934	3.30588	3.19688	3.12488	2.69406	3.74899	3.59606
KCNT1	3.17313	3.32277	3.25332	3.27897	3.23625	2.95279	3.06117	3.35264	3.15964	3.03011	3.24148	3.02074	3.29827	3.04015	3.2348	3.29644	3.08469	3.10069	3.11624	3.20898	3.22993	3.07116	3.05889	3.22279	3.23512	3.15952	3.24462	3.1124	3.1427	3.04871	3.1784	3.04389	3.25759	3.18335	3.22178	3.24361	3.19753	3.11155	3.13289	3.04084	3.11443	3.05437	3.33591	3.21563	3.35082	3.15808	3.5017	3.07573	3.17052
KCNT2	4.19598	5.22826	4.33406	5.91913	5.51241	6.09795	4.76018	4.9331	3.48135	5.64083	4.33231	5.14782	4.29865	4.27519	5.18598	5.2121	4.42392	5.51316	4.97518	5.54389	5.68923	5.00025	4.05696	5.17095	4.51989	5.11419	4.34652	4.90467	6.20912	5.29532	5.82907	5.24475	5.14468	4.46437	5.05567	4.70787	5.59251	5.41766	5.53632	4.84661	4.44931	6.87953	5.17422	4.80643	5.01075	4.07441	5.07425	5.78342	6.08584
KCNU1	2.56457	2.71763	2.62637	2.68582	2.61986	2.75965	2.81355	2.66369	2.75174	2.70037	2.7934	2.78733	2.91622	2.67153	2.59735	2.61873	2.72169	2.75674	2.60033	2.81455	2.70068	2.97142	2.74123	2.76773	2.67876	2.80714	2.53262	2.49731	2.69554	2.65276	2.57932	2.84172	2.72874	2.76567	2.50056	2.82955	2.86363	2.69987	2.66922	2.77536	2.62411	2.56323	2.61585	2.73158	2.75841	2.75856	2.5473	2.72897	2.65373
CATSPER1	3.01139	2.9315	2.9236	2.96567	3.14881	3.05564	3.38536	3.0983	2.9337	3.04234	3.02367	2.86032	3.13941	3.06423	3.44083	2.86025	3.00281	2.72625	2.76511	3.28527	3.20016	3.00166	2.9762	2.80321	3.02401	3.10217	3.10441	2.98532	3.05889	3.0334	2.97152	2.62271	2.97698	3.04162	3.20364	3.16416	2.98557	3.04338	2.99781	2.96829	3.21124	2.85332	3.06685	2.872	3.03823	3.0951	2.89187	2.70805	3.04649
CATSPER3	2.91037	2.82176	2.95205	2.99289	2.89109	3.04686	2.99598	2.77595	3.03172	3.01002	2.86265	2.97342	2.96303	3.09837	3.07428	3.05042	3.07627	3.14492	3.11729	3.17629	2.8578	2.79591	2.89023	2.81338	2.95038	3.03746	2.95075	2.84329	3.06513	3.01041	2.99417	2.9215	3.05269	3.17414	3.00939	2.81001	3.12045	2.84829	2.96559	2.62341	3.07661	2.89562	2.86847	2.8756	2.35062	2.89787	2.97351	3.01951	3.02181
TPCN1	5.86267	6.06466	5.99341	5.97892	6.06515	5.76157	6.14725	5.952	6.11178	5.74401	6.03545	5.98001	6.76792	5.99773	5.90868	6.05696	6.15936	5.83743	5.99449	5.82348	5.84739	6.12712	6.49164	6.20267	6.2162	6.07649	6.41169	6.37027	5.75543	5.85335	5.91502	5.97593	5.77707	6.19612	5.9245	6.07079	5.9034	6.0045	6.10879	5.97344	5.90287	5.92495	5.89012	5.90253	5.70388	6.63346	6.15507	6.13519	6.24977
TPCN2	3.7035	3.72858	4.0182	4.10146	3.99429	4.1572	4.01599	3.85767	4.02816	3.90218	3.7393	3.7718	3.8924	3.937	3.85067	3.96698	3.90382	3.97358	3.5508	3.82326	3.7429	4.05789	4.0269	3.95366	4.0376	3.94403	3.99868	3.86263	3.75876	3.81401	3.83172	3.84776	3.95135	3.87179	3.85334	3.57361	3.80349	3.69947	3.76363	3.85461	3.9067	3.79603	3.90307	3.77121	4.09762	4.16331	3.96001	4.10058	3.95908
CNGA1	3.0022	3.00902	2.85814	2.67831	3.01529	2.85901	2.83947	3.13611	2.80692	2.99924	2.9783	2.98115	3.03932	3.23889	3.05847	2.93689	2.83326	2.61179	3.03538	2.66817	2.71187	2.6585	3.08222	3.09823	2.96775	2.9395	2.89967	2.90037	3.04123	2.90397	2.85953	3.0793	2.82822	2.89521	2.99852	2.8545	2.79921	2.87599	2.98053	3.0063	3.40719	2.68771	2.70232	2.9133	2.60708	2.88657	2.80835	3.35927	2.83693
CNGA3	2.6458	2.5324	2.52088	2.57374	2.36912	2.54479	2.65169	2.68829	2.72563	2.50916	2.56735	2.60261	2.74796	2.64034	2.75742	2.64053	2.67657	2.65693	2.50451	2.44886	2.49476	2.56338	2.70615	2.64003	2.63099	2.57067	2.56369	2.47431	2.64421	2.65549	2.49648	2.73887	2.66351	2.54539	2.5602	2.47653	2.60347	2.70812	2.67937	2.80074	2.52394	2.60807	2.63872	2.51246	2.69465	2.63241	2.6293	2.51506	2.6275
CNGA4	2.86463	2.92746	3.2223	2.88837	2.74227	2.75349	2.88831	2.92273	2.74278	2.5284	2.92207	2.85521	3.04619	3.06882	3.09314	2.88641	2.87568	2.72838	2.78288	2.95508	2.76269	2.7009	2.8836	2.76795	2.76506	2.88099	2.62554	2.7862	2.5978	2.93967	2.86907	2.81675	2.64708	3.04859	2.88034	2.82477	2.569	3.01139	2.85828	2.76031	2.90083	2.85332	2.91952	2.9931	2.80109	2.59062	2.73527	2.76735	2.85521
CNGB1	3.22189	3.22202	2.94238	3.14921	3.10585	3.04777	3.12159	3.10842	3.15952	3.11779	3.16112	3.09267	3.58127	3.12515	3.15327	3.58537	2.97307	3.13841	3.1811	3.19854	3.01242	3.32305	3.18583	3.10828	3.04649	3.1303	3.1526	3.19929	3.28581	3.22634	3.12441	3.22896	2.96829	3.29589	3.33692	3.11474	3.06392	3.30148	3.21163	3.04221	3.03105	3.12397	3.14738	3.01436	3.03331	3.23249	3.03871	3.13698	3.02646
CNGB3	2.61467	2.65349	2.67472	2.69883	2.76678	2.76721	2.79879	2.78399	2.70191	2.68923	2.77195	2.5998	2.60997	2.51477	2.63681	2.71603	2.61942	2.52701	2.81801	2.73038	2.69499	2.66422	2.98676	2.70232	2.71085	2.74447	2.67006	2.70577	2.68659	2.7876	2.84043	2.80208	2.68646	2.74596	2.78464	2.78155	2.60437	2.86363	2.88763	2.71227	2.93273	2.65003	2.70366	2.56171	2.78655	2.70076	2.72543	2.56735	2.67026
HCN1	3.14283	2.88278	2.9705	2.92904	2.93467	3.29047	2.98447	2.77649	3.20799	4.04969	3.3272	2.91425	3.01712	3.32552	2.88224	3.57523	3.38588	2.85238	2.91183	3.00569	3.46272	3.04803	3.27546	3.28882	3.18775	3.28581	3.39046	3.29248	3.19774	3.57715	3.38404	3.05591	3.38498	2.82936	3.13485	3.31058	3.57492	3.0272	3.33922	3.14467	2.93523	3.07925	3.05581	3.17629	3.03922	2.9753	3.13828	2.73045	2.92807
HCN2	3.69925	3.8607	3.55841	3.73721	3.7843	3.80894	3.87444	3.76064	3.68681	3.78235	3.90426	3.90307	3.93637	3.68171	3.94289	3.78954	3.82453	3.64798	3.42967	3.67	3.7473	3.72817	3.71942	4.03057	3.70981	3.61139	3.76407	3.91203	3.86969	3.771	3.77436	3.91203	4.01421	3.83554	3.8492	3.62534	3.64333	3.82868	3.98782	3.90239	3.54908	3.70552	3.7473	3.55236	3.75775	3.86653	3.69845	3.90471	3.81334
HCN3	3.53346	3.6946	3.3664	3.70604	3.77342	3.63373	3.47444	3.46635	3.69997	3.39715	3.3762	3.82492	3.565	3.56552	3.55606	3.82868	3.66651	3.44134	3.41141	3.54675	3.38404	3.62903	3.83488	3.47736	3.63294	3.49043	3.57094	3.39796	3.46146	3.4064	3.47465	3.46446	3.34876	3.54815	3.7123	3.57473	3.48116	3.88851	3.56552	3.62719	3.44818	3.37852	3.6347	3.70702	3.80913	4.02563	3.35505	3.56038	3.23948
HCN4	3.40252	3.97773	3.20815	3.69669	3.56057	4.25566	3.87653	4.30215	3.36314	4.207	3.47384	4.18426	3.7488	3.63431	3.03358	3.71145	3.4616	3.3762	3.37007	3.48332	3.68894	4.0404	3.61201	4.00119	3.54513	4.22526	3.56818	4.15162	3.56683	4.09053	4.03604	3.36424	3.7544	2.98009	3.78334	3.55062	3.7602	3.56721	4.1084	3.6092	3.49744	3.25316	3.53859	4.21271	4.3411	3.40767	3.49984	3.03189	2.93908
KCNJ1	2.62611	2.7201	2.71108	2.79067	2.73527	2.73781	2.82064	2.68955	2.7102	2.82351	2.75942	2.74856	2.69406	2.53898	2.76511	2.79577	2.67742	2.73666	2.73149	2.84536	2.72958	2.7558	2.73814	2.84493	2.80497	2.74227	2.869	2.82835	2.69087	2.75653	2.77338	2.78043	2.49605	2.71857	2.73143	2.81222	2.84165	2.6321	2.78816	2.58346	2.66509	2.74005	2.77408	2.7362	2.70461	2.74856	2.74063	2.71965	2.75529
KCNJ2	5.5183	6.03585	5.07851	6.02995	5.26646	5.15711	5.72862	6.36492	5.03574	5.21894	5.09425	5.07425	5.46891	5.28288	4.10727	5.76591	5.91272	5.92145	5.88107	5.79473	5.8888	6.19406	5.13684	5.33403	5.53251	5.21237	6.72689	5.50456	6.70796	5.7646	4.30828	6.46532	6.79979	6.68169	5.39759	5.51903	5.66567	5.69707	5.50146	6.39039	7.2264	6.26878	6.15839	6.10297	4.8309	5.73928	5.99863	5.45322	5.96136
KCNJ4	5.45092	6.46402	5.54889	5.41302	5.20609	5.21861	5.82766	5.63549	4.69684	4.74638	4.57411	5.18598	4.83863	4.25083	5.16108	5.10949	5.11814	5.30286	4.9401	5.30781	4.97112	5.738	5.16307	5.11116	4.03627	4.96516	4.9143	4.88525	5.59754	5.38772	5.23873	5.66662	6.51514	5.81455	6.03951	5.20841	5.36559	5.01075	5.49775	6.1741	5.66086	4.69626	5.24847	5.37251	6.06466	5.24272	5.1782	5.90961	6.43774
KCNJ14	2.95836	2.82722	2.80118	2.85931	2.9525	3.00533	3.12884	2.95099	2.98885	2.9373	3.09173	3.12168	2.84198	2.65846	3.14227	2.86244	2.77676	2.74282	2.97803	2.96444	3.06224	2.9761	2.87428	3.04284	2.98385	3.01801	3.06536	3.09648	2.91557	2.92406	2.96549	3.0564	3.01912	2.99757	2.99506	2.94766	2.89282	3.24691	2.79914	3.10069	3.12452	2.98009	3.00577	2.78206	3.15819	3.44083	2.95321	2.9133	3.11384
KCNJ3	5.52476	4.82738	4.94424	4.97457	5.09838	5.01616	4.94041	5.29272	5.05875	5.59995	5.59957	5.77804	5.22108	5.15058	5.33974	5.40338	5.17387	5.18526	5.34303	5.36874	4.93255	5.25151	5.20181	5.42282	5.11855	5.22328	5.03953	5.13583	5.07185	5.43604	5.08801	5.48578	5.42409	5.35535	5.25718	5.07046	5.31625	4.67918	5.49226	4.57437	4.64825	4.81924	5.21142	5.11939	4.96358	4.41671	5.0613	4.36273	4.36616
KCNJ6	2.73556	2.89365	2.55885	2.76851	2.75895	2.6056	2.73258	2.79473	2.65665	2.7362	2.62521	2.61346	2.80274	2.7591	2.67986	2.76655	2.65304	2.71633	2.66585	2.988	2.6279	2.4939	2.80237	2.72175	2.70382	2.71246	2.71763	2.63673	2.63437	2.75421	2.6553	2.69784	2.81266	2.63914	2.66541	2.69179	2.74788	2.66817	2.87137	2.56438	2.78718	2.7948	2.69271	2.85976	2.68111	2.77595	2.73843	2.66807	2.89562
KCNJ9	3.04459	2.94346	3.09108	2.98372	3.00994	2.82207	2.95065	2.97378	2.97326	3.12596	2.99737	2.96303	2.95165	2.7703	2.92143	3.01612	3.10599	2.77511	2.92771	2.75801	2.88831	3.07865	3.06088	2.95986	3.00843	2.84422	2.98617	3.00399	2.8731	2.97777	3.07999	2.88618	2.91514	3.05031	2.92756	2.90618	2.98957	3.00975	2.99627	2.78503	2.77668	2.91362	2.89794	2.71778	2.8	3.15289	3.18326	2.90479	2.86537
KCNJ5	4.4928	4.73935	4.28978	4.39296	3.97401	4.28767	4.44846	4.65413	4.53622	4.42103	4.23158	4.22727	4.47127	4.36796	4.19258	4.45711	4.32216	4.36168	4.09032	4.16536	4.16844	4.2783	4.32709	4.52574	4.48092	4.67584	4.69736	4.57011	4.24789	4.52299	4.63057	3.99674	3.91182	3.93167	4.31622	4.29655	4.29382	4.14943	4.20847	3.86488	4.04622	3.95119	4.08439	4.29111	4.7543	4.56831	4.40133	4.24181	3.86366
KCNJ10	2.6532	2.85467	2.68213	2.77234	2.81509	2.78489	2.6826	2.70724	2.74816	2.6203	2.71932	2.83512	2.75143	3.0142	2.7888	2.7312	2.63673	2.57964	2.75068	2.87388	2.69332	2.82565	2.72904	2.71246	2.79561	2.76167	2.74241	2.77731	2.75301	2.85663	2.7805	2.84572	2.74998	2.72525	2.82923	2.81744	2.68329	2.71532	2.81853	2.83664	2.77289	2.63681	2.83169	2.69995	2.71405	2.74503	2.8466	2.7705	2.6203
KCNJ15	3.07091	3.05764	3.05437	3.04001	3.13202	3.03871	2.91338	3.12406	3.13623	3.11624	3.01827	3.21217	3.08129	3.11994	3.13105	3.14409	3.1405	3.13941	3.15851	3.19535	3.08687	3.26754	3.12858	3.05458	3.08927	3.15768	3.41082	3.2577	3.06307	3.12014	3.01079	2.93424	3.13289	3.05411	3.09087	3.02646	3.11443	3.05837	3.09465	3.07876	3.05696	3.1905	3.07031	3.012	3.24754	3.17701	3.07713	3.18923	3.17226
KCNJ16	2.54277	2.66956	2.64266	2.64922	2.67937	2.7182	2.77676	2.65651	2.66964	2.61049	2.65819	2.66745	2.47431	2.59431	2.78981	2.57914	2.6826	2.71412	2.80953	2.74404	2.76488	2.79425	2.60696	2.58991	2.7595	2.69513	2.58722	2.60645	2.66641	2.7057	2.65304	2.54879	2.65657	2.7566	2.63767	2.62158	2.73172	2.75109	2.58772	2.62177	2.55753	2.75428	2.53623	2.69406	2.64244	2.51932	2.48893	2.56275	2.69777
KCNJ8	6.71291	6.12912	6.14628	6.29634	6.51195	5.53705	6.678	6.75265	6.69517	6.57997	6.68373	6.42451	6.59974	6.37608	6.45313	6.6355	6.91056	6.95245	6.57865	6.95552	6.85376	6.61464	5.69215	6.39639	6.79776	6.90017	5.96248	6.09561	6.91613	6.53716	6.37727	6.94576	6.9448	6.52541	6.43062	6.62392	6.80439	5.83209	6.22234	6.11746	6.5567	6.40728	6.75995	7.0285	6.8706	5.73073	6.75521	6.61464	6.22353
KCNJ11	2.96657	3.21666	3.04542	3.01806	2.99842	3.03812	2.76741	3.10712	3.12096	3.15383	3.18811	3.03659	2.91425	3.14851	3.31509	2.99279	3.05486	3.0724	3.00507	2.97948	2.89049	2.99228	3.1385	3.00046	3.03468	3.33331	3.01087	3.16673	2.9694	3.17366	3.37807	3.22878	2.95724	3.05568	3.08343	3.09016	3.12465	2.99159	3.12564	3.23948	3.12871	3.15563	2.9473	3.04639	3.3562	2.89906	3.25034	3.27768	3.23008
KCNJ13	2.68993	2.7385	2.84336	2.65518	2.70881	2.58267	2.84263	2.86519	2.76879	2.65693	2.66296	2.718	2.98875	2.65023	2.58823	2.44169	2.79376	2.61467	2.5602	2.60987	2.68852	2.64785	2.53046	2.65581	2.54989	2.52289	2.60606	2.67604	2.71449	2.49841	2.69015	2.52592	2.55347	2.78123	2.69974	2.67596	2.72641	2.67196	2.70337	2.51813	2.79219	2.67944	2.68852	2.70805	2.54752	2.61324	2.72156	2.5821	2.74143
RYR1	2.9138	2.94258	2.55254	3.11908	2.988	2.70476	2.83604	2.76395	2.89456	2.71698	3.00329	3.06638	2.67702	2.79466	3.12953	2.70937	2.72111	2.8311	2.82931	2.63625	2.88232	3.32433	3.2502	2.92399	2.96527	3.03105	2.75271	2.6293	2.71965	2.78095	3.05741	3.00183	2.98447	3.05537	2.89974	3.06088	3.15017	2.84198	2.91021	2.67229	2.76348	2.83827	2.85734	2.92082	2.64215	3.00229	2.80692	2.72993	2.63567
RYR2	11.0725	10.908	10.9763	11.3168	11.4662	11.3444	11.3168	11.5153	11.5669	11.36	11.33	11.5987	11.0405	11.2103	11.4806	11.6976	11.0725	11.2891	11.4337	11.4662	10.7277	11.1029	11.2734	11.3903	11.2734	10.9961	11.5322	11.5987	11.4067	11.3903	11.0827	11.615	11.5503	11.1637	11.3749	11.4067	11.3168	11.0621	11.5153	10.5118	10.7064	10.7169	11.1524	11.1524	11.4514	11.4806	11.3024	11.1637	10.6152
RYR3	3.0003	2.78249	2.99377	2.5795	3.03538	2.89625	2.49434	2.77003	2.79425	2.66471	2.75149	2.61757	2.65899	2.50565	2.74085	2.80843	2.72359	2.89032	2.7601	2.80722	3.08257	2.77108	2.96617	2.70627	2.93158	2.79977	2.75877	2.72928	2.64421	2.82043	2.93205	2.88973	2.83006	2.71625	2.90649	3.04191	2.88853	3.03783	2.6848	3.42466	2.92993	3.16975	2.83568	3.01552	3.1569	2.77058	2.75181	2.62094	2.94948
TRPA1	3.0142	2.73068	2.79855	2.78922	2.73223	2.87486	2.88049	2.88384	2.82214	2.58052	2.85575	2.77143	2.69179	2.94	2.85311	2.89074	2.88054	2.93306	2.75694	2.7948	2.85764	2.80597	2.83782	2.82622	2.74893	2.81274	2.85663	2.85126	3.00986	2.90276	2.7415	2.78903	2.71568	2.93317	2.78524	2.94319	2.91565	2.82057	2.73052	2.6086	2.96453	2.82275	2.83383	2.78598	2.90531	2.78235	3.0871	2.74398	2.76142
TRPC1	5.63425	5.60222	5.5914	5.74449	5.63052	6.44923	5.61137	5.79682	6.03629	5.73716	5.47134	5.54569	5.62777	5.44402	5.57077	5.79592	5.47735	5.80078	5.51794	5.48265	5.678	5.88668	5.77658	5.63099	5.7423	5.86425	5.74798	5.98452	5.63671	5.79592	5.81551	5.90708	6.17861	5.39201	5.64011	5.34303	5.72135	5.31096	5.62028	5.6079	5.78596	5.4985	5.98706	5.87759	5.47809	6.03045	6.00267	4.95853	5.42518
TRPC2	2.67542	2.98483	2.44813	2.77657	2.87509	2.80321	2.89687	2.85934	2.63301	2.71562	3.04728	2.79834	2.97662	2.98661	2.70247	2.78241	3.16097	2.87965	3.07401	2.80299	2.58957	2.69054	2.81952	3.0406	3.06307	2.88921	2.9446	2.99193	2.94202	2.80605	2.81853	2.81751	2.84436	2.65296	2.83476	2.86144	2.90835	2.96276	2.66492	3.07418	2.48502	2.88568	2.89001	2.94362	3.02463	3.14691	3.22357	2.71117	3.08782
TRPC3	2.78101	2.79495	2.69806	2.68829	2.7441	2.88224	2.8431	2.84364	2.77003	2.78317	2.75208	2.6516	2.6416	2.78733	2.83104	2.7802	2.66904	2.6062	2.85117	2.79112	2.78774	2.78995	2.74159	2.71357	2.8166	2.94984	2.81931	2.757	2.64148	2.74487	2.78288	2.70913	2.79488	2.72601	2.56757	2.74384	2.76908	2.50016	2.67058	2.71314	2.67859	2.75127	2.62261	2.66928	2.81744	2.73696	2.91984	2.60547	2.87433
TRPC4	3.08556	2.95241	2.89219	2.95879	3.00407	3.10475	2.97941	3.01158	3.07536	3.13149	3.04953	2.96189	2.945	3.16125	2.92853	3.13202	2.96916	3.0229	3.1573	3.217	3.02454	2.94993	2.91582	3.05548	2.98617	2.98483	2.85226	2.98262	2.99589	3.08447	3.07768	3.05192	3.09184	2.99563	2.99289	3.01552	3.09923	3.06727	3.05486	3.05353	3.00699	2.98456	3.03735	2.98108	2.9389	2.95083	3.15897	2.81315	2.85671
TRPC5	2.58758	2.36183	2.5795	2.64941	2.57179	2.50244	2.49768	2.6337	2.53647	2.48709	2.59945	2.62573	2.68626	2.70607	2.52302	2.61314	2.42769	2.69383	2.66549	2.63089	2.75572	2.66438	2.5661	2.62271	2.62497	2.5523	2.62113	2.60426	2.58022	2.6837	2.49222	2.56796	2.60404	2.49605	2.72111	2.56833	2.557	2.48972	2.52058	2.59346	2.67189	2.59062	2.61812	2.64455	2.57355	2.58557	2.63449	2.84813	2.4715
TRPC6	2.86884	2.77094	2.96794	2.79396	2.95836	2.55789	2.94165	2.7633	2.81274	2.70106	2.84087	2.6581	2.78944	2.92598	2.72223	2.91201	2.76319	2.77863	2.69828	2.68329	2.75694	3.06259	2.83804	2.78803	2.66121	2.67426	2.78279	2.69195	2.85758	2.75766	2.75786	2.92853	2.66731	2.81846	2.80679	2.75814	2.8944	2.86876	2.59404	2.65196	2.99213	3.10537	2.88878	2.74526	2.73843	2.76222	2.99965	2.87007	3.00296
TRPC7	2.63872	2.70847	2.74131	2.72757	2.59442	2.59945	2.73533	2.73464	2.62271	2.66946	2.73789	2.74078	2.73193	2.85718	2.75886	2.84304	2.7789	2.73258	2.75345	2.60633	2.7277	2.70739	2.60746	2.56338	2.57978	2.67251	2.61049	2.65392	2.64728	2.68976	2.59213	2.74736	2.70098	2.7731	2.84536	2.68739	2.6542	2.7169	2.70262	2.70046	2.64885	2.56513	2.64138	2.71763	2.69571	2.75174	2.67034	2.69906	2.72525
TRPM1	2.69222	2.65513	2.75155	2.6458	2.62821	2.58064	2.66128	2.78301	2.67866	2.73085	2.6321	2.52816	2.7201	2.67433	2.61908	2.72496	2.72162	2.70132	2.65349	2.68381	2.73472	2.6292	2.59377	2.57453	2.6127	2.59669	2.58359	2.6336	2.61305	2.68464	2.64515	2.68277	2.49177	2.60174	2.63467	2.64866	2.61981	2.50126	2.60656	2.74439	2.63556	2.63167	2.62186	2.58289	2.66296	2.71843	2.70881	2.624	2.62611
TRPM2	3.94268	4.21312	3.64368	3.84228	3.72797	3.74939	3.80781	3.99296	3.77928	3.93051	4.03178	3.95074	3.77361	3.63665	4.0835	3.64068	3.82034	3.55806	4.06894	3.39449	3.76597	3.77159	4.04578	3.80069	3.62454	3.76922	3.72388	3.7354	3.78304	3.78618	3.58564	3.58501	3.52556	3.5128	3.69947	4.09709	3.77198	4.18746	4.04451	3.93167	4.03276	3.53409	3.70999	3.50797	3.65057	4.04797	3.85334	3.77319	3.76767
TRPM3	2.96468	2.97707	3.05537	2.98317	2.9783	2.97427	2.9725	2.97398	3.09304	3.04203	3.08979	3.06546	2.98721	2.92551	2.99136	2.94034	3.0398	2.97299	2.99177	3.0443	3.08171	3.08863	3.02241	2.97133	3.05238	3.00689	3.07147	3.0147	3.03105	3.02583	3.01242	2.83812	2.97439	3.03238	3.24891	2.99801	2.99204	3.03659	2.94922	3.13634	3.10415	3.11177	2.97647	2.99793	2.96311	3.00611	3.12159	3.00854	3.03546
TRPM4	5.19683	5.68283	5.76283	5.816	6.23989	5.60703	5.55801	5.37297	5.9136	5.387	5.21894	5.20009	5.3279	5.02565	5.68455	5.42927	5.08531	5.12587	5.06162	5.67187	5.27699	5.1125	6.40268	6.031	5.67758	5.55845	6.46854	6.25035	5.4154	5.50233	5.70529	4.8707	5.60264	5.407	5.61821	5.50916	5.23777	5.5169	5.1901	6.22706	5.93086	4.65103	5.09331	4.78897	4.9535	7.23385	6.01968	6.08365	5.54889
TRPM5	3.04843	3.12789	2.82968	3.1017	3.02454	3.14819	3.20959	3.12025	3.30486	3.0587	3.08969	3.14082	2.81027	3.18158	3.43006	3.34427	2.60645	2.99003	3.38603	3.48491	3.07228	3.25102	3.13941	3.13485	3.06371	3.15274	3.13644	3.01176	3.37283	3.01069	2.98661	3.08881	3.20294	3.13748	2.99073	3.33894	3.01756	3.12441	3.17001	2.93777	3.12906	2.98286	3.18042	2.96757	3.2638	3.03156	2.77552	3.00053	3.08699
TRPM6	2.93306	2.93967	2.88729	2.95733	2.97959	2.95372	2.92246	2.93759	2.88488	2.83529	2.84043	3.00238	2.92611	2.87264	2.96657	2.88034	2.90776	2.86375	2.88853	2.91322	2.95807	3.06602	2.90634	2.84989	2.87866	2.93133	3.0229	2.9147	2.8836	2.86447	2.88786	2.8559	2.88677	2.8157	2.88955	2.86293	2.94572	2.92368	2.92649	2.69032	2.95906	2.84242	2.84727	2.93397	2.80489	2.86271	2.86561	2.93593	2.88992
TRPM7	3.8849	3.85111	3.78273	4.05871	4.34258	4.52167	4.08681	4.3328	4.3526	4.34034	3.85334	4.11459	3.74819	4.18118	3.97814	4.34723	4.01378	4.28287	3.81589	3.89547	3.78914	3.93354	4.07672	4.38997	4.07396	4.14984	4.37961	4.5368	4.14251	4.30564	4.29301	4.24224	4.24762	3.91671	4.27729	3.95366	4.08842	4.00714	4.14273	4.0237	4.31544	4.07859	4.19502	3.93249	4.30807	4.58686	4.23594	4.15971	4.26549
TRPM8	3.29511	3.39117	3.43152	3.33157	3.28849	3.24462	3.4502	3.36545	3.27637	3.32673	3.32821	3.21426	3.52624	3.25673	3.19733	3.34575	3.37824	3.3322	3.3478	3.44558	3.32461	3.42114	3.43334	3.47845	3.3552	3.35459	3.3809	3.65537	3.35391	3.35817	3.34967	3.23903	3.2753	3.32691	3.18646	3.37283	3.33464	3.34032	3.30728	3.16801	3.13289	3.20583	3.36065	3.2652	3.53245	3.74798	3.54416	3.31029	3.33202
MCOLN1	4.89072	4.64985	4.97025	4.87832	4.22573	4.97642	5.38075	5.26421	4.55943	5.08738	4.93608	4.80052	5.70951	5.34124	4.85625	4.60072	5.03636	5.1576	5.22964	5.08216	5.15989	5.23633	4.70567	4.96686	4.88671	4.90803	4.67838	4.856	5.12719	4.8917	4.88095	5.15342	5.07016	4.97587	5.12442	4.99825	4.84487	4.55781	4.49542	5.48724	4.89498	5.05686	5.14185	5.0206	4.98756	4.94104	5.16212	5.18288	5.30043
MCOLN2	3.27027	3.10996	2.91478	3.21027	3.09279	2.70663	2.98795	2.86078	2.88582	3.04112	2.9877	3.11088	2.86186	3.34575	2.80214	2.68845	2.80221	3.00092	2.72601	3.09943	3.29278	3.1835	3.20242	3.02959	3.01348	2.95313	3.07814	2.97427	2.92444	3.02782	2.97904	2.98027	2.95701	2.84113	3.04756	3.00967	3.00325	2.8901	2.96783	3.11771	3.1301	3.25822	3.05219	3.21363	3.03011	2.92606	3.04047	3.242	3.09323
MCOLN3	4.91367	5.12043	4.45128	5.78989	5.74054	6.59012	4.68406	5.20741	4.42776	5.87376	5.41017	5.36245	4.79874	5.18191	5.4181	5.65139	4.9448	5.59351	5.63463	5.58693	4.22321	5.35859	4.8825	5.90627	5.17185	5.47134	5.3021	5.68046	4.20013	5.31134	5.70751	4.3894	4.15547	4.45337	4.96066	3.90512	5.75981	3.58145	4.89145	4.25618	4.33829	4.21881	5.25413	3.52556	4.15008	4.06509	4.36319	3.27637	3.786
PKD2	6.55851	7.08648	6.75995	7.46112	7.03467	6.8632	6.44498	5.95742	6.4906	6.96991	6.9559	7.29704	5.56373	6.07867	6.11599	5.80662	7.0123	7.05247	6.56098	6.74068	7.62942	6.35519	6.52352	6.2654	6.75265	7.17209	5.56272	6.11483	6.69517	6.70542	7.15967	6.72548	6.95179	6.67588	6.77995	6.85811	6.33107	7.03899	7.05247	6.33507	7.23481	7.55921	7.06433	7.22189	5.9702	5.51794	6.04565	5.61943	6.72219
PKD2L1	4.3973	4.62013	4.22706	4.52112	4.34875	4.3429	4.42256	4.26427	4.54675	4.41263	4.59624	4.48963	4.55279	4.31014	4.64092	4.34923	4.83863	4.39105	4.47178	4.28429	4.60161	4.39977	4.73455	4.51545	4.64129	4.5414	4.70757	4.79635	4.43515	4.34457	4.45103	4.32564	4.30448	4.48037	4.32709	4.39296	4.53204	4.68251	4.79457	4.39376	4.36168	4.35356	4.72947	4.36558	4.56079	4.28034	4.58064	4.84934	4.48549
PKD2L2	2.63232	2.75557	2.93458	2.73214	2.7057	2.83922	2.71349	2.67664	2.79747	2.81555	2.68224	2.72182	3.12127	2.76706	2.78951	2.59223	2.80982	2.6533	2.61436	2.67384	2.61404	2.62976	2.69875	2.66859	2.69513	2.7057	2.71483	2.67664	2.69262	2.76402	2.72024	2.66393	2.63975	2.7475	2.7086	2.58405	2.78279	2.66904	2.70847	2.83554	2.64255	2.6379	2.72443	2.70693	2.78457	2.79526	2.82214	2.7362	2.68646
TRPV2	3.7921	3.86596	4.0517	3.80005	3.85314	3.77136	3.2984	3.54706	3.67467	3.52606	3.7974	3.65082	3.8624	3.75157	3.75876	3.82586	3.63941	3.75139	3.74032	3.83195	3.85194	3.51739	3.94158	3.80974	3.80633	3.64469	3.5858	3.71441	3.69925	3.6054	3.86195	3.7085	3.77557	3.69981	3.83056	3.77991	3.84205	3.80805	3.88652	3.90131	3.73517	3.68599	4.07129	3.86428	3.59087	3.83118	3.94688	3.78215	3.95733
TRPV3	2.88059	2.85377	2.83049	3.00782	2.84995	2.83607	3.17747	2.98307	2.976	2.87183	2.92746	2.9251	3.0071	2.93633	2.75181	2.99716	2.86152	2.8611	3.06135	3.03299	2.91597	2.95751	2.99261	2.99822	2.81182	2.91115	2.88817	2.9129	3.01366	2.98557	2.81329	2.79984	2.93273	2.85253	3.11809	2.97841	2.74568	2.9259	3.00022	2.87826	3.10267	2.98626	2.88194	2.93442	2.95279	2.77242	2.91514	2.78325	2.72584
TRPV4	3.67597	4.0427	3.83535	4.06984	3.59255	3.85898	4.01086	3.87335	4.15272	3.88448	4.31544	4.27239	4.30807	3.96107	4.6295	3.79017	4.47836	3.9087	4.20355	4.12551	3.69868	3.75738	3.97245	3.96117	3.58817	3.78083	3.65172	3.73804	3.87158	3.64675	3.60138	3.50423	3.77536	3.95285	3.89221	3.84859	3.4649	3.94071	4.09186	3.9098	3.69632	4.14984	3.99214	3.71983	3.81165	3.81312	4.17773	3.63133	3.63959
TRPV5	2.83072	2.97849	2.92583	2.93344	3.09814	3.01358	2.88779	3.22749	3.06717	3.09398	2.99687	2.97418	3.37807	3.02181	3.169	3.18964	3.10069	2.73658	3.1018	3.372	3.05568	3.35957	3.05447	3.06156	3.05621	2.93777	3.07082	3.10746	2.9634	2.871	3.05013	3.08245	3.08083	3.06557	2.95691	3.0987	2.9526	2.984	3.06016	2.90251	2.89906	2.78301	3.06117	2.94819	3.05515	3.10611	3.10069	3.07207	3.04639
TRPV6	3.53325	3.56311	3.41665	3.55436	3.47135	3.39046	3.52199	3.49189	3.77237	3.61375	3.59844	3.54908	3.61994	3.44524	3.69152	3.25499	3.45172	3.25971	3.65019	3.27064	3.49364	3.45116	3.58683	3.47829	3.40487	3.34461	3.64613	3.5633	3.58107	3.44901	3.29369	3.35219	3.52538	3.39899	3.47028	3.6029	3.48583	3.56005	3.58244	3.21653	3.34633	3.36625	3.55789	3.35714	3.49418	3.92411	3.5742	3.4641	3.12884
KCNK1	5.48761	5.45393	5.36728	5.34339	5.40229	5.57261	5.56756	5.63227	6.1338	6.28959	5.38586	5.02965	4.94075	5.35788	5.33855	5.70483	5.12937	5.3182	5.73677	5.34911	5.32181	5.25986	6.21218	6.70058	5.86462	5.50381	5.95606	5.93086	5.82856	5.83918	5.67465	5.85022	5.71921	5.7775	5.73296	5.54811	5.67465	5.56651	5.66567	5.06162	5.12969	5.24475	5.48692	5.32215	5.23448	5.31698	5.23142	5.22146	5.44139
KCNK2	2.83693	2.69438	2.71427	2.58267	2.70507	2.83437	2.84391	2.86032	2.79241	3.02074	2.94147	2.82893	2.61585	2.71164	2.81322	2.68986	2.79021	2.91916	2.644	2.89625	2.61562	2.82864	2.72291	2.81793	2.80782	2.99489	3.00524	2.84789	2.84672	2.75715	2.74824	2.85969	2.90348	2.55389	2.91227	2.75234	2.78137	2.83282	2.87302	2.62657	2.75529	2.77408	2.89081	2.81893	2.94265	2.80435	2.68838	2.75361	2.71946
KCNK3	5.40493	5.53935	5.44249	5.53935	5.66086	5.49775	5.8071	5.32134	5.68541	5.36798	6.00267	5.40853	5.36594	5.48795	5.37965	5.63305	5.74054	4.83147	5.53593	5.20947	5.25791	4.69304	6.33233	5.47809	5.87759	5.55593	5.88968	5.77921	5.41268	5.407	6.13475	6.09839	5.43713	6.55724	6.14952	5.92301	5.54242	6.72151	6.27726	6.51592	6.09839	6.35734	6.62136	5.14508	5.60177	5.56413	6.04163	6.3224	6.23046
KCNK4	3.07944	3.16013	3.1998	3.35832	2.95929	3.09342	3.33907	3.38932	3.14563	3.26768	3.17629	3.3051	3.04407	3.27137	3.04112	3.01259	3.26324	3.10465	3.24942	3.1218	3.17091	3.3664	3.10635	3.02124	3.12096	3.05859	3.1226	3.09648	3.1905	3.19446	2.99657	2.99535	3.19424	3.1356	2.92731	3.25002	3.18146	3.12035	3.05753	2.9783	2.80208	3.19688	3.11219	2.86735	3.02888	2.96266	3.10635	3.06758	3.11716
KCNK5	3.1584	2.86202	3.30537	3.55574	3.21241	3.15362	3.16517	2.95195	3.16912	3.23936	3.09802	2.94562	3.20242	2.9446	3.38306	3.00433	3.09333	3.38833	2.91565	3.56112	2.94545	3.0166	3.08149	3.48606	3.33624	3.3787	3.14819	3.02276	3.18335	3.2652	3.08719	2.91478	2.93222	3.09279	3.03319	2.79298	2.94766	3.11595	3.06737	3.15679	3.19941	2.97492	3.04561	3.1219	2.99435	2.94	3.08385	2.86953	3.01353
KCNK6	3.14671	2.96508	3.09772	3.37158	2.87405	3.12531	2.73272	3.01176	2.94912	3.02859	3.04553	3.1905	3.55356	2.97988	3.03172	3.19786	2.94	3.71942	2.98606	2.79718	3.14738	3.10755	2.87428	2.89383	3.45116	3.32433	2.79698	2.75779	3.12014	3.38536	3.02094	2.93959	3.20342	3.28311	3.19305	2.89555	3.15808	3.02613	3.02546	3.57523	2.85205	3.24543	3.43933	3.08773	3.05013	3.022	2.98124	3.14851	3.4868
KCNK7	3.21838	3.33637	3.17442	3.20571	3.27546	3.20113	3.7444	3.25143	3.28789	3.35927	3.20087	3.27468	3.13367	3.80349	3.39554	3.27671	3.23277	3.0197	3.3525	3.14131	3.13224	3.37363	3.62631	3.28266	3.34295	3.31043	3.54058	3.1134	3.3155	3.16502	3.27271	3.224	3.29353	3.2348	3.24531	3.3478	3.03754	3.07282	3.2518	3.21027	3.1845	3.15861	3.32128	3.24849	3.1017	3.45656	2.9108	3.35098	3.1552
KCNK9	2.86186	2.89169	2.90642	2.88194	2.94165	2.89414	2.98995	2.71014	3.01301	3.0222	2.91273	2.99985	2.83647	2.80156	3.00092	3.10635	2.71532	2.76076	3.02105	2.9458	2.93646	2.89878	3.00601	3.01032	3.07021	2.80253	3.11779	2.94491	2.91631	2.89194	3.0003	3.00325	2.83512	2.90531	2.95038	2.9356	3.00296	3.00482	2.8785	3.01098	2.83298	2.93813	2.95995	3.0305	3.11506	3.12906	2.85836	3.00864	2.95454
KCNK10	3.11474	3.09932	2.98198	3.16326	3.1425	3.06685	3.08526	3.09173	3.04695	3.07293	3.06423	3.17062	3.22867	3.06568	3.10983	3.22834	3.26507	2.95898	3.15113	3.05042	3.06337	3.26692	3.17427	2.97173	3.10075	3.17979	3.29264	3.11798	3.10069	3.10022	3.16964	3.25089	3.11199	3.27095	3.19583	3.23059	2.99417	3.13001	3.11898	3.04245	2.95653	3.09398	3.12551	3.11123	3.06782	3.28252	3.41665	3.04602	3.06445
KCNK12	2.56675	2.88344	2.60884	2.69762	2.76209	2.7738	2.88353	2.59198	2.79698	2.55525	2.72987	2.86271	3.02085	2.93142	2.65826	2.56969	2.68094	2.5832	2.60757	2.87064	2.6202	2.60272	2.66788	2.60374	2.74951	2.68778	2.75895	2.60936	2.73225	2.84391	2.65365	2.57163	2.77595	2.70937	2.83077	2.58278	2.77595	2.73796	2.88169	2.62869	2.60347	2.67162	2.5952	2.83973	2.52344	2.75801	2.74647	2.62898	2.71235
KCNK13	2.96189	2.85311	3.03499	2.90148	3.08759	3.26754	3.07965	2.91776	2.80518	3.18146	2.9175	2.79202	2.85942	2.9129	3.01022	2.90099	2.75877	2.93092	3.01499	2.76894	3.13949	2.90076	2.96878	2.90414	3.08863	2.86708	2.69262	3.52095	2.88945	3.11187	2.91435	2.95624	2.71633	3.05696	3.08459	3.10202	3.05717	3.11496	3.08897	3.02888	2.89761	3.11295	2.98207	2.88194	2.70819	3.24054	2.90656	2.81646	3.03842
KCNK15	2.84813	3.08426	2.88295	2.95768	2.79045	2.69157	2.94638	2.93397	2.71246	2.8611	2.76872	2.73962	3.01087	2.94661	3.0789	2.78155	2.82864	2.95185	2.88376	3.03792	3.01761	2.88795	2.77065	2.78163	2.78655	2.871	2.90164	2.84822	2.74632	2.73437	2.95889	2.74263	2.79711	2.89959	2.76209	2.76945	2.79219	2.89547	2.92016	2.82268	3.02	2.93458	2.84067	2.9251	2.74417	2.67799	2.79754	2.78936	2.8575
KCNK16	4.26795	4.4595	3.95472	4.01781	4.41671	4.26925	3.92813	4.04578	4.63816	4.56379	4.76645	4.49598	4.56776	4.07396	4.94104	4.65246	4.29937	4.3672	4.77061	3.99674	4.2922	3.80574	5.06459	4.64129	4.72897	4.26877	4.58541	4.53002	4.33117	4.18765	4.35851	4.24707	4.1492	4.22831	4.21312	3.92703	4.33664	4.65159	4.64042	4.0427	4.20013	4.20907	4.21252	4.18273	4.48895	5.5136	4.85572	4.68463	4.0798
KCNK17	3.97991	4.99083	3.84421	5.50265	4.64887	5.2801	3.99296	3.59586	4.0237	3.98824	4.52793	5.92301	5.35457	4.42234	4.63558	3.94865	4.2801	4.99901	4.19941	5.01485	4.66744	4.68393	5.14026	4.82297	4.37154	5.38416	4.55405	5.45845	4.37401	5.07342	6.17917	3.96486	4.42049	4.49155	4.39192	4.2717	4.85493	4.65779	5.00369	5.16307	4.54267	4.97197	4.465	4.3724	4.37309	4.36244	4.3299	4.61226	5.07016
CACNA1S	3.27271	3.4355	3.38932	3.40517	3.30349	3.34889	3.33607	3.37007	3.31852	3.47986	3.65498	3.29497	3.38914	3.08181	3.22369	3.62091	3.62477	2.95126	3.76532	3.25481	3.29995	2.67768	3.5777	3.46694	3.25244	3.40146	3.29204	3.59694	3.34496	3.50873	3.49966	2.8327	3.29617	3.63055	3.61936	3.33476	3.50797	3.50442	3.70494	3.24691	3.08459	3.14587	3.07054	3.37379	3.33375	3.01087	2.69627	3.37462	3.31372
CACNA1C	5.07784	5.42409	5.20107	5.58894	5.72621	5.88582	5.74798	5.77267	5.28036	5.03953	4.74496	4.96894	5.56724	5.22328	5.06396	5.87034	4.87328	4.7082	4.64766	4.68575	4.8861	5.31134	5.38306	5.35327	5.26021	5.39342	5.41845	5.42369	5.15404	5.4161	5.87286	5.39487	5.49418	4.84751	4.97457	5.3086	5.22737	4.97058	5.10749	5.12138	5.16443	4.43676	4.75075	4.86485	5.81273	5.54523	5.26582	4.99922	4.8917
CACNA1D	3.30766	3.31745	3.07251	3.43439	3.32621	3.80266	3.23101	3.30909	3.39186	3.63075	3.26879	3.22414	3.42673	3.8722	3.71821	4.07998	3.20242	3.32141	3.29235	3.49886	3.06188	3.11624	3.05652	3.4127	3.07135	3.46033	3.30365	3.95074	3.21629	3.7237	3.37315	3.10513	2.95287	3.16886	3.82628	3.12743	3.48135	3.0685	3.25426	3.26324	3.29033	3.02767	3.16373	3.02419	3.23863	3.10912	3.24663	3.0561	2.99781
CACNA1F	3.05342	3.33038	3.11098	3.07649	3.02	2.9877	3.29854	3.03932	3.49436	3.22414	3.14336	3.22069	3.11779	3.24475	2.84263	2.90681	3.42747	3.12014	2.66169	2.98676	2.96419	3.26147	2.91306	3.22039	3.22554	3.19633	3.18362	2.98576	3.06915	3.1754	3.29949	3.16603	2.86674	3.19786	3.26879	2.88169	3.30728	3.06903	3.14876	3.20689	3.23987	2.72775	3.20269	3.23495	3.10501	3.6025	3.45318	3.11474	3.15054
CACNA1B	3.15327	3.12858	3.20467	3.05477	3.20982	2.98995	3.00802	3.13574	3.25682	3.0951	3.19669	3.11155	3.11283	3.13841	3.19556	3.32507	3.40719	2.90754	3.21217	3.19138	3.07935	2.96156	3.28807	3.09087	3.12416	3.03031	3.14144	3.14376	3.22102	3.03823	3.05447	3.19678	3.06381	3.10921	3.20871	3.05092	3.09642	3.46183	3.48943	3.01301	3.02353	3.06108	3.1714	2.96969	3.06614	3.59015	3.30194	3.14215	3.26545
CACNA1E	2.81853	2.86394	2.84506	2.81801	2.81901	2.88246	2.78606	2.78206	2.822	2.69951	2.80489	2.77941	2.85102	2.73098	2.83693	2.89202	2.82571	2.70341	2.76538	2.84336	2.78929	2.6886	2.75463	2.82673	2.82138	2.77372	2.79264	2.77527	2.75592	2.74005	2.70895	2.79971	2.85836	2.6785	2.79112	2.77898	2.78301	2.75162	2.8617	2.83804	2.77128	2.77043	2.74047	2.84687	2.77573	2.868	2.76402	2.79569	2.81448
CACNA1G	3.5139	3.79819	3.52445	3.54308	3.54254	3.92346	4.06962	3.62808	3.51556	3.78113	3.63572	3.56481	3.53346	3.79095	3.61823	3.58184	3.51886	3.51813	3.60596	3.41649	3.42584	3.56164	3.70511	4.06943	3.84545	3.7366	3.63868	3.65102	3.48274	3.52886	3.80069	3.56091	3.43649	3.35568	3.33987	3.48444	3.66381	3.50954	3.59255	3.30381	3.39626	3.32924	3.39571	3.27883	3.60077	3.75333	3.23131	3.42149	3.40233
CACNA1H	3.98514	4.0833	3.81334	4.10226	4.22101	4.0273	3.74996	3.8213	4.25333	4.0967	3.8338	4.14009	3.80712	3.98545	4.18316	3.81312	3.50725	3.49589	3.83808	3.90218	3.93376	3.91607	4.34511	4.21107	4.38758	4.22227	4.17705	4.2288	3.9055	3.8901	4.1572	3.97556	3.82195	3.96127	3.98089	3.79697	3.76339	4.24472	3.93354	3.63811	3.78558	3.72736	3.93526	3.85194	3.85194	4.79874	4.3328	4.35661	4.11906
CACNA1I	3.81445	3.77583	3.58087	3.85544	3.69947	3.61139	4.02052	3.96853	3.70276	3.84526	4.01226	3.83535	4.2318	3.69028	4.10198	3.88043	3.6285	3.46971	3.79938	3.74032	3.81589	3.87158	3.85983	3.90239	3.87554	3.63097	3.81227	3.83714	3.92346	3.76265	3.70963	3.63393	3.80781	3.87735	3.77361	3.86091	3.88111	3.94306	3.92859	3.52035	3.80245	3.62887	3.82927	3.58435	3.82987	3.99535	3.79288	3.96522	3.6725
KCNA1	2.96839	2.88463	2.77708	2.93178	2.7925	3.01012	2.86607	2.89089	2.89738	2.97473	2.86658	3.02532	2.99013	2.73165	3.23976	3.09446	2.95836	3.14144	3.11362	2.95898	2.92368	3.41313	2.92283	2.98549	3.00668	2.9566	3.04843	2.84428	2.85742	2.88641	2.9473	2.91218	2.98307	2.83881	2.75639	2.87023	2.77816	2.95185	2.88456	3.0587	2.89928	3.0092	2.9269	3.02613	2.91355	2.97841	2.89202	2.87958	3.11748
KCNA2	2.98053	3.05411	3.01279	3.06925	3.03792	3.2223	2.85102	3.26465	3.00473	2.9567	3.0049	2.95592	3.09861	2.9033	2.74439	2.89625	3.00843	3.00004	2.89906	3.20844	3.07965	3.08853	2.93959	3.00967	3.14119	3.1535	2.9931	3.03912	2.91313	3.01702	3.02381	3.02905	2.90928	3.06495	3.15418	3.19876	3.03039	2.97673	2.96197	3.10549	2.84621	3.023	3.08129	3.05208	3.01552	3.11046	2.85908	2.98904	2.89868
KCNA3	2.68111	2.76159	2.70333	2.68902	2.66054	2.64885	2.73279	2.57793	2.95775	2.78655	2.85172	2.75456	2.81027	2.7471	2.90861	2.64138	2.71792	2.56006	2.52201	2.6086	2.59807	2.62726	2.76825	2.66696	2.85459	2.77242	2.9232	2.76572	2.75386	2.75572	2.75557	2.57312	2.74317	2.80574	2.85246	2.91589	2.68612	2.77249	2.7397	2.74131	2.69703	2.71694	2.71476	2.68965	2.67564	2.77256	2.95268	2.92431	2.82468
KCNA4	3.33024	3.24286	3.48332	3.30892	3.3005	3.49814	3.4667	3.43022	3.54576	3.50058	3.44848	3.62014	3.43421	3.61265	3.50405	3.2478	3.41124	3.04514	3.52064	3.11898	3.68599	3.40904	3.5742	3.40575	3.73901	3.33737	3.7138	3.41285	3.25034	3.48073	3.44918	3.42437	3.30282	3.50241	3.59114	3.44267	3.5029	3.46898	3.4933	3.58994	3.64412	3.05353	3.38119	3.76556	3.07713	3.34998	3.50331	3.5017	3.37681
KCNA5	8.41913	8.80084	7.35113	8.47418	8.33067	8.7954	8.33236	9.24748	8.26684	8.83996	7.77331	8.5852	8.83684	8.13589	7.55682	8.23793	7.97661	8.55612	8.29616	8.3254	8.33067	8.57726	7.6161	8.48542	7.8664	8.46493	7.98452	8.14937	7.76775	8.33411	8.09698	8.23079	8.73688	8.13872	8.62364	8.37914	8.48542	7.54972	8.12552	8.4676	8.47179	7.63481	8.09251	8.18347	8.5228	6.68653	8.28009	7.70113	8.40285
KCNA6	2.86011	3.1206	3.09539	3.17313	3.1664	2.97198	3.37577	3.27064	3.10599	2.94081	3.204	3.05249	2.7362	2.99136	2.96567	2.91096	3.37296	2.55413	3.36485	2.86876	3.122	3.30349	3.11539	3.08469	3.13447	2.98732	3.35915	2.82817	3.13116	2.84484	3.06882	3.08171	3.22292	2.85771	3.04577	3.05652	2.98189	3.12096	2.90904	3.07325	3.03066	3.24041	2.58359	2.90067	3.05707	2.85111	3.18526	2.75886	3.15897
KCNA7	2.96037	2.98505	3.17925	3.13224	2.85918	2.96082	2.92624	3.00296	3.19583	2.76031	2.91886	2.869	2.86744	3.42484	2.91355	2.93158	2.83932	2.85205	2.59908	2.67417	2.97811	2.77372	3.14294	2.91548	2.8291	2.6334	2.78853	3.01395	3.07457	2.64318	2.85709	2.87696	2.84989	3.34099	2.87388	3.20592	2.79645	3.1573	2.9103	2.4021	2.81751	2.42013	2.9033	2.53979	2.58601	3.33664	2.88471	2.73188	2.61552
KCNA10	3.18923	3.17955	3.07478	3.02336	3.12574	3.06197	3.05898	2.72063	2.82207	3.0352	3.01022	3.05825	2.90937	2.90133	3.0221	3.23368	2.83922	2.6458	2.93671	2.90861	2.89041	3.0003	2.9072	3.08535	3.2185	3.1591	3.06243	2.82322	3.03479	3.01176	2.87909	3.03579	2.85096	3.14421	3.30705	3.20125	2.95091	3.15383	3.05291	2.99328	2.9483	3.07228	3.08587	2.79732	2.55154	3.08503	3.0226	3.01429	2.88894
KCNB1	3.64268	3.12283	3.40605	3.33103	3.89168	3.06456	3.79288	3.52465	3.91272	3.36127	3.59768	3.11921	3.34807	3.39839	3.33172	3.13001	3.38419	3.25345	3.34547	3.29278	3.56922	3.34084	3.48056	3.23343	3.29726	3.20441	3.49418	3.22619	3.53968	3.28013	3.13447	3.517	3.06705	3.23976	3.15494	3.59235	3.28324	3.42747	3.16652	3.17468	3.42199	3.69283	3.31103	3.47736	3.72879	3.55258	3.17278	3.4451	3.33283
KCNB2	3.01857	3.14785	2.86348	2.97316	2.94901	3.06067	3.11408	2.79334	3.01002	3.16315	2.98875	3.13598	3.69868	3.0975	2.96231	3.04274	2.94757	3.07573	3.12698	3.00342	2.99506	2.98751	2.86101	3.02604	3.00424	3.03629	2.94404	3.0091	2.93845	2.84272	3.02572	2.87433	3.05259	3.08782	2.8854	2.92985	2.99506	3.08992	3.09614	2.96576	2.872	2.86341	3.05921	2.81122	2.91787	2.93484	2.81518	3.01022	3.07418
KCNC1	2.66252	2.76648	2.70633	2.59223	2.84087	2.64197	2.65023	2.69982	2.83362	2.57652	2.74916	2.61748	2.66177	2.70591	2.83647	2.66231	2.7053	2.59735	2.8476	2.72408	2.70164	2.9138	2.71711	2.79584	2.68277	2.67092	2.65854	2.76127	2.63241	2.67784	2.6203	2.59062	2.59858	2.71125	2.51139	2.55497	2.62058	2.62251	2.69754	2.67611	2.70435	2.61895	2.6848	2.74227	2.7245	2.705	2.56688	2.61802	2.58722
KCNC2	3.31029	3.45562	3.31649	3.39715	3.36735	3.54764	3.42763	3.29525	3.41379	3.3672	3.24095	3.35817	3.2144	3.35407	3.16442	3.30817	3.02896	3.30499	2.9932	3.67906	3.3809	3.29631	3.47182	3.48959	3.31895	3.24272	3.46033	3.28849	3.50776	3.3512	3.23948	3.46428	3.2984	3.4966	3.20113	3.29698	3.33624	3.49436	3.54039	3.05921	3.34527	3.29511	3.28554	3.25618	3.32993	3.31257	3.39101	3.75182	3.33692
KCNC3	3.33267	3.41934	3.32621	3.30766	3.11654	3.4868	3.23237	3.59564	3.36925	3.31454	3.42313	3.37109	3.32277	3.30077	3.35538	3.26618	3.42428	3.34314	3.43006	3.52556	3.2518	3.28338	3.4325	3.45337	3.30037	3.23465	3.46359	3.35167	3.23329	3.28294	3.32247	3.41379	3.38704	3.34461	3.19115	3.39014	3.26768	3.38914	3.37397	3.40386	3.33842	3.23564	3.12386	3.22141	3.40471	3.41898	3.45354	3.16373	3.32642
KCNC4	3.60037	3.92906	3.60521	3.45639	3.35683	3.34461	3.64511	3.24475	3.3552	3.07379	3.17944	3.22634	3.55486	3.42801	3.24705	3.2462	3.2518	3.40998	3.15011	3.44966	3.52081	3.67053	3.45831	3.53346	3.2945	3.43601	3.57182	3.50493	3.38686	3.23768	3.52836	3.23551	3.65654	3.48347	3.44337	3.43586	3.39401	3.4449	3.47504	3.82474	3.50797	3.35323	3.2863	3.4569	3.61283	3.55789	3.40702	3.66274	3.71797
KCND1	3.00063	2.97978	3.15211	2.85694	2.94009	3.04854	2.98473	3.31387	2.685	3.272	3.17814	3.08447	2.82578	3.46538	3.04449	2.82631	3.43383	2.93845	3.0228	2.78123	3.08376	2.92566	3.14691	3.00281	3.05785	3.01231	3.10158	2.86876	3.27316	3.06951	2.86774	3.13137	3.01127	2.99073	3.27593	3.09213	3.09328	2.84544	3.17103	3.13421	2.9483	3.15563	3.12035	2.89802	3.11165	3.10807	3.02923	3.00368	3.15952
KCND2	2.55154	2.44529	2.52988	2.65215	2.57453	2.42645	2.68231	2.64086	2.58932	2.7369	2.56387	2.51272	2.64941	2.65862	2.69672	2.71785	2.57761	2.6905	2.67067	2.50339	2.66221	2.6222	2.51062	2.69398	2.65013	2.46641	2.70867	2.52544	2.68471	2.62521	2.59383	2.70208	2.69246	2.6971	2.63426	2.58449	2.61026	2.61953	2.53157	2.71213	2.52058	2.72264	2.52677	2.70839	2.93442	2.60347	2.98447	2.73355	2.85211
KCND3	4.29111	4.48682	4.30668	4.49073	4.54932	4.56427	4.486	4.59821	4.61485	4.8331	4.52919	4.61581	4.2445	4.26233	4.62456	4.7774	4.28746	4.71078	4.66029	4.40323	4.2445	4.25518	4.56698	4.77061	4.63874	4.56532	4.64825	4.32966	4.62204	4.60647	4.47127	4.64939	4.66113	4.44561	4.38156	4.36668	4.5421	4.39212	4.74873	3.92768	4.20907	4.20262	4.56427	4.15703	4.23914	4.44872	4.20355	4.12976	4.20245
KCNF1	3.61265	3.39626	2.95705	3.43784	3.10465	3.41082	2.93467	3.64922	3.65836	3.46795	4.11505	3.76726	3.57361	3.7604	3.31288	3.70604	3.19811	3.08834	3.52221	3.28898	3.4908	3.84985	3.82464	3.47035	3.51479	3.25157	3.58918	3.07683	3.16927	3.43275	3.28685	3.32001	3.65123	3.11209	3.40035	3.71486	3.21938	4.15231	4.03978	3.32446	3.27786	3.10283	3.69592	3.52111	3.35443	3.63606	3.31467	3.46202	3.57306
KCNG1	3.55315	3.53363	3.44134	3.70568	3.33189	3.55933	3.10973	3.69216	3.4908	3.48347	3.53952	3.54039	3.46052	3.28712	3.37125	3.56515	3.46395	3.62688	3.75721	3.64387	3.32493	3.65881	3.57198	3.45578	3.51331	3.25415	3.41742	3.33315	3.42602	3.3041	3.44612	3.41365	3.44673	3.28397	3.38482	3.42385	3.50442	3.37141	3.5089	3.3981	3.5029	3.38524	3.44134	3.33565	3.70832	3.52316	3.49674	3.50835	3.45512
KCNG2	3.272	2.763	2.91665	3.12596	2.91425	2.91548	3.00679	3.17868	3.13528	2.97582	3.29683	3.07135	2.97188	3.05796	3.26738	2.83319	3.27768	2.94702	2.7096	2.86271	3.27687	3.02666	2.94218	2.84982	2.97043	2.91417	2.81203	2.95914	3.20294	3.14239	2.90133	2.95624	2.82114	3.19396	3.19826	3.20648	2.88582	3.32507	3.15289	2.83459	3.09712	3.02493	3.04036	3.09005	3.02154	2.86186	3.02031	2.80148	2.88492
KCNG3	2.74616	2.66509	2.60476	2.57355	2.81518	2.78929	2.73774	2.65196	2.5997	2.59735	2.59614	2.7703	2.73954	2.69595	2.60164	2.74039	2.69383	2.6112	2.51786	2.76559	2.71568	2.77979	2.84789	2.7031	2.73294	2.75681	2.76951	2.81315	2.64708	2.64625	2.74526	2.75353	2.5622	2.77804	2.67131	2.85734	2.58096	2.70444	2.76386	2.66252	2.75242	2.73946	2.65357	2.58945	2.69913	2.72313	2.7102	2.6418	2.62543
KCNG4	2.80245	3.07976	2.94692	2.9462	2.7375	2.69754	2.66826	2.96127	2.92541	2.82952	2.9374	2.94136	2.77724	2.92927	2.83859	2.83357	2.70098	2.87532	2.72496	2.65591	2.91714	3.13598	2.89761	2.94053	2.90196	2.83686	2.70514	2.91706	2.88496	2.84436	2.9213	2.70819	2.77164	2.97893	2.91597	2.6512	2.9147	2.78995	2.7648	3.01943	2.79258	2.7925	2.90769	2.72474	3.10962	2.84804	3.17414	2.87509	2.94697
KCNQ1	6.28113	6.49164	6.37479	6.2052	6.31101	6.15288	7.0611	6.53251	6.75737	6.32729	6.69441	6.23408	6.73122	6.3524	5.90445	5.82039	6.26422	5.93946	6.08584	6.09795	6.2352	5.99773	6.87715	6.63212	6.14725	6.02655	7.1688	6.90251	6.12251	6.2547	6.60528	6.46657	6.43472	6.5107	6.24339	6.41716	6.30008	6.67293	6.2135	6.51384	6.29891	6.16778	6.21958	6.02777	6.05394	6.82982	6.41647	6.39531	6.39639
KCNQ2	3.06349	3.07336	2.98823	3.20533	3.05942	2.88479	3.24095	3.21666	3.04745	3.00854	3.15568	3.0987	3.02505	3.00699	3.0443	3.09218	3.01459	2.82746	3.18097	3.19623	3.02698	3.18298	3.49488	3.15627	3.09139	3.06048	3.19904	3.22029	3.24905	3.12671	3.04191	3.13485	3.16603	3.18042	3.10624	3.07478	3.109	3.23231	3.16801	2.97542	3.14842	3.11654	3.14131	2.99029	3.08814	3.14671	2.83827	2.91648	3.14715
KCNQ3	2.94967	2.92674	2.88448	2.79789	2.93239	2.8886	3.03941	2.87881	3.07801	2.83193	2.9618	2.92807	2.93875	2.98307	3.0326	2.73991	3.04171	2.85399	3.10035	2.68763	3.15431	2.72278	3.12107	3.01249	2.96584	2.88754	3.07282	3.06805	3.012	3.05486	3.04602	2.82129	2.95313	2.85742	2.89187	3.03922	2.84463	3.01395	2.97483	3.00038	3.12283	2.76428	3.01127	3.05005	2.73223	2.983	3.02493	2.97803	3.22442
KCNQ4	3.96505	4.05447	3.84545	3.89864	3.90382	3.69308	3.87355	3.44134	3.77665	3.43368	3.84143	3.71184	4.12575	3.96927	3.66475	3.79142	3.70449	3.31288	3.59105	3.50816	3.76447	3.43006	3.82177	3.52237	3.68697	3.47934	3.82453	3.81296	3.89744	3.63022	3.61338	3.81462	3.71441	3.89937	3.83433	3.76407	3.6385	3.90528	3.86878	3.85334	3.71842	3.53505	3.73597	3.60723	3.55859	4.23767	4.21226	4.0574	3.94268
KCNQ5	2.6533	2.62521	2.79906	2.66913	2.59283	2.78391	2.71649	2.7169	2.62068	2.5585	2.74353	2.58238	2.74471	2.82571	2.72935	2.67709	2.76037	2.80589	2.84285	2.72366	2.79706	3.0861	2.66296	2.67104	2.78383	2.74123	2.69315	2.65916	2.61942	2.65373	2.60606	2.71562	2.79298	2.66071	2.67034	2.66613	2.45616	2.61204	2.60767	2.91622	2.60198	2.71357	2.60968	2.57964	2.78482	2.59845	2.82931	2.72556	2.5479
KCNV1	2.61517	2.66154	2.68224	2.69611	2.75599	2.7834	2.73294	2.82766	2.65872	2.6588	2.66577	2.72851	2.61282	2.72175	2.70178	2.73765	2.75028	2.59629	2.79014	2.73258	2.80461	2.71892	2.69658	2.62573	2.68204	2.75255	2.66342	2.65412	2.72577	2.6948	2.65835	2.63045	2.88853	2.71576	2.7223	2.58722	2.6636	2.59377	2.63607	2.67952	2.65665	2.73107	2.69619	2.67519	2.67326	2.69638	2.91451	2.57881	2.76067
KCNV2	2.6785	2.72048	2.57994	2.69414	2.68504	2.80299	2.73928	2.7295	2.6741	2.62147	2.70783	2.6101	2.66964	2.55937	2.84051	2.49222	2.68504	2.73188	2.83664	2.76706	2.44529	2.75415	2.49567	2.71213	2.55331	2.5948	2.63283	2.62947	2.56969	2.76625	2.69718	2.74701	2.47841	2.69836	2.54479	2.67694	2.64979	2.77444	2.78557	2.8295	2.79686	2.48849	2.72699	2.741	2.6579	2.65657	2.9055	2.6718	2.51842
KCNS1	3.7335	3.73517	3.76726	3.92574	3.72699	4.01208	3.29869	3.66706	3.96543	3.90785	3.56461	3.62069	4.00451	3.242	4.17391	3.48154	3.38136	3.4868	4.26318	3.272	3.44542	3.32446	4.00725	3.61008	3.8879	3.51034	3.79499	3.62985	3.56364	3.35323	3.55236	3.85675	3.272	3.78392	3.46446	3.56644	3.45512	3.53231	3.62051	3.37695	3.69802	3.48173	3.6038	3.59546	3.58244	3.69744	3.52095	3.07638	3.58467
KCNS2	3.08633	3.0779	3.14657	3.00719	3.08503	3.15164	3.25723	3.11033	3.30457	3.13324	3.17595	3.26337	3.38385	2.95351	3.36394	3.27924	3.10104	3.19929	3.37544	3.15211	3.05063	3.11563	3.10192	3.00101	3.15054	3.06243	3.02362	3.14363	3.11283	3.15897	3.20016	3.13634	3.04211	3.16373	3.21097	3.07822	3.06456	3.12118	3.12236	3.20204	3.12622	3.1788	3.11624	3.02372	3.24439	3.31671	3.24227	3.1407	3.06614
KCNS3	4.02795	4.29068	3.64613	3.7845	3.94137	3.68213	3.43383	4.03276	3.15211	3.28478	4.0585	3.79917	3.75396	3.77067	3.52047	3.6573	4.15629	4.13606	3.75704	4.05026	3.84939	3.40801	3.65242	3.47809	3.7708	3.4752	3.21083	3.23611	3.51479	3.71707	3.81612	3.56515	3.35459	4.12305	4.43837	3.91182	3.77279	4.08022	4.16742	4.99083	4.226	4.15112	3.85856	4.50127	3.5355	3.09465	3.19062	3.81007	4.36694
KCNH1	2.86293	2.75681	3.07649	2.9809	2.90798	2.92538	3.25946	3.18424	3.11595	2.94967	2.752	2.84727	3.1427	2.99571	3.15952	3.20858	2.93334	2.79906	3.07071	2.69113	2.7623	2.69406	3.0444	2.84944	2.98823	2.80169	2.88738	2.86616	2.73225	2.96567	3.06048	2.91842	2.79067	2.82298	2.98335	2.82088	2.89974	3.00063	2.95561	2.87678	3.07303	2.83686	2.78888	3.0432	3.24506	3.19633	2.86463	2.80012	2.91355
KCNH5	2.76255	2.77587	2.70399	2.77742	2.69465	2.60757	2.85536	2.72516	2.7731	2.81076	2.67113	2.72702	2.74219	2.77178	2.65487	2.61086	2.81101	2.79334	2.66422	2.79305	2.65979	2.7587	2.71007	2.69325	2.76914	2.68852	2.71349	2.69995	2.68173	2.76473	2.64364	2.66036	2.86527	2.77746	2.77164	2.72904	2.68845	2.74248	2.72641	2.83697	2.69023	2.799	2.67902	2.76901	2.82766	2.78903	2.73172	2.74535	2.67504
KCNH2	6.74482	7.16591	6.41716	7.06433	7.02446	7.38758	6.73674	7.15454	6.8122	7.06754	6.5365	7.16793	7.47754	6.99868	7.11737	7.24034	6.61062	6.8676	6.67859	6.73051	6.763	7.16793	6.64217	7.11966	6.61268	6.85376	6.9978	7.07028	6.27956	6.89484	6.93696	6.63101	7.14854	6.391	7.02371	6.59712	6.68726	6.26653	6.72151	6.8625	6.72548	6.13901	6.94925	6.51131	7.22475	6.73749	6.8632	5.94975	6.48682
KCNH6	3.08969	3.06568	3.27842	3.09932	3.00719	3.04553	3.40404	3.17505	3.22039	3.18543	3.09837	3.25579	2.91732	3.15076	2.99832	3.11539	3.27953	3.1018	3.17595	3.27857	3.02583	3.19499	3.17477	3.09702	3.1941	3.14715	3.18274	3.13399	3.24414	3.15406	3.08491	3.07116	2.94922	3.16046	3.1552	3.08426	3.09077	3.14039	3.1305	2.95372	3.16709	3.11518	3.0802	3.12465	3.00317	3.26283	3.32521	3.27857	3.03251
KCNH7	2.87146	2.86017	2.96703	2.91723	2.84499	2.83123	2.6736	2.97574	2.99396	2.89041	2.84935	2.88201	2.85671	2.8886	2.87007	3.04843	2.88754	2.9501	2.78028	2.74647	2.80446	2.86025	2.75471	2.89569	2.91002	2.92763	2.89935	2.85718	2.83613	2.93549	2.9988	2.92438	2.94294	3.10244	2.97595	2.75379	2.97097	2.73158	2.90523	2.93281	2.85536	2.79692	3.05314	2.87568	2.71704	2.80237	2.98721	2.99204	2.78434
KCNH8	2.66393	2.59246	2.63131	2.74192	2.54053	2.89967	2.75127	2.6363	2.73487	2.67694	2.59469	2.79665	2.44719	2.96066	2.54661	2.65067	2.61324	2.73002	2.54181	2.64774	2.69598	2.75757	2.52489	2.74032	2.7169	2.62283	2.55448	2.82382	2.65995	2.82796	2.70833	2.73143	2.71753	2.68079	2.6045	2.63635	2.76023	2.67646	2.73128	2.72488	2.65971	2.58501	2.70262	2.69149	2.66922	2.75986	2.83123	2.66982	2.54552
KCNH3	4.14537	4.28034	4.09074	4.08864	3.99296	4.37448	4.426	4.03648	3.84585	4.19672	4.54498	4.54317	4.4038	4.47953	4.57411	3.90589	4.28486	4.07441	4.16289	4.44764	4.22227	3.9845	4.0427	4.69	4.3047	4.1572	4.42551	4.71302	4.25674	3.81462	4.24332	3.93965	3.82156	4.29842	4.26753	4.20262	4.16307	4.62144	4.51118	4.25518	4.11958	4.12411	4.11373	4.32335	4.00975	4.75176	4.15398	4.44716	4.25182
KCNH4	3.22887	3.25673	3.27316	3.16131	3.13748	3.26399	3.1371	3.18882	3.4597	3.25481	3.46664	3.21861	3.14611	3.21135	3.03105	3.3365	3.46831	2.86554	3.07605	3.07536	3.33877	3.28566	3.36666	3.24014	3.4792	3.17552	3.21179	3.1371	3.34427	3.1584	3.18569	3.22842	3.40702	3.41619	3.30988	3.29129	3.00659	3.07127	3.09595	3.01761	3.2807	3.35281	3.25759	3.28391	2.97205	3.4529	3.05652	3.34849	3.17366
HVCN1	5.25513	5.53473	5.3182	5.4421	6.10029	5.69478	4.98513	5.41696	5.95554	6.09105	6.031	6.25404	5.07915	5.71624	5.8493	5.20397	5.63284	5.25004	6.37669	4.9935	5.48461	4.92591	5.58139	5.44097	5.07915	5.30286	5.94682	5.85547	5.23667	5.39415	5.3622	5.48988	5.57761	5.70431	5.41496	5.61041	5.55593	5.82648	5.65899	5.00722	5.43713	5.12376	5.23108	5.34229	5.33698	5.52441	5.18541	5.11979	5.17387
SCN1A	2.63923	2.67937	2.77466	2.58659	2.67307	2.78641	2.60708	2.6619	2.6907	2.71405	2.67842	2.69262	2.87295	2.78428	2.71181	2.64301	2.62554	2.76988	2.67816	2.71343	2.70847	2.86394	2.68689	2.70483	2.68026	2.69867	2.61873	2.59505	2.6581	2.62898	2.67392	2.715	2.68448	2.61038	2.67417	2.71748	2.58359	2.67251	2.79081	2.52988	2.61049	2.74071	2.62611	2.61552	2.74131	2.67464	2.70717	2.66833	2.70833
SCN2A	2.70867	2.84796	2.73287	2.80511	2.63417	2.86394	2.76966	2.71988	2.66416	2.72665	2.79096	2.81518	2.78606	2.72436	2.79334	2.77421	3.00176	2.72291	2.51564	2.83333	2.72641	2.81901	2.69943	2.75994	2.76585	2.75994	2.61992	2.69679	2.69792	2.7318	2.63567	2.85076	2.69113	2.71442	2.74808	2.70191	2.77753	2.75833	2.74878	3.01436	2.84935	2.70812	2.69222	2.73828	2.64479	2.966	2.57211	2.85096	2.79433
SCN3A	4.24224	2.73599	4.28861	3.47755	4.81094	4.226	2.84753	3.20898	4.87474	3.43988	4.28999	3.01415	3.08719	3.97099	3.33038	2.93935	3.93224	3.70389	4.37882	3.43368	3.80049	2.75081	4.01599	3.47267	3.433	3.41082	3.07444	3.00771	3.59404	3.3549	3.21676	4.28698	3.01823	3.61574	2.84687	4.17441	3.18714	4.44531	2.93214	2.63896	4.03124	3.79819	3.09673	5.2924	3.39816	3.18935	3.25231	3.45275	3.42333
SCN4A	3.04736	2.91234	3.00156	3.06337	2.9673	3.172	2.85467	2.84837	3.04084	2.92239	2.97465	3.15541	2.70724	2.44629	3.12906	3.00507	2.65889	2.90397	2.9356	3.58856	2.69472	3.25899	2.96435	2.92391	3.06216	2.88575	3.06058	2.95448	2.97449	3.12836	2.94801	3.1649	3.00585	2.96542	2.86356	3.04398	3.07261	2.94811	3.04979	3.1814	3.06182	2.61822	3.09129	2.66826	3.01436	3.0166	2.86847	3.14773	2.8747
SCN5A	6.88718	7.05876	7.1458	7.12523	7.61176	6.83759	7.32533	7.30396	7.66882	6.77543	6.95179	6.83528	6.87563	7.12141	6.9092	6.22706	7.16064	6.67445	6.74791	6.70602	6.75265	6.34053	7.22189	6.39466	6.5567	6.49543	7.68568	7.35984	6.92171	6.6168	6.62274	7.13044	7.14941	7.16688	6.73429	7.23583	6.68794	7.02446	6.52477	6.94925	7.31287	6.59554	6.68794	6.64963	6.93696	7.5193	7.3541	7.15389	6.98626
SCN8A	2.79149	2.90812	2.77955	2.80597	2.87671	2.82351	2.89365	2.75155	2.80291	2.90734	2.85412	2.85418	2.82902	2.85861	2.82517	2.89892	2.8518	2.74959	2.76179	2.8559	2.99144	2.78482	2.84213	2.7934	2.79855	2.88746	2.87982	2.82615	2.85942	2.90212	2.86126	2.82697	2.93142	2.88479	2.94238	2.97326	2.8734	2.84922	2.8716	2.89074	2.79871	2.80404	2.87287	2.8458	2.89921	2.74647	2.93712	2.80329	2.86778
SCN9A	2.77227	2.71276	2.67205	2.85068	2.83873	2.90363	2.55064	2.61445	2.58114	2.6516	2.69332	2.66061	2.61895	2.80982	2.71034	2.63646	2.7245	2.88059	2.65665	2.65468	2.7061	2.71885	2.66904	2.51339	2.64064	2.72488	2.64043	2.68253	2.65591	2.76638	2.6868	2.56702	2.64523	2.65495	2.62809	2.74256	2.55753	2.62449	2.62958	2.82043	2.69325	2.73666	2.63028	2.63008	2.73613	2.71656	2.69987	2.64979	2.6224
SCN10A	3.08437	3.09664	2.7591	3.12247	3.01158	2.92538	3.2185	3.04489	3.32185	2.95751	3.09916	3.21778	3.05083	2.69679	3.06435	3.03423	3.05458	3.15755	3.18824	3.21616	3.05269	3.08792	3.24806	3.03812	3.12845	3.08051	3.33267	3.5128	3.01377	2.97647	3.10585	3.04524	3.09098	2.92681	2.97408	2.99228	2.89202	3.06401	3.06243	2.83827	2.92573	2.98317	3.11595	2.75715	2.86915	3.15781	2.86472	3.07418	3.26618
SCN11A	2.37231	2.49841	2.55772	2.54299	2.62837	2.62611	2.56751	2.77688	2.63811	2.65137	2.56305	2.60571	2.81448	2.69398	2.77331	2.71778	2.69023	2.77218	2.70002	2.7493	2.48561	2.66623	2.68399	2.60997	2.59832	2.59323	2.6293	2.55972	2.59858	2.67426	2.63035	2.60476	2.70757	2.58585	2.70132	2.49222	2.6862	2.66885	2.57418	2.59629	2.63426	2.76444	2.56056	2.6224	2.7298	2.67196	2.88738	2.7645	2.6914
HTR3A	2.93205	3.08663	3.12127	2.93273	3.07091	2.92722	2.82993	2.92888	2.98151	3.02546	3.09739	3.05568	2.79949	2.85188	3.15395	3.11396	2.96685	2.76781	3.01348	2.78095	3.10202	2.71125	2.95038	3.11219	3.0442	3.08515	3.32345	3.08234	3.09702	2.9576	3.05137	3.04025	3.00289	2.81128	3.09499	3.03309	2.90776	2.98253	3.05468	2.94283	2.98317	2.81893	3.00453	2.91002	3.00639	2.98823	3.25426	3.26561	3.06737
HTR3B	2.71337	2.81062	2.84516	2.91285	2.81478	2.81241	2.72625	2.93627	2.86861	2.64829	2.93003	2.80946	2.95869	2.79286	2.7928	3.11673	2.78557	2.74282	2.9473	3.07158	2.74047	2.75193	2.79104	2.86793	2.79665	2.73092	2.66252	2.82043	2.8292	2.89555	2.96969	2.80221	2.71121	2.96977	2.76373	2.60941	2.91227	2.91234	2.80731	2.9681	2.75932	2.60347	3.06782	2.53479	3.31116	3.08633	2.5661	2.63845	2.58746
HTR3C	2.93575	2.89687	2.92746	3.03251	2.88921	2.99168	2.8936	2.84228	2.70392	2.86069	3.08459	3.07605	2.87104	2.64377	2.75489	3.04152	2.60223	3.12991	2.87834	2.87433	3.03509	2.47715	2.86817	2.83345	2.86479	3.03309	2.81729	3.17097	2.92368	2.61204	2.84615	2.77603	3.22039	3.10585	3.07801	2.8933	2.86363	3.0222	2.97473	2.81142	2.95601	2.65031	2.94	2.92681	2.83915	2.96293	2.59505	3.00813	3.01032
ASIC1	3.11614	3.26016	3.01712	3.29754	3.18606	3.09279	3.25525	2.77394	3.11019	3.09314	3.11177	3.308	3.38735	2.94737	3.13665	3.16801	3.01176	3.30572	3.1649	3.30282	3.09837	3.80005	3.11982	3.4415	3.23755	3.72176	3.22267	3.25332	2.97465	3.0226	3.14575	2.99994	3.07976	3.05103	3.04883	3.23712	3.21254	3.07467	3.15274	2.89289	3.16288	2.77927	3.00407	3.172	3.2271	3.32074	3.01222	3.02031	3.11199
ASIC2	2.39279	2.9389	2.66609	2.56006	3.02698	2.87405	2.58473	2.56071	2.81463	2.85377	2.84398	2.76037	2.67528	2.72862	2.53674	2.61358	2.68026	2.74282	3.05077	2.5978	2.63467	2.70472	2.81985	2.878	2.89244	2.56719	2.63836	2.93601	2.86126	2.40031	2.74025	2.76015	2.61822	2.49303	2.79692	2.95393	2.63018	2.82207	2.86752	2.81533	2.77402	2.93317	2.702	2.644	2.76817	2.83333	2.69254	2.74887	2.67162
SCNN1A	4.17633	4.33686	4.01447	4.0746	4.31788	3.95285	4.05985	3.68894	4.22198	4.16742	4.25518	4.32503	4.42574	3.80894	4.55139	3.99381	4.07352	3.81334	4.41263	4.07055	3.94776	3.96464	4.04989	3.8594	3.99322	3.89768	4.14345	4.1891	4.20355	4.06793	4.02816	3.80996	3.69963	4.16242	3.94906	4.1891	3.93148	4.16195	4.54474	3.77456	3.94576	3.81816	3.99453	3.76532	3.97929	4.61087	3.99947	4.03124	3.82232
SCNN1B	2.83123	3.16282	2.983	2.79466	2.90268	2.52428	3.05071	3.12096	2.85934	2.87776	2.7934	2.8617	3.0018	2.91943	3.0091	3.13987	2.92639	2.81069	3.14785	3.06628	2.88348	2.70472	2.9103	2.78434	2.98634	2.81861	2.80404	2.56688	2.8105	2.77372	2.78648	3.00424	2.89456	2.91746	2.78981	2.92343	2.86363	2.93092	2.84343	2.99338	2.73658	2.63345	2.872	2.906	2.79053	2.61358	2.95914	2.66342	2.61725
SCNN1G	2.70507	2.66245	2.72705	2.62294	2.66936	2.65392	2.62821	2.76319	2.84007	2.81744	2.70254	2.96082	2.82631	2.69157	2.65144	2.70178	2.74294	2.68902	2.92024	2.72728	2.73078	2.57978	2.7079	2.80336	2.73415	2.62582	2.80757	2.78503	2.74219	2.85742	2.70302	2.63836	2.61112	2.72236	2.56253	2.80396	2.57524	2.76974	2.67596	2.6051	2.715	2.63635	2.87607	2.58346	2.75895	2.56305	2.67067	2.73928	2.65665
SCNN1D	3.40655	3.48347	3.18252	3.22116	3.02031	3.28581	3.33056	2.90684	3.10778	3.34633	3.10147	3.01415	3.70328	3.40218	3.43743	3.16871	3.82987	3.17781	2.98676	3.27671	3.24106	3.33907	3.27303	3.37526	3.47361	3.26768	3.4169	3.13289	3.08887	3.14363	3.45229	3.58306	3.50696	3.41934	3.18543	3.52483	3.46664	3.18543	3.23584	3.70372	3.4064	3.13889	3.30959	3.16801	3.16812	3.58002	3.09584	4.00337	3.59546
GABRA1	2.60287	2.64462	2.82431	2.74925	2.69414	2.66324	2.54053	2.45545	2.57964	2.56983	2.64922	2.62472	2.69754	2.53918	2.4396	2.6202	2.77849	2.78517	2.62521	2.58421	2.66797	2.85166	2.67236	2.70826	2.69308	2.63408	2.73735	2.67687	2.60757	2.63746	2.69687	2.65503	2.62637	2.57932	2.6718	2.58572	2.71739	2.65349	2.6334	2.64391	2.64012	2.56702	2.63914	2.67807	2.53747	2.71468	2.61248	2.70895	2.73636
GABRA2	2.67137	2.64266	2.63271	2.72584	2.65872	2.67236	2.80321	2.6443	2.54232	2.71373	2.55937	2.61324	2.58707	2.79706	2.70812	2.57374	2.58848	2.61884	2.63932	2.71718	2.60936	2.62986	2.43435	2.64372	2.65169	2.5898	2.67051	2.48456	2.58346	2.64077	2.61942	2.66714	2.79135	2.62283	2.56187	2.64215	2.58675	2.68933	2.59933	2.78745	2.64922	2.63881	2.60091	2.75221	2.69566	2.63437	2.60091	2.67266	2.53674
GABRA3	2.98653	2.93361	2.8721	2.86632	3.04123	2.86639	2.88328	2.87817	2.86992	2.80848	2.90392	2.98923	3.24095	2.89057	3.0832	3.0226	3.13255	3.17629	2.97	3.05063	3.08459	2.78072	2.94884	2.88984	2.86472	2.88232	3.06495	2.77212	3.05364	2.95412	2.94004	2.97707	3.05537	2.97326	2.79135	2.86715	3.09229	2.93777	2.7851	2.86592	2.9769	2.95195	3.08587	2.94948	2.87449	3.07589	2.66128	2.79292	2.84648
GABRA4	4.20327	3.4569	3.03546	2.84681	2.95055	2.93925	3.10852	3.24821	3.5858	3.13962	3.01436	3.14797	3.01292	3.64648	2.85217	3.13598	2.91787	2.92076	3.03439	2.96494	3.13665	2.85513	3.3372	3.31406	3.55953	3.13574	3.57865	2.84272	3.05333	2.92932	3.07303	3.15431	2.76837	3.21676	2.98353	3.68229	3.22267	3.06839	2.96677	2.83246	3.20604	3.11574	3.02065	3.87653	3.12397	3.37544	3.2435	2.93076	3.14239
GABRA5	2.73548	2.66004	2.57722	2.66013	2.72888	2.58486	2.67067	2.67017	2.55558	2.60767	2.64813	2.67131	2.64012	2.65188	2.66145	2.62947	2.78279	2.54115	2.63066	2.5939	2.78057	2.74241	2.64053	2.62718	2.6418	2.66369	2.68713	2.62829	2.62261	2.65365	2.6067	2.62745	2.68438	2.56969	2.68804	2.61482	2.68464	2.59469	2.60151	2.62637	2.5602	2.51113	2.59832	2.55515	2.57404	2.6086	2.56919	2.64012	2.63681
GABRA6	2.7053	2.73518	2.51381	2.60884	2.85325	2.47613	2.7636	2.6363	2.76262	2.74173	2.42903	2.66534	2.58991	2.71506	2.72713	2.65013	2.71292	2.56867	2.68876	2.88534	2.72118	2.81122	2.66788	2.62898	2.67017	2.62986	2.76135	2.71871	2.71725	2.62837	2.77603	2.81237	2.77768	2.73342	2.62821	2.65965	2.65154	2.64095	2.65995	2.60807	2.59945	2.39053	2.48328	2.6458	2.79706	2.70956	2.60746	2.84681	2.68111
GABRB1	5.31964	4.66629	3.76204	3.76114	4.36694	4.3738	4.46358	4.57875	5.72767	4.84234	3.77259	3.67467	4.07562	5.22865	4.18068	3.94443	3.57473	3.73431	3.8338	3.36865	4.46041	3.75249	4.37469	4.75016	4.71152	4.04207	5.06252	3.89636	3.43845	3.38704	4.16721	4.66167	3.7425	3.98434	3.91975	4.55567	4.12264	3.41529	3.22001	3.12929	3.88152	3.93167	3.7333	5.89968	3.16217	4.95882	4.03422	3.37093	3.07082
GABRB2	3.05092	2.63699	2.96642	2.70146	2.95587	2.77037	2.76865	2.6459	2.79871	2.78443	2.77164	2.896	3.26674	2.78474	2.89679	2.8445	2.85076	2.68829	2.87183	2.75886	2.8775	2.85346	2.70333	2.74439	2.7822	2.72216	2.8184	2.70925	2.7833	2.69157	2.63987	2.93476	2.80645	2.86144	2.75821	2.85629	2.72236	2.9138	2.78101	2.71733	3.20135	3.77644	2.76773	2.78748	2.8518	2.96197	2.8233	2.81384	2.87414
GABRB3	4.2788	4.32564	4.53952	3.80695	4.03188	4.04475	4.36821	4.1581	4.74294	4.48895	4.55511	4.06535	4.00781	4.2756	4.0962	3.97838	3.99065	3.91584	3.95733	4.05052	4.60184	4.14558	4.68141	4.5761	4.80643	4.80052	4.56009	4.43493	4.34511	4.32335	4.4731	4.40726	3.93031	4.07693	4.15971	4.57072	4.23617	4.08308	4.07652	4.04928	4.01313	4.24248	4.36487	4.01357	4.07304	3.65901	4.22954	4.27262	3.64469
GABRG1	2.5564	2.69762	2.75729	2.68165	2.86546	2.59533	2.90204	2.66315	2.46834	2.61953	2.55037	2.54901	2.6534	2.63408	2.56983	2.68673	2.60164	2.60299	2.54661	2.61358	2.7126	2.69936	2.72111	2.63271	2.65933	2.60908	2.68626	2.68102	2.51178	2.54251	2.57179	2.63089	2.72003	2.61605	2.65573	2.6056	2.61415	2.53623	2.60684	2.67537	2.56289	2.51272	2.628	2.55535	2.66525	2.65031	2.68102	2.67876	2.44529
GABRG2	2.80169	2.73355	2.70216	2.80975	2.82035	2.69595	2.70053	2.71595	2.76619	2.75181	2.76606	2.73349	2.78399	2.92191	2.837	2.61445	2.88894	2.80353	2.7312	2.67162	2.77964	2.69231	2.74005	2.63681	2.68157	2.64813	2.6534	2.74417	2.71388	2.74694	2.70375	2.66315	2.67807	2.75215	2.74047	2.61134	2.69104	2.78733	2.74496	2.79453	2.78808	2.70819	2.72141	2.71349	2.6907	2.84198	2.69204	2.75228	2.95055
GABRG3	2.67488	2.69921	2.59629	2.60313	2.65304	2.63538	2.58823	2.61919	2.61097	2.46249	2.60261	2.59323	2.69472	2.57932	2.63222	2.60361	2.60347	2.59614	2.68079	2.68413	2.64412	2.76855	2.59548	2.65503	2.61626	2.65971	2.66904	2.55272	2.66922	2.61626	2.6321	2.569	2.61845	2.62869	2.46518	2.66425	2.64813	2.6112	2.692	2.86797	2.69899	2.59431	2.56352	2.82782	2.77789	2.83383	2.51084	2.70002	2.58501
GABRD	3.31603	3.13915	3.01885	3.17595	3.35204	3.09151	3.16442	2.98967	3.40687	2.93334	3.1139	3.00659	3.02767	3.34175	3.23142	3.00046	3.01932	3.04025	3.07218	2.97751	3.07552	3.45373	3.33476	3.27786	3.13173	3.04984	3.29739	3.10045	3.04152	3.16709	3.20058	2.96349	3.27426	3.20844	3.31406	3.32924	3.21056	3.25658	3.32521	3.39151	3.24133	3.20087	3.04822	3.18714	3.0329	3.1937	2.97133	3.30091	3.50923
GABRQ	2.91622	2.78391	2.9927	2.90355	2.77964	2.73954	3.05005	2.82962	2.92199	2.85269	2.87091	2.91166	3.2412	2.73361	2.84558	2.61812	2.82006	2.76473	3.11574	2.84594	2.86793	2.95155	2.88878	2.82268	2.91813	2.71108	2.83756	2.79264	2.8972	3.00244	2.87441	2.92816	2.83788	2.97999	2.94184	2.98957	2.87251	2.75646	2.82298	2.81012	2.78057	2.83413	2.83788	2.89041	2.78789	2.81419	2.69571	2.99976	2.90369
GABRP	2.81222	2.71266	2.56513	2.69762	2.77094	2.74561	2.42379	2.92273	2.88886	2.57023	2.72175	2.75248	2.90262	2.88224	2.88625	2.80801	2.90962	2.72182	3.25002	2.89625	2.75096	2.85139	2.79014	2.80801	2.68342	2.78496	2.67254	2.73703	2.67492	2.78249	2.77849	2.76236	2.66928	2.82396	2.88066	2.74981	2.68713	2.67097	2.77649	2.8545	2.77101	2.81541	2.70663	2.75407	2.91565	2.58096	3.08385	2.8746	2.83898
GABRR1	2.51564	2.66833	2.71042	2.7096	2.63955	2.56781	2.44886	2.61005	2.69032	2.83459	2.55497	2.48654	2.89098	2.46094	2.80772	2.71633	2.83693	2.52428	2.5781	2.73324	2.62229	2.9212	2.48945	2.52727	2.62718	2.58707	2.50793	2.59818	2.68884	2.50016	2.62934	2.59723	2.66928	2.72286	2.71227	2.58238	2.68818	2.5948	2.65591	2.62532	2.36912	2.56764	2.61134	2.7439	3.08556	2.6202	2.63301	2.64255	2.68312
GABRR2	3.46848	3.36196	3.42392	3.58072	3.32749	3.55486	3.5994	3.15796	3.38001	3.74428	3.44037	3.66957	3.71203	3.31043	3.69611	3.4952	3.51135	3.7488	3.7173	3.7473	3.5017	3.122	3.69611	3.50386	3.4526	3.44767	3.90631	3.50855	3.55555	3.58159	3.51055	3.46291	3.37397	3.39871	3.61915	3.41254	3.48347	3.75139	3.73018	3.54632	3.56461	3.56432	3.35766	3.63646	3.77342	3.41727	3.61878	3.38027	3.38434
GABRR3	2.66128	2.75174	2.70155	2.79286	2.57941	2.4506	2.54094	2.57116	2.58455	2.65373	2.65854	2.68571	2.62582	2.67051	2.54926	2.66045	2.58808	2.59956	2.7061	2.65231	2.60198	2.83574	2.69649	2.77998	2.75085	2.65503	2.69982	2.65889	2.49768	2.71292	2.65819	2.55878	2.71562	2.64571	2.55598	2.5889	2.58572	2.51663	2.61575	2.58223	2.69398	2.57038	2.60287	2.64653	2.58283	2.58957	2.64758	2.76209	2.60596
GLRA1	2.91425	2.85513	2.74439	2.7934	2.59956	2.44169	2.68693	2.58917	2.76444	2.74959	2.73835	2.80389	2.74503	2.94975	2.85635	2.59933	2.75271	2.62406	2.61334	2.82955	2.59223	2.6948	2.76729	2.72728	2.88041	2.67229	2.66859	2.73502	2.69951	2.73645	2.79601	2.69703	2.77136	2.7473	2.82705	2.58875	2.77683	2.88024	2.6497	2.70023	2.71871	2.75415	2.56275	2.67488	2.5813	2.81441	2.69844	2.73721	2.86915
GLRA2	3.24977	3.52081	3.3512	3.36182	3.39467	3.37462	3.06293	3.45901	3.38719	3.39332	3.50596	3.24337	3.60415	3.36111	3.41878	3.20058	3.53109	3.42686	3.73875	3.35799	3.48332	3.53177	3.43177	3.31788	3.34144	3.41727	3.23304	3.37841	3.11295	3.29827	3.27993	3.35451	3.41968	3.52199	3.4325	3.24606	3.04686	3.52502	3.32691	3.36314	3.45054	3.24188	3.40035	3.45215	3.69176	3.1784	3.10599	3.21217	3.37562
GLRA3	2.5948	2.48328	2.66416	2.53504	2.58917	2.6862	2.57284	2.71007	2.63987	2.64086	2.5821	2.59845	2.55772	2.61963	2.52148	2.61235	2.68448	2.70561	2.51663	2.80527	2.64962	2.74353	2.58421	2.64128	2.51272	2.57324	2.59548	2.45616	2.59493	2.60361	2.67902	2.70921	2.62113	2.75155	2.56624	2.61393	2.6325	2.58612	2.63944	2.70012	2.60793	2.53767	2.66479	2.58675	2.7506	2.71381	2.62736	2.55753	2.57453
GLRB	3.6132	3.1569	3.45593	3.1134	3.20431	3.45531	3.67906	3.02991	3.2225	3.63336	3.15445	3.22529	2.93627	3.27038	3.06727	3.22878	3.44475	3.49502	3.20353	3.1134	3.69908	3.29222	3.11283	3.21413	3.30766	3.38306	3.04162	3.26853	3.69744	3.7456	3.42584	3.91629	4.07537	3.45593	3.41299	3.52237	3.61479	2.92834	3.15362	3.40455	3.26853	3.61028	3.51937	4.01781	3.54675	2.79258	3.20174	3.02353	3.22645
GRIA1	2.80655	2.82358	2.92224	2.84407	2.79202	2.9067	3.10789	2.95046	2.9761	2.86092	2.86238	2.90276	2.72699	2.93334	3.04359	2.8447	3.11098	3.11177	2.76023	2.92406	3.28771	2.80794	2.87881	2.91322	2.86316	2.9462	2.85609	2.85096	2.95644	2.80214	2.97492	2.90625	2.90251	3.10222	2.98178	3.15431	2.85068	3.05568	2.91123	2.94712	3.07801	2.77587	3.02316	2.86494	2.66315	2.81541	2.95046	2.86569	2.99185
GRIA2	2.63615	2.67618	2.63028	2.65846	2.63488	2.70798	2.62997	2.79526	2.49605	2.66964	2.66922	2.64197	2.63028	2.75773	2.53918	2.65447	2.63189	2.58945	2.70184	2.76552	2.71412	2.57418	2.58905	2.67759	2.69222	2.61457	2.67417	2.73128	2.57284	2.63449	2.65231	2.66517	2.61812	2.61585	2.61854	2.57592	2.65862	2.63388	2.61919	2.63066	2.67034	2.69769	2.66113	2.62074	2.63965	2.56496	2.82593	2.62573	2.6275
GRIA3	3.04132	3.06067	2.9809	3.02388	3.00263	3.06486	2.8121	2.87785	2.88169	3.29383	2.8867	2.86969	3.0154	3.03205	3.04132	3.44953	2.88319	2.89664	2.9236	2.98495	2.91892	2.86793	2.96022	3.08072	2.89466	2.81252	2.91037	2.90924	2.94587	3.04745	3.08622	2.82114	2.90761	2.92964	2.92224	2.93712	3.11646	2.94661	3.0181	2.91631	2.77964	2.85927	2.83476	2.81391	3.02604	2.97333	2.98034	2.91338	2.95213
GRIA4	2.73115	2.55988	2.69023	2.60067	2.67952	2.67866	2.67859	2.81682	2.624	2.67687	2.61908	2.66203	2.68086	2.88878	2.66408	2.65979	2.66061	2.7982	2.63691	2.74219	2.70284	2.74847	2.5948	2.62997	2.67077	2.55448	2.62657	2.63728	2.61259	2.63587	2.57355	2.76119	2.60287	2.64444	2.58114	2.58645	2.76974	2.71365	2.64979	2.69695	2.6989	2.58991	2.67952	2.69875	2.78116	2.63028	2.90577	2.68646	2.74109
GRID1	3.08268	3.06524	2.88319	3.08355	3.04398	3.03011	3.0561	3.49209	3.44625	3.12605	3.18935	3.13862	3.33907	2.73757	3.26387	3.16326	3.00533	2.9315	3.22619	2.96896	3.1771	3.17313	3.17062	3.17794	3.23316	3.1961	3.04602	3.14442	3.13574	3.10921	3.30486	2.97904	3.09702	3.12426	3.0197	3.04803	3.15781	3.19174	3.12596	3.03557	3.23641	3.05696	3.15469	3.13828	3.16603	3.35766	3.04171	3.40548	3.151
GRID2	2.88772	2.94	2.80543	2.89988	3.10035	2.89032	3.03066	2.84711	3.02251	3.06568	2.90469	2.91299	3.03228	2.91425	3.16557	2.88353	2.91054	2.81307	2.84291	2.72502	2.97368	2.58517	2.9932	3.08719	2.85771	2.96218	2.86278	3.06224	2.96767	2.72775	2.77633	2.81964	3.24054	3.09943	3.00668	2.83881	2.99152	3.03031	2.96576	2.9693	2.86622	3.14376	2.82028	2.88399	3.03494	2.82338	3.09108	2.79601	2.96803
GRIK1	2.82782	2.87366	2.74808	2.86546	2.79584	2.66408	2.55679	2.72511	2.74219	2.78825	2.79774	2.78662	2.82486	2.86078	2.75316	2.76127	2.59377	2.7761	2.80291	2.65907	2.76113	2.53349	2.68596	2.74856	2.75742	2.77323	2.72805	2.95644	2.84067	2.7761	2.77128	2.6553	2.71405	2.58991	2.7079	2.69858	2.7061	2.77128	2.71617	2.59945	2.72162	2.7292	2.80876	2.49526	2.78648	2.86069	2.77402	2.71587	2.6805
GRIK2	3.26507	3.1976	3.08907	3.20927	3.1134	3.39688	3.09694	3.15289	2.8422	3.1771	3.08268	3.08876	3.17918	3.23684	3.10326	3.1607	3.18192	3.28614	3.18646	3.21163	3.07293	3.18838	3.16326	3.31467	2.89129	3.17341	3.1719	3.27417	2.90479	3.23512	3.21963	3.31772	3.45198	3.27185	3.28697	3.08979	3.26042	2.91607	3.16429	3.32592	3.26374	3.11155	3.30132	3.12884	3.20742	3.23114	3.38321	3.08503	3.24188
GRIK3	2.81043	2.65373	2.70053	2.96685	2.92844	2.83812	2.62764	2.81751	2.84499	2.91589	2.84615	2.75877	2.80374	2.94258	2.84385	2.83706	2.7855	2.86861	2.83627	2.62521	2.74526	2.76655	2.67772	2.90586	2.84213	2.87257	2.79879	2.75434	2.80738	2.92971	2.81245	2.61436	2.85985	2.93575	2.88145	2.86348	2.8785	2.75415	2.85961	2.87584	2.90133	2.83383	2.87264	2.70155	2.66086	2.76091	2.63854	2.74248	2.75895
GRIK4	2.82609	3.01211	2.90164	2.91821	2.81609	2.78428	2.86884	3.14933	3.0063	2.79112	3.03418	2.91141	3.1174	2.9044	3.14657	2.82746	2.92068	2.74518	3.04668	2.76282	2.9753	2.77009	3.00022	2.90376	2.87505	2.82072	2.97065	2.71343	3.00884	2.77668	2.91631	2.98585	2.73032	2.7962	2.93289	2.64382	2.63737	3.16315	2.97803	3.10002	2.73682	2.84364	3.03189	2.87866	3.46108	2.67307	3.13998	3.10789	2.84648
GRIK5	3.84311	4.1377	3.71776	4.00619	3.98407	3.96784	4.14805	3.92768	4.04642	4.1084	4.1182	4.172	4.27582	4.05424	4.09739	3.97814	3.99252	3.77361	4.14345	3.85156	3.85579	3.85767	4.24158	4.17612	4.17612	3.94906	4.31041	4.28287	3.87882	3.97793	4.05447	3.9659	3.98029	4.06646	3.99826	4.05985	3.86366	4.06916	4.17795	3.77557	3.89431	3.54726	3.95263	3.91478	4.1305	4.34945	3.85952	4.0629	3.8901
GRIN1	3.57361	3.7948	3.47308	3.62437	3.71512	3.57581	3.75721	3.61593	3.78848	3.63646	3.76157	3.84269	3.71315	3.5046	3.7366	3.69327	3.67467	3.57825	3.58918	3.64861	3.36016	3.6435	3.89125	3.84465	3.72176	3.68741	3.9582	3.94048	3.59218	3.54254	3.68894	3.49631	3.68075	3.70702	3.67701	3.60456	3.5852	3.72153	3.70472	3.49454	3.55986	3.61915	3.4802	3.54632	3.76785	4.30642	3.80461	3.69888	3.57842
GRIN2A	5.0507	3.90893	4.737	3.58683	4.0942	3.8879	4.92167	3.84818	3.95975	3.78113	3.87931	3.39933	3.49724	3.90611	3.71359	3.73618	4.44409	3.80409	4.096	3.39918	4.15872	3.6702	4.62376	4.12237	4.09276	3.77753	3.85067	3.51902	5.11353	4.40558	4.01244	4.23458	3.57473	4.3351	3.73894	4.12491	3.81379	3.68779	3.35312	3.74819	4.34582	3.98089	3.71203	3.76	3.77665	3.8274	3.60343	3.29264	3.4597
GRIN2B	2.96642	2.92964	2.92091	2.89514	2.93021	2.9361	3.0953	2.94611	2.84982	2.91607	2.93214	2.88817	2.98957	2.90913	2.93706	2.94875	2.90937	3.04716	2.97307	2.9706	2.91952	2.89228	2.87743	2.86494	2.94452	2.93352	3.0327	2.93925	2.87622	2.91183	2.82021	2.93706	2.9067	2.91158	3.05148	2.95454	2.95676	2.9054	2.89432	2.99289	2.99102	2.98894	2.96478	2.88845	3.09465	3.0406	2.90504	2.91417	3.07261
GRIN2C	4.68326	4.71737	4.72508	4.53844	4.79128	5.04186	5.02095	5.09166	4.70939	4.75776	4.93336	4.93837	4.90566	4.56807	4.74413	4.70421	4.99728	4.75611	5.07488	5.00433	4.52463	4.77331	4.92887	5.19683	4.81805	4.75739	5.16892	4.98016	4.14722	4.49964	4.94699	4.59329	4.77503	4.31064	4.57957	5.06564	4.78475	4.84264	5.05336	4.27262	4.20749	4.35938	4.84455	4.60592	4.78805	5.01389	4.53495	4.37961	4.79539
GRIN2D	2.66936	2.75497	2.92964	2.86708	2.96592	2.93476	2.89253	3.04822	2.88664	2.91908	2.89161	2.77296	2.8844	2.74694	2.9147	2.87584	2.96111	2.86433	3.01436	2.79754	2.74743	2.99772	2.87925	2.81448	2.88145	2.86433	2.95768	2.96363	2.78449	2.81601	2.92016	2.8174	2.91396	2.74512	2.70976	2.69725	2.85663	2.83706	2.77855	2.8208	2.90993	2.92082	2.80468	2.95002	2.69347	3.01167	2.75162	2.8707	2.9877
GRIN3A	3.11874	2.97465	3.03591	2.99506	2.94475	2.75605	2.95499	3.08385	3.00959	2.87077	2.9787	2.94801	3.21823	3.07303	2.86101	3.1385	2.99228	3.32924	3.02678	3.07976	2.81298	3.12858	2.97351	2.79797	2.96949	2.95205	3.03459	2.80404	2.8824	2.89514	2.95448	2.90776	2.98081	2.87433	2.83954	2.94468	2.93344	2.89974	2.84804	2.91776	3.01377	2.9377	2.9458	2.92518	2.93959	3.13598	3.06177	2.97821	2.8329
GRIN3B	3.31184	3.60723	3.07325	3.20294	3.22634	3.30064	3.31738	3.13875	3.34278	3.44987	2.8655	3.40079	3.22634	3.11046	3.1573	3.44306	3.18326	3.13473	2.98062	3.19266	2.78391	2.87146	3.54136	3.58443	3.40035	3.25618	3.19104	3.34278	3.4323	3.285	3.25807	3.0442	2.94948	3.1125	3.04349	3.2435	3.1664	3.44673	3.26313	3.28661	3.18664	2.91299	3.03891	3.44167	3.5309	3.55986	2.57355	3.29698	3.45742
ITPR1	4.55433	4.81094	4.44507	5.01264	4.78117	4.84964	4.52324	4.3809	4.39274	4.30716	4.97678	4.84381	4.29521	4.79514	4.37936	4.94699	4.40429	4.94171	4.72508	4.82329	4.63726	4.6723	5.06363	5.03002	4.78639	5.22826	4.03078	4.32239	4.25926	5.27736	5.11046	4.66804	4.40937	4.67692	4.64182	4.28242	4.96659	4.86328	4.93776	4.69054	4.54095	4.76157	4.68381	4.72137	4.60481	4.94576	4.8354	4.42622	4.41978
ITPR2	4.10268	3.91478	3.86928	4.15033	4.27239	3.94329	4.09032	3.96721	4.32335	4.10777	4.11906	4.05351	3.84985	4.21435	4.16918	3.97116	4.10799	4.2445	4.06212	4.20582	3.99556	3.80913	4.1377	3.99756	3.99848	4.00215	4.34488	4.20452	4.0517	4.08138	4.0219	4.10125	3.97268	4.10099	3.91352	4.07441	3.8998	3.93465	3.69283	3.82261	4.0933	4.1377	3.90049	4.0574	3.75017	4.46041	4.26753	4.07693	3.77495
ITPR3	4.0933	3.96244	4.10777	4.2104	4.37423	4.19475	4.29842	3.91519	4.05607	4.11079	4.0921	4.15571	3.99535	4.20847	4.09004	3.88551	4.0629	3.89168	4.29499	4.2215	4.34159	4.22954	4.1891	4.02915	4.26161	4.21128	4.13124	3.7795	4.29359	3.93051	4.087	4.12454	3.97202	4.0833	3.93224	4.18935	3.97623	4.10306	4.07104	3.9055	4.16042	4.06719	4.03604	3.99252	4.16796	4.096	3.9607	4.17859	4.03033
CHRNA1	2.91062	2.91355	2.83319	2.83418	2.84067	2.85934	2.73131	2.91943	2.84051	2.83333	2.92343	2.87925	2.88217	2.76067	2.79433	2.90083	2.81973	2.72665	2.83512	2.68094	2.7834	2.68771	2.89109	2.85559	2.81175	2.9138	2.81893	2.93751	2.86244	2.77234	2.90691	2.8432	2.73333	2.82829	2.74901	2.78648	2.83177	2.79577	2.9236	2.89802	2.92415	2.77249	2.93833	2.74362	2.82351	2.90754	2.86699	2.87671	2.8535
CHRNA2	4.4561	4.86507	4.38156	4.66804	4.39781	4.81515	4.86168	4.50994	4.80117	4.58929	5.12276	5.06985	5.57222	4.53483	4.6181	4.83797	4.52046	3.86851	4.09306	4.99582	4.66443	4.63436	4.92056	4.77503	4.88367	4.50648	4.45337	4.7851	4.54842	4.39274	4.59843	4.41425	4.60455	4.88367	4.31595	4.32709	4.65524	5.10918	4.74761	4.49461	4.66443	4.37571	4.59959	4.51467	4.60958	5.12169	4.8873	4.86085	4.31691
CHRNA3	3.38932	3.33315	3.29172	3.02811	3.0528	3.1998	3.16262	3.84361	3.48406	3.48972	3.30909	3.39605	3.54891	3.23712	3.1905	3.41823	3.1018	3.22167	3.29482	3.08396	3.06048	2.8944	3.09098	3.24439	3.26295	3.29949	3.12304	3.52221	3.17213	3.59368	3.57043	3.72609	3.10056	3.3787	3.73842	3.84385	4.3801	3.30971	3.55436	3.30938	3.18556	2.88677	2.9878	3.23795	3.51937	3.40655	4.02231	3.05898	3.23036
CHRNA4	3.11057	3.20174	2.83973	3.0528	3.21502	3.04786	2.90369	3.05437	3.12138	3.06144	3.15164	3.09249	2.78557	3.01185	3.09045	2.78199	3.01211	3.10996	2.84694	3.00359	2.96767	2.88692	3.15781	3.13674	3.22809	3.08257	3.08907	3.22292	3.14921	3.11483	3.07449	3.06937	3.0442	3.03058	3.0444	3.15755	3.0398	3.16326	3.12283	2.91696	3.02689	2.97582	3.16462	3.01922	2.85918	3.30549	2.91487	3.05051	3.08674
CHRNA5	2.9133	3.06216	3.0587	2.83443	3.10364	2.9303	3.13828	3.23226	2.90625	2.78733	2.59417	2.99128	2.9682	2.97233	2.83722	2.82923	2.88016	2.6165	2.97449	2.76282	2.93618	2.87631	2.78294	2.71373	2.80438	2.70769	2.85828	2.91742	3.01051	2.8518	2.84982	2.88973	2.8734	2.91746	2.86786	2.97378	2.88108	2.75986	2.87064	3.11841	2.95454	2.90251	2.95454	2.92047	2.82222	2.92076	2.7177	2.83672	2.97142
CHRNA6	3.22529	3.03619	3.03489	3.24691	3.30064	3.16975	3.34796	3.17747	3.59123	3.16616	3.17352	3.09731	3.2329	3.16952	3.24691	3.18424	3.21861	3.17757	3.07457	3.06224	3.16684	3.72131	3.39688	3.37544	3.20046	3.33331	3.29589	3.24677	3.29033	3.16531	3.11396	3.226	3.15339	3.14131	3.24863	3.07843	3.1591	3.20294	2.98198	2.69725	3.23668	3.22167	3.04036	3.2984	3.27213	3.63431	2.95155	3.46503	3.26507
CHRNA9	2.55008	2.69391	2.80543	2.59417	2.94931	2.69867	3.04615	2.66585	2.78046	2.59956	2.73429	2.76612	2.67716	2.67266	2.7223	2.77436	2.69906	2.81744	2.81714	2.69165	2.4674	2.60235	2.68111	2.66013	2.86554	2.72378	2.58238	2.74204	2.82468	2.62968	2.66689	2.73666	2.3988	2.90314	2.78669	2.68923	2.71656	2.68756	2.73158	2.81801	2.75048	2.6445	2.60476	2.65111	2.94098	2.82176	2.91158	2.96329	2.54407
CHRNA10	3.33315	3.3898	3.3027	3.36781	3.31969	3.3024	3.20135	3.61669	3.33972	3.32074	3.32433	3.27511	3.50635	3.17278	3.24014	3.25034	3.25257	3.22102	3.45742	3.47403	3.32128	3.28527	3.43284	3.37681	3.41285	3.27593	3.56956	3.45054	3.25525	3.3416	3.29995	3.3468	3.19594	3.22342	3.23936	3.37187	3.19487	3.34591	3.31867	3.29979	3.34904	3.14876	3.30006	3.42428	3.18976	3.6835	3.41915	3.30021	3.4285
CHRNB1	3.28433	3.42686	3.44749	3.19688	3.37544	3.39467	3.30949	3.23727	2.9682	3.38185	3.65881	3.3435	2.87599	3.71749	3.03941	3.01867	2.69097	3.29295	3.12753	3.16102	3.23668	2.75766	3.36799	3.34367	3.1371	3.32479	3.29116	3.15006	3.41968	3.41649	3.67597	3.48816	3.25525	3.71842	3.61574	3.44558	3.45104	3.49831	3.53471	3.4285	3.36865	3.37674	3.17665	3.07758	3.02154	3.19452	2.6293	3.32233	3.58564
CHRNB2	4.81681	5.15683	4.55433	4.90441	4.92648	4.90899	4.9541	4.96795	5.17955	5.00949	5.15683	5.34009	5.20249	4.55405	5.24963	5.14108	5.07315	4.63558	4.96274	4.71275	4.6655	4.90039	5.62246	5.09838	5.06252	4.78538	5.34911	5.68631	4.68756	4.82997	5.00922	4.79662	4.65082	4.97197	4.97706	4.80445	5.01166	5.24152	5.33558	4.56056	4.74466	4.47646	4.82618	4.56451	4.7722	5.72305	5.12969	5.30324	4.81067
CHRNB3	2.74582	2.61134	2.64255	2.59908	2.70724	2.78249	2.76135	2.73814	2.68653	2.7275	2.73324	2.69672	2.68002	2.88008	2.82268	2.62341	2.60633	2.63767	2.83852	2.61757	2.69513	2.86884	2.74724	2.74384	2.7944	2.82222	2.87064	2.77987	2.69762	2.73464	2.70867	2.49351	2.83123	2.66936	2.72313	2.70427	2.66956	2.73279	2.72211	2.78853	2.69867	2.80021	2.67709	2.65774	2.74309	2.78897	2.81338	2.65765	2.72003
CHRNB4	2.59317	2.67884	2.81667	2.70537	2.80081	2.50277	2.49841	2.56807	2.71532	2.57418	2.7831	2.82024	2.48233	2.84789	2.79553	2.61895	2.69458	2.78922	2.90285	2.79129	2.81081	2.48233	2.94948	2.55826	2.68787	2.73115	2.97065	2.85405	2.55347	2.69315	2.77948	2.70453	2.68126	2.82389	2.59526	2.6458	2.77408	2.80921	2.67444	2.88217	2.70492	2.85139	2.77739	2.65657	2.6579	2.73397	2.8641	2.89826	2.91877
CHRNG	3.12605	3.35942	3.49402	3.23551	2.80321	3.20815	3.18882	3.2472	3.27993	3.25231	3.30252	3.1799	3.31288	3.10501	3.27012	3.20998	3.1535	3.02572	3.08072	3.19722	3.34835	4.05985	3.41473	3.3157	3.2154	3.16276	3.41232	3.22329	3.05342	3.11635	3.2164	3.11994	3.37187	3.44673	3.50117	3.16288	3.16502	3.43097	3.22167	2.83041	3.3058	3.3952	3.11134	3.40252	3.42584	3.00732	3.27511	3.05932	3.01353
CHRND	3.28095	3.67519	3.3552	3.67906	3.41677	3.30784	3.08743	3.30562	3.63373	3.39701	3.7544	3.67662	3.30988	3.27786	3.51428	3.44022	3.45072	3.23237	3.43669	2.91115	3.26072	3.62437	3.52199	3.71359	3.54834	3.45116	4.01877	3.64511	3.43669	3.14691	3.27743	3.45215	3.42065	3.58467	3.31852	3.39962	3.33956	3.83757	3.68253	3.07976	3.42414	3.34427	3.48696	3.29436	3.45494	3.62534	3.18498	3.44977	3.29556
CHRNE	5.01523	5.19074	5.59788	4.99283	5.34911	5.16212	5.58424	4.85132	5.44353	4.94041	5.08577	4.53524	5.45061	4.71217	5.10675	5.12276	5.69866	4.93577	4.78719	4.39932	5.39415	5.2989	6.11376	5.34911	5.30984	5.18463	6.02247	5.87656	4.99461	4.61385	5.59915	5.2683	5.07974	5.48135	5.23036	5.80773	4.79874	5.09663	4.54114	5.5398	5.30138	5.407	5.33974	4.74169	5.15236	6.5459	5.73296	5.49342	5.66483
P2RX1	3.59661	4.76872	4.83514	3.72956	3.91013	4.03846	4.09352	3.43266	3.87131	3.36735	3.91398	3.70429	3.49384	3.73742	3.83575	3.64451	3.57561	3.34796	3.24162	3.38994	5.20575	3.64683	4.72922	3.68779	3.68541	3.50493	3.77644	4.68463	3.56236	3.61763	4.17108	3.64387	3.714	3.68437	3.84404	4.15214	3.71463	3.8213	3.65687	4.52406	3.98067	3.61068	3.68402	3.56129	3.57165	4.07734	4.49073	3.5128	4.46768
P2RX2	3.31577	3.30864	3.2271	3.20884	3.34618	3.23142	3.17442	3.3562	3.2902	3.35355	3.36182	3.38833	3.36278	3.18326	3.35475	3.15861	3.4355	3.31273	3.54726	3.41206	3.1845	3.25618	3.3964	3.42967	3.36906	3.26042	3.45086	3.52886	3.48406	3.36485	3.33344	3.29467	3.39839	3.55968	3.53245	3.29631	3.29353	3.4157	3.40252	3.33344	3.19037	3.22279	3.35799	3.14326	2.95986	3.52035	3.21489	3.30499	3.27361
P2RX3	2.83014	2.83983	2.86699	2.67034	2.95135	2.6447	2.69665	2.70633	2.82753	2.89632	2.76494	2.83066	2.76579	3.11539	3.07021	2.79797	2.75986	2.75936	2.69472	2.85536	2.85491	2.66964	2.82681	2.84428	2.6636	2.82035	2.73556	3.00211	2.77474	2.9458	2.68659	2.63965	2.79473	2.87007	2.51663	3.03891	2.78317	2.91461	2.76974	2.84336	2.83024	2.60021	2.83041	2.628	2.74143	2.87242	2.65067	2.84653	2.81256
P2RX4	3.89035	4.34923	4.10939	4.05052	4.09032	4.28287	3.62534	4.01841	4.0967	4.04622	4.23275	4.51061	4.34533	3.90196	4.4515	3.17847	4.02052	4.36114	3.86698	4.11882	4.39804	4.42677	4.0585	4.25698	4.04475	4.44461	4.03057	4.1305	4.349	4.39903	4.40506	4.22756	4.11244	5.06787	4.29937	4.019	4.35384	4.17966	4.38888	4.72508	4.30178	4.29266	4.7071	4.15496	3.89459	3.91398	4.019	4.23566	4.49326
P2RX5	5.20074	4.91869	6.12409	4.3637	4.56831	4.12434	4.86829	3.81401	4.74466	3.58994	4.82706	4.03149	4.19373	4.2452	4.42234	4.08177	4.69142	3.96522	4.2306	3.55789	5.5419	4.27102	5.27736	4.15068	3.97709	4.00952	5.21142	5.15433	4.23817	4.06693	4.94928	5.31999	4.96725	5.98181	4.57437	5.3	4.13882	4.49815	4.3886	5.44139	5.08485	5.45827	4.65246	5.30324	4.85933	5.2784	4.67721	5.01485	5.1207
P2RX6	3.26059	3.46917	3.28988	3.26628	3.33565	3.39382	3.3229	3.0226	3.38235	3.40296	3.32507	3.13748	3.24178	3.32621	3.63075	3.38752	3.17278	3.44936	3.42624	3.23964	3.34084	3.0528	3.42049	3.46239	3.20473	3.33565	3.24591	3.27361	3.12564	3.18775	3.12014	3.3358	3.39701	3.34144	3.31509	3.31852	3.16822	3.37852	3.35554	3.39317	3.19678	3.07401	3.19954	3.20898	3.41934	3.63157	3.2945	3.36409	3.33172
P2RX7	3.19062	3.42167	3.07189	3.26027	3.4388	3.60304	3.0297	3.41442	2.89074	3.01117	3.11852	3.22935	3.03299	2.96249	2.9421	3.08491	3.40517	3.31354	3.19475	3.02646	3.20592	3.56721	3.12045	3.33235	3.42082	3.50908	3.10778	3.05375	3.17701	3.68741	3.26796	3.20342	3.4802	3.3549	3.48972	3.19037	3.52994	2.85742	3.09702	3.54781	3.32733	4.15629	3.63055	3.4526	3.33389	2.78101	3.01752	3.05942	3.24299
ZACN	3.20256	3.06254	3.16059	3.16912	3.46795	3.02565	3.22935	2.99094	3.47829	3.37007	3.2478	3.44116	3.565	2.96048	3.359	2.92167	3.50005	2.93712	3.01902	3.15781	3.3534	2.84422	3.19279	3.29295	3.15975	3.23304	3.1125	3.09648	3.03957	3.21551	3.29353	2.89843	3.50209	3.35865	3.36689	3.10876	3.38434	3.37938	3.6787	3.19383	3.09465	3.29397	3.22567	3.22842	3.10624	3.19967	3.09739	3.03058	3.56818
MIP	2.6948	3.03095	2.98617	2.92674	2.51999	2.32732	2.81478	2.7698	3.03489	2.85133	2.99396	2.80835	2.72563	2.65564	2.83413	2.84615	2.83529	2.896	3.15768	2.8784	2.91787	3.02483	2.98811	2.85828	2.9603	2.86584	3.08116	3.30766	3.03773	2.93823	2.8579	3.02991	3.15627	2.7962	3.02189	2.6805	2.62391	2.81149	2.88268	2.86271	2.89032	2.7512	2.76444	2.983	2.71076	2.80307	3.1835	2.86011	3.19439
AQP1	7.67463	6.87563	7.92797	7.3541	7.89656	6.66435	8.40285	6.54383	7.75716	6.90623	8.74236	7.31183	6.98951	7.8024	8.17978	6.78783	7.15301	7.55473	7.7911	6.6718	8.00128	7.37067	8.1203	6.66835	8.08632	7.80692	6.63346	6.47701	7.92064	7.17763	6.43653	6.85894	6.9253	7.87078	6.99107	7.13177	7.33127	8.29283	7.02528	6.85234	7.86233	8.50654	7.45442	7.38246	6.98783	7.46671	6.47133	7.87482	6.91136
AQP2	3.3272	3.31128	3.44337	3.31043	3.34754	3.16452	3.19239	3.32749	3.46183	3.24462	3.29671	3.3358	3.33344	3.139	3.1835	3.45072	3.46239	3.11908	3.31759	3.31925	3.34527	3.3074	3.29369	3.41174	3.31435	3.22658	3.47328	3.62903	3.25302	3.28324	3.2577	3.18197	3.24743	3.23512	3.26775	3.25257	3.36545	3.40998	3.36994	3.09151	3.35374	3.27511	3.32415	3.25899	3.04871	3.26256	3.43784	3.43933	3.25986
AQP3	3.96522	4.20402	4.34408	4.38468	4.78177	4.72034	4.1141	3.92467	5.57982	4.59746	4.3964	4.5476	4.4979	3.91762	4.68056	4.65082	3.9087	4.35637	4.50697	4.72595	4.36011	4.45921	4.55511	4.20035	4.55348	4.78317	4.42652	4.42551	4.17571	4.24181	4.41671	4.40409	4.47986	4.78277	4.63469	4.20079	4.37835	4.62482	4.51648	4.32966	4.41478	4.6911	4.31289	4.03322	4.27131	4.64912	4.3809	4.47286	4.29359
AQP4	3.03299	2.84477	2.97177	2.83679	2.89177	3.03439	2.85261	3.55712	2.94628	3.31072	3.10712	3.08887	2.99646	3.33936	2.91842	3.1807	2.86092	3.28013	3.09409	3.33172	2.7948	3.11809	3.04338	3.30282	2.76306	2.85238	2.71917	2.91514	2.77912	3.18055	3.12953	2.90268	2.66541	3.03579	3.22581	3.03105	3.38059	2.71227	2.97523	2.79766	2.68838	2.82176	2.83722	2.63301	2.88066	2.68504	2.76242	2.67902	2.64636
AQP5	3.05506	3.58918	3.10035	3.56311	3.71162	3.50745	2.78774	2.84529	3.16517	3.42516	3.45186	3.4649	3.61686	3.05005	3.44673	3.13473	2.97714	3.30642	3.45881	3.69011	3.35568	3.8408	3.44533	3.56644	3.67	3.55045	3.86577	3.38498	3.43352	3.44167	3.52853	3.10338	3.2708	3.12397	3.30971	3.22092	3.34904	3.43918	3.36056	3.25415	3.44475	3.18169	3.01041	3.36865	3.02822	3.35654	2.9483	3.64451	3.45494
AQP6	3.54136	3.97184	3.56481	3.85355	3.68213	3.69382	3.68499	3.58184	3.79499	3.70552	4.01134	3.68368	4.0275	3.45136	3.7921	3.54494	3.2807	3.52978	3.61743	3.56364	3.62266	3.74094	3.92768	3.61499	3.8624	3.62612	3.86488	4.00619	3.53264	3.58363	3.77708	3.72431	3.45005	3.67269	3.63941	3.69028	3.72199	4.05789	4.06719	3.49942	3.55337	3.51683	3.47713	3.42114	3.58021	4.14943	3.85275	3.57959	3.7559
AQP8	3.23316	3.13019	3.08687	3.11088	3.37334	3.15819	2.75862	2.98644	3.11187	3.2502	3.15594	3.2003	3.45268	3.25288	3.05825	3.13356	3.04649	2.74909	3.76556	3.07876	3.15339	2.8721	3.37608	3.31273	3.24183	3.29278	3.32658	3.16373	3.19037	3.20592	3.2181	3.25822	3.22329	2.7962	3.16429	3.16652	3.28039	3.18676	3.1526	3.06293	3.15964	3.06058	3.0744	3.25807	3.01612	2.81609	3.18398	2.90422	3.05437
AQP9	3.14819	3.06165	3.14611	3.13224	3.70681	3.27295	3.18583	3.42385	3.4064	3.38404	3.20275	3.29424	3.48477	3.65275	3.97509	3.39382	3.66585	3.21577	3.0461	3.05477	4.45794	3.53486	3.60806	3.13551	3.3774	3.49025	3.10092	3.10056	3.94048	3.28932	3.24064	3.50209	3.4127	3.54477	3.21502	3.32798	3.37667	3.30698	3.15395	3.50311	3.38907	4.7672	3.30223	3.42466	3.52606	3.4569	3.53381	3.29337	3.35312
AQP10	2.68582	2.99646	3.01447	2.75668	2.76959	2.95775	2.71373	2.77789	2.93773	3.00949	2.82936	3.01761	2.7558	2.55598	3.0418	2.74736	2.60532	2.61748	2.70155	2.81056	2.75722	2.64615	2.7209	2.88936	2.73223	2.6112	3.07444	2.97097	2.77143	2.73591	2.88184	2.68548	3.17455	2.93306	2.85893	2.74109	2.97777	2.77394	2.80801	3.27802	2.65438	2.70132	2.96775	2.79379	2.6325	2.9567	2.88547	2.92738	2.93325
AQP11	3.24178	2.96508	3.15897	2.86689	2.89577	3.15796	3.13748	2.95241	3.12416	3.27152	3.18031	3.32345	3.0018	3.17468	3.04716	3.7986	3.10326	3.22342	3.16591	3.1799	3.34943	3.34952	3.19493	2.94508	3.18543	3.21254	3.1017	2.96127	3.15113	3.149	3.20187	3.05977	3.29309	3.26171	3.23889	3.00569	3.34796	3.23084	3.13269	3.29811	2.95213	3.29295	3.16603	3.14215	2.9707	2.8677	3.20187	2.86092	3.17328
ANO1	3.92859	3.95158	4.16307	4.40598	4.35165	4.30057	4.03801	3.84731	3.6494	3.79463	4.32448	4.07926	3.8572	3.83281	3.62808	3.98113	4.54114	4.06238	3.44286	3.6776	4.5072	4.0585	4.2851	3.75661	4.0391	3.81296	3.75182	3.576	3.82433	4.05789	4.26524	3.79272	4.09739	4.35684	3.91494	4.37882	3.99805	4.84169	4.09513	4.26977	4.54375	4.36297	3.96745	4.65524	4.30031	3.59347	3.32897	4.40429	4.52271
CFTR	2.70805	2.68268	2.63488	2.63467	2.72584	2.6516	2.71568	2.72083	2.67326	2.69438	2.57761	2.61992	2.76671	2.7057	2.65383	2.6459	2.69792	2.63028	2.64244	2.63283	2.63283	2.7951	2.68571	2.70172	2.66807	2.64894	2.6581	2.59493	2.71733	2.64382	2.6059	2.6805	2.64444	2.73674	2.71187	2.62782	2.67807	2.64343	2.62858	2.69008	2.61005	2.79367	2.64043	2.56275	2.63396	2.66851	2.62011	2.68962	2.5898
CLCN1	3.71359	3.7444	3.49265	3.82868	3.50209	3.55588	3.31156	3.40869	3.17794	3.58419	3.68095	3.63572	3.67269	3.62775	3.43177	3.38498	3.21903	3.27468	3.6029	3.34821	3.41984	3.51499	3.97425	3.45656	3.60967	3.4868	3.36278	3.62496	3.83714	3.58284	3.40035	3.48461	3.43743	3.7429	3.65294	3.54	3.54291	3.7462	3.63257	3.35927	3.48406	3.45104	3.67446	3.08189	3.2135	4.10125	3.57473	3.46015	3.52129
CLCN2	3.75694	4.01923	3.57274	4.04111	3.92531	3.93376	3.5858	4.03101	3.42149	3.93965	3.82232	4.17291	3.58528	4.28698	4.15496	3.74136	4.21951	4.02795	3.31372	3.73637	3.94091	2.91837	3.55502	3.82816	3.7604	3.72131	3.80089	3.9243	3.72218	3.71557	3.89892	3.69091	3.85544	3.60178	3.57499	3.84164	3.81547	3.99296	4.0262	3.79878	3.9464	3.69793	3.59844	3.45778	3.25237	4.34159	3.94667	3.88003	3.73742
CLCNKB	4.28382	4.30215	4.2445	4.22783	3.99907	4.15703	4.2793	4.32268	4.35612	4.24837	4.0967	4.27355	4.41747	4.06559	4.6029	4.73785	4.26951	4.01447	4.11696	4.17633	4.10268	4.29266	4.4315	4.34677	4.34677	4.15231	4.21148	4.39591	4.02052	3.98029	4.20632	4.17966	3.92645	4.17369	4.19139	4.19726	4.15971	4.07672	4.10198	4.19577	3.94008	3.94928	4.0585	4.22052	4.42551	4.47986	4.58328	4.05447	4.26105
CLCN3	6.30344	6.18654	5.98516	5.39166	5.61454	5.61657	5.71125	5.79913	5.31857	5.88258	5.74316	5.31349	4.89741	5.3374	5.4788	6.16361	5.62597	5.93037	6.01269	5.98989	5.33671	5.4612	5.84786	5.87071	5.63179	6.03854	5.77921	5.75943	5.69085	5.9992	5.89548	6.26116	6.02289	6.26773	6.07751	5.79108	5.79473	5.35119	5.60629	5.29429	5.27076	5.90529	5.91147	5.38075	6.05805	5.44557	5.86674	5.42624	6.25193
CLCN4	4.09826	3.9795	3.81401	3.86217	4.02475	3.80695	3.85294	3.98993	4.06672	4.10679	4.0267	4.11057	3.95908	3.76828	3.89263	4.01157	3.91693	3.98993	4.05283	3.98545	3.92727	3.89937	3.63431	3.79962	3.7393	3.86007	3.90651	3.7948	3.95494	4.00737	3.82653	4.10515	4.03296	4.06916	4.04127	4.03361	4.05211	3.72609	3.96721	3.90569	3.86321	3.75563	3.90471	3.96333	3.81863	3.91693	4.02915	3.61686	3.85963
CLCN5	2.92756	2.91803	2.99349	2.92453	2.92301	3.02933	2.81893	2.92869	2.81988	2.87769	2.89899	2.81853	2.86271	2.97554	2.79577	2.98142	2.92771	3.04668	2.80374	2.90044	2.88092	2.90592	2.84329	2.96214	2.85709	2.98072	3.03565	2.92731	2.89351	2.87077	2.9694	2.93092	3.07054	2.96869	2.99609	2.83706	2.98831	2.86426	2.85126	3.02565	3.07999	3.07617	2.88066	2.93125	2.77693	2.91837	2.92176	2.95174	3.18617
CLCN6	5.84443	6.02107	5.66159	6.07333	6.33107	6.22967	5.96386	6.28506	6.46767	6.13288	5.59178	5.72211	6.21815	6.26422	5.80169	5.48615	6.06314	5.54614	5.83918	5.28154	6.27084	5.99288	5.87568	6.23932	5.92666	5.9546	6.21445	5.71284	6.16574	6.05201	6.35792	6.44443	6.74871	6.09981	5.93353	6.30999	6.07544	5.97483	5.8572	6.40244	6.21005	5.96248	5.99288	6.45116	6.87715	5.64369	6.18608	6.15984	6.25989
CLCN7	5.98927	6.34968	6.49113	6.58328	6.34854	6.37863	5.92949	6.05861	6.48935	6.19155	6.23989	6.35283	6.88946	6.15561	6.79852	6.73051	6.5107	5.97649	6.42126	6.37669	5.83118	6.09512	6.63151	6.5042	6.45837	6.19544	6.90692	6.56613	6.07649	6.07427	6.41283	6.08949	6.17917	6.3742	6.40464	6.00178	5.96428	6.54085	6.41894	6.16826	6.54771	5.8209	6.19893	5.93946	6.72484	7.60067	6.54833	6.98068	6.51442
GJB2	2.59845	2.58772	2.64244	2.5284	2.65676	2.60033	2.51447	2.79417	2.72584	2.52883	2.56675	2.44529	2.69315	2.64377	2.52113	2.69032	2.68072	2.55331	2.76545	2.71381	2.6741	3.11209	2.57747	2.55212	2.66186	2.59311	2.74736	2.59748	2.55515	2.72641	2.65625	2.62303	2.65154	2.52859	2.36912	2.78169	2.60361	2.48654	2.56735	2.62229	2.69595	2.66324	2.81203	2.74487	3.13479	2.59683	2.47613	2.49809	2.60164
GJB6	2.66078	2.63156	2.65141	2.49691	2.64364	2.57855	2.77402	2.60139	2.685	2.49133	2.60523	2.52058	2.57855	2.62105	2.76908	2.64785	2.68604	2.50842	2.61026	2.66438	2.58784	2.72965	2.61305	2.55008	2.47948	2.58629	2.48502	2.73237	2.60235	2.56153	2.53578	2.65979	2.60033	2.60318	2.62592	2.78496	2.62869	2.52088	2.50686	2.73208	2.64528	2.62094	2.56796	2.64904	2.7312	2.56675	2.68845	2.66904	2.45299
GJB4	3.15886	3.04905	2.92472	3.39142	3.11464	3.2627	2.92518	3.40869	3.77259	3.28947	3.2652	3.63118	3.45268	2.92239	4.63613	3.36562	3.1294	3.20689	3.89657	3.97055	3.19678	3.29482	3.20844	3.63336	3.43487	3.30642	4.13192	3.13224	3.26177	3.26387	3.55642	3.35451	2.90204	3.47328	3.30705	3.36591	3.14321	3.69349	3.48624	2.59874	3.34967	3.32544	3.02039	3.00569	3.10222	3.31615	3.46428	3.59159	3.29424
GJB3	3.00854	3.16975	3.17062	3.1764	3.18775	3.04706	3.21861	3.17252	3.28176	3.06727	3.01401	3.25204	3.49589	3.19712	3.20689	3.32329	3.17944	3.26628	3.16217	3.25302	3.1039	3.05696	3.19954	3.24095	3.15113	3.08469	3.11506	3.25257	3.0226	3.15125	3.06279	3.08189	3.0975	3.0092	2.94535	3.08406	3.12298	3.23948	3.12953	3.16603	3.21838	3.10807	3.1176	3.14681	3.11931	3.43864	3.18031	3.27716	3.11165
GJB5	2.79241	2.72271	2.61713	2.57324	2.72511	2.71227	3.20604	2.49648	2.66956	2.76606	2.87287	2.77317	2.82106	2.51272	2.7245	2.93317	2.85068	2.55382	2.70561	2.7201	2.77816	2.84989	2.76076	2.76606	2.68639	2.78163	2.75456	2.58808	2.80652	2.65835	2.87584	2.5473	2.56969	2.8432	2.60006	2.64479	2.69	2.752	2.82738	2.70084	2.63055	2.70358	2.81946	2.37494	2.68495	3.40351	2.87486	2.92503	2.56235
GJD3	4.03422	4.15051	4.01086	3.99017	4.09943	4.0217	4.1668	4.1347	3.98326	3.80163	4.37619	4.17441	4.00435	3.89823	4.3461	4.0182	3.91782	4.07282	4.32448	4.23158	4.13941	4.0614	4.10607	3.97401	4.20245	4.32287	4.15971	4.02983	4.12348	4.0153	4.22248	4.04856	4.10399	4.23319	4.13217	4.27519	3.89722	4.34408	4.20103	4.26774	4.14251	3.78868	4.0423	4.1572	3.81147	3.97773	3.83433	4.26273	4.15703
GJB1	3.49006	4.15241	3.56922	3.6599	3.72817	3.44612	3.68779	3.80331	4.00985	3.96569	3.83033	3.86428	3.48347	3.28095	3.94753	4.17571	3.86653	3.27671	3.6787	3.98893	3.45005	3.24821	3.99631	3.74032	3.71327	3.63022	3.94599	3.80312	3.68056	3.78698	3.68189	3.57109	3.52002	3.89962	3.86467	3.86928	3.78618	3.8968	4.03078	3.34904	3.4966	3.32544	3.76424	3.51802	3.7602	4.19139	3.66917	3.79222	3.66609
GJD2	3.20386	3.151	3.14144	3.15059	2.93273	3.11496	3.4451	3.00296	3.28122	3.1954	3.11145	3.29101	3.69549	2.97286	3.05568	3.36296	3.06519	3.23183	3.22911	2.94785	3.25456	3.42584	2.97326	3.06602	3.15274	2.98685	3.28869	3.20927	3.13399	3.06495	2.81886	3.02043	3.15362	2.9294	3.0443	3.21889	3.16262	3.21135	3.22834	2.70753	3.21227	2.98995	3.14886	3.03309	3.17804	3.70063	3.44901	3.2128	2.7856
GJA4	6.41832	5.48545	6.46657	6.60674	6.72151	5.84834	6.7066	6.34053	6.71575	5.20397	6.26369	5.50265	6.28773	6.69004	6.53784	6.18608	6.57252	6.28506	6.29158	6.40268	6.71347	6.43414	6.59912	6.01218	6.13079	5.61348	6.50814	5.7646	6.03811	5.36665	5.42518	6.35519	6.37027	6.09795	5.64741	6.03545	5.83333	6.27514	5.41766	5.62207	6.6933	6.15811	5.55633	6.07379	5.85592	6.35633	6.20209	6.65924	6.18549
GJA5	4.16514	4.2104	4.23791	4.79939	4.56296	5.24878	4.80019	6.13079	5.05756	5.71921	4.84487	5.24303	5.15546	5.17125	4.59518	5.53632	4.71103	5.33088	5.12105	5.45251	5.02397	5.0507	4.42212	5.46012	5.45755	5.5517	4.87359	5.41221	5.1679	4.98292	5.06189	4.93977	5.37965	4.81862	5.87034	5.00186	5.56272	3.9556	5.0553	5.13783	4.82148	4.8639	5.6243	5.68242	5.47735	4.44764	6.18745	4.99613	5.0175
GJD4	3.22887	3.60967	3.34547	3.45863	3.17427	3.20971	2.94398	3.25157	3.37695	3.26738	3.35848	3.28122	3.87905	3.42167	3.02991	3.4064	3.2135	3.10147	2.71757	3.45389	3.15372	2.98685	3.40919	3.39449	3.29054	3.50635	3.13634	3.24106	3.22935	3.36016	3.19916	3.28798	3.03763	3.46951	3.25166	3.04245	3.24361	3.58467	3.3435	3.13202	3.12698	3.1125	3.18664	3.11408	3.21666	3.77708	3.0327	3.54191	3.19181
GJA1	11.33	11.1987	11.031	10.4268	11.5818	10.7064	10.9321	11.0505	10.5248	10.0542	11.1889	10.6328	10.2958	11.1637	10.943	10.5118	11.261	10.8845	11.0207	10.5619	11.031	10.3306	10.8717	10.3483	11.0827	10.6643	10.6749	9.67756	11.2734	11.3168	10.4371	11.3749	11.0725	11.2452	10.7698	11.1286	10.7277	10.8274	10.6152	10.5248	11.1889	11.4337	10.7698	10.9547	10.4167	8.94235	10.1206	10.7277	10.6025
GJC1	5.10982	5.15342	5.46199	4.98292	4.84992	5.05686	5.31583	5.42241	4.91749	5.07784	4.88308	4.40273	4.35187	4.80915	4.95571	5.25513	4.37334	4.46848	4.8354	4.5416	4.64018	4.85463	5.08833	5.11814	4.82678	4.68107	5.09739	5.02657	5.19176	5.17151	4.81862	5.47773	5.27699	5.11884	5.1207	4.96725	4.84381	4.79292	4.91592	5.14622	5.3268	4.57583	4.36796	4.68756	5.41578	4.45417	4.96066	5.28799	4.96274
GJA3	4.50358	4.45921	4.90467	4.24125	4.14984	4.465	4.29313	4.89471	4.63633	4.45688	4.48869	4.27403	4.10076	4.36067	4.25763	4.3145	4.47789	4.25012	4.17247	4.26273	4.50047	4.12657	4.40301	4.21951	4.23139	4.3485	4.50383	4.54783	4.61007	4.59222	4.26822	4.58686	4.71948	4.47763	4.70841	4.61007	4.60043	4.46358	4.83916	4.52351	4.5214	4.26795	4.96039	4.60184	4.46358	4.94639	4.49682	4.38565	4.52695
GJC2	3.92595	4.26498	3.64683	4.08439	3.90734	3.82433	3.93354	3.75721	3.99296	4.04427	4.08601	4.21312	4.49346	3.91561	4.45921	4.10819	3.92768	3.70832	3.99868	3.72699	3.96107	3.88182	4.24496	3.88241	4.03692	3.86263	4.26408	3.93376	4.02599	3.68992	3.96806	3.94158	3.55006	3.9607	3.786	4.07129	3.86698	4.18959	4.20991	3.9213	3.83362	3.90651	3.623	3.82343	4.18226	4.62508	3.45863	4.30448	3.84143
GJA8	3.73721	3.85663	3.69111	3.63199	3.95366	3.40094	3.5089	3.34796	3.87201	3.95447	3.6599	3.85499	3.54927	3.48565	4.2872	3.55986	3.37791	3.51371	3.90027	3.68662	3.77838	3.86321	3.8908	3.85522	3.96047	3.79519	4.00911	4.18089	3.92467	3.7845	3.68112	3.56515	3.65919	3.88891	3.93051	4.05211	3.57009	3.64596	3.54985	3.71299	3.48477	3.52784	3.8998	3.37938	3.93835	3.89962	3.72699	3.82453	3.5029
GJA10	2.77428	2.71871	2.9108	2.85931	3.04602	2.49434	2.75625	2.78745	3.00759	2.77863	2.90618	2.79517	2.87104	2.77527	2.84422	2.89057	2.71641	2.64284	2.74404	2.60033	2.63587	2.4311	2.96896	2.79789	2.81653	2.76524	2.68639	3.02276	2.64636	2.86221	2.79096	2.68058	2.97978	2.68876	2.78655	2.89892	2.55064	3.0334	2.91714	2.62869	2.82389	2.81526	2.88115	2.98644	2.73666	2.81069	2.92224	2.83907	2.68428
PANX1	4.14251	3.9279	4.25309	3.98545	4.08233	3.84503	4.051	3.77817	3.76642	3.79186	3.86091	3.8326	3.89146	4.16514	3.83936	3.85275	3.78618	3.71299	3.34575	3.70187	4.10011	3.83936	3.75978	3.67906	3.44612	3.5522	3.60037	3.67981	3.79327	3.83135	3.77376	4.01313	3.95263	4.3738	3.96635	4.01289	3.87716	3.7366	3.72153	4.15345	3.9845	3.85579	3.63606	3.99696	4.08816	3.40252	3.6599	3.91248	3.8326
PANX2	3.87782	4.02816	3.85963	4.11934	4.05674	4.0914	3.97441	3.91629	4.10537	4.23203	4.28088	4.18702	4.29335	3.90426	4.17266	4.07001	4.03057	3.68229	4.156	3.82806	3.94048	3.83912	4.12909	4.10917	4.10173	3.86391	4.13557	4.15451	4.00816	3.85334	4.01654	3.97425	3.92595	4.08439	3.99252	3.9011	3.84731	4.14123	4.28888	3.83322	3.89768	3.80655	3.95733	3.98367	4.1519	4.20632	3.99495	3.97268	4.04642
PANX3	2.62837	2.6837	2.66071	2.75193	2.75434	2.63035	2.84398	2.81434	2.78383	2.60044	2.70098	2.89794	3.0787	2.7003	2.84586	2.96762	2.58758	2.7638	2.96657	2.85542	2.6765	2.83021	2.65365	2.56122	2.71733	2.71377	2.66136	2.65169	2.66324	2.79045	2.71763	2.757	2.68739	2.58064	2.71472	2.60006	2.78571	2.64138	2.69149	2.87116	2.9483	2.78916	2.70155	2.72705	2.73703	2.70453	2.6459	2.75015	2.8382
ORAI1	4.11057	4.04381	4.20518	3.89355	3.90631	3.67053	4.20013	4.3283	3.96464	3.51479	4.59898	4.26925	4.83028	4.25786	3.94776	4.19554	3.92813	3.96762	4.27606	4.48229	4.20327	4.41425	4.61198	4.53923	4.0992	4.5144	4.51118	3.83554	4.37571	4.23038	4.42475	4.34822	4.49304	4.47585	4.61226	4.60007	4.0585	4.50047	4.32316	5.03636	4.49887	4.25518	4.3485	4.23038	4.36768	4.0833	4.36987	4.74848	5.28972
ORAI2	4.04336	4.1096	4.24737	4.18204	4.02774	4.19299	4.22706	4.19027	4.20402	4.12533	4.1816	4.25474	4.39212	4.06193	4.30329	4.4971	4.0942	4.14785	4.16796	4.4595	3.98113	4.1347	4.49542	4.30215	4.23015	4.15033	4.53127	4.35733	4.04517	4.12706	4.27332	3.99086	4.10559	4.3398	4.34945	4.04451	4.20868	4.43837	4.29499	4.30009	4.07352	4.20035	4.18179	3.8603	4.20945	4.6223	4.18273	4.76018	4.34723
ORAI3	6.66835	6.64331	6.42017	6.95773	6.669	6.52215	5.73756	6.78509	6.82982	6.78916	6.48854	6.93102	7.05495	6.78821	6.52711	6.80746	6.66189	7.02446	6.79392	7.21887	6.61338	6.65552	6.12139	6.3799	5.97288	6.14678	6.53073	6.29394	6.36348	6.43539	6.40195	6.28015	6.60994	6.22292	6.36806	6.46377	6.72095	6.44135	6.29028	6.68455	6.75868	6.81601	6.61617	6.33601	6.70322	5.92145	6.72095	6.62392	6.52352
PIEZO1	4.52046	4.57289	4.46153	4.66471	4.44587	4.70262	4.468	4.29068	4.3378	4.33043	4.59843	4.40808	4.51524	4.53705	4.44507	4.55089	4.82926	4.55706	4.51879	4.50204	4.42212	4.40456	4.77664	4.51022	4.65753	4.64491	4.54375	4.57768	4.41383	4.49326	4.59276	4.37571	4.4172	4.51628	4.68651	4.48257	4.63469	4.66086	4.51333	4.59034	4.54699	4.56239	4.46523	4.32383	4.37154	4.88671	4.1928	4.91162	4.56807
PIEZO2	2.80369	2.87023	2.86369	2.82043	2.77218	2.95287	2.96074	2.96625	2.80453	2.79326	2.78641	2.79233	2.8859	2.90236	2.75668	2.88384	2.75228	2.90885	2.85559	3.04359	2.85671	2.67842	2.82856	2.95165	2.79067	2.84154	2.79502	2.88295	2.79157	2.80511	2.8824	2.91096	2.90392	2.85927	2.866	2.87108	2.81322	2.94116	2.85359	3.11994	2.8738	3.07091	2.80605	2.82849	2.95889	2.87549	2.83992	2.81547	2.91589
NALCN	4.22025	4.0476	4.44144	4.11127	4.3398	4.47007	4.87171	4.62352	4.65186	4.64018	4.14363	4.0275	4.24816	4.73508	4.40726	4.38217	4.71708	4.43122	4.3186	4.12305	4.23203	4.18337	4.65491	4.54571	4.33857	4.1519	4.61558	4.80259	4.38493	4.28767	4.38493	4.65413	4.39559	4.40506	4.34997	4.42574	4.54114	4.17391	4.1572	4.09053	4.16402	4.45638	4.67118	4.15656	4.33587	4.99854	4.37676	3.91737	3.94529
[truncated: 10 more columns]

## Sheet: diffGene Exp
ID	GSM3182708_Control	GSM3182709_Control	GSM3182710_Control	GSM3182711_Control	GSM3182712_Control	GSM3182713_Control	GSM3182714_Control	GSM3182715_Control	GSM3182716_Control	GSM3182717_Control	GSM3182718_Control	GSM3182719_Control	GSM3182720_Control	GSM3182721_Control	GSM3182722_Control	GSM3182723_Control	GSM3182724_Control	GSM3182725_Control	GSM3182726_Control	GSM3182727_Control	GSM3182728_Control	GSM3182729_Control	GSM3182730_Control	GSM3182731_Control	GSM3182732_Control	GSM3182733_Control	GSM3182734_Control	GSM3182735_Control	GSM3182736_Control	GSM3182737_Control	GSM3182738_Control	GSM3182680_Treat	GSM3182681_Treat	GSM3182682_Treat	GSM3182683_Treat	GSM3182684_Treat	GSM3182685_Treat	GSM3182686_Treat	GSM3182687_Treat	GSM3182688_Treat	GSM3182689_Treat	GSM3182690_Treat	GSM3182691_Treat	GSM3182692_Treat	GSM3182693_Treat	GSM3182694_Treat	GSM3182695_Treat	GSM3182696_Treat	GSM3182697_Treat
KCNMA1	3.38254	3.72347	3.48565	3.91312	3.68541	3.54239	3.13234	3.33375	3.3862	3.61743	3.93293	3.47901	3.73947	4.15345	3.4169	3.43632	3.68385	3.33522	3.36748	3.60705	3.72956	3.44659	3.64469	3.37158	4.43268	3.67037	3.32897	3.51353	3.51371	3.83675	3.71046	3.33922	3.22015	3.62903	3.33591	3.28514	3.48799	3.83714	3.41984	3.53753	3.54854	3.53486	3.38766	3.59292	3.46015	3.52641	3.42065	3.29353	3.18838
KCNN2	6.61542	5.65509	6.21164	5.8026	6.7743	6.05977	6.11535	5.88416	7.21327	6.54262	6.67982	6.13079	4.74638	6.67982	6.95552	5.86539	5.80125	5.6568	6.71509	5.1012	6.62724	5.7775	6.38246	5.84215	6.63277	6.00025	6.41233	5.14955	6.88718	6.67588	5.74693	6.26422	4.87359	6.99542	5.49626	7.03411	6.15339	6.34496	5.39487	4.45367	6.43848	5.51632	5.01057	6.77225	5.34803	6.62515	5.2523	4.29231	3.24148
KCNJ2	5.5183	6.03585	5.07851	6.02995	5.26646	5.15711	5.72862	6.36492	5.03574	5.21894	5.09425	5.07425	5.46891	5.28288	4.10727	5.76591	5.91272	5.92145	5.88107	5.79473	5.8888	6.19406	5.13684	5.33403	5.53251	5.21237	6.72689	5.50456	6.70796	5.7646	4.30828	6.46532	6.79979	6.68169	5.39759	5.51903	5.66567	5.69707	5.50146	6.39039	7.2264	6.26878	6.15839	6.10297	4.8309	5.73928	5.99863	5.45322	5.96136
KCNJ4	5.45092	6.46402	5.54889	5.41302	5.20609	5.21861	5.82766	5.63549	4.69684	4.74638	4.57411	5.18598	4.83863	4.25083	5.16108	5.10949	5.11814	5.30286	4.9401	5.30781	4.97112	5.738	5.16307	5.11116	4.03627	4.96516	4.9143	4.88525	5.59754	5.38772	5.23873	5.66662	6.51514	5.81455	6.03951	5.20841	5.36559	5.01075	5.49775	6.1741	5.66086	4.69626	5.24847	5.37251	6.06466	5.24272	5.1782	5.90961	6.43774
KCNJ3	5.52476	4.82738	4.94424	4.97457	5.09838	5.01616	4.94041	5.29272	5.05875	5.59995	5.59957	5.77804	5.22108	5.15058	5.33974	5.40338	5.17387	5.18526	5.34303	5.36874	4.93255	5.25151	5.20181	5.42282	5.11855	5.22328	5.03953	5.13583	5.07185	5.43604	5.08801	5.48578	5.42409	5.35535	5.25718	5.07046	5.31625	4.67918	5.49226	4.57437	4.64825	4.81924	5.21142	5.11939	4.96358	4.41671	5.0613	4.36273	4.36616
KCNJ5	4.4928	4.73935	4.28978	4.39296	3.97401	4.28767	4.44846	4.65413	4.53622	4.42103	4.23158	4.22727	4.47127	4.36796	4.19258	4.45711	4.32216	4.36168	4.09032	4.16536	4.16844	4.2783	4.32709	4.52574	4.48092	4.67584	4.69736	4.57011	4.24789	4.52299	4.63057	3.99674	3.91182	3.93167	4.31622	4.29655	4.29382	4.14943	4.20847	3.86488	4.04622	3.95119	4.08439	4.29111	4.7543	4.56831	4.40133	4.24181	3.86366
RYR3	3.0003	2.78249	2.99377	2.5795	3.03538	2.89625	2.49434	2.77003	2.79425	2.66471	2.75149	2.61757	2.65899	2.50565	2.74085	2.80843	2.72359	2.89032	2.7601	2.80722	3.08257	2.77108	2.96617	2.70627	2.93158	2.79977	2.75877	2.72928	2.64421	2.82043	2.93205	2.88973	2.83006	2.71625	2.90649	3.04191	2.88853	3.03783	2.6848	3.42466	2.92993	3.16975	2.83568	3.01552	3.1569	2.77058	2.75181	2.62094	2.94948
MCOLN3	4.91367	5.12043	4.45128	5.78989	5.74054	6.59012	4.68406	5.20741	4.42776	5.87376	5.41017	5.36245	4.79874	5.18191	5.4181	5.65139	4.9448	5.59351	5.63463	5.58693	4.22321	5.35859	4.8825	5.90627	5.17185	5.47134	5.3021	5.68046	4.20013	5.31134	5.70751	4.3894	4.15547	4.45337	4.96066	3.90512	5.75981	3.58145	4.89145	4.25618	4.33829	4.21881	5.25413	3.52556	4.15008	4.06509	4.36319	3.27637	3.786
TRPV2	3.7921	3.86596	4.0517	3.80005	3.85314	3.77136	3.2984	3.54706	3.67467	3.52606	3.7974	3.65082	3.8624	3.75157	3.75876	3.82586	3.63941	3.75139	3.74032	3.83195	3.85194	3.51739	3.94158	3.80974	3.80633	3.64469	3.5858	3.71441	3.69925	3.6054	3.86195	3.7085	3.77557	3.69981	3.83056	3.77991	3.84205	3.80805	3.88652	3.90131	3.73517	3.68599	4.07129	3.86428	3.59087	3.83118	3.94688	3.78215	3.95733
KCNK3	5.40493	5.53935	5.44249	5.53935	5.66086	5.49775	5.8071	5.32134	5.68541	5.36798	6.00267	5.40853	5.36594	5.48795	5.37965	5.63305	5.74054	4.83147	5.53593	5.20947	5.25791	4.69304	6.33233	5.47809	5.87759	5.55593	5.88968	5.77921	5.41268	5.407	6.13475	6.09839	5.43713	6.55724	6.14952	5.92301	5.54242	6.72151	6.27726	6.51592	6.09839	6.35734	6.62136	5.14508	5.60177	5.56413	6.04163	6.3224	6.23046
KCNK4	3.07944	3.16013	3.1998	3.35832	2.95929	3.09342	3.33907	3.38932	3.14563	3.26768	3.17629	3.3051	3.04407	3.27137	3.04112	3.01259	3.26324	3.10465	3.24942	3.1218	3.17091	3.3664	3.10635	3.02124	3.12096	3.05859	3.1226	3.09648	3.1905	3.19446	2.99657	2.99535	3.19424	3.1356	2.92731	3.25002	3.18146	3.12035	3.05753	2.9783	2.80208	3.19688	3.11219	2.86735	3.02888	2.96266	3.10635	3.06758	3.11716
KCNK5	3.1584	2.86202	3.30537	3.55574	3.21241	3.15362	3.16517	2.95195	3.16912	3.23936	3.09802	2.94562	3.20242	2.9446	3.38306	3.00433	3.09333	3.38833	2.91565	3.56112	2.94545	3.0166	3.08149	3.48606	3.33624	3.3787	3.14819	3.02276	3.18335	3.2652	3.08719	2.91478	2.93222	3.09279	3.03319	2.79298	2.94766	3.11595	3.06737	3.15679	3.19941	2.97492	3.04561	3.1219	2.99435	2.94	3.08385	2.86953	3.01353
CACNA1C	5.07784	5.42409	5.20107	5.58894	5.72621	5.88582	5.74798	5.77267	5.28036	5.03953	4.74496	4.96894	5.56724	5.22328	5.06396	5.87034	4.87328	4.7082	4.64766	4.68575	4.8861	5.31134	5.38306	5.35327	5.26021	5.39342	5.41845	5.42369	5.15404	5.4161	5.87286	5.39487	5.49418	4.84751	4.97457	5.3086	5.22737	4.97058	5.10749	5.12138	5.16443	4.43676	4.75075	4.86485	5.81273	5.54523	5.26582	4.99922	4.8917
CACNA1D	3.30766	3.31745	3.07251	3.43439	3.32621	3.80266	3.23101	3.30909	3.39186	3.63075	3.26879	3.22414	3.42673	3.8722	3.71821	4.07998	3.20242	3.32141	3.29235	3.49886	3.06188	3.11624	3.05652	3.4127	3.07135	3.46033	3.30365	3.95074	3.21629	3.7237	3.37315	3.10513	2.95287	3.16886	3.82628	3.12743	3.48135	3.0685	3.25426	3.26324	3.29033	3.02767	3.16373	3.02419	3.23863	3.10912	3.24663	3.0561	2.99781
CACNA1G	3.5139	3.79819	3.52445	3.54308	3.54254	3.92346	4.06962	3.62808	3.51556	3.78113	3.63572	3.56481	3.53346	3.79095	3.61823	3.58184	3.51886	3.51813	3.60596	3.41649	3.42584	3.56164	3.70511	4.06943	3.84545	3.7366	3.63868	3.65102	3.48274	3.52886	3.80069	3.56091	3.43649	3.35568	3.33987	3.48444	3.66381	3.50954	3.59255	3.30381	3.39626	3.32924	3.39571	3.27883	3.60077	3.75333	3.23131	3.42149	3.40233
KCNC1	2.66252	2.76648	2.70633	2.59223	2.84087	2.64197	2.65023	2.69982	2.83362	2.57652	2.74916	2.61748	2.66177	2.70591	2.83647	2.66231	2.7053	2.59735	2.8476	2.72408	2.70164	2.9138	2.71711	2.79584	2.68277	2.67092	2.65854	2.76127	2.63241	2.67784	2.6203	2.59062	2.59858	2.71125	2.51139	2.55497	2.62058	2.62251	2.69754	2.67611	2.70435	2.61895	2.6848	2.74227	2.7245	2.705	2.56688	2.61802	2.58722
KCND3	4.29111	4.48682	4.30668	4.49073	4.54932	4.56427	4.486	4.59821	4.61485	4.8331	4.52919	4.61581	4.2445	4.26233	4.62456	4.7774	4.28746	4.71078	4.66029	4.40323	4.2445	4.25518	4.56698	4.77061	4.63874	4.56532	4.64825	4.32966	4.62204	4.60647	4.47127	4.64939	4.66113	4.44561	4.38156	4.36668	4.5421	4.39212	4.74873	3.92768	4.20907	4.20262	4.56427	4.15703	4.23914	4.44872	4.20355	4.12976	4.20245
KCNH2	6.74482	7.16591	6.41716	7.06433	7.02446	7.38758	6.73674	7.15454	6.8122	7.06754	6.5365	7.16793	7.47754	6.99868	7.11737	7.24034	6.61062	6.8676	6.67859	6.73051	6.763	7.16793	6.64217	7.11966	6.61268	6.85376	6.9978	7.07028	6.27956	6.89484	6.93696	6.63101	7.14854	6.391	7.02371	6.59712	6.68726	6.26653	6.72151	6.8625	6.72548	6.13901	6.94925	6.51131	7.22475	6.73749	6.8632	5.94975	6.48682
SCNN1D	3.40655	3.48347	3.18252	3.22116	3.02031	3.28581	3.33056	2.90684	3.10778	3.34633	3.10147	3.01415	3.70328	3.40218	3.43743	3.16871	3.82987	3.17781	2.98676	3.27671	3.24106	3.33907	3.27303	3.37526	3.47361	3.26768	3.4169	3.13289	3.08887	3.14363	3.45229	3.58306	3.50696	3.41934	3.18543	3.52483	3.46664	3.18543	3.23584	3.70372	3.4064	3.13889	3.30959	3.16801	3.16812	3.58002	3.09584	4.00337	3.59546
GABRA5	2.73548	2.66004	2.57722	2.66013	2.72888	2.58486	2.67067	2.67017	2.55558	2.60767	2.64813	2.67131	2.64012	2.65188	2.66145	2.62947	2.78279	2.54115	2.63066	2.5939	2.78057	2.74241	2.64053	2.62718	2.6418	2.66369	2.68713	2.62829	2.62261	2.65365	2.6067	2.62745	2.68438	2.56969	2.68804	2.61482	2.68464	2.59469	2.60151	2.62637	2.5602	2.51113	2.59832	2.55515	2.57404	2.6086	2.56919	2.64012	2.63681
GRIK2	3.26507	3.1976	3.08907	3.20927	3.1134	3.39688	3.09694	3.15289	2.8422	3.1771	3.08268	3.08876	3.17918	3.23684	3.10326	3.1607	3.18192	3.28614	3.18646	3.21163	3.07293	3.18838	3.16326	3.31467	2.89129	3.17341	3.1719	3.27417	2.90479	3.23512	3.21963	3.31772	3.45198	3.27185	3.28697	3.08979	3.26042	2.91607	3.16429	3.32592	3.26374	3.11155	3.30132	3.12884	3.20742	3.23114	3.38321	3.08503	3.24188
GRIN2A	5.0507	3.90893	4.737	3.58683	4.0942	3.8879	4.92167	3.84818	3.95975	3.78113	3.87931	3.39933	3.49724	3.90611	3.71359	3.73618	4.44409	3.80409	4.096	3.39918	4.15872	3.6702	4.62376	4.12237	4.09276	3.77753	3.85067	3.51902	5.11353	4.40558	4.01244	4.23458	3.57473	4.3351	3.73894	4.12491	3.81379	3.68779	3.35312	3.74819	4.34582	3.98089	3.71203	3.76	3.77665	3.8274	3.60343	3.29264	3.4597
GRIN2C	4.68326	4.71737	4.72508	4.53844	4.79128	5.04186	5.02095	5.09166	4.70939	4.75776	4.93336	4.93837	4.90566	4.56807	4.74413	4.70421	4.99728	4.75611	5.07488	5.00433	4.52463	4.77331	4.92887	5.19683	4.81805	4.75739	5.16892	4.98016	4.14722	4.49964	4.94699	4.59329	4.77503	4.31064	4.57957	5.06564	4.78475	4.84264	5.05336	4.27262	4.20749	4.35938	4.84455	4.60592	4.78805	5.01389	4.53495	4.37961	4.79539
CHRNB1	3.28433	3.42686	3.44749	3.19688	3.37544	3.39467	3.30949	3.23727	2.9682	3.38185	3.65881	3.3435	2.87599	3.71749	3.03941	3.01867	2.69097	3.29295	3.12753	3.16102	3.23668	2.75766	3.36799	3.34367	3.1371	3.32479	3.29116	3.15006	3.41968	3.41649	3.67597	3.48816	3.25525	3.71842	3.61574	3.44558	3.45104	3.49831	3.53471	3.4285	3.36865	3.37674	3.17665	3.07758	3.02154	3.19452	2.6293	3.32233	3.58564
P2RX5	5.20074	4.91869	6.12409	4.3637	4.56831	4.12434	4.86829	3.81401	4.74466	3.58994	4.82706	4.03149	4.19373	4.2452	4.42234	4.08177	4.69142	3.96522	4.2306	3.55789	5.5419	4.27102	5.27736	4.15068	3.97709	4.00952	5.21142	5.15433	4.23817	4.06693	4.94928	5.31999	4.96725	5.98181	4.57437	5.3	4.13882	4.49815	4.3886	5.44139	5.08485	5.45827	4.65246	5.30324	4.85933	5.2784	4.67721	5.01485	5.1207
AQP4	3.03299	2.84477	2.97177	2.83679	2.89177	3.03439	2.85261	3.55712	2.94628	3.31072	3.10712	3.08887	2.99646	3.33936	2.91842	3.1807	2.86092	3.28013	3.09409	3.33172	2.7948	3.11809	3.04338	3.30282	2.76306	2.85238	2.71917	2.91514	2.77912	3.18055	3.12953	2.90268	2.66541	3.03579	3.22581	3.03105	3.38059	2.71227	2.97523	2.79766	2.68838	2.82176	2.83722	2.63301	2.88066	2.68504	2.76242	2.67902	2.64636
ANO1	3.92859	3.95158	4.16307	4.40598	4.35165	4.30057	4.03801	3.84731	3.6494	3.79463	4.32448	4.07926	3.8572	3.83281	3.62808	3.98113	4.54114	4.06238	3.44286	3.6776	4.5072	4.0585	4.2851	3.75661	4.0391	3.81296	3.75182	3.576	3.82433	4.05789	4.26524	3.79272	4.09739	4.35684	3.91494	4.37882	3.99805	4.84169	4.09513	4.26977	4.54375	4.36297	3.96745	4.65524	4.30031	3.59347	3.32897	4.40429	4.52271
CLCNKB	4.28382	4.30215	4.2445	4.22783	3.99907	4.15703	4.2793	4.32268	4.35612	4.24837	4.0967	4.27355	4.41747	4.06559	4.6029	4.73785	4.26951	4.01447	4.11696	4.17633	4.10268	4.29266	4.4315	4.34677	4.34677	4.15231	4.21148	4.39591	4.02052	3.98029	4.20632	4.17966	3.92645	4.17369	4.19139	4.19726	4.15971	4.07672	4.10198	4.19577	3.94008	3.94928	4.0585	4.22052	4.42551	4.47986	4.58328	4.05447	4.26105
CLCN5	2.92756	2.91803	2.99349	2.92453	2.92301	3.02933	2.81893	2.92869	2.81988	2.87769	2.89899	2.81853	2.86271	2.97554	2.79577	2.98142	2.92771	3.04668	2.80374	2.90044	2.88092	2.90592	2.84329	2.96214	2.85709	2.98072	3.03565	2.92731	2.89351	2.87077	2.9694	2.93092	3.07054	2.96869	2.99609	2.83706	2.98831	2.86426	2.85126	3.02565	3.07999	3.07617	2.88066	2.93125	2.77693	2.91837	2.92176	2.95174	3.18617
CLCN6	5.84443	6.02107	5.66159	6.07333	6.33107	6.22967	5.96386	6.28506	6.46767	6.13288	5.59178	5.72211	6.21815	6.26422	5.80169	5.48615	6.06314	5.54614	5.83918	5.28154	6.27084	5.99288	5.87568	6.23932	5.92666	5.9546	6.21445	5.71284	6.16574	6.05201	6.35792	6.44443	6.74871	6.09981	5.93353	6.30999	6.07544	5.97483	5.8572	6.40244	6.21005	5.96248	5.99288	6.45116	6.87715	5.64369	6.18608	6.15984	6.25989
GJA3	4.50358	4.45921	4.90467	4.24125	4.14984	4.465	4.29313	4.89471	4.63633	4.45688	4.48869	4.27403	4.10076	4.36067	4.25763	4.3145	4.47789	4.25012	4.17247	4.26273	4.50047	4.12657	4.40301	4.21951	4.23139	4.3485	4.50383	4.54783	4.61007	4.59222	4.26822	4.58686	4.71948	4.47763	4.70841	4.61007	4.60043	4.46358	4.83916	4.52351	4.5214	4.26795	4.96039	4.60184	4.46358	4.94639	4.49682	4.38565	4.52695
ORAI1	4.11057	4.04381	4.20518	3.89355	3.90631	3.67053	4.20013	4.3283	3.96464	3.51479	4.59898	4.26925	4.83028	4.25786	3.94776	4.19554	3.92813	3.96762	4.27606	4.48229	4.20327	4.41425	4.61198	4.53923	4.0992	4.5144	4.51118	3.83554	4.37571	4.23038	4.42475	4.34822	4.49304	4.47585	4.61226	4.60007	4.0585	4.50047	4.32316	5.03636	4.49887	4.25518	4.3485	4.23038	4.36768	4.0833	4.36987	4.74848	5.28972
[truncated: 10 more columns]

## Sheet: GO
ONTOLOGY	ID	Description	GeneRatio	BgRatio	pvalue	p.adjust	qvalue	geneID	Count
BP	GO:0042391	regulation of membrane potential	20/32	425/18800	1.37206e-25	7.06613e-23	3.66846e-23	KCNMA1/KCNN2/KCNJ2/KCNJ3/KCNJ5/KCNK3/KCNK4/KCNK5/CACNA1C/CACNA1D/CACNA1G/KCNC1/KCND3/KCNH2/GABRA5/GRIK2/GRIN2A/GRIN2C/CHRNB1/P2RX5	20
BP	GO:0071805	potassium ion transmembrane transport	13/32	219/18800	1.45267e-17	3.74062e-15	1.94199e-15	KCNMA1/KCNN2/KCNJ2/KCNJ4/KCNJ3/KCNJ5/KCNK3/KCNK4/KCNK5/CACNA1D/KCNC1/KCND3/KCNH2	13
BP	GO:0006813	potassium ion transport	13/32	243/18800	5.69165e-17	9.77067e-15	5.07256e-15	KCNMA1/KCNN2/KCNJ2/KCNJ4/KCNJ3/KCNJ5/KCNK3/KCNK4/KCNK5/CACNA1D/KCNC1/KCND3/KCNH2	13
BP	GO:0086002	cardiac muscle cell action potential involved in contraction	9/32	54/18800	1.75903e-16	2.26475e-14	1.17577e-14	KCNN2/KCNJ2/KCNJ3/KCNJ5/CACNA1C/CACNA1D/CACNA1G/KCND3/KCNH2	9
BP	GO:0034765	regulation of ion transmembrane transport	15/32	476/18800	3.45297e-16	3.55656e-14	1.84643e-14	KCNMA1/KCNN2/KCNJ2/KCNJ4/KCNJ3/KCNJ5/KCNK4/KCNK5/CACNA1C/CACNA1D/CACNA1G/KCNC1/KCND3/KCNH2/CLCNKB	15
BP	GO:0086091	regulation of heart rate by cardiac conduction	8/32	39/18800	1.61656e-15	1.38755e-13	7.20363e-14	KCNJ2/KCNJ3/KCNJ5/CACNA1C/CACNA1D/CACNA1G/KCND3/KCNH2	8
BP	GO:0098659	inorganic cation import across plasma membrane	10/32	118/18800	3.69499e-15	2.32272e-13	1.20587e-13	KCNJ2/KCNJ4/KCNJ3/KCNJ5/TRPV2/KCNK5/CACNA1C/CACNA1D/KCNH2/SCNN1D	10
BP	GO:0099587	inorganic ion import across plasma membrane	10/32	118/18800	3.69499e-15	2.32272e-13	1.20587e-13	KCNJ2/KCNJ4/KCNJ3/KCNJ5/TRPV2/KCNK5/CACNA1C/CACNA1D/KCNH2/SCNN1D	10
BP	GO:0086003	cardiac muscle cell contraction	9/32	75/18800	4.05912e-15	2.32272e-13	1.20587e-13	KCNN2/KCNJ2/KCNJ3/KCNJ5/CACNA1C/CACNA1D/CACNA1G/KCND3/KCNH2	9
BP	GO:0086001	cardiac muscle cell action potential	9/32	77/18800	5.20227e-15	2.67917e-13	1.39092e-13	KCNN2/KCNJ2/KCNJ3/KCNJ5/CACNA1C/CACNA1D/CACNA1G/KCND3/KCNH2	9
BP	GO:0001508	action potential	10/32	143/18800	2.63628e-14	1.23426e-12	6.40779e-13	KCNN2/KCNJ2/KCNJ3/KCNJ5/CACNA1C/CACNA1D/CACNA1G/KCND3/KCNH2/GRIK2	10
BP	GO:0061337	cardiac conduction	9/32	98/18800	4.95825e-14	2.12792e-12	1.10473e-12	KCNN2/KCNJ2/KCNJ3/KCNJ5/CACNA1C/CACNA1D/CACNA1G/KCND3/KCNH2	9
BP	GO:0070252	actin-mediated cell contraction	9/32	103/18800	7.86391e-14	3.11532e-12	1.61735e-12	KCNN2/KCNJ2/KCNJ3/KCNJ5/CACNA1C/CACNA1D/CACNA1G/KCND3/KCNH2	9
BP	GO:0035637	multicellular organismal signaling	10/32	164/18800	1.05819e-13	3.89261e-12	2.0209e-12	KCNN2/KCNJ2/KCNJ3/KCNJ5/CACNA1C/CACNA1D/CACNA1G/KCND3/KCNH2/GRIK2	10
BP	GO:0006941	striated muscle contraction	10/32	178/18800	2.41848e-13	8.30344e-12	4.31083e-12	KCNN2/KCNJ2/KCNJ3/KCNJ5/CACNA1C/CACNA1D/CACNA1G/KCND3/KCNH2/CHRNB1	10
BP	GO:0099622	cardiac muscle cell membrane repolarization	7/32	40/18800	3.67059e-13	1.18147e-11	6.13375e-12	KCNN2/KCNJ2/KCNJ3/KCNJ5/CACNA1D/KCND3/KCNH2	7
BP	GO:0098739	import across plasma membrane	10/32	188/18800	4.19097e-13	1.26962e-11	6.59137e-12	KCNJ2/KCNJ4/KCNJ3/KCNJ5/TRPV2/KCNK5/CACNA1C/CACNA1D/KCNH2/SCNN1D	10
BP	GO:0030048	actin filament-based movement	9/32	133/18800	8.24817e-13	2.35989e-11	1.22517e-11	KCNN2/KCNJ2/KCNJ3/KCNJ5/CACNA1C/CACNA1D/CACNA1G/KCND3/KCNH2	9
BP	GO:0060048	cardiac muscle contraction	9/32	138/18800	1.15517e-12	3.13112e-11	1.62556e-11	KCNN2/KCNJ2/KCNJ3/KCNJ5/CACNA1C/CACNA1D/CACNA1G/KCND3/KCNH2	9
BP	GO:0086013	membrane repolarization during cardiac muscle cell action potential	6/32	25/18800	2.56082e-12	6.36978e-11	3.30695e-11	KCNN2/KCNJ2/KCNJ3/KCNJ5/KCND3/KCNH2	6
BP	GO:0086009	membrane repolarization	7/32	52/18800	2.59739e-12	6.36978e-11	3.30695e-11	KCNN2/KCNJ2/KCNJ3/KCNJ5/CACNA1D/KCND3/KCNH2	7
BP	GO:0098657	import into cell	10/32	238/18800	4.42296e-12	1.03537e-10	5.37527e-11	KCNJ2/KCNJ4/KCNJ3/KCNJ5/TRPV2/KCNK5/CACNA1C/CACNA1D/KCNH2/SCNN1D	10
BP	GO:0002027	regulation of heart rate	8/32	105/18800	6.79586e-12	1.50731e-10	7.8254e-11	KCNJ2/KCNJ3/KCNJ5/CACNA1C/CACNA1D/CACNA1G/KCND3/KCNH2	8
BP	GO:0006936	muscle contraction	11/32	349/18800	7.02437e-12	1.50731e-10	7.8254e-11	KCNMA1/KCNN2/KCNJ2/KCNJ3/KCNJ5/CACNA1C/CACNA1D/CACNA1G/KCND3/KCNH2/CHRNB1	11
BP	GO:0086011	membrane repolarization during action potential	6/32	30/18800	8.53501e-12	1.75821e-10	9.12797e-11	KCNN2/KCNJ2/KCNJ3/KCNJ5/KCND3/KCNH2	6
BP	GO:0086019	cell-cell signaling involved in cardiac conduction	6/32	34/18800	1.92403e-11	3.81105e-10	1.97855e-10	KCNN2/KCNJ3/KCNJ5/CACNA1C/CACNA1D/CACNA1G	6
BP	GO:0008016	regulation of heart contraction	9/32	211/18800	5.34194e-11	1.01893e-09	5.28988e-10	KCNN2/KCNJ2/KCNJ3/KCNJ5/CACNA1C/CACNA1D/CACNA1G/KCND3/KCNH2	9
BP	GO:0003012	muscle system process	11/32	449/18800	1.04836e-10	1.92823e-09	1.00106e-09	KCNMA1/KCNN2/KCNJ2/KCNJ3/KCNJ5/CACNA1C/CACNA1D/CACNA1G/KCND3/KCNH2/CHRNB1	11
BP	GO:0060047	heart contraction	9/32	247/18800	2.17337e-10	3.82911e-09	1.98793e-09	KCNN2/KCNJ2/KCNJ3/KCNJ5/CACNA1C/CACNA1D/CACNA1G/KCND3/KCNH2	9
BP	GO:1990573	potassium ion import across plasma membrane	6/32	50/18800	2.23055e-10	3.82911e-09	1.98793e-09	KCNJ2/KCNJ4/KCNJ3/KCNJ5/KCNK5/KCNH2	6
BP	GO:0003015	heart process	9/32	257/18800	3.08993e-10	5.13327e-09	2.665e-09	KCNN2/KCNJ2/KCNJ3/KCNJ5/CACNA1C/CACNA1D/CACNA1G/KCND3/KCNH2	9
BP	GO:1903522	regulation of blood circulation	9/32	260/18800	3.42435e-10	5.41737e-09	2.81249e-09	KCNN2/KCNJ2/KCNJ3/KCNJ5/CACNA1C/CACNA1D/CACNA1G/KCND3/KCNH2	9
BP	GO:0060402	calcium ion transport into cytosol	8/32	171/18800	3.47132e-10	5.41737e-09	2.81249e-09	RYR3/MCOLN3/TRPV2/CACNA1C/CACNA1D/GRIN2A/GRIN2C/P2RX5	8
BP	GO:0086065	cell communication involved in cardiac conduction	6/32	58/18800	5.62773e-10	8.52435e-09	4.42552e-09	KCNN2/KCNJ3/KCNJ5/CACNA1C/CACNA1D/CACNA1G	6
BP	GO:0060401	cytosolic calcium ion transport	8/32	190/18800	8.02497e-10	1.18082e-08	6.13035e-09	RYR3/MCOLN3/TRPV2/CACNA1C/CACNA1D/GRIN2A/GRIN2C/P2RX5	8
BP	GO:0006816	calcium ion transport	10/32	424/18800	1.26841e-09	1.81453e-08	9.42034e-09	RYR3/MCOLN3/TRPV2/CACNA1C/CACNA1D/CACNA1G/GRIN2A/GRIN2C/P2RX5/ORAI1	10
BP	GO:0070588	calcium ion transmembrane transport	9/32	314/18800	1.8056e-09	2.5132e-08	1.30476e-08	RYR3/MCOLN3/TRPV2/CACNA1C/CACNA1D/CACNA1G/GRIN2A/GRIN2C/ORAI1	9
BP	GO:0099624	atrial cardiac muscle cell membrane repolarization	4/32	11/18800	2.26166e-09	3.06514e-08	1.59131e-08	KCNN2/KCNJ3/KCNJ5/CACNA1D	4
BP	GO:0006874	cellular calcium ion homeostasis	10/32	456/18800	2.5555e-09	3.37457e-08	1.75195e-08	RYR3/MCOLN3/TRPV2/KCNK3/CACNA1C/CACNA1D/GRIK2/GRIN2A/GRIN2C/P2RX5	10
BP	GO:0086005	ventricular cardiac muscle cell action potential	5/32	35/18800	3.22413e-09	4.11882e-08	2.13833e-08	KCNJ3/KCNJ5/CACNA1C/KCND3/KCNH2	5
BP	GO:0055074	calcium ion homeostasis	10/32	468/18800	3.27906e-09	4.11882e-08	2.13833e-08	RYR3/MCOLN3/TRPV2/KCNK3/CACNA1C/CACNA1D/GRIK2/GRIN2A/GRIN2C/P2RX5	10
BP	GO:0086010	membrane depolarization during action potential	5/32	36/18800	3.73967e-09	4.58555e-08	2.38064e-08	KCNJ2/CACNA1C/CACNA1D/CACNA1G/KCNH2	5
BP	GO:0051480	regulation of cytosolic calcium ion concentration	9/32	356/18800	5.40671e-09	6.44006e-08	3.34343e-08	RYR3/MCOLN3/TRPV2/KCNK3/CACNA1C/CACNA1D/GRIN2A/GRIN2C/P2RX5	9
BP	GO:0072503	cellular divalent inorganic cation homeostasis	10/32	494/18800	5.50218e-09	6.44006e-08	3.34343e-08	RYR3/MCOLN3/TRPV2/KCNK3/CACNA1C/CACNA1D/GRIK2/GRIN2A/GRIN2C/P2RX5	10
BP	GO:0097553	calcium ion transmembrane import into cytosol	7/32	154/18800	6.11699e-09	7.00056e-08	3.63442e-08	RYR3/MCOLN3/TRPV2/CACNA1C/CACNA1D/GRIN2A/GRIN2C	7
BP	GO:0098915	membrane repolarization during ventricular cardiac muscle cell action potential	4/32	16/18800	1.23992e-08	1.38818e-07	7.20688e-08	KCNJ3/KCNJ5/KCND3/KCNH2	4
BP	GO:0010959	regulation of metal ion transport	9/32	403/18800	1.58497e-08	1.73672e-07	9.01639e-08	KCNN2/KCNJ2/TRPV2/CACNA1C/CACNA1D/KCNC1/KCNH2/P2RX5/ORAI1	9
BP	GO:0086014	atrial cardiac muscle cell action potential	4/32	19/18800	2.6312e-08	2.71014e-07	1.407e-07	KCNN2/KCNJ3/KCNJ5/CACNA1C	4
BP	GO:0086026	atrial cardiac muscle cell to AV node cell signaling	4/32	19/18800	2.6312e-08	2.71014e-07	1.407e-07	KCNN2/KCNJ3/KCNJ5/CACNA1C	4
BP	GO:0086066	atrial cardiac muscle cell to AV node cell communication	4/32	19/18800	2.6312e-08	2.71014e-07	1.407e-07	KCNN2/KCNJ3/KCNJ5/CACNA1C	4
BP	GO:0086012	membrane depolarization during cardiac muscle cell action potential	4/32	22/18800	4.94802e-08	4.99653e-07	2.59401e-07	KCNJ2/CACNA1C/CACNA1D/CACNA1G	4
BP	GO:0007204	positive regulation of cytosolic calcium ion concentration	8/32	325/18800	5.36393e-08	5.31235e-07	2.75797e-07	RYR3/MCOLN3/TRPV2/CACNA1C/CACNA1D/GRIN2A/GRIN2C/P2RX5	8
BP	GO:0060078	regulation of postsynaptic membrane potential	6/32	131/18800	7.9673e-08	7.74181e-07	4.01926e-07	GABRA5/GRIK2/GRIN2A/GRIN2C/CHRNB1/P2RX5	6
BP	GO:0099625	ventricular cardiac muscle cell membrane repolarization	4/32	29/18800	1.59321e-07	1.51945e-06	7.88843e-07	KCNJ3/KCNJ5/KCND3/KCNH2	4
BP	GO:0051899	membrane depolarization	5/32	84/18800	2.89122e-07	2.70723e-06	1.40549e-06	KCNJ2/CACNA1C/CACNA1D/CACNA1G/KCNH2	5
BP	GO:0043270	positive regulation of ion transport	7/32	273/18800	3.1109e-07	2.86091e-06	1.48528e-06	KCNJ2/TRPV2/CACNA1D/KCNC1/KCNH2/P2RX5/ORAI1	7
BP	GO:0070509	calcium ion import	5/32	91/18800	4.31883e-07	3.9021e-06	2.02582e-06	TRPV2/CACNA1C/CACNA1D/CACNA1G/ORAI1	5
BP	GO:0060079	excitatory postsynaptic potential	5/32	95/18800	5.35514e-07	4.6744e-06	2.42677e-06	GRIK2/GRIN2A/GRIN2C/CHRNB1/P2RX5	5
BP	GO:1901379	regulation of potassium ion transmembrane transport	5/32	95/18800	5.35514e-07	4.6744e-06	2.42677e-06	KCNN2/KCNJ2/CACNA1D/KCNC1/KCNH2	5
BP	GO:0099565	chemical synaptic transmission, postsynaptic	5/32	101/18800	7.26837e-07	6.23868e-06	3.23889e-06	GRIK2/GRIN2A/GRIN2C/CHRNB1/P2RX5	5
BP	GO:0043266	regulation of potassium ion transport	5/32	110/18800	1.11104e-06	9.38006e-06	4.86977e-06	KCNN2/KCNJ2/CACNA1D/KCNC1/KCNH2	5
BP	GO:0006821	chloride transport	5/32	111/18800	1.16205e-06	9.65251e-06	5.01121e-06	GABRA5/ANO1/CLCNKB/CLCN5/CLCN6	5
BP	GO:0030322	stabilization of membrane potential	3/32	17/18800	2.99709e-06	2.45e-05	1.27195e-05	KCNK3/KCNK4/KCNK5	3
BP	GO:0007588	excretion	4/32	65/18800	4.35078e-06	3.50102e-05	1.8176e-05	KCNMA1/KCNK5/CLCNKB/CLCN5	4
BP	GO:0097623	potassium ion export across plasma membrane	3/32	20/18800	5.00712e-06	3.96718e-05	2.05961e-05	KCNK5/KCND3/KCNH2	3
BP	GO:0050951	sensory perception of temperature stimulus	3/32	26/18800	1.13408e-05	8.84922e-05	4.59418e-05	KCNK4/GRIK2/ANO1	3
BP	GO:0015698	inorganic anion transport	5/32	182/18800	1.31093e-05	0.000100766	5.23137e-05	GABRA5/ANO1/CLCNKB/CLCN5/CLCN6	5
BP	GO:0051262	protein tetramerization	4/32	88/18800	1.45799e-05	0.000110422	5.73266e-05	KCNJ2/RYR3/KCNC1/AQP4	4
BP	GO:0051260	protein homooligomerization	5/32	187/18800	1.49443e-05	0.00011154	5.79076e-05	KCNJ2/RYR3/KCNC1/KCND3/AQP4	5
BP	GO:0006884	cell volume homeostasis	3/32	31/18800	1.94933e-05	0.000143415	7.44558e-05	KCNMA1/AQP4/CLCN6	3
BP	GO:0055075	potassium ion homeostasis	3/32	32/18800	2.1485e-05	0.000153678	7.97836e-05	KCNMA1/KCNJ2/KCNH2	3
BP	GO:0098703	calcium ion import across plasma membrane	3/32	32/18800	2.1485e-05	0.000153678	7.97836e-05	TRPV2/CACNA1C/CACNA1D	3
BP	GO:1902656	calcium ion import into cytosol	3/32	33/18800	2.36062e-05	0.000166537	8.64597e-05	TRPV2/CACNA1C/CACNA1D	3
BP	GO:1904062	regulation of cation transmembrane transport	6/32	352/18800	2.47935e-05	0.000172549	8.9581e-05	KCNN2/KCNJ2/CACNA1C/CACNA1D/KCNC1/KCNH2	6
BP	GO:0045762	positive regulation of adenylate cyclase activity	3/32	37/18800	3.34629e-05	0.000229779	0.000119292	CACNA1C/CACNA1D/ORAI1	3
BP	GO:0060306	regulation of membrane repolarization	3/32	39/18800	3.92679e-05	0.000266091	0.000138145	KCNJ2/CACNA1D/KCNH2	3
BP	GO:0051928	positive regulation of calcium ion transport	4/32	119/18800	4.78481e-05	0.000320023	0.000166144	TRPV2/CACNA1D/P2RX5/ORAI1	4
BP	GO:0051259	protein complex oligomerization	5/32	244/18800	5.34569e-05	0.000352953	0.00018324	KCNJ2/RYR3/KCNC1/KCND3/AQP4	5
BP	GO:1901381	positive regulation of potassium ion transmembrane transport	3/32	44/18800	5.65779e-05	0.000368831	0.000191483	KCNJ2/KCNC1/KCNH2	3
BP	GO:0051924	regulation of calcium ion transport	5/32	251/18800	6.1133e-05	0.000393544	0.000204313	TRPV2/CACNA1C/CACNA1D/P2RX5/ORAI1	5
BP	GO:0070839	metal ion export	3/32	49/18800	7.82531e-05	0.000497535	0.000258301	KCNK5/KCND3/KCNH2	3
BP	GO:0031281	positive regulation of cyclase activity	3/32	50/18800	8.31518e-05	0.000522234	0.000271124	CACNA1C/CACNA1D/ORAI1	3
BP	GO:0043268	positive regulation of potassium ion transport	3/32	51/18800	8.82467e-05	0.000541037	0.000280886	KCNJ2/KCNC1/KCNH2	3
BP	GO:0051349	positive regulation of lyase activity	3/32	51/18800	8.82467e-05	0.000541037	0.000280886	CACNA1C/CACNA1D/ORAI1	3
BP	GO:0007215	glutamate receptor signaling pathway	3/32	52/18800	9.35414e-05	0.000566751	0.000294236	GRIK2/GRIN2A/GRIN2C	3
BP	GO:0051289	protein homotetramerization	3/32	57/18800	0.000123134	0.000732999	0.000380545	KCNJ2/RYR3/AQP4	3
BP	GO:0050905	neuromuscular process	4/32	152/18800	0.000123827	0.000732999	0.000380545	KCNJ2/GRIN2A/GRIN2C/CHRNB1	4
BP	GO:0045761	regulation of adenylate cyclase activity	3/32	58/18800	0.0001297	0.00075904	0.000394065	CACNA1C/CACNA1D/ORAI1	3
BP	GO:0055067	monovalent inorganic cation homeostasis	4/32	157/18800	0.000140284	0.000811754	0.000421432	KCNMA1/KCNJ2/KCNH2/SCNN1D	4
BP	GO:0086016	AV node cell action potential	2/32	11/18800	0.000152905	0.000855937	0.00044437	CACNA1C/CACNA1G	2
BP	GO:0086027	AV node cell to bundle of His cell signaling	2/32	11/18800	0.000152905	0.000855937	0.00044437	CACNA1C/CACNA1G	2
BP	GO:0086070	SA node cell to atrial cardiac muscle cell communication	2/32	11/18800	0.000152905	0.000855937	0.00044437	CACNA1D/CACNA1G	2
BP	GO:0086067	AV node cell to bundle of His cell communication	2/32	12/18800	0.000183291	0.001015	0.00052695	CACNA1C/CACNA1G	2
BP	GO:1902476	chloride transmembrane transport	3/32	66/18800	0.000190578	0.00104412	0.000542069	GABRA5/ANO1/CLCN6	3
BP	GO:0008361	regulation of cell size	4/32	179/18800	0.000232011	0.00125775	0.000652974	KCNMA1/TRPV2/AQP4/CLCN6	4
BP	GO:0009266	response to temperature stimulus	4/32	180/18800	0.000237002	0.00127142	0.000660071	TRPV2/KCNK4/GRIK2/ANO1	4
BP	GO:0030007	cellular potassium ion homeostasis	2/32	14/18800	0.000252183	0.00133891	0.000695111	KCNMA1/KCNJ2	2
BP	GO:0140115	export across plasma membrane	3/32	74/18800	0.000267491	0.00140569	0.000729782	KCNK5/KCND3/KCNH2	3
BP	GO:0010038	response to metal ion	5/32	351/18800	0.000293262	0.00152556	0.000792011	KCNMA1/RYR3/KCNK3/CACNA1G/KCNC1	5
BP	GO:0051339	regulation of lyase activity	3/32	77/18800	0.000300804	0.00154914	0.000804254	CACNA1C/CACNA1D/ORAI1	3
BP	GO:0031279	regulation of cyclase activity	3/32	78/18800	0.000312475	0.00159331	0.000827187	CACNA1C/CACNA1D/ORAI1	3
BP	GO:0009612	response to mechanical stimulus	4/32	201/18800	0.000360676	0.00182106	0.000945424	KCNJ2/KCNK4/KCNC1/CLCN6	4
BP	GO:0019722	calcium-mediated signaling	4/32	202/18800	0.000367524	0.00183762	0.000954023	CACNA1C/GRIN2A/GRIN2C/P2RX5	4
BP	GO:0050961	detection of temperature stimulus involved in sensory perception	2/32	19/18800	0.00047137	0.00233417	0.00121181	GRIK2/ANO1	2
BP	GO:0098661	inorganic anion transmembrane transport	3/32	90/18800	0.000475899	0.00233417	0.00121181	GABRA5/ANO1/CLCN6	3
BP	GO:0019233	sensory perception of pain	3/32	99/18800	0.000628814	0.00305509	0.00158609	KCNK4/GRIN2A/ANO1	3
BP	GO:0016048	detection of temperature stimulus	2/32	24/18800	0.000756776	0.00364243	0.00189101	GRIK2/ANO1	2
BP	GO:0030004	cellular monovalent inorganic cation homeostasis	3/32	107/18800	0.000788425	0.00375962	0.00195185	KCNMA1/KCNJ2/SCNN1D	3
BP	GO:0071467	cellular response to pH	2/32	27/18800	0.00095936	0.00453275	0.00235323	KCNK4/SCNN1D	2
BP	GO:0051209	release of sequestered calcium ion into cytosol	3/32	121/18800	0.0011256	0.00526985	0.00273591	RYR3/MCOLN3/CACNA1C	3
BP	GO:0051283	negative regulation of sequestering of calcium ion	3/32	122/18800	0.00115265	0.00534786	0.00277641	RYR3/MCOLN3/CACNA1C	3
BP	GO:0033198	response to ATP	2/32	30/18800	0.00118517	0.00540143	0.00280422	RYR3/P2RX5	2
BP	GO:0099623	regulation of cardiac muscle cell membrane repolarization	2/32	30/18800	0.00118517	0.00540143	0.00280422	CACNA1D/KCNH2	2
BP	GO:0051282	regulation of sequestering of calcium ion	3/32	124/18800	0.00120797	0.00545704	0.00283309	RYR3/MCOLN3/CACNA1C	3
BP	GO:0051208	sequestering of calcium ion	3/32	128/18800	0.00132358	0.00592734	0.00307725	RYR3/MCOLN3/CACNA1C	3
BP	GO:0001662	behavioral fear response	2/32	33/18800	0.00143397	0.00636635	0.00330517	GABRA5/GRIK2	2
BP	GO:0002209	behavioral defense response	2/32	34/18800	0.00152198	0.00664255	0.00344856	GABRA5/GRIK2	2
BP	GO:0086004	regulation of cardiac muscle cell contraction	2/32	34/18800	0.00152198	0.00664255	0.00344856	KCNJ2/CACNA1C	2
BP	GO:0009581	detection of external stimulus	3/32	136/18800	0.00157522	0.00680691	0.00353389	KCNK4/GRIK2/ANO1	3
BP	GO:0019228	neuronal action potential	2/32	35/18800	0.00161251	0.00680691	0.00353389	CACNA1G/GRIK2	2
BP	GO:0090075	relaxation of muscle	2/32	35/18800	0.00161251	0.00680691	0.00353389	KCNMA1/KCNJ2	2
BP	GO:1903539	protein localization to postsynaptic membrane	2/32	35/18800	0.00161251	0.00680691	0.00353389	GRIN2A/GRIN2C	2
BP	GO:0019932	second-messenger-mediated signaling	4/32	303/18800	0.00166645	0.00696405	0.00361547	CACNA1C/GRIN2A/GRIN2C/P2RX5	4
BP	GO:0009582	detection of abiotic stimulus	3/32	139/18800	0.00167678	0.00696405	0.00361547	KCNK4/GRIK2/ANO1	3
BP	GO:0062237	protein localization to postsynapse	2/32	36/18800	0.00170555	0.00702688	0.00364809	GRIN2A/GRIN2C	2
BP	GO:0042596	fear response	2/32	37/18800	0.0018011	0.00736165	0.00382189	GABRA5/GRIK2	2
BP	GO:1904064	positive regulation of cation transmembrane transport	3/32	148/18800	0.00200582	0.00813384	0.00422278	KCNJ2/KCNC1/KCNH2	3
BP	GO:1903115	regulation of actin filament-based movement	2/32	40/18800	0.0021027	0.00846006	0.00439214	KCNJ2/CACNA1C	2
BP	GO:0003009	skeletal muscle contraction	2/32	43/18800	0.00242654	0.00961284	0.00499062	KCNJ2/CHRNB1	2
BP	GO:0014075	response to amine	2/32	43/18800	0.00242654	0.00961284	0.00499062	KCNC1/GRIN2A	2
BP	GO:0050806	positive regulation of synaptic transmission	3/32	161/18800	0.00254802	0.010017	0.00520046	GRIK2/GRIN2A/GRIN2C	3
BP	GO:0034767	positive regulation of ion transmembrane transport	3/32	163/18800	0.00263869	0.0102794	0.0053367	KCNJ2/KCNC1/KCNH2	3
BP	GO:0009268	response to pH	2/32	45/18800	0.00265469	0.0102794	0.0053367	KCNK4/SCNN1D	2
BP	GO:0032535	regulation of cellular component size	4/32	351/18800	0.00284214	0.0109232	0.00567089	KCNMA1/TRPV2/AQP4/CLCN6	4
BP	GO:0006937	regulation of muscle contraction	3/32	170/18800	0.00297171	0.0113365	0.0058855	KCNMA1/KCNJ2/CACNA1C	3
BP	GO:0090102	cochlea development	2/32	49/18800	0.00314011	0.0118909	0.00617328	KCNK3/GABRA5	2
BP	GO:0050954	sensory perception of mechanical stimulus	3/32	177/18800	0.00332958	0.0125163	0.00649798	KCNK4/CACNA1D/GABRA5	3
BP	GO:0050879	multicellular organismal movement	2/32	56/18800	0.00408166	0.0151227	0.00785114	KCNJ2/CHRNB1	2
BP	GO:0050881	musculoskeletal movement	2/32	56/18800	0.00408166	0.0151227	0.00785114	KCNJ2/CHRNB1	2
BP	GO:0048839	inner ear development	3/32	192/18800	0.00418275	0.0153866	0.00798812	MCOLN3/KCNK3/GABRA5	3
BP	GO:0098900	regulation of action potential	2/32	57/18800	0.00422561	0.015434	0.00801273	KCNJ2/CACNA1C	2
BP	GO:0048167	regulation of synaptic plasticity	3/32	198/18800	0.00455792	0.0165305	0.008582	GRIK2/GRIN2A/GRIN2C	3
BP	GO:0060113	inner ear receptor cell differentiation	2/32	60/18800	0.00467144	0.0168237	0.00873423	MCOLN3/GABRA5	2
BP	GO:0009410	response to xenobiotic stimulus	4/32	411/18800	0.00498784	0.0178384	0.00926104	KCNK3/KCNC1/KCNH2/GRIN2A	4
BP	GO:0042490	mechanoreceptor differentiation	2/32	65/18800	0.00546062	0.0193946	0.0100689	MCOLN3/GABRA5	2
BP	GO:0034764	positive regulation of transmembrane transport	3/32	213/18800	0.00558332	0.0196946	0.0102247	KCNJ2/KCNC1/KCNH2	3
BP	GO:0035418	protein localization to synapse	2/32	67/18800	0.00579226	0.0201555	0.010464	GRIN2A/GRIN2C	2
BP	GO:1901016	regulation of potassium ion transmembrane transporter activity	2/32	67/18800	0.00579226	0.0201555	0.010464	CACNA1D/KCNC1	2
BP	GO:0043583	ear development	3/32	219/18800	0.00602925	0.0207004	0.0107469	MCOLN3/KCNK3/GABRA5	3
BP	GO:0051651	maintenance of location in cell	3/32	219/18800	0.00602925	0.0207004	0.0107469	RYR3/MCOLN3/CACNA1C	3
BP	GO:0071260	cellular response to mechanical stimulus	2/32	70/18800	0.00630665	0.0215094	0.0111669	KCNJ2/KCNK4	2
BP	GO:0019226	transmission of nerve impulse	2/32	73/18800	0.00684115	0.0230274	0.0119549	CACNA1G/GRIK2	2
BP	GO:0033555	multicellular organismal response to stress	2/32	73/18800	0.00684115	0.0230274	0.0119549	GABRA5/GRIK2	2
BP	GO:0055117	regulation of cardiac muscle contraction	2/32	77/18800	0.00758475	0.0253646	0.0131683	KCNJ2/CACNA1C	2
BP	GO:0006970	response to osmotic stress	2/32	79/18800	0.00796968	0.0264799	0.0137474	KCNMA1/AQP4	2
BP	GO:0008306	associative learning	2/32	80/18800	0.0081654	0.0269563	0.0139947	GABRA5/GRIN2A	2
BP	GO:0098656	anion transmembrane transport	3/32	247/18800	0.0083897	0.0275204	0.0142875	GABRA5/ANO1/CLCN6	3
BP	GO:0090257	regulation of muscle system process	3/32	250/18800	0.00867052	0.0282615	0.0146723	KCNMA1/KCNJ2/CACNA1C	3
BP	GO:0090066	regulation of anatomical structure size	4/32	487/18800	0.0090048	0.0291665	0.0151421	KCNMA1/TRPV2/AQP4/CLCN6	4
BP	GO:0007611	learning or memory	3/32	264/18800	0.0100541	0.0323618	0.016801	KCNK4/GABRA5/GRIN2A	3
BP	GO:0006942	regulation of striated muscle contraction	2/32	96/18800	0.0115856	0.0368308	0.0191211	KCNJ2/CACNA1C	2
BP	GO:1902414	protein localization to cell junction	2/32	96/18800	0.0115856	0.0368308	0.0191211	GRIN2A/GRIN2C	2
BP	GO:0060291	long-term synaptic potentiation	2/32	98/18800	0.0120505	0.0380737	0.0197664	GRIN2A/GRIN2C	2
BP	GO:0010522	regulation of calcium ion transport into cytosol	2/32	103/18800	0.0132481	0.0416024	0.0215984	CACNA1C/P2RX5	2
BP	GO:0009408	response to heat	2/32	109/18800	0.014751	0.046041	0.0239027	TRPV2/ANO1	2
BP	GO:0050890	cognition	3/32	306/18800	0.014945	0.0463654	0.0240712	KCNK4/GABRA5/GRIN2A	3
BP	GO:0003014	renal system process	2/32	114/18800	0.0160571	0.0495174	0.0257075	KCNMA1/AQP4	2
BP	GO:0014848	urinary tract smooth muscle contraction	1/32	10/18800	0.0168955	0.0511834	0.0265725	KCNMA1	1
BP	GO:0060371	regulation of atrial cardiac muscle cell membrane depolarization	1/32	10/18800	0.0168955	0.0511834	0.0265725	CACNA1G	1
BP	GO:0071313	cellular response to caffeine	1/32	10/18800	0.0168955	0.0511834	0.0265725	RYR3	1
BP	GO:0071214	cellular response to abiotic stimulus	3/32	323/18800	0.0172473	0.0516417	0.0268104	KCNJ2/KCNK4/SCNN1D	3
BP	GO:0104004	cellular response to environmental stimulus	3/32	323/18800	0.0172473	0.0516417	0.0268104	KCNJ2/KCNK4/SCNN1D	3
BP	GO:0007613	memory	2/32	122/18800	0.0182462	0.0540307	0.0280507	KCNK4/GRIN2A	2
BP	GO:0051235	maintenance of location	3/32	331/18800	0.0183961	0.0540307	0.0280507	RYR3/MCOLN3/CACNA1C	3
BP	GO:0003163	sinoatrial node development	1/32	11/18800	0.0185698	0.0540307	0.0280507	CACNA1G	1
BP	GO:0042428	serotonin metabolic process	1/32	11/18800	0.0185698	0.0540307	0.0280507	GRIN2A	1
BP	GO:0044557	relaxation of smooth muscle	1/32	11/18800	0.0185698	0.0540307	0.0280507	KCNMA1	1
BP	GO:0042177	negative regulation of protein catabolic process	2/32	124/18800	0.0188122	0.0541244	0.0280994	GRIN2A/GRIN2C	2
BP	GO:0046683	response to organophosphorus	2/32	124/18800	0.0188122	0.0541244	0.0280994	RYR3/P2RX5	2
BP	GO:0098911	regulation of ventricular cardiac muscle cell action potential	1/32	12/18800	0.0202413	0.0579125	0.030066	CACNA1C	1
BP	GO:0071333	cellular response to glucose stimulus	2/32	132/18800	0.0211497	0.0601773	0.0312418	AQP4/ANO1	2
BP	GO:0014074	response to purine-containing compound	2/32	134/18800	0.0217522	0.0606648	0.0314949	RYR3/P2RX5	2
BP	GO:0071331	cellular response to hexose stimulus	2/32	134/18800	0.0217522	0.0606648	0.0314949	AQP4/ANO1	2
BP	GO:0031000	response to caffeine	1/32	13/18800	0.02191	0.0606648	0.0314949	RYR3	1
BP	GO:0042538	hyperosmotic salinity response	1/32	13/18800	0.02191	0.0606648	0.0314949	AQP4	1
BP	GO:0071415	cellular response to purine-containing compound	1/32	13/18800	0.02191	0.0606648	0.0314949	RYR3	1
BP	GO:0071326	cellular response to monosaccharide stimulus	2/32	136/18800	0.0223617	0.0615845	0.0319723	AQP4/ANO1	2
BP	GO:0019755	one-carbon compound transport	1/32	14/18800	0.023576	0.0639033	0.0331762	AQP4	1
BP	GO:0090660	cerebrospinal fluid circulation	1/32	14/18800	0.023576	0.0639033	0.0331762	AQP4	1
BP	GO:1901160	primary amino compound metabolic process	1/32	14/18800	0.023576	0.0639033	0.0331762	GRIN2A	1
BP	GO:0051592	response to calcium ion	2/32	144/18800	0.0248704	0.0663174	0.0344294	KCNMA1/RYR3	2
BP	GO:0007612	learning	2/32	145/18800	0.0251917	0.0663174	0.0344294	GABRA5/GRIN2A	2
BP	GO:0043524	negative regulation of neuron apoptotic process	2/32	145/18800	0.0251917	0.0663174	0.0344294	GABRA5/GRIK2	2
BP	GO:0048172	regulation of short-term neuronal synaptic plasticity	1/32	15/18800	0.0252392	0.0663174	0.0344294	GRIK2	1
BP	GO:0060080	inhibitory postsynaptic potential	1/32	15/18800	0.0252392	0.0663174	0.0344294	GRIK2	1
BP	GO:0060354	negative regulation of cell adhesion molecule production	1/32	15/18800	0.0252392	0.0663174	0.0344294	AQP4	1
BP	GO:0071322	cellular response to carbohydrate stimulus	2/32	147/18800	0.0258396	0.0675503	0.0350695	AQP4/ANO1	2
BP	GO:0009642	response to light intensity	1/32	16/18800	0.0268997	0.0682431	0.0354292	KCNC1	1
BP	GO:0014819	regulation of skeletal muscle contraction	1/32	16/18800	0.0268997	0.0682431	0.0354292	KCNJ2	1
BP	GO:0035864	response to potassium ion	1/32	16/18800	0.0268997	0.0682431	0.0354292	KCNC1	1
BP	GO:0045986	negative regulation of smooth muscle contraction	1/32	16/18800	0.0268997	0.0682431	0.0354292	KCNMA1	1
BP	GO:0050965	detection of temperature stimulus involved in sensory perception of pain	1/32	16/18800	0.0268997	0.0682431	0.0354292	ANO1	1
BP	GO:0071468	cellular response to acidic pH	1/32	16/18800	0.0268997	0.0682431	0.0354292	SCNN1D	1
BP	GO:0001678	cellular glucose homeostasis	2/32	154/18800	0.0281604	0.0707072	0.0367085	AQP4/ANO1	2
BP	GO:0045956	positive regulation of calcium ion-dependent exocytosis	1/32	17/18800	0.0285575	0.0707072	0.0367085	CACNA1G	1
BP	GO:0055119	relaxation of cardiac muscle	1/32	17/18800	0.0285575	0.0707072	0.0367085	KCNJ2	1
BP	GO:0061577	calcium ion transmembrane transport via high voltage-gated calcium channel	1/32	17/18800	0.0285575	0.0707072	0.0367085	CACNA1C	1
BP	GO:1903818	positive regulation of voltage-gated potassium channel activity	1/32	17/18800	0.0285575	0.0707072	0.0367085	KCNC1	1
BP	GO:0007605	sensory perception of sound	2/32	156/18800	0.0288384	0.0710612	0.0368923	CACNA1D/GABRA5	2
BP	GO:0015693	magnesium ion transport	1/32	18/18800	0.0302125	0.0733935	0.0381031	KCNJ2	1
BP	GO:0032026	response to magnesium ion	1/32	18/18800	0.0302125	0.0733935	0.0381031	RYR3	1
BP	GO:0071318	cellular response to ATP	1/32	18/18800	0.0302125	0.0733935	0.0381031	RYR3	1
BP	GO:0097202	activation of cysteine-type endopeptidase activity	1/32	19/18800	0.0318648	0.0770439	0.0399983	GRIN2A	1
BP	GO:0071466	cellular response to xenobiotic stimulus	2/32	168/18800	0.033043	0.0795194	0.0412834	KCNC1/KCNH2	2
BP	GO:0003228	atrial cardiac muscle tissue development	1/32	20/18800	0.0335143	0.0802785	0.0416775	CACNA1G	1
BP	GO:0002115	store-operated calcium entry	1/32	21/18800	0.0351612	0.0826849	0.0429269	ORAI1	1
BP	GO:0003091	renal water homeostasis	1/32	21/18800	0.0351612	0.0826849	0.0429269	AQP4	1
BP	GO:0015669	gas transport	1/32	21/18800	0.0351612	0.0826849	0.0429269	AQP4	1
BP	GO:0090280	positive regulation of calcium ion import	1/32	21/18800	0.0351612	0.0826849	0.0429269	TRPV2	1
BP	GO:0050804	modulation of chemical synaptic transmission	3/32	429/18800	0.0358925	0.0838704	0.0435423	GRIK2/GRIN2A/GRIN2C	3
BP	GO:0099177	regulation of trans-synaptic signaling	3/32	430/18800	0.0361036	0.0838704	0.0435423	GRIK2/GRIN2A/GRIN2C	3
BP	GO:0035725	sodium ion transmembrane transport	2/32	177/18800	0.0363453	0.0838704	0.0435423	CACNA1G/SCNN1D	2
BP	GO:0006883	cellular sodium ion homeostasis	1/32	22/18800	0.0368053	0.0838704	0.0435423	SCNN1D	1
BP	GO:0010881	regulation of cardiac muscle contraction by regulation of the release of sequestered calcium ion	1/32	22/18800	0.0368053	0.0838704	0.0435423	CACNA1C	1
BP	GO:0035235	ionotropic glutamate receptor signaling pathway	1/32	22/18800	0.0368053	0.0838704	0.0435423	GRIK2	1
BP	GO:1990806	ligand-gated ion channel signaling pathway	1/32	22/18800	0.0368053	0.0838704	0.0435423	GRIK2	1
BP	GO:0009314	response to radiation	3/32	438/18800	0.0378158	0.0857145	0.0444997	KCNC1/GRIN2A/AQP4	3
BP	GO:0006833	water transport	1/32	23/18800	0.0384467	0.0857145	0.0444997	AQP4	1
BP	GO:0048169	regulation of long-term neuronal synaptic plasticity	1/32	23/18800	0.0384467	0.0857145	0.0444997	GRIK2	1
BP	GO:0060353	regulation of cell adhesion molecule production	1/32	23/18800	0.0384467	0.0857145	0.0444997	AQP4	1
BP	GO:0097164	ammonium ion metabolic process	1/32	23/18800	0.0384467	0.0857145	0.0444997	GRIN2A	1
BP	GO:0001964	startle response	1/32	24/18800	0.0400854	0.0882221	0.0458015	GRIN2A	1
BP	GO:0007274	neuromuscular synaptic transmission	1/32	24/18800	0.0400854	0.0882221	0.0458015	CHRNB1	1
BP	GO:0071294	cellular response to zinc ion	1/32	24/18800	0.0400854	0.0882221	0.0458015	KCNK3	1
BP	GO:0009749	response to glucose	2/32	189/18800	0.0409385	0.088794	0.0460984	AQP4/ANO1	2
BP	GO:0042430	indole-containing compound metabolic process	1/32	25/18800	0.0417214	0.088794	0.0460984	GRIN2A	1
BP	GO:0045932	negative regulation of muscle contraction	1/32	25/18800	0.0417214	0.088794	0.0460984	KCNMA1	1
BP	GO:0060307	regulation of ventricular cardiac muscle cell membrane repolarization	1/32	25/18800	0.0417214	0.088794	0.0460984	KCNH2	1
BP	GO:0062149	detection of stimulus involved in sensory perception of pain	1/32	25/18800	0.0417214	0.088794	0.0460984	ANO1	1
BP	GO:0086064	cell communication by electrical coupling involved in cardiac conduction	1/32	25/18800	0.0417214	0.088794	0.0460984	CACNA1C	1
BP	GO:0098719	sodium ion import across plasma membrane	1/32	25/18800	0.0417214	0.088794	0.0460984	SCNN1D	1
BP	GO:0071248	cellular response to metal ion	2/32	191/18800	0.0417245	0.088794	0.0460984	RYR3/KCNK3	2
BP	GO:0009746	response to hexose	2/32	193/18800	0.0425163	0.0901066	0.0467799	AQP4/ANO1	2
BP	GO:0006972	hyperosmotic response	1/32	26/18800	0.0433546	0.0903953	0.0469298	AQP4	1
BP	GO:0010882	regulation of cardiac muscle contraction by calcium ion signaling	1/32	26/18800	0.0433546	0.0903953	0.0469298	CACNA1C	1
BP	GO:0060352	cell adhesion molecule production	1/32	26/18800	0.0433546	0.0903953	0.0469298	AQP4	1
BP	GO:0060384	innervation	1/32	26/18800	0.0433546	0.0903953	0.0469298	GABRA5	1
BP	GO:0007214	gamma-aminobutyric acid signaling pathway	1/32	27/18800	0.0449852	0.0919341	0.0477287	GABRA5	1
BP	GO:0009651	response to salt stress	1/32	27/18800	0.0449852	0.0919341	0.0477287	AQP4	1
BP	GO:0010996	response to auditory stimulus	1/32	27/18800	0.0449852	0.0919341	0.0477287	KCNC1	1
BP	GO:0035774	positive regulation of insulin secretion involved in cellular response to glucose stimulus	1/32	27/18800	0.0449852	0.0919341	0.0477287	ANO1	1
BP	GO:1901018	positive regulation of potassium ion transmembrane transporter activity	1/32	27/18800	0.0449852	0.0919341	0.0477287	KCNC1	1
BP	GO:0034284	response to monosaccharide	2/32	200/18800	0.0453321	0.0922768	0.0479066	AQP4/ANO1	2
BP	GO:0030431	sleep	1/32	28/18800	0.0466131	0.0941402	0.048874	GRIN2A	1
BP	GO:0098901	regulation of cardiac muscle cell action potential	1/32	28/18800	0.0466131	0.0941402	0.048874	CACNA1C	1
BP	GO:0043523	regulation of neuron apoptotic process	2/32	207/18800	0.0482156	0.0959179	0.0497969	GABRA5/GRIK2	2
BP	GO:0007271	synaptic transmission, cholinergic	1/32	29/18800	0.0482383	0.0959179	0.0497969	CHRNB1	1
BP	GO:0010447	response to acidic pH	1/32	29/18800	0.0482383	0.0959179	0.0497969	SCNN1D	1
BP	GO:0051481	negative regulation of cytosolic calcium ion concentration	1/32	29/18800	0.0482383	0.0959179	0.0497969	KCNK3	1
BP	GO:1901215	negative regulation of neuron death	2/32	209/18800	0.0490517	0.0971601	0.0504418	GABRA5/GRIK2	2
BP	GO:0001975	response to amphetamine	1/32	30/18800	0.0498608	0.0983844	0.0510775	GRIN2A	1
CC	GO:0034702	ion channel complex	22/32	294/19594	1.92179e-33	2.30614e-31	8.09173e-32	KCNMA1/KCNJ2/KCNJ4/KCNJ3/KCNJ5/RYR3/KCNK4/CACNA1C/CACNA1D/CACNA1G/KCNC1/KCND3/KCNH2/SCNN1D/GABRA5/GRIK2/GRIN2A/GRIN2C/CHRNB1/ANO1/CLCNKB/ORAI1	22
CC	GO:1902495	transmembrane transporter complex	22/32	377/19594	5.25094e-31	3.15056e-29	1.10546e-29	KCNMA1/KCNJ2/KCNJ4/KCNJ3/KCNJ5/RYR3/KCNK4/CACNA1C/CACNA1D/CACNA1G/KCNC1/KCND3/KCNH2/SCNN1D/GABRA5/GRIK2/GRIN2A/GRIN2C/CHRNB1/ANO1/CLCNKB/ORAI1	22
CC	GO:1990351	transporter complex	22/32	399/19594	1.87333e-30	7.49334e-29	2.62924e-29	KCNMA1/KCNJ2/KCNJ4/KCNJ3/KCNJ5/RYR3/KCNK4/CACNA1C/CACNA1D/CACNA1G/KCNC1/KCND3/KCNH2/SCNN1D/GABRA5/GRIK2/GRIN2A/GRIN2C/CHRNB1/ANO1/CLCNKB/ORAI1	22
CC	GO:0034703	cation channel complex	18/32	221/19594	1.77294e-27	5.31881e-26	1.86625e-26	KCNMA1/KCNJ2/KCNJ4/KCNJ3/KCNJ5/RYR3/KCNK4/CACNA1C/CACNA1D/CACNA1G/KCNC1/KCND3/KCNH2/SCNN1D/GRIK2/GRIN2A/GRIN2C/ORAI1	18
CC	GO:0034705	potassium channel complex	10/32	89/19594	1.31934e-16	3.16641e-15	1.11102e-15	KCNMA1/KCNJ2/KCNJ4/KCNJ3/KCNJ5/KCNK4/KCNC1/KCND3/KCNH2/GRIK2	10
CC	GO:0008076	voltage-gated potassium channel complex	8/32	79/19594	4.71969e-13	9.43938e-12	3.31206e-12	KCNMA1/KCNJ2/KCNJ4/KCNJ3/KCNJ5/KCNC1/KCND3/KCNH2	8
CC	GO:0097060	synaptic membrane	11/32	373/19594	9.26701e-12	1.58863e-10	5.57414e-11	KCNMA1/KCNJ4/KCNJ3/CACNA1C/KCNC1/KCND3/GABRA5/GRIK2/GRIN2A/GRIN2C/CHRNB1	11
CC	GO:0045211	postsynaptic membrane	10/32	271/19594	1.07086e-11	1.60629e-10	5.63611e-11	KCNMA1/KCNJ4/CACNA1C/KCNC1/KCND3/GABRA5/GRIK2/GRIN2A/GRIN2C/CHRNB1	10
CC	GO:0042383	sarcolemma	7/32	131/19594	1.48771e-09	1.98362e-08	6.96006e-09	KCNJ2/KCNJ3/RYR3/CACNA1C/CACNA1D/KCND3/AQP4	7
CC	GO:0030315	T-tubule	5/32	51/19594	1.86519e-08	2.23823e-07	7.85345e-08	KCNJ2/KCNJ3/CACNA1C/CACNA1D/AQP4	5
CC	GO:0099634	postsynaptic specialization membrane	6/32	116/19594	3.0203e-08	3.29487e-07	1.1561e-07	CACNA1C/KCND3/GABRA5/GRIN2A/GRIN2C/CHRNB1	6
CC	GO:0034704	calcium channel complex	5/32	68/19594	8.11671e-08	8.11671e-07	2.84797e-07	RYR3/CACNA1C/CACNA1D/CACNA1G/ORAI1	5
CC	GO:0099699	integral component of synaptic membrane	6/32	149/19594	1.34543e-07	1.24194e-06	4.35767e-07	KCNJ3/KCNC1/KCND3/GABRA5/GRIN2A/CHRNB1	6
CC	GO:0099240	intrinsic component of synaptic membrane	6/32	160/19594	2.05158e-07	1.7585e-06	6.17017e-07	KCNJ3/KCNC1/KCND3/GABRA5/GRIN2A/CHRNB1	6
CC	GO:0099572	postsynaptic specialization	7/32	341/19594	1.05254e-06	8.42033e-06	2.9545e-06	CACNA1C/KCND3/GABRA5/GRIK2/GRIN2A/GRIN2C/CHRNB1	7
CC	GO:0099055	integral component of postsynaptic membrane	5/32	118/19594	1.2862e-06	9.64651e-06	3.38474e-06	KCNC1/KCND3/GABRA5/GRIN2A/CHRNB1	5
CC	GO:0098936	intrinsic component of postsynaptic membrane	5/32	123/19594	1.57928e-06	1.11479e-05	3.91154e-06	KCNC1/KCND3/GABRA5/GRIN2A/CHRNB1	5
CC	GO:0042734	presynaptic membrane	5/32	143/19594	3.31644e-06	2.21096e-05	7.75777e-06	KCNJ3/KCNC1/GABRA5/GRIK2/GRIN2A	5
CC	GO:0099060	integral component of postsynaptic specialization membrane	4/32	77/19594	7.2911e-06	4.60491e-05	1.61576e-05	KCND3/GABRA5/GRIN2A/CHRNB1	4
CC	GO:0098948	intrinsic component of postsynaptic specialization membrane	4/32	80/19594	8.49197e-06	5.09518e-05	1.78778e-05	KCND3/GABRA5/GRIN2A/CHRNB1	4
CC	GO:0034706	sodium channel complex	3/32	26/19594	1.00279e-05	5.62066e-05	1.97216e-05	CACNA1G/SCNN1D/GRIK2	3
CC	GO:0043025	neuronal cell body	7/32	482/19594	1.03046e-05	5.62066e-05	1.97216e-05	KCNN2/KCNJ2/CACNA1C/KCNC1/KCND3/GABRA5/GRIK2	7
CC	GO:0008328	ionotropic glutamate receptor complex	3/32	40/19594	3.75187e-05	0.00019575	6.86842e-05	GRIK2/GRIN2A/GRIN2C	3
CC	GO:0005891	voltage-gated calcium channel complex	3/32	44/19594	5.00707e-05	0.000247328	8.67816e-05	CACNA1C/CACNA1D/CACNA1G	3
CC	GO:0030018	Z disc	4/32	127/19594	5.25863e-05	0.000247328	8.67816e-05	KCNN2/RYR3/CACNA1C/CACNA1D	4
CC	GO:0098878	neurotransmitter receptor complex	3/32	45/19594	5.35877e-05	0.000247328	8.67816e-05	GRIK2/GRIN2A/GRIN2C	3
CC	GO:0031674	I band	4/32	139/19594	7.47416e-05	0.000332185	0.000116556	KCNN2/RYR3/CACNA1C/CACNA1D	4
CC	GO:0034707	chloride channel complex	3/32	52/19594	8.28138e-05	0.000354916	0.000124532	GABRA5/ANO1/CLCNKB	3
CC	GO:0098793	presynapse	6/32	492/19594	0.000126441	0.000523204	0.000183581	KCNJ3/KCNC1/GABRA5/GRIK2/GRIN2A/CLCN5	6
CC	GO:1990454	L-type voltage-gated calcium channel complex	2/32	11/19594	0.000140818	0.000563274	0.00019764	CACNA1C/CACNA1D	2
CC	GO:0014069	postsynaptic density	5/32	318/19594	0.000153309	0.000593453	0.000208229	CACNA1C/KCND3/GRIK2/GRIN2A/GRIN2C	5
CC	GO:0032279	asymmetric synapse	5/32	323/19594	0.000164875	0.000605316	0.000212392	CACNA1C/KCND3/GRIK2/GRIN2A/GRIN2C	5
CC	GO:0043197	dendritic spine	4/32	172/19594	0.000170172	0.000605316	0.000212392	KCNN2/KCNJ2/KCND3/GRIN2A	4
CC	GO:0044309	neuron spine	4/32	173/19594	0.000174001	0.000605316	0.000212392	KCNN2/KCNJ2/KCND3/GRIN2A	4
CC	GO:0099056	integral component of presynaptic membrane	3/32	67/19594	0.00017655	0.000605316	0.000212392	KCNJ3/KCNC1/GABRA5	3
CC	GO:0098984	neuron to neuron synapse	5/32	347/19594	0.000229993	0.000766642	0.000268997	CACNA1C/KCND3/GRIK2/GRIN2A/GRIN2C	5
CC	GO:0098889	intrinsic component of presynaptic membrane	3/32	74/19594	0.000237058	0.000768837	0.000269767	KCNJ3/KCNC1/GABRA5	3
CC	GO:0030017	sarcomere	4/32	209/19594	0.000357862	0.00113009	0.000396523	KCNN2/RYR3/CACNA1C/CACNA1D	4
CC	GO:0098839	postsynaptic density membrane	3/32	89/19594	0.000408453	0.00125678	0.000440975	CACNA1C/GRIN2A/GRIN2C	3
CC	GO:0030016	myofibril	4/32	228/19594	0.000497157	0.00149147	0.000523323	KCNN2/RYR3/CACNA1C/CACNA1D	4
CC	GO:0043292	contractile fiber	4/32	238/19594	0.000584234	0.00170995	0.000599983	KCNN2/RYR3/CACNA1C/CACNA1D	4
CC	GO:0032809	neuronal cell body membrane	2/32	28/19594	0.000951173	0.00271764	0.000953557	KCNC1/GABRA5	2
CC	GO:0005790	smooth endoplasmic reticulum	2/32	30/19594	0.00109238	0.00304849	0.00106965	KCNJ2/RYR3	2
CC	GO:0044298	cell body membrane	2/32	31/19594	0.00116652	0.00318143	0.00111629	KCNC1/GABRA5	2
CC	GO:0098802	plasma membrane signaling receptor complex	4/32	313/19594	0.00161404	0.00430412	0.00151022	GRIK2/GRIN2A/GRIN2C/CHRNB1	4
CC	GO:0032590	dendrite membrane	2/32	41/19594	0.00203625	0.00531197	0.00186385	KCNC1/GABRA5	2
CC	GO:0032589	neuron projection membrane	2/32	58/19594	0.00403443	0.0103007	0.00361427	KCNC1/GABRA5	2
CC	GO:0098982	GABA-ergic synapse	2/32	70/19594	0.00582283	0.014373	0.00504315	KCND3/GABRA5	2
CC	GO:0016323	basolateral plasma membrane	3/32	226/19594	0.00586897	0.014373	0.00504315	KCNJ4/AQP4/ORAI1	3
CC	GO:0009925	basal plasma membrane	3/32	251/19594	0.00783213	0.0187971	0.00659548	KCNJ4/AQP4/ORAI1	3
CC	GO:0045178	basal part of cell	3/32	269/19594	0.00945942	0.0220504	0.007737	KCNJ4/AQP4/ORAI1	3
CC	GO:0150034	distal axon	3/32	270/19594	0.00955519	0.0220504	0.007737	TRPV2/KCNC1/GRIK2	3
CC	GO:0043679	axon terminus	2/32	113/19594	0.0146071	0.0324603	0.0113896	KCNC1/GRIK2	2
CC	GO:0044853	plasma membrane raft	2/32	113/19594	0.0146071	0.0324603	0.0113896	KCNMA1/ORAI1	2
CC	GO:0098978	glutamatergic synapse	3/32	319/19594	0.0149585	0.0326366	0.0114514	GRIK2/GRIN2A/GRIN2C	3
CC	GO:0045121	membrane raft	3/32	326/19594	0.015846	0.033632	0.0118007	KCNMA1/ANO1/ORAI1	3
CC	GO:0098857	membrane microdomain	3/32	327/19594	0.0159752	0.033632	0.0118007	KCNMA1/ANO1/ORAI1	3
CC	GO:0031253	cell projection membrane	3/32	339/19594	0.0175723	0.0363564	0.0127566	KCNC1/GABRA5/AQP4	3
CC	GO:0044306	neuron projection terminus	2/32	129/19594	0.0187521	0.0381398	0.0133824	KCNC1/GRIK2	2
CC	GO:0030673	axolemma	1/32	13/19594	0.0210306	0.0420611	0.0147583	KCNC1	1
CC	GO:0005892	acetylcholine-gated channel complex	1/32	15/19594	0.0242278	0.0468925	0.0164535	CHRNB1	1
CC	GO:0098688	parallel fiber to Purkinje cell synapse	1/32	15/19594	0.0242278	0.0468925	0.0164535	KCNJ3	1
CC	GO:0043204	perikaryon	2/32	153/19594	0.0257796	0.0491039	0.0172295	CACNA1C/GRIK2	2
CC	GO:0001518	voltage-gated sodium channel complex	1/32	17/19594	0.0274149	0.050434	0.0176962	CACNA1G	1
CC	GO:0005765	lysosomal membrane	3/32	404/19594	0.0277387	0.050434	0.0176962	MCOLN3/CLCN5/CLCN6	3
CC	GO:0098852	lytic vacuole membrane	3/32	404/19594	0.0277387	0.050434	0.0176962	MCOLN3/CLCN5/CLCN6	3
CC	GO:0005639	integral component of nuclear inner membrane	1/32	18/19594	0.0290046	0.0504428	0.0176992	P2RX5	1
CC	GO:0031229	intrinsic component of nuclear inner membrane	1/32	18/19594	0.0290046	0.0504428	0.0176992	P2RX5	1
CC	GO:0044305	calyx of Held	1/32	18/19594	0.0290046	0.0504428	0.0176992	KCNC1	1
CC	GO:0097449	astrocyte projection	1/32	19/19594	0.0305919	0.0517046	0.0181419	AQP4	1
CC	GO:1902711	GABA-A receptor complex	1/32	19/19594	0.0305919	0.0517046	0.0181419	GABRA5	1
CC	GO:0045177	apical part of cell	3/32	424/19594	0.0313835	0.0523058	0.0183529	KCNMA1/ANO1/CLCN5	3
CC	GO:0031256	leading edge membrane	2/32	175/19594	0.0330154	0.0540141	0.0189523	KCNC1/GABRA5	2
CC	GO:0005922	connexin complex	1/32	21/19594	0.0337588	0.0540141	0.0189523	GJA3	1
CC	GO:1902710	GABA receptor complex	1/32	21/19594	0.0337588	0.0540141	0.0189523	GABRA5	1
CC	GO:0044295	axonal growth cone	1/32	22/19594	0.0353385	0.0557977	0.0195781	TRPV2	1
CC	GO:0005774	vacuolar membrane	3/32	449/19594	0.0362796	0.0565397	0.0198385	MCOLN3/CLCN5/CLCN6	3
CC	GO:0008021	synaptic vesicle	2/32	196/19594	0.0405756	0.062424	0.0219031	GRIN2A/CLCN5	2
CC	GO:0070382	exocytic vesicle	2/32	214/19594	0.0475265	0.0718297	0.0252034	GRIN2A/CLCN5	2
CC	GO:0032839	dendrite cytoplasm	1/32	30/19594	0.0478865	0.0718297	0.0252034	GRIK2	1
MF	GO:0015267	channel activity	32/32	489/18410	1.37272e-51	7.56346e-50	1.46863e-50	KCNMA1/KCNN2/KCNJ2/KCNJ4/KCNJ3/KCNJ5/RYR3/MCOLN3/TRPV2/KCNK3/KCNK4/KCNK5/CACNA1C/CACNA1D/CACNA1G/KCNC1/KCND3/KCNH2/SCNN1D/GABRA5/GRIK2/GRIN2A/GRIN2C/CHRNB1/P2RX5/AQP4/ANO1/CLCNKB/CLCN5/CLCN6/GJA3/ORAI1	32
MF	GO:0022803	passive transmembrane transporter activity	32/32	490/18410	1.46863e-51	7.56346e-50	1.46863e-50	KCNMA1/KCNN2/KCNJ2/KCNJ4/KCNJ3/KCNJ5/RYR3/MCOLN3/TRPV2/KCNK3/KCNK4/KCNK5/CACNA1C/CACNA1D/CACNA1G/KCNC1/KCND3/KCNH2/SCNN1D/GABRA5/GRIK2/GRIN2A/GRIN2C/CHRNB1/P2RX5/AQP4/ANO1/CLCNKB/CLCN5/CLCN6/GJA3/ORAI1	32
MF	GO:0005216	ion channel activity	30/32	442/18410	4.57612e-47	1.57114e-45	3.05075e-46	KCNMA1/KCNN2/KCNJ2/KCNJ4/KCNJ3/KCNJ5/RYR3/MCOLN3/TRPV2/KCNK3/KCNK4/KCNK5/CACNA1C/CACNA1D/CACNA1G/KCNC1/KCND3/KCNH2/SCNN1D/GABRA5/GRIK2/GRIN2A/GRIN2C/CHRNB1/P2RX5/ANO1/CLCNKB/CLCN5/CLCN6/ORAI1	30
MF	GO:0022836	gated channel activity	28/32	340/18410	3.15889e-45	8.13415e-44	1.57945e-44	KCNMA1/KCNN2/KCNJ2/KCNJ4/KCNJ3/KCNJ5/RYR3/MCOLN3/KCNK3/KCNK4/KCNK5/CACNA1C/CACNA1D/CACNA1G/KCNC1/KCND3/KCNH2/SCNN1D/GABRA5/GRIK2/GRIN2A/GRIN2C/CHRNB1/P2RX5/ANO1/CLCNKB/CLCN5/CLCN6	28
MF	GO:0005261	cation channel activity	26/32	345/18410	3.92003e-40	8.07526e-39	1.56801e-39	KCNMA1/KCNN2/KCNJ2/KCNJ4/KCNJ3/KCNJ5/RYR3/MCOLN3/TRPV2/KCNK3/KCNK4/KCNK5/CACNA1C/CACNA1D/CACNA1G/KCNC1/KCND3/KCNH2/SCNN1D/GRIK2/GRIN2A/GRIN2C/CHRNB1/P2RX5/ANO1/ORAI1	26
MF	GO:0005244	voltage-gated ion channel activity	21/32	201/18410	2.52208e-34	3.71105e-33	7.20593e-34	KCNMA1/KCNN2/KCNJ2/KCNJ4/KCNJ3/KCNJ5/KCNK3/KCNK4/KCNK5/CACNA1C/CACNA1D/CACNA1G/KCNC1/KCND3/KCNH2/GRIN2A/GRIN2C/ANO1/CLCNKB/CLCN5/CLCN6	21
MF	GO:0022832	voltage-gated channel activity	21/32	201/18410	2.52208e-34	3.71105e-33	7.20593e-34	KCNMA1/KCNN2/KCNJ2/KCNJ4/KCNJ3/KCNJ5/KCNK3/KCNK4/KCNK5/CACNA1C/CACNA1D/CACNA1G/KCNC1/KCND3/KCNH2/GRIN2A/GRIN2C/ANO1/CLCNKB/CLCN5/CLCN6	21
MF	GO:0046873	metal ion transmembrane transporter activity	23/32	428/18410	3.43652e-31	4.42452e-30	8.59129e-31	KCNMA1/KCNN2/KCNJ2/KCNJ4/KCNJ3/KCNJ5/RYR3/MCOLN3/TRPV2/KCNK3/KCNK4/KCNK5/CACNA1C/CACNA1D/CACNA1G/KCNC1/KCND3/KCNH2/SCNN1D/GRIK2/GRIN2A/GRIN2C/ORAI1	23
MF	GO:0022843	voltage-gated cation channel activity	16/32	144/18410	4.50184e-26	5.1521e-25	1.00041e-25	KCNMA1/KCNN2/KCNJ2/KCNJ4/KCNJ3/KCNJ5/KCNK3/KCNK5/CACNA1C/CACNA1D/CACNA1G/KCNC1/KCND3/KCNH2/GRIN2A/GRIN2C	16
MF	GO:0015276	ligand-gated ion channel activity	15/32	145/18410	6.68616e-24	6.26068e-23	1.21567e-23	KCNN2/KCNJ2/KCNJ4/KCNJ3/KCNJ5/RYR3/MCOLN3/KCNH2/SCNN1D/GABRA5/GRIK2/GRIN2A/GRIN2C/CHRNB1/P2RX5	15
MF	GO:0022834	ligand-gated channel activity	15/32	145/18410	6.68616e-24	6.26068e-23	1.21567e-23	KCNN2/KCNJ2/KCNJ4/KCNJ3/KCNJ5/RYR3/MCOLN3/KCNH2/SCNN1D/GABRA5/GRIK2/GRIN2A/GRIN2C/CHRNB1/P2RX5	15
MF	GO:0099094	ligand-gated cation channel activity	14/32	115/18410	2.60892e-23	2.23932e-22	4.3482e-23	KCNN2/KCNJ2/KCNJ4/KCNJ3/KCNJ5/RYR3/MCOLN3/KCNH2/SCNN1D/GRIK2/GRIN2A/GRIN2C/CHRNB1/P2RX5	14
MF	GO:0005267	potassium channel activity	13/32	121/18410	6.88502e-21	5.45506e-20	1.05923e-20	KCNMA1/KCNN2/KCNJ2/KCNJ4/KCNJ3/KCNJ5/KCNK3/KCNK4/KCNK5/KCNC1/KCND3/KCNH2/GRIK2	13
MF	GO:0015079	potassium ion transmembrane transporter activity	13/32	154/18410	1.77661e-19	1.30708e-18	2.53802e-19	KCNMA1/KCNN2/KCNJ2/KCNJ4/KCNJ3/KCNJ5/KCNK3/KCNK4/KCNK5/KCNC1/KCND3/KCNH2/GRIK2	13
MF	GO:0005249	voltage-gated potassium channel activity	11/32	91/18410	2.73021e-18	1.87475e-17	3.64028e-18	KCNMA1/KCNN2/KCNJ2/KCNJ4/KCNJ3/KCNJ5/KCNK3/KCNK5/KCNC1/KCND3/KCNH2	11
MF	GO:0005262	calcium channel activity	9/32	119/18410	3.58667e-13	2.30892e-12	4.48334e-13	RYR3/MCOLN3/TRPV2/CACNA1C/CACNA1D/CACNA1G/GRIN2A/GRIN2C/ORAI1	9
MF	GO:0015085	calcium ion transmembrane transporter activity	9/32	135/18410	1.13821e-12	6.89622e-12	1.33907e-12	RYR3/MCOLN3/TRPV2/CACNA1C/CACNA1D/CACNA1G/GRIN2A/GRIN2C/ORAI1	9
MF	GO:0005242	inward rectifier potassium channel activity	6/32	27/18410	4.83991e-12	2.7695e-11	5.37768e-12	KCNN2/KCNJ2/KCNJ4/KCNJ3/KCNJ5/KCNH2	6
MF	GO:0086008	voltage-gated potassium channel activity involved in cardiac muscle cell action potential repolarization	5/32	15/18410	3.39155e-11	1.83858e-10	3.57006e-11	KCNJ2/KCNJ3/KCNJ5/KCND3/KCNH2	5
MF	GO:0005247	voltage-gated chloride channel activity	4/32	11/18410	2.45906e-09	1.26642e-08	2.45906e-09	ANO1/CLCNKB/CLCN5/CLCN6	4
MF	GO:0005230	extracellular ligand-gated ion channel activity	6/32	73/18410	2.63232e-09	1.29109e-08	2.50697e-09	GABRA5/GRIK2/GRIN2A/GRIN2C/CHRNB1/P2RX5	6
MF	GO:1902282	voltage-gated potassium channel activity involved in ventricular cardiac muscle cell action potential repolarization	4/32	12/18410	3.6841e-09	1.72483e-08	3.34918e-09	KCNJ3/KCNJ5/KCND3/KCNH2	4
MF	GO:0008308	voltage-gated anion channel activity	4/32	17/18410	1.76059e-08	7.8844e-08	1.53095e-08	ANO1/CLCNKB/CLCN5/CLCN6	4
MF	GO:0022824	transmitter-gated ion channel activity	5/32	60/18410	5.83769e-08	2.40513e-07	4.67015e-08	GABRA5/GRIK2/GRIN2A/GRIN2C/CHRNB1	5
MF	GO:0022835	transmitter-gated channel activity	5/32	60/18410	5.83769e-08	2.40513e-07	4.67015e-08	GABRA5/GRIK2/GRIN2A/GRIN2C/CHRNB1	5
MF	GO:0099604	ligand-gated calcium channel activity	4/32	26/18410	1.09387e-07	4.33339e-07	8.41436e-08	RYR3/MCOLN3/GRIN2A/GRIN2C	4
MF	GO:0005254	chloride channel activity	5/32	74/18410	1.69258e-07	6.45686e-07	1.25376e-07	GABRA5/ANO1/CLCNKB/CLCN5/CLCN6	5
MF	GO:0005253	anion channel activity	5/32	87/18410	3.82108e-07	1.40561e-06	2.72935e-07	GABRA5/ANO1/CLCNKB/CLCN5/CLCN6	5
MF	GO:0015108	chloride transmembrane transporter activity	5/32	99/18410	7.28852e-07	2.58868e-06	5.02656e-07	GABRA5/ANO1/CLCNKB/CLCN5/CLCN6	5
MF	GO:1904315	transmitter-gated ion channel activity involved in regulation of postsynaptic membrane potential	4/32	46/18410	1.16527e-06	4.00078e-06	7.7685e-07	GABRA5/GRIK2/GRIN2C/CHRNB1	4
MF	GO:0030594	neurotransmitter receptor activity	5/32	111/18410	1.287e-06	4.27617e-06	8.30324e-07	GABRA5/GRIK2/GRIN2A/GRIN2C/CHRNB1	5
MF	GO:0099529	neurotransmitter receptor activity involved in regulation of postsynaptic membrane potential	4/32	49/18410	1.50745e-06	4.85211e-06	9.42158e-07	GABRA5/GRIK2/GRIN2C/CHRNB1	4
MF	GO:0022841	potassium ion leak channel activity	3/32	16/18410	2.63061e-06	8.2107e-06	1.59431e-06	KCNK3/KCNK4/KCNK5	3
MF	GO:0098960	postsynaptic neurotransmitter receptor activity	4/32	64/18410	4.43877e-06	1.26267e-05	2.45178e-06	GABRA5/GRIK2/GRIN2C/CHRNB1	4
MF	GO:0004970	ionotropic glutamate receptor activity	3/32	19/18410	4.53579e-06	1.26267e-05	2.45178e-06	GRIK2/GRIN2A/GRIN2C	3
MF	GO:0022840	leak channel activity	3/32	19/18410	4.53579e-06	1.26267e-05	2.45178e-06	KCNK3/KCNK4/KCNK5	3
MF	GO:0022842	narrow pore channel activity	3/32	19/18410	4.53579e-06	1.26267e-05	2.45178e-06	KCNK3/KCNK4/KCNK5	3
MF	GO:0015103	inorganic anion transmembrane transporter activity	5/32	151/18410	5.85038e-06	1.58576e-05	3.07915e-06	GABRA5/ANO1/CLCNKB/CLCN5/CLCN6	5
MF	GO:0005227	calcium activated cation channel activity	3/32	25/18410	1.069e-05	2.82326e-05	5.48206e-06	KCNMA1/KCNN2/ANO1	3
MF	GO:0008066	glutamate receptor activity	3/32	27/18410	1.35628e-05	3.49243e-05	6.78141e-06	GRIK2/GRIN2A/GRIN2C	3
MF	GO:0051393	alpha-actinin binding	3/32	28/18410	1.51724e-05	3.81161e-05	7.40118e-06	KCNN2/CACNA1C/CACNA1D	3
MF	GO:0005231	excitatory extracellular ligand-gated ion channel activity	3/32	29/18410	1.69031e-05	4.14529e-05	8.0491e-06	GRIK2/CHRNB1/P2RX5	3
MF	GO:0042805	actinin binding	3/32	36/18410	3.27571e-05	7.84647e-05	1.52359e-05	KCNN2/CACNA1C/CACNA1D	3
MF	GO:0022839	ion gated channel activity	3/32	44/18410	6.019e-05	0.000140899	2.73591e-05	KCNMA1/KCNN2/ANO1	3
MF	GO:0005245	voltage-gated calcium channel activity	3/32	45/18410	6.44132e-05	0.000147435	2.86281e-05	CACNA1C/CACNA1D/CACNA1G	3
MF	GO:0005272	sodium channel activity	3/32	46/18410	6.88258e-05	0.00015411	2.99243e-05	CACNA1G/SCNN1D/GRIK2	3
MF	GO:0008331	high voltage-gated calcium channel activity	2/32	11/18410	0.00015942	0.000349367	6.78383e-05	CACNA1C/CACNA1D	2
MF	GO:0015269	calcium-activated potassium channel activity	2/32	12/18410	0.000191096	0.000410061	7.96235e-05	KCNMA1/KCNN2	2
MF	GO:0008509	anion transmembrane transporter activity	5/32	315/18410	0.000195761	0.000411498	7.99026e-05	GABRA5/ANO1/CLCNKB/CLCN5/CLCN6	5
MF	GO:0005516	calmodulin binding	4/32	200/18410	0.000382979	0.000788936	0.000153191	KCNN2/RYR3/CACNA1C/ORAI1	4
MF	GO:0015278	calcium-release channel activity	2/32	17/18410	0.000391642	0.000790964	0.000153585	RYR3/MCOLN3	2
MF	GO:0005217	intracellular ligand-gated ion channel activity	2/32	30/18410	0.00123514	0.00244652	0.000475052	RYR3/MCOLN3	2
MF	GO:0005251	delayed rectifier potassium channel activity	2/32	33/18410	0.00149433	0.00290408	0.000563899	KCNC1/KCNH2	2
MF	GO:0015081	sodium ion transmembrane transporter activity	3/32	150/18410	0.00221133	0.00421791	0.000819012	CACNA1G/SCNN1D/GRIK2	3
MF	GO:0097110	scaffold protein binding	2/32	67/18410	0.00603148	0.0112953	0.00219327	CACNA1G/KCNH2	2
MF	GO:0030165	PDZ domain binding	2/32	82/18410	0.00891399	0.0163954	0.00318357	KCNJ4/GRIK2	2
MF	GO:0015297	antiporter activity	2/32	89/18410	0.010432	0.0188508	0.00366035	CLCN5/CLCN6	2
MF	GO:0015279	store-operated calcium channel activity	1/32	10/18410	0.0172507	0.0306349	0.00594852	ORAI1	1
MF	GO:0008503	benzodiazepine receptor activity	1/32	11/18410	0.0189598	0.0325477	0.00631995	GABRA5	1
MF	GO:0042166	acetylcholine binding	1/32	11/18410	0.0189598	0.0325477	0.00631995	CHRNB1	1
MF	GO:0044325	transmembrane transporter binding	2/32	127/18410	0.0204604	0.0343324	0.00666648	KCNC1/KCND3	2
MF	GO:0015280	ligand-gated sodium channel activity	1/32	12/18410	0.0206661	0.0343324	0.00666648	SCNN1D	1
MF	GO:0015250	water channel activity	1/32	13/18410	0.0223695	0.0360009	0.00699046	AQP4	1
MF	GO:0022851	GABA-gated chloride ion channel activity	1/32	13/18410	0.0223695	0.0360009	0.00699046	GABRA5	1
MF	GO:0015271	outward rectifier potassium channel activity	1/32	14/18410	0.02407	0.0375637	0.00729393	KCND3	1
MF	GO:0044548	S100 protein binding	1/32	14/18410	0.02407	0.0375637	0.00729393	KCNK3	1
MF	GO:0005237	inhibitory extracellular ligand-gated ion channel activity	1/32	15/18410	0.0257676	0.0396129	0.00769182	GABRA5	1
MF	GO:0005372	water transmembrane transporter activity	1/32	16/18410	0.0274624	0.0409946	0.00796011	AQP4	1
MF	GO:0022848	acetylcholine-gated cation-selective channel activity	1/32	16/18410	0.0274624	0.0409946	0.00796011	CHRNB1	1
MF	GO:0008381	mechanosensitive ion channel activity	1/32	17/18410	0.0291543	0.0417069	0.00809842	KCNK4	1
MF	GO:0042165	neurotransmitter binding	1/32	17/18410	0.0291543	0.0417069	0.00809842	CHRNB1	1
MF	GO:0050811	GABA receptor binding	1/32	17/18410	0.0291543	0.0417069	0.00809842	GABRA5	1
MF	GO:0005229	intracellular calcium activated chloride channel activity	1/32	18/18410	0.0308434	0.0423582	0.0082249	ANO1	1
MF	GO:0061778	intracellular chloride channel activity	1/32	18/18410	0.0308434	0.0423582	0.0082249	ANO1	1
MF	GO:0099095	ligand-gated anion channel activity	1/32	18/18410	0.0308434	0.0423582	0.0082249	GABRA5	1
MF	GO:0004890	GABA-A receptor activity	1/32	19/18410	0.0325296	0.0435136	0.00844925	GABRA5	1
MF	GO:0030506	ankyrin binding	1/32	19/18410	0.0325296	0.0435136	0.00844925	CACNA1D	1
MF	GO:0001614	purinergic nucleotide receptor activity	1/32	21/18410	0.0358935	0.0462129	0.00897338	P2RX5	1
MF	GO:0005243	gap junction channel activity	1/32	21/18410	0.0358935	0.0462129	0.00897338	GJA3	1
MF	GO:0016502	nucleotide receptor activity	1/32	21/18410	0.0358935	0.0462129	0.00897338	P2RX5	1
MF	GO:0015464	acetylcholine receptor activity	1/32	22/18410	0.0375712	0.0471931	0.00916372	CHRNB1	1
MF	GO:0016917	GABA receptor activity	1/32	22/18410	0.0375712	0.0471931	0.00916372	GABRA5	1
MF	GO:0015299	solute:proton antiporter activity	1/32	23/18410	0.0392461	0.048703	0.0094569	CLCN5	1
MF	GO:0005248	voltage-gated sodium channel activity	1/32	24/18410	0.0409182	0.0501735	0.00974242	CACNA1G	1

## Sheet: KEGG
ID	Description	GeneRatio	BgRatio	pvalue	p.adjust	qvalue	geneID	Count
hsa04713	Circadian entrainment	45894	97/8190	2.64847e-10	1.64205e-08	6.96965e-09	KCNJ3/KCNJ5/RYR3/CACNA1C/CACNA1D/CACNA1G/GRIN2A/GRIN2C	8
hsa04020	Calcium signaling pathway	45925	240/8190	1.86183e-08	5.77167e-07	2.44977e-07	RYR3/MCOLN3/CACNA1C/CACNA1D/CACNA1G/GRIN2A/GRIN2C/P2RX5/ORAI1	9
hsa04929	GnRH secretion	45833	64/8190	2.82675e-08	5.84196e-07	2.47961e-07	KCNN2/KCNJ3/KCNJ5/CACNA1C/CACNA1D/CACNA1G	6
hsa04921	Oxytocin signaling pathway	45863	154/8190	2.62348e-07	4.0664e-06	1.72598e-06	KCNJ2/KCNJ4/KCNJ3/KCNJ5/RYR3/CACNA1C/CACNA1D	7
hsa04925	Aldosterone synthesis and secretion	45833	98/8190	3.70759e-07	4.59741e-06	1.95136e-06	KCNJ5/KCNK3/CACNA1C/CACNA1D/CACNA1G/ORAI1	6
hsa04724	Glutamatergic synapse	45833	114/8190	9.09706e-07	9.4003e-06	3.98994e-06	KCNJ3/CACNA1C/CACNA1D/GRIK2/GRIN2A/GRIN2C	6
hsa04927	Cortisol synthesis and secretion	45802	65/8190	1.26596e-06	1.12128e-05	4.75925e-06	KCNK3/CACNA1C/CACNA1D/CACNA1G/ORAI1	5
hsa04924	Renin secretion	45802	69/8190	1.70846e-06	1.32406e-05	5.61993e-06	KCNMA1/KCNJ2/CACNA1C/CACNA1D/ORAI1	5
hsa04725	Cholinergic synapse	45802	113/8190	1.95008e-05	0.000131659	5.58823e-05	KCNJ2/KCNJ4/KCNJ3/CACNA1C/CACNA1D	5
hsa04726	Serotonergic synapse	45802	115/8190	2.12353e-05	0.000131659	5.58823e-05	KCNN2/KCNJ3/KCNJ5/CACNA1C/CACNA1D	5
hsa04728	Dopaminergic synapse	45802	132/8190	4.13329e-05	0.000232967	9.88825e-05	KCNJ3/KCNJ5/CACNA1C/CACNA1D/GRIN2A	5
hsa05031	Amphetamine addiction	45772	69/8190	5.10774e-05	0.0002639	0.000112012	CACNA1C/CACNA1D/GRIN2A/GRIN2C	4
hsa04723	Retrograde endocannabinoid signaling	45802	148/8190	7.14698e-05	0.000340856	0.000144676	KCNJ3/KCNJ5/CACNA1C/CACNA1D/GABRA5	5
hsa04934	Cushing syndrome	45802	155/8190	8.90406e-05	0.000394323	0.00016737	KCNK3/CACNA1C/CACNA1D/CACNA1G/ORAI1	5
hsa04911	Insulin secretion	45772	86/8190	0.000121156	0.000500777	0.000212554	KCNMA1/KCNN2/CACNA1C/CACNA1D	4
hsa05033	Nicotine addiction	45741	40/8190	0.000230435	0.000892935	0.000379005	GABRA5/GRIN2A/GRIN2C	3
hsa04930	Type II diabetes mellitus	45741	46/8190	0.000349795	0.00127572	0.000541479	CACNA1C/CACNA1D/CACNA1G	3
hsa04024	cAMP signaling pathway	45802	221/8190	0.000467212	0.00160929	0.000683058	CACNA1C/CACNA1D/GRIN2A/GRIN2C/ORAI1	5
hsa04080	Neuroactive ligand-receptor interaction	45833	362/8190	0.000619509	0.00202156	0.000858046	GABRA5/GRIK2/GRIN2A/GRIN2C/CHRNB1/P2RX5	6
hsa04720	Long-term potentiation	45741	67/8190	0.00105819	0.00328038	0.00139235	CACNA1C/GRIN2A/GRIN2C	3
hsa05020	Prion disease	45802	273/8190	0.00121803	0.00359608	0.00152635	RYR3/CACNA1C/CACNA1D/GRIN2A/GRIN2C	5
hsa04742	Taste transduction	45741	86/8190	0.00217586	0.00613196	0.0026027	KCNK5/CACNA1C/GABRA5	3
hsa04727	GABAergic synapse	45741	89/8190	0.00239997	0.00646949	0.00274596	CACNA1C/CACNA1D/GABRA5	3
hsa05032	Morphine addiction	45741	91/8190	0.00255707	0.00660575	0.0028038	KCNJ3/KCNJ5/GABRA5	3
hsa05010	Alzheimer disease	45802	384/8190	0.00539021	0.0133677	0.0056739	RYR3/CACNA1C/CACNA1D/GRIN2A/GRIN2C	5
hsa04270	Vascular smooth muscle contraction	45741	134/8190	0.00757007	0.0180517	0.00766202	KCNMA1/CACNA1C/CACNA1D	3
hsa05017	Spinocerebellar ataxia	45741	143/8190	0.00904847	0.020778	0.00881917	KCND3/GRIN2A/GRIN2C	3
hsa05030	Cocaine addiction	45713	49/8190	0.00963633	0.0213376	0.0090567	GRIN2A/GRIN2C	2
hsa05022	Pathways of neurodegeneration - multiple diseases	45802	476/8190	0.0131049	0.0280173	0.0118919	RYR3/CACNA1C/CACNA1D/GRIN2A/GRIN2C	5
hsa04022	cGMP-PKG signaling pathway	45741	167/8190	0.0137771	0.0284726	0.0120851	KCNMA1/CACNA1C/CACNA1D	3
hsa05412	Arrhythmogenic right ventricular cardiomyopathy	45713	77/8190	0.0227609	0.0455219	0.0193217	CACNA1C/CACNA1D	2
hsa04260	Cardiac muscle contraction	45713	87/8190	0.0285667	0.055348	0.0234924	CACNA1C/CACNA1D	2
hsa04976	Bile secretion	45713	89/8190	0.0297926	0.0554596	0.0235397	KCNN2/AQP4	2
hsa05410	Hypertrophic cardiomyopathy	45713	90/8190	0.0304134	0.0554596	0.0235397	CACNA1C/CACNA1D	2
hsa04970	Salivary secretion	45713	92/8190	0.0316705	0.0556394	0.023616	KCNMA1/RYR3	2
hsa04912	GnRH signaling pathway	45713	93/8190	0.0323067	0.0556394	0.023616	CACNA1C/CACNA1D	2
hsa05414	Dilated cardiomyopathy	45713	96/8190	0.0342459	0.0573851	0.024357	CACNA1C/CACNA1D	2
