# Supplementary material for: Cellular interactions and Ion channel signatures in atrial fibrillation remodeling: insights from single-cell analysis and machine learning
Source: Front Cardiovasc Med. 2025 Aug 15;12:1615574. doi: 10.3389/fcvm.2025.1615574 (PMC12394505; doi:10.3389/fcvm.2025.1615574)
Supplement: Supplementary Table S8 — List of drugs significantly enriched in EF cell subgroups (e.g., phenytoin, medroxyprogesterone acetate) identified via gene concept network analysis. [file Table8.xlsx]

## Sheet: ANO1 and GRIK2 DRUG.enrich
ID	Description	pvalue	p.adjust	qvalue	geneID	Count
dids	dids	0.00183136	0.0114647	NA	ANO1	1
Gibberellin	Gibberellin	0.00244144	0.0114647	NA	ANO1	1
citalopram	citalopram	0.00315297	0.0114647	NA	GRIK2	1
niflumic acid	niflumic acid	0.00416899	0.0114647	NA	ANO1	1
topiramate	topiramate	0.0070111	0.0154244	NA	GRIK2	1
O,P'-DDT	O,P'-DDT	0.0180364	0.0261866	NA	ANO1	1
ZEARALENONE	ZEARALENONE	0.0186415	0.0261866	NA	ANO1	1
Imatinib mesylate	Imatinib mesylate	0.0190448	0.0261866	NA	ANO1	1
ionomycin	ionomycin	0.0235762	0.0288154	NA	ANO1	1
17-Ethynyl estradiol	17-Ethynyl estradiol	0.0292007	0.0303036	NA	ANO1	1
diethylstilbestrol	diethylstilbestrol	0.0303036	0.0303036	NA	ANO1	1

## Sheet: EF cell DRUG.enrich
ID	Description	pvalue	p.adjust	qvalue	geneID	Count
phenytoin	phenytoin	7.16042e-09	4.91205e-06	4.23596e-06	MMP2/COL1A2/COL6A3/FMOD/COL1A1/COL6A2/VCAN/COL6A1	8
[6-[6-(butanoylamino)purin-9-yl]-2-hydroxy-2-oxo-4a,6,7,7a-tetrahydro-4H-furo[3,2-d][1,3,2]dioxaphosphinin-7-yl] butanoate	[6-[6-(butanoylamino)purin-9-yl]-2-hydroxy-2-oxo-4a,6,7,7a-tetrahydro-4H-furo[3,2-d][1,3,2]dioxaphosphinin-7-yl] butanoate	8.03108e-08	2.41005e-05	2.07833e-05	C1R/MMP2/IGFBP3/EFEMP1/COL6A3/COL1A1/COL6A2/GPNMB/LTBP1	9
Paricalcitol	Paricalcitol	1.05396e-07	2.41005e-05	2.07833e-05	FBLN2/MGP/TNXB/COL1A1/COL15A1/CES1	6
Medroxyprogesterone acetate	Medroxyprogesterone acetate	1.08655e-06	0.000186343	0.000160695	GSN/FBLN1/C1R/MMP2/IGFBP3/EFEMP1/COL6A3/COL6A2/GPNMB/LTBP1	10
Selenium methyl cysteine	Selenium methyl cysteine	8.42643e-06	0.00115611	0.000996979	COL1A2/COL1A1/CES1/COL6A1	4
PHOSPHINE	PHOSPHINE	1.2004e-05	0.00137245	0.00118355	FBLN2/MGP/TNXB/COL1A1/COL15A1/CST3/CES1	7
Heparitin	Heparitin	1.6075e-05	0.00157535	0.00135852	MMP2/CFH/PTN/VCAN/FBN1	5
Etiocobalamin	Etiocobalamin	2.72057e-05	0.00233289	0.00201179	CFD/C1S/CFH	3
fenvalerate	fenvalerate	0.000173613	0.0132332	0.0114118	C3/COL1A1/CES1	3
Electrocorundum	Electrocorundum	0.000207643	0.0142443	0.0122837	MMP2/COL1A2/COL1A1/COL15A1	4
Octa-2,4,6-trienoic acid	Octa-2,4,6-trienoic acid	0.000271565	0.0169358	0.0146047	GSN/IGFBP6/FBLN5/IGFBP3	4
mifepristone	mifepristone	0.000508384	0.0268233	0.0231313	LUM/FBLN1/SERPINF1/MMP2/PTGDS/IGFBP3/LAMA2	7
Methylthioadenosine	Methylthioadenosine	0.000537045	0.0268233	0.0231313	COL1A2/COL1A1	2
(2E,4E,6E,8E)-3,7-DIMETHYL-9-(2,6,6-TRIMETHYL-3-OXO-1-CYCLOHEXENYL)NONA-2,4,6,8-TETRAENOIC ACID	(2E,4E,6E,8E)-3,7-DIMETHYL-9-(2,6,6-TRIMETHYL-3-OXO-1-CYCLOHEXENYL)NONA-2,4,6,8-TETRAENOIC ACID	0.000547414	0.0268233	0.0231313	IGFBP3/LAMA2/COL1A1/COL6A1	4
Healon	Healon	0.000718068	0.0308605	0.0266129	MMP2/COL1A2/VCAN/ADAMTS2	4
verteporfin	verteporfin	0.000799718	0.0308605	0.0266129	C3/MRC2/EFEMP1/VCAN/GPNMB/CES1/LTBP1	7
choline	choline	0.000809751	0.0308605	0.0266129	MGP/MMP2/CST3	3
Cyclohexanecarboxamide, 4-(1-aminoethyl)-N-4-pyridinyl-, trans-	Cyclohexanecarboxamide, 4-(1-aminoethyl)-N-4-pyridinyl-, trans-	0.000809751	0.0308605	0.0266129	MMP2/COL1A2/COL1A1	3
MLS003115428	MLS003115428	0.000924558	0.0333814	0.0287868	C3/SERPING1	2
3,4-DICHLOROANILINE	3,4-DICHLOROANILINE	0.0013041	0.0447308	0.038574	C3/IGFBP3/EFEMP1/COL8A1	4
